# Supplementary material for: Transcriptome Analysis of Ovarian and Uterine Clear Cell Malignancies
Source: Front Oncol. 2020 Dec 22;10:598579. doi: 10.3389/fonc.2020.598579 (PMC7784081; doi:10.3389/fonc.2020.598579)
Supplement: Supplementary file 2 [file Table_2.xlsx]

## Sheet: ST1A
Supplementary Table 1A: 2825 differentially transcribed genes in eleven clear cell ovarian cancer cases (OVA CCC) versus ten high grade serous ovarian cancer patients (HGSOC); corrected p < 0.05; |FC|≥ 10.
			Downregulated genes in 11 OVA CCC compared to 10 HGSOC
Gene Symbol	p-value	Corrected p-value	FC ([OVA-CCC] vs [HGSOC])	Log FC ([OVA-CCC] vs [HGSOC])	FC (abs) ([OVA-CCC] vs [HGSOC])	Regulation ([OVA-CCC] vs [HGSOC])	Gene ID	Aliases	GO Accession	Gene Type	Description	Chromosome	Start	End
AAMP	0	0	-12.2694	-3.617	12.2694	down	14		GO:0001525|GO:0005737|GO:0005886|GO:0008201|GO:0009986|GO:0010595|GO:0014909|GO:0030154	protein-coding	angio-associated, migratory cell protein	chr2	219128852	219134893
ABAT	0	0	-17.197	-4.10408	17.197	down	18	GABA-AT|GABAT|NPD009	GO:0001666|GO:0003867|GO:0005739|GO:0005759|GO:0007268|GO:0007269|GO:0007610|GO:0007620|GO:0007626|GO:0009450|GO:0010039|GO:0030170|GO:0032144|GO:0032145|GO:0035094|GO:0042135|GO:0042493|GO:0042803|GO:0043005|GO:0045471|GO:0045776|GO:0047298|GO:0048148	protein-coding	4-aminobutyrate aminotransferase	chr16	8768444	8878432
ABHD12	0	0	-41.0561	-5.35952	41.0561	down	26090	ABHD12A|BEM46L2|C20orf22|PHARC|dJ965G21.2	GO:0032281|GO:0047372	protein-coding	abhydrolase domain containing 12	chr20	25275379	25371618
ABI3BP	0	0	-10.4086	-3.37971	10.4086	down	25890	NESHBP|TARSH	GO:0005518|GO:0005614|GO:0005615|GO:0008201|GO:0010811|GO:0030198|GO:0031012	protein-coding	ABI family, member 3 (NESH) binding protein	chr3	100468179	100712334
ACADM	0	0	-18.7491	-4.22875	18.7491	down	34	ACAD1|MCAD|MCADH	GO:0001889|GO:0003995|GO:0005739|GO:0005759|GO:0005978|GO:0006111|GO:0006635|GO:0009409|GO:0009791|GO:0019254|GO:0030424|GO:0033539|GO:0042594|GO:0042802|GO:0044255|GO:0044281|GO:0045329|GO:0050660|GO:0051791|GO:0051793|GO:0055007|GO:0055114|GO:0070991	protein-coding	acyl-CoA dehydrogenase, C-4 to C-12 straight chain	chr1	76190043	76229355
ACAT1	0	0	-15.4844	-3.95275	15.4844	down	38	ACAT|MAT|T2|THIL	GO:0001889|GO:0003985|GO:0005739|GO:0005743|GO:0005759|GO:0007420|GO:0009083|GO:0009725|GO:0014070|GO:0019899|GO:0034641|GO:0042594|GO:0042803|GO:0044255|GO:0044281|GO:0046872|GO:0046950|GO:0046951|GO:0046952|GO:0050662|GO:0051260|GO:0060612|GO:0072229	protein-coding	acetyl-CoA acetyltransferase 1	chr11	107992258	108018891
ACBD6	0	0	-27.6549	-4.78947	27.6549	down	84320		GO:0000062|GO:0005634|GO:0005730|GO:0005737|GO:0008289	protein-coding	acyl-CoA binding domain containing 6	chr1	180257352	180472022
ACN9	0	0	-13.0146	-3.70206	13.0146	down	57001		GO:0005758|GO:0006111	protein-coding	ACN9 homolog (S. cerevisiae)	chr7	96745905	96811075
ACOT9	0	0	-10.627	-3.40966	10.627	down	23597	ACATE2|MT-ACT48|MTACT48	GO:0003986|GO:0005739|GO:0006637	protein-coding	acyl-CoA thioesterase 9	chrX	23721777	23761407
ACTA2	0	0	-42.8805	-5.42225	42.8805	down	59	AAT6|ACTSA|MYMY5	GO:0005524|GO:0005737|GO:0005829|GO:0006936|GO:0008217|GO:0009615|GO:0014829|GO:0015629|GO:0030485|GO:0043234|GO:0072144	protein-coding	actin, alpha 2, smooth muscle, aorta	chr10	90694831	90751147
ACTL6A	0	0	-12.4047	-3.63282	12.4047	down	86	ACTL6|ARPN-BETA|Arp4|BAF53A|INO80K	GO:0003407|GO:0003682|GO:0003713|GO:0005515|GO:0005634|GO:0005886|GO:0006281|GO:0006310|GO:0006338|GO:0006351|GO:0006357|GO:0007165|GO:0007399|GO:0016514|GO:0031011|GO:0035267|GO:0040008|GO:0043967|GO:0043968|GO:0071564	protein-coding	actin-like 6A	chr3	179280708	179306193
ACTR3B	0	0	-23.4252	-4.54999	23.4252	down	57180	ARP11|ARP3BETA	GO:0003779|GO:0005524|GO:0005737|GO:0005856|GO:0042995	protein-coding	ARP3 actin-related protein 3 homolog B (yeast)	chr7	152456834	152552464
ACTR6	0	0	-11.8919	-3.5719	11.8919	down	64431	ARP6|HSPC281|MSTP136|hARP6|hARPX	GO:0005515|GO:0005737|GO:0005856	protein-coding	ARP6 actin-related protein 6 homolog (yeast)	chr12	100593865	100635629
ACYP1	0	0	-11.7661	-3.55656	11.7661	down	97	ACYPE	GO:0003998|GO:0006796	protein-coding	acylphosphatase 1, erythrocyte (common) type	chr14	75519928	75530736
ADAM22	0	0	-14.8784	-3.89515	14.8784	down	53616	ADAM 22|MDC2	GO:0004222|GO:0005178|GO:0005515|GO:0006508|GO:0007155|GO:0007162|GO:0007417|GO:0008270|GO:0008344|GO:0016021|GO:0022011	protein-coding	ADAM metallopeptidase domain 22	chr7	87563566	87832204
ADAT2	0	0	-10.7329	-3.42396	10.7329	down	134637	DEADC1|TAD2|dJ20N2|dJ20N2.1	GO:0008033|GO:0008270|GO:0016787	protein-coding	adenosine deaminase, tRNA-specific 2	chr6	143743969	143771841
ADCY7	0.00383798	0.00766156	-10.407	-3.37949	10.407	down	113	AC7	GO:0004016|GO:0005524|GO:0005886|GO:0006112|GO:0006833|GO:0007165|GO:0007173|GO:0007189|GO:0007193|GO:0007202|GO:0007268|GO:0008543|GO:0016021|GO:0030819|GO:0034199|GO:0035556|GO:0044281|GO:0045087|GO:0046872|GO:0048011|GO:0055085|GO:0071361|GO:0071377	protein-coding	adenylate cyclase 7	chr16	50300462	50352043
AGK	0	0	-10.1533	-3.34388	10.1533	down	55750	CATC5|CTRCT38|MTDPS10|MULK	GO:0001729|GO:0003951|GO:0004143|GO:0005524|GO:0007205|GO:0031966|GO:0046486|GO:0046513|GO:0047620	protein-coding	acylglycerol kinase	chr7	141251078	141354209
AGPAT1	0	0	-27.1396	-4.76233	27.1396	down	10554	1-AGPAT1|G15|LPAAT-alpha|LPAATA	GO:0001819|GO:0001961|GO:0003841|GO:0005783|GO:0005789|GO:0006112|GO:0006644|GO:0006654|GO:0016021|GO:0016024|GO:0019432|GO:0031325|GO:0044255|GO:0044281|GO:0046474	protein-coding	1-acylglycerol-3-phosphate O-acyltransferase 1	chr6	32135983	32145888
AGPAT5	0	0	-10.6686	-3.41529	10.6686	down	55326	1AGPAT5|LPAATE	GO:0003841|GO:0005635|GO:0005739|GO:0005741|GO:0005789|GO:0006644|GO:0006654|GO:0008654|GO:0016021|GO:0016024|GO:0019432|GO:0044255|GO:0044281|GO:0046474	protein-coding	1-acylglycerol-3-phosphate O-acyltransferase 5	chr8	6565878	6619021
AGPS	0	0	-35.4277	-5.14681	35.4277	down	8540	ADAP-S|ADAS|ADHAPS|ADPS|ALDHPSY	GO:0005739|GO:0005777|GO:0005778|GO:0005782|GO:0008609|GO:0008610|GO:0008611|GO:0008762|GO:0043231|GO:0044255|GO:0044281|GO:0071949	protein-coding	alkylglycerone phosphate synthase	chr2	178257471	178408564
AHSA2	0	0	-17.3133	-4.11381	17.3133	down	130872	Hch1	GO:0001671|GO:0006950|GO:0051087	protein-coding	AHA1, activator of heat shock 90kDa protein ATPase homolog 2 (yeast)	chr2	61404553	61414686
AIFM1	0	0	-10.268	-3.36009	10.268	down	9131	AIF|CMTX4|COWCK|COXPD6|PDCD8	GO:0003677|GO:0005515|GO:0005634|GO:0005739|GO:0005743|GO:0005758|GO:0005829|GO:0006309|GO:0006915|GO:0006919|GO:0009055|GO:0016651|GO:0030182|GO:0032981|GO:0045454|GO:0048471|GO:0050660|GO:0051402|GO:0070059	protein-coding	apoptosis-inducing factor, mitochondrion-associated, 1	chrX	129263338	129299861
AKT1	0	0	-13.7794	-3.78444	13.7794	down	207	AKT|CWS6|PKB|PKB-ALPHA|PRKBA|RAC|RAC-ALPHA	GO:0000060|GO:0001649|GO:0001893|GO:0001934|GO:0004672|GO:0004674|GO:0005080|GO:0005515|GO:0005524|GO:0005547|GO:0005634|GO:0005654|GO:0005737|GO:0005819|GO:0005829|GO:0005886|GO:0005978|GO:0005979|GO:0006006|GO:0006412|GO:0006417|GO:0006464|GO:0006468|GO:0006469|GO:0006809|GO:0006915|GO:0006924|GO:0006954|GO:0007165|GO:0007173|GO:0007186|GO:0007281|GO:0007568|GO:0007596|GO:0008283|GO:0008286|GO:…	protein-coding	v-akt murine thymoma viral oncogene homolog 1	chr14	105235687	105262080
ALG5	0	0	-34.0039	-5.08763	34.0039	down	29880	RP11-421P11.2|bA421P11.2	GO:0004576|GO:0004581|GO:0005789|GO:0006486|GO:0006488|GO:0007368|GO:0016021|GO:0018279|GO:0043687|GO:0044267	protein-coding	ALG5, dolichyl-phosphate beta-glucosyltransferase	chr13	37523908	37573504
ALG6	0	0	-25.4138	-4.66754	25.4138	down	29929	CDG1C	GO:0005575|GO:0005789|GO:0006487|GO:0006488|GO:0016021|GO:0018279|GO:0043687|GO:0044267|GO:0046527	protein-coding	ALG6, alpha-1,3-glucosyltransferase	chr1	63833261	63904233
ANAPC10	0	0	-23.6566	-4.56417	23.6566	down	10393	APC10|DOC1	GO:0000086|GO:0000090|GO:0000278|GO:0004842|GO:0005654|GO:0005680|GO:0005829|GO:0006511|GO:0007067|GO:0007094|GO:0031145|GO:0051301|GO:0051436|GO:0051437|GO:0051439|GO:0070979	protein-coding	anaphase promoting complex subunit 10	chr4	145915727	146019693
ANAPC4	0	0	-12.2647	-3.61644	12.2647	down	29945	APC4	GO:0000086|GO:0000090|GO:0000278|GO:0004842|GO:0005515|GO:0005634|GO:0005654|GO:0005680|GO:0005829|GO:0006511|GO:0007067|GO:0007094|GO:0019903|GO:0031145|GO:0051301|GO:0051436|GO:0051437|GO:0051439|GO:0070979	protein-coding	anaphase promoting complex subunit 4	chr4	25378848	25420120
ANKH	0	0	-75.2185	-6.23301	75.2185	down	56172	ANK|CCAL2|CMDJ|CPPDD|HANK|MANK	GO:0001501|GO:0005315|GO:0005886|GO:0005887|GO:0007626|GO:0015114|GO:0016021|GO:0019867|GO:0030500|GO:0030504	protein-coding	ANKH inorganic pyrophosphate transport regulator	chr5	14704909	14871887
ANKRA2	0	0	-16.7287	-4.06426	16.7287	down	57763	ANKRA	GO:0005634|GO:0005829|GO:0005856|GO:0008150|GO:0016020|GO:0030169|GO:0042826	protein-coding	ankyrin repeat, family A (RFXANK-like), 2	chr5	72848025	72861511
ANKRD13C	0	0	-17.1232	-4.09788	17.1232	down	81573	RP4-677H15.5|dJ677H15.3	GO:0005102|GO:0005783|GO:0005789|GO:0006621|GO:0010869|GO:0048471|GO:2000209	protein-coding	ankyrin repeat domain 13C	chr1	70724685	70820417
ANKRD36BP1	0	0	-46.345	-5.53434	46.345	down	84832	ANKRD26L1|ANKRD36BL1		pseudo	ankyrin repeat domain 36B pseudogene 1	chr1	168214819	168216668
ANTXR1	0	0	-20.6592	-4.36871	20.6592	down	84168	ATR|GAPO|TEM8	GO:0004888|GO:0005515|GO:0005518|GO:0016021|GO:0022414|GO:0031258|GO:0031527|GO:0031532|GO:0034446|GO:0046872|GO:0051015	protein-coding	anthrax toxin receptor 1	chr2	69240276	69476459
ANXA3	0	0	-19.7017	-4.30025	19.7017	down	306	ANX3	GO:0005509|GO:0005544|GO:0005737|GO:0005886|GO:0006909|GO:0010595|GO:0016020|GO:0019834|GO:0030670|GO:0042581|GO:0042742|GO:0043312|GO:0045766|GO:0051091	protein-coding	annexin A3	chr4	79472742	79531605
ANXA5	0	0	-11.109	-3.47365	11.109	down	308	ANX5|ENX2|PP4|RPRGL3	GO:0004859|GO:0005509|GO:0005543|GO:0005544|GO:0005622|GO:0005737|GO:0007165|GO:0007596|GO:0009897|GO:0010033|GO:0043066|GO:0050819|GO:0070062|GO:0072563	protein-coding	annexin A5	chr4	122589152	122618147
ANXA6	0	0	-34.6221	-5.11362	34.6221	down	309	ANX6|CBP68	GO:0005509|GO:0005515|GO:0005544|GO:0006816|GO:0006937|GO:0042470|GO:0048471|GO:0070062	protein-coding	annexin A6	chr5	150480267	150537443
AOAH	0	0	-11.273	-3.4948	11.273	down	313		GO:0003824|GO:0004465|GO:0005576|GO:0006629|GO:0006954|GO:0008653|GO:0050528|GO:0050728	protein-coding	acyloxyacyl hydrolase (neutrophil)	chr7	36552549	36764154
AP1AR	0	0	-19.8229	-4.3091	19.8229	down	55435	2C18|C4orf16|GBAR|gamma-BAR	GO:0005730|GO:0005737|GO:0005769|GO:0005770|GO:0005794|GO:0015031|GO:0030133|GO:0034315|GO:0034613|GO:1900025|GO:2000146	protein-coding	adaptor-related protein complex 1 associated regulatory protein	chr4	113152895	113191211
AP1M1	0	0	-10.7883	-3.43139	10.7883	down	8907	AP47|CLAPM2|CLTNM|MU-1A	GO:0000139|GO:0005515|GO:0005765|GO:0005829|GO:0006886|GO:0006892|GO:0016032|GO:0019048|GO:0019886|GO:0030131|GO:0030659|GO:0030665|GO:0032438|GO:0032588|GO:0035646|GO:0050690	protein-coding	adaptor-related protein complex 1, mu 1 subunit	chr19	16308665	16346156
AP2S1	0	0	-35.2035	-5.13765	35.2035	down	1175	AP17|AP17-DELTA|CLAPS2|HHC3	GO:0005215|GO:0005829|GO:0005886|GO:0006886|GO:0006897|GO:0007173|GO:0007268|GO:0007411|GO:0008565|GO:0016032|GO:0019886|GO:0030100|GO:0030122|GO:0030666|GO:0030669|GO:0042059|GO:0048011|GO:0048268|GO:0050690	protein-coding	adaptor-related protein complex 2, sigma 1 subunit	chr19	47341423	47354203
AP3S1	0	0	-10.4139	-3.38045	10.4139	down	1176	CLAPS3|Sigma3A	GO:0005215|GO:0005515|GO:0005794|GO:0006886|GO:0008089|GO:0008286|GO:0008565|GO:0030119|GO:0030123|GO:0030133|GO:0030659|GO:0048490	protein-coding	adaptor-related protein complex 3, sigma 1 subunit	chr5	115177619	115249778
AP3S2	0	0	-10.688	-3.41792	10.688	down	10239	AP3S3|sigma3b	GO:0005794|GO:0006886|GO:0008089|GO:0008565|GO:0030123|GO:0030659|GO:0048490	protein-coding	adaptor-related protein complex 3, sigma 2 subunit	chr15	90373831	90437617
APBB2	0	0	-10.18	-3.34766	10.18	down	323	FE65L|FE65L1	GO:0001540|GO:0001764|GO:0005515|GO:0005634|GO:0005737|GO:0006355|GO:0007050|GO:0007411|GO:0008134|GO:0016020|GO:0030027|GO:0030198|GO:0030308|GO:0030426|GO:0035556|GO:0043065|GO:0043066|GO:0045202	protein-coding	amyloid beta (A4) precursor protein-binding, family B, member 2	chr4	40812044	41216635
APOC1	0	0	-16.2837	-4.02536	16.2837	down	341		GO:0004859|GO:0005504|GO:0005783|GO:0006629|GO:0006641|GO:0008203|GO:0010873|GO:0010900|GO:0010916|GO:0031210|GO:0032374|GO:0032375|GO:0033344|GO:0033700|GO:0034361|GO:0034364|GO:0034369|GO:0034375|GO:0034379|GO:0034382|GO:0034447|GO:0042157|GO:0042627|GO:0045717|GO:0045833|GO:0048261|GO:0050995|GO:0051005|GO:0055102|GO:0060228	protein-coding	apolipoprotein C-I	chr19	45417577	45422606
APRT	0	0	-15.5805	-3.96167	15.5805	down	353	AMP|APRTD	GO:0002055|GO:0003999|GO:0005634|GO:0005730|GO:0005737|GO:0005829|GO:0006144|GO:0006166|GO:0006168|GO:0007595|GO:0007625|GO:0016208|GO:0032869|GO:0043101|GO:0044209|GO:0044281|GO:0055086	protein-coding	adenine phosphoribosyltransferase	chr16	88875877	88878342
ARF5	0	0	-12.2028	-3.60914	12.2028	down	381		GO:0003924|GO:0005515|GO:0005525|GO:0005794|GO:0005886|GO:0006184|GO:0007264|GO:0015031|GO:0016192|GO:0048471	protein-coding	ADP-ribosylation factor 5	chr7	127228406	127231759
ARFGAP3	0	0	-27.046	-4.75734	27.046	down	26286	ARFGAP1	GO:0000139|GO:0005737|GO:0005794|GO:0005829|GO:0006886|GO:0008060|GO:0008270|GO:0008565|GO:0009306|GO:0016192|GO:0032312	protein-coding	ADP-ribosylation factor GTPase activating protein 3	chr22	43192532	43253408
ARFIP1	0	0	-11.8395	-3.56553	11.8395	down	27236	HSU52521	GO:0000139|GO:0003674|GO:0005829|GO:0006886|GO:0019904|GO:0042802|GO:0050708	protein-coding	ADP-ribosylation factor interacting protein 1	chr4	153701112	153833063
ARFRP1	0	0	-14.7853	-3.88609	14.7853	down	10139	ARL18|ARP|Arp1	GO:0003924|GO:0005515|GO:0005525|GO:0005794|GO:0005802|GO:0006184|GO:0007165|GO:0007264|GO:0007369|GO:0016020|GO:0034067|GO:0042147|GO:0043001	protein-coding	ADP-ribosylation factor related protein 1	chr20	62329995	62339365
ARHGAP10	0	0	-12.8005	-3.67812	12.8005	down	79658	GRAF2|PS-GAP|PSGAP	GO:0005100|GO:0005515|GO:0005543|GO:0005829|GO:0005886|GO:0006915|GO:0007010|GO:0007264|GO:0042981|GO:0043066|GO:0048471|GO:0051056	protein-coding	Rho GTPase activating protein 10	chr4	148653453	148993927
ARHGAP11B	0	0	-10.8131	-3.43471	10.8131	down	89839	B'-T|FAM7B1	GO:0005096|GO:0005829|GO:0007264|GO:0051056	protein-coding	Rho GTPase activating protein 11B	chr15	30916697	30938498
ARHGAP28	0	0	-12.7973	-3.67777	12.7973	down	79822		GO:0005096|GO:0005634|GO:0005730|GO:0005829|GO:0007264|GO:0051056	protein-coding	Rho GTPase activating protein 28	chr18	6788493	6915712
ARHGAP4	0	0	-15.9115	-3.992	15.9115	down	393	C1|RGC1|RhoGAP4|SrGAP4|p115	GO:0005070|GO:0005100|GO:0005515|GO:0005634|GO:0005730|GO:0005737|GO:0005829|GO:0005925|GO:0007010|GO:0007264|GO:0007266|GO:0032321|GO:0043065|GO:0048011|GO:0051056|GO:0097190	protein-coding	Rho GTPase activating protein 4	chrX	153172830	153191714
ARHGEF2	0	0	-14.1594	-3.82369	14.1594	down	9181	GEF|GEF-H1|GEFH1|LFP40|P40	GO:0000132|GO:0000902|GO:0005089|GO:0005515|GO:0005543|GO:0005794|GO:0005819|GO:0005829|GO:0005874|GO:0005923|GO:0006886|GO:0007015|GO:0007026|GO:0007067|GO:0007264|GO:0008017|GO:0008134|GO:0008270|GO:0017048|GO:0030676|GO:0032587|GO:0035023|GO:0042127|GO:0043025|GO:0043065|GO:0043198|GO:0048011|GO:0048365|GO:0050768|GO:0051056|GO:0051092|GO:0051301|GO:0060547|GO:0071356|GO:0071474|GO:0097190|GO:…	protein-coding	Rho/Rac guanine nucleotide exchange factor (GEF) 2	chr1	155916630	155959864
ARHGEF25	0	0	-30.9921	-4.95383	30.9921	down	115557	GEFT|p63RhoGEF	GO:0005089|GO:0005543|GO:0005829|GO:0005886|GO:0030016|GO:0030017|GO:0035023	protein-coding	Rho guanine nucleotide exchange factor (GEF) 25	chr12	58003963	58011028
ARL3	0	0	-50.1987	-5.64958	50.1987	down	403	ARFL3	GO:0000139|GO:0000910|GO:0001822|GO:0003924|GO:0005515|GO:0005525|GO:0005634|GO:0005730|GO:0005737|GO:0005794|GO:0005813|GO:0005876|GO:0005881|GO:0005886|GO:0007264|GO:0008017|GO:0015031|GO:0019003|GO:0030496|GO:0032391|GO:0042073|GO:0042461|GO:0046872|GO:0060271|GO:0072372	protein-coding	ADP-ribosylation factor-like 3	chr10	104433484	104474190
ARL4C	0	0	-11.1393	-3.47759	11.1393	down	10123	ARL7|LAK	GO:0003924|GO:0005515|GO:0005525|GO:0005634|GO:0005737|GO:0005886|GO:0006184|GO:0007264|GO:0030175|GO:0032456|GO:0043014	protein-coding	ADP-ribosylation factor-like 4C	chr2	235401686	235405693
ARL5A	0	0	-17.8502	-4.15786	17.8502	down	26225	ARFLP5|ARL5	GO:0005525|GO:0005622|GO:0007264	protein-coding	ADP-ribosylation factor-like 5A	chr2	152645592	152685009
ARL5B	0	0	-13.7443	-3.78077	13.7443	down	221079	ARL8	GO:0005525|GO:0005622|GO:0007264	protein-coding	ADP-ribosylation factor-like 5B	chr10	18948313	18970568
ARL6IP4	0	0	-23.5892	-4.56005	23.5892	down	51329	SFRS20|SR-25|SRp25|SRrp37	GO:0005515|GO:0005634|GO:0008380	protein-coding	ADP-ribosylation-like factor 6 interacting protein 4	chr12	123464880	123467460
ARL8A	0	0	-13.4391	-3.74837	13.4391	down	127829	ARL10B|GIE2	GO:0003924|GO:0005525|GO:0005737|GO:0005765|GO:0006184|GO:0007059|GO:0007067|GO:0007264|GO:0030496|GO:0031902|GO:0043014|GO:0048487|GO:0051233|GO:0051301	protein-coding	ADP-ribosylation factor-like 8A	chr1	202102532	202113871
ARMC8	0	0	-10.1336	-3.34107	10.1336	down	25852	GID5|HSPC056|VID28		protein-coding	armadillo repeat containing 8	chr3	137906115	138017228
ARPC2	0	0	-10.0363	-3.32715	10.0363	down	10109	ARC34|PNAS-139|p34-Arc	GO:0003779|GO:0005200|GO:0005515|GO:0005737|GO:0005768|GO:0005794|GO:0005829|GO:0005885|GO:0005886|GO:0005925|GO:0006928|GO:0015629|GO:0019894|GO:0030838|GO:0031252|GO:0035650|GO:0038096|GO:0042995|GO:0045087|GO:0071933|GO:1900026	protein-coding	actin related protein 2/3 complex, subunit 2, 34kDa	chr2	219081817	219119071
ARPC5L	0	0	-21.9045	-4.45315	21.9045	down	81873	ARC16-2	GO:0003779|GO:0005737|GO:0005856|GO:0030833	protein-coding	actin related protein 2/3 complex, subunit 5-like	chr9	127626267	127639696
ARPP19	0	0	-26.5476	-4.73051	26.5476	down	10776	ARPP-16|ARPP-19|ARPP16|ENSAL	GO:0000086|GO:0000278|GO:0004864|GO:0005102|GO:0005654|GO:0005737|GO:0007067|GO:0008601|GO:0015459|GO:0019212|GO:0045722|GO:0046326|GO:0051301|GO:0051721	protein-coding	cAMP-regulated phosphoprotein, 19kDa	chr15	52839432	52861364
ARRB1	0	0	-11.6581	-3.54326	11.6581	down	408	ARB1|ARR1	GO:0000139|GO:0000187|GO:0000785|GO:0001933|GO:0001934|GO:0002031|GO:0002092|GO:0004402|GO:0004857|GO:0005096|GO:0005159|GO:0005515|GO:0005634|GO:0005737|GO:0005765|GO:0005829|GO:0005834|GO:0005886|GO:0005905|GO:0006366|GO:0006892|GO:0007219|GO:0007596|GO:0007602|GO:0008134|GO:0014069|GO:0015031|GO:0016323|GO:0016567|GO:0030168|GO:0030331|GO:0030659|GO:0031143|GO:0031397|GO:0031398|GO:0031410|GO:…	protein-coding	arrestin, beta 1	chr11	74971166	75062875
ARRB2	0	0	-15.002	-3.90708	15.002	down	409	ARB2|ARR2|BARR2	GO:0001664|GO:0002031|GO:0002032|GO:0002092|GO:0005102|GO:0005515|GO:0005634|GO:0005737|GO:0005829|GO:0005886|GO:0005905|GO:0006366|GO:0007179|GO:0007219|GO:0007420|GO:0007596|GO:0007628|GO:0014069|GO:0015031|GO:0016323|GO:0016567|GO:0019904|GO:0030139|GO:0030168|GO:0031397|GO:0031398|GO:0031410|GO:0031623|GO:0031625|GO:0031691|GO:0031692|GO:0031701|GO:0031702|GO:0031748|GO:0031762|GO:0031826|GO:…	protein-coding	arrestin, beta 2	chr17	4613789	4624795
ASF1A	0	0	-15.9336	-3.994	15.9336	down	25842	CGI-98|CIA|HSPC146	GO:0001649|GO:0003682|GO:0005515|GO:0005634|GO:0006281|GO:0006334|GO:0006351|GO:0016568|GO:0031936|GO:0042393|GO:0042692	protein-coding	anti-silencing function 1A histone chaperone	chr6	119215241	119230335
ASNA1	0	0	-12.2135	-3.6104	12.2135	down	439	ARSA-I|ARSA1|ASNA-I|GET3|TRC40|hASNA-I	GO:0005215|GO:0005524|GO:0005730|GO:0005737|GO:0005783|GO:0006810|GO:0015105|GO:0016887|GO:0045048|GO:0046872	protein-coding	arsA arsenite transporter, ATP-binding, homolog 1 (bacterial)	chr19	12848306	12859137
ASPN	0	0	-15.3284	-3.93813	15.3284	down	54829	OS3|PLAP-1|PLAP1|SLRR1C	GO:0005509|GO:0005578|GO:0030282|GO:0030512|GO:0031012|GO:0070171	protein-coding	asporin	chr9	95218489	95244844
ASRGL1	0	0	-11.4272	-3.5144	11.4272	down	80150	ALP|ALP1|CRASH	GO:0003948|GO:0004067|GO:0005634|GO:0005730|GO:0005737|GO:0006508|GO:0008798|GO:0015630|GO:0033345	protein-coding	asparaginase like 1	chr11	62104774	62160887
ATF1	0	0	-18.0727	-4.17574	18.0727	down	466	EWS-ATF1|FUS/ATF-1|TREB36	GO:0002224|GO:0002755|GO:0002756|GO:0003700|GO:0005515|GO:0005634|GO:0005654|GO:0005667|GO:0006351|GO:0034134|GO:0034138|GO:0034142|GO:0034146|GO:0034162|GO:0034166|GO:0035666|GO:0038123|GO:0038124|GO:0043565|GO:0045087|GO:0048011|GO:0051403	protein-coding	activating transcription factor 1	chr12	51157789	51214943
ATG10	0	0	-10.8475	-3.43929	10.8475	down	83734	APG10|APG10L|pp12616	GO:0005622|GO:0005737|GO:0006497|GO:0006914|GO:0015031|GO:0019777|GO:0031401|GO:0032446|GO:0034263	protein-coding	autophagy related 10	chr5	81267844	81551216
ATG3	0	0	-10.7926	-3.43196	10.7926	down	64422	APG3|APG3-LIKE|APG3L|PC3-96	GO:0000045|GO:0000153|GO:0005515|GO:0005829|GO:0006464|GO:0006612|GO:0016567|GO:0019776|GO:0019777|GO:0019787|GO:0019899|GO:0043653	protein-coding	autophagy related 3	chr3	112251357	112280485
ATG5	0	0	-29.9025	-4.90219	29.9025	down	9474	APG5|APG5-LIKE|APG5L|ASP|hAPG5	GO:0000045|GO:0001974|GO:0002739|GO:0005515|GO:0005737|GO:0005776|GO:0006914|GO:0006915|GO:0009620|GO:0031397|GO:0032480|GO:0034045|GO:0042311|GO:0042493|GO:0043066|GO:0043687|GO:0045087|GO:0048840|GO:0055015|GO:0060047	protein-coding	autophagy related 5	chr6	106632352	106773695
ATL1	0	0	-11.1905	-3.4842	11.1905	down	51062	AD-FSP|FSP1|GBP3|HSN1D|SPG3|SPG3A|atlastin1	GO:0000137|GO:0000139|GO:0003924|GO:0005515|GO:0005525|GO:0005783|GO:0005789|GO:0005794|GO:0006184|GO:0007029|GO:0007409|GO:0008219|GO:0016021|GO:0030424|GO:0042802|GO:0051260	protein-coding	atlastin GTPase 1	chr14	50999800	51099784
ATP11C	0	0	-14.4388	-3.85187	14.4388	down	286410	ATPIG|ATPIQ	GO:0000287|GO:0004012|GO:0005515|GO:0005524|GO:0005765|GO:0005783|GO:0005789|GO:0005886|GO:0016021|GO:0019829|GO:0034220|GO:0045332|GO:0055085	protein-coding	ATPase, class VI, type 11C	chrX	138808505	138914447
ATP5C1	0	0	-17.1745	-4.10219	17.1745	down	509	ATP5C|ATP5CL1	GO:0000275|GO:0005739|GO:0005743|GO:0005753|GO:0005759|GO:0006119|GO:0006200|GO:0006754|GO:0016887|GO:0022857|GO:0022904|GO:0042776|GO:0044237|GO:0044281|GO:0046933|GO:0046961	protein-coding	ATP synthase, H+ transporting, mitochondrial F1 complex, gamma polypeptide 1	chr10	7830093	7849762
ATP5E	0	0	-54.4458	-5.76675	54.4458	down	514	ATPE|MC5DN3	GO:0000275|GO:0005753|GO:0005759|GO:0006200|GO:0016887|GO:0022857|GO:0022904|GO:0042776|GO:0044237|GO:0044281|GO:0046933|GO:0046961	protein-coding	ATP synthase, H+ transporting, mitochondrial F1 complex, epsilon subunit	chr20	57603733	57607422
ATP5I	0	0	-33.0474	-5.04647	33.0474	down	521	ATP5K	GO:0000276|GO:0005739|GO:0005743|GO:0005753|GO:0006200|GO:0015078|GO:0016887|GO:0022857|GO:0022904|GO:0042776|GO:0044237|GO:0044281	protein-coding	ATP synthase, H+ transporting, mitochondrial Fo complex, subunit E	chr4	666225	668127
ATP5O	0	0	-25.526	-4.67389	25.526	down	539	ATPO|OSCP	GO:0005215|GO:0005739|GO:0005743|GO:0005753|GO:0005886|GO:0006200|GO:0006754|GO:0008144|GO:0015992|GO:0016887|GO:0022857|GO:0022904|GO:0042776|GO:0044237|GO:0044281|GO:0046933	protein-coding	ATP synthase, H+ transporting, mitochondrial F1 complex, O subunit	chr21	35275757	35288158
ATP5S	0	0	-14.1759	-3.82537	14.1759	down	27109	ATPW|FB|HSU79253	GO:0005743|GO:0006754|GO:0015078|GO:0015992|GO:0045263|GO:0046872	protein-coding	ATP synthase, H+ transporting, mitochondrial Fo complex, subunit s (factor B)	chr14	50779047	50802276
ATP6V1B1	0	0	-49.9128	-5.64134	49.9128	down	525	ATP6B1|RTA1B|VATB|VMA2|VPP3	GO:0001503|GO:0005524|GO:0005737|GO:0005829|GO:0005902|GO:0006879|GO:0006885|GO:0007588|GO:0007605|GO:0008286|GO:0012505|GO:0015078|GO:0015991|GO:0015992|GO:0016323|GO:0016324|GO:0016328|GO:0016471|GO:0016820|GO:0032403|GO:0033180|GO:0033572|GO:0042472|GO:0045851|GO:0046034|GO:0051701|GO:0055074|GO:0055085|GO:0090382	protein-coding	ATPase, H+ transporting, lysosomal 56/58kDa, V1 subunit B1	chr2	71162998	71192561
ATP6V1C1	0	0	-12.2125	-3.61029	12.2125	down	528	ATP6C|ATP6D|VATC|Vma5	GO:0005215|GO:0005515|GO:0005765|GO:0005829|GO:0005886|GO:0006879|GO:0008286|GO:0008553|GO:0015991|GO:0015992|GO:0016469|GO:0031410|GO:0033180|GO:0033572|GO:0045177|GO:0046961|GO:0051701|GO:0055085|GO:0090382	protein-coding	ATPase, H+ transporting, lysosomal 42kDa, V1 subunit C1	chr8	104033248	104085285
ATP8A1	0	0	-35.6192	-5.15458	35.6192	down	10396	ATPASEII|ATPIA|ATPP2	GO:0000287|GO:0004012|GO:0005515|GO:0005524|GO:0005783|GO:0005886|GO:0015247|GO:0015917|GO:0016021|GO:0019829|GO:0034220|GO:0042584|GO:0045332|GO:0055085	protein-coding	ATPase, aminophospholipid transporter (APLT), class I, type 8A, member 1	chr4	42410391	42659122
ATP8A2P3	0	0	-16.013	-4.00117	16.013	down	100874518			pseudo	ATPase, aminophospholipid transporter, class I, type 8A, member 2 pseudogene 3	chr13	26706253	26796508
ATXN10	0	0	-17.1675	-4.10161	17.1675	down	25814	E46L|HUMEEP|SCA10	GO:0005515|GO:0005737|GO:0005829|GO:0007399|GO:0008219|GO:0030425|GO:0031175|GO:0042802|GO:0043025|GO:0048471	protein-coding	ataxin 10	chr22	46067678	46241187
ATXN3	0	0	-14.6474	-3.87258	14.6474	down	4287	AT3|ATX3|JOS|MJD|MJD1|SCA3	GO:0000226|GO:0001012|GO:0004221|GO:0004843|GO:0005515|GO:0005654|GO:0005737|GO:0005759|GO:0006289|GO:0006351|GO:0006355|GO:0006515|GO:0007268|GO:0007399|GO:0008219|GO:0008242|GO:0010810|GO:0016363|GO:0030036|GO:0031625|GO:0031966|GO:0034605|GO:0035520|GO:0035640|GO:0042405|GO:0042802|GO:0043161|GO:0045104|GO:0070932|GO:0071218	protein-coding	ataxin 3	chr14	92524896	92572965
ATXN7L3	0	0	-14.329	-3.84087	14.329	down	56970		GO:0000124|GO:0003713|GO:0005515|GO:0006351|GO:0016578|GO:0030374|GO:0045893|GO:0046872	protein-coding	ataxin 7-like 3	chr17	42269173	42275529
ATXN7L3B	0	0	-15.3018	-3.93563	15.3018	down	552889			protein-coding	ataxin 7-like 3B	chr12	74931551	74935232
AUH	0	0	-12.8271	-3.68113	12.8271	down	549		GO:0003730|GO:0004300|GO:0004490|GO:0005739|GO:0005759|GO:0006402|GO:0006552|GO:0009083|GO:0034641|GO:0044281	protein-coding	AU RNA binding protein/enoyl-CoA hydratase	chr9	93976097	94124206
AVL9	0	0	-60.4821	-5.91844	60.4821	down	23080	KIAA0241	GO:0016021|GO:0016477|GO:0055037	protein-coding	AVL9 homolog (S. cerevisiase)	chr7	32535176	33079036
AXIN2	0	0	-12.8286	-3.68129	12.8286	down	8313	AXIL|ODCRCS	GO:0001934|GO:0001957|GO:0003413|GO:0004871|GO:0005096|GO:0005515|GO:0005634|GO:0005737|GO:0005813|GO:0005881|GO:0005886|GO:0005938|GO:0008013|GO:0008219|GO:0008283|GO:0008285|GO:0009950|GO:0010718|GO:0010942|GO:0014069|GO:0016023|GO:0019899|GO:0019901|GO:0030282|GO:0030877|GO:0031625|GO:0032423|GO:0034613|GO:0035414|GO:0038032|GO:0042476|GO:0043547|GO:0043570|GO:0045668|GO:0045860|GO:0048255|GO:…	protein-coding	axin 2	chr17	63524683	63637183
AZIN1	0	0	-24.908	-4.63854	24.908	down	51582	OAZI|OAZIN|ODC1L	GO:0003824|GO:0004857|GO:0005829|GO:0006521|GO:0006596|GO:0034641|GO:0042978|GO:0043086|GO:0044281	protein-coding	antizyme inhibitor 1	chr8	103838536	103876397
B4GALNT4	0	0	-12.4682	-3.64018	12.4682	down	338707		GO:0008376|GO:0016021|GO:0032580|GO:0033842	protein-coding	beta-1,4-N-acetyl-galactosaminyl transferase 4	chr11	369795	382117
B4GALT2	0	0	-10.7873	-3.43126	10.7873	down	8704	B4Gal-T2|B4Gal-T3|beta4Gal-T2	GO:0000139|GO:0003831|GO:0003945|GO:0004461|GO:0005975|GO:0008378|GO:0016021|GO:0018146|GO:0018279|GO:0030203|GO:0032580|GO:0042339|GO:0043687|GO:0044267|GO:0044281|GO:0046872	protein-coding	UDP-Gal:betaGlcNAc beta 1,4- galactosyltransferase, polypeptide 2	chr1	44444874	44456843
BACE1	0	0	-12.019	-3.58724	12.019	down	23621	ASP2|BACE|HSPC104	GO:0004190|GO:0005768|GO:0005783|GO:0005794|GO:0005802|GO:0005887|GO:0006508|GO:0006509|GO:0008798|GO:0009986|GO:0016021|GO:0019899|GO:0030424|GO:0030659|GO:0050435	protein-coding	beta-site APP-cleaving enzyme 1	chr11	117156402	117186972
BANP	0	0	-12.4901	-3.64271	12.4901	down	54971	BEND1|SMAR1|SMARBP1	GO:0002039|GO:0003677|GO:0005515|GO:0005634|GO:0006351|GO:0006355|GO:0007049|GO:0007275|GO:0016568|GO:0034504|GO:0042177	protein-coding	BTG3 associated nuclear protein	chr16	87984238	88110924
BBIP1	0	0	-24.5482	-4.61754	24.5482	down	92482	BBIP10|NCRNA00081|bA348N5.3	GO:0005515|GO:0005737|GO:0005929|GO:0015031|GO:0034464|GO:0042384	protein-coding	BBSome interacting protein 1	chr10	112658488	112679124
BCAP29	0	0	-13.5963	-3.76515	13.5963	down	55973	BAP29	GO:0005789|GO:0006886|GO:0006915|GO:0016021|GO:0016192	protein-coding	B-cell receptor-associated protein 29	chr7	107220422	107263762
BCAS2	0	0	-13.6565	-3.77152	13.6565	down	10286	DAM1|SPF27|Snt309	GO:0000375|GO:0005515|GO:0005681|GO:0005730|GO:0006397|GO:0008380	protein-coding	breast carcinoma amplified sequence 2	chr1	115110181	115124265
BCAS4	0	0	-112.04	-6.80788	112.04	down	55653	CNOL	GO:0005737	protein-coding	breast carcinoma amplified sequence 4	chr20	49411467	49493714
BCAT1	0	0	-13.7341	-3.77969	13.7341	down	586	BCATC|BCT1|ECA39|MECA39|PNAS121|PP18	GO:0000082|GO:0004084|GO:0005739|GO:0005829|GO:0008283|GO:0009082|GO:0009083|GO:0034641|GO:0042802|GO:0044281|GO:0052654|GO:0052655|GO:0052656	protein-coding	branched chain amino-acid transaminase 1, cytosolic	chr12	24962958	25102393
BCKDHB	0	0	-29.829	-4.89864	29.829	down	594	E1B|dJ279A18.1	GO:0003826|GO:0003863|GO:0005515|GO:0005739|GO:0005759|GO:0005947|GO:0007584|GO:0009083|GO:0016831|GO:0032403|GO:0034641|GO:0044281|GO:0051384|GO:0051591	protein-coding	branched chain keto acid dehydrogenase E1, beta polypeptide	chr6	80816344	81055987
BEX4	0	0	-16.5123	-4.04547	16.5123	down	56271	BEXL1	GO:0005634|GO:0005737	protein-coding	brain expressed, X-linked 4	chrX	102470020	102472128
BHLHE41	0	0	-13.39	-3.74309	13.39	down	79365	BHLHB3|DEC2|SHARP1|hDEC2	GO:0000122|GO:0000978|GO:0001078|GO:0001102|GO:0001191|GO:0003700|GO:0003705|GO:0005634|GO:0006355|GO:0008283|GO:0009887|GO:0010832|GO:0010944|GO:0030154|GO:0032922|GO:0042803|GO:0042826|GO:0043425|GO:0043426|GO:0046982|GO:0070888	protein-coding	basic helix-loop-helix family, member e41	chr12	26272959	26278003
BID	0	0	-11.7754	-3.5577	11.7754	down	637	FP497	GO:0001836|GO:0005123|GO:0005515|GO:0005739|GO:0005741|GO:0005829|GO:0006626|GO:0006915|GO:0007420|GO:0008625|GO:0008637|GO:0016020|GO:0031625|GO:0032355|GO:0032461|GO:0032464|GO:0032592|GO:0034349|GO:0042127|GO:0043065|GO:0046902|GO:0051260|GO:0051402|GO:0090150|GO:0090200|GO:0097193|GO:1900740|GO:1901030|GO:2000045|GO:2001238|GO:2001244	protein-coding	BH3 interacting domain death agonist	chr22	18216906	18257431
BIN1	0	0	-17.1613	-4.10109	17.1613	down	274	AMPH2|AMPHL|SH3P9	GO:0005515|GO:0005634|GO:0005737|GO:0006897|GO:0007275|GO:0008021|GO:0008283|GO:0015629|GO:0019048|GO:0032403|GO:0042692|GO:0043196|GO:0043547|GO:0043679|GO:0044300|GO:0045807|GO:0046982|GO:0051020	protein-coding	bridging integrator 1	chr2	127805599	127864903
BMPR1B	0	0	-23.2699	-4.54039	23.2699	down	658	ALK-6|ALK6|CDw293	GO:0001501|GO:0001502|GO:0001550|GO:0001654|GO:0004674|GO:0004675|GO:0004702|GO:0005025|GO:0005515|GO:0005524|GO:0005886|GO:0005887|GO:0006468|GO:0006954|GO:0009953|GO:0030501|GO:0030509|GO:0031290|GO:0035108|GO:0042698|GO:0043235|GO:0045597|GO:0045669|GO:0046332|GO:0046872|GO:0060041	protein-coding	bone morphogenetic protein receptor, type IB	chr4	95679128	96079601
BNIP2	0	0	-20.8903	-4.38476	20.8903	down	663	BNIP-2|NIP2	GO:0005096|GO:0005509|GO:0005515|GO:0005635|GO:0005737|GO:0005829|GO:0006915|GO:0042692|GO:0043066|GO:0043231|GO:0043547|GO:0048471|GO:0051149	protein-coding	BCL2/adenovirus E1B 19kDa interacting protein 2	chr15	59955062	59981642
BOD1	0	0	-20.7128	-4.37245	20.7128	down	91272	FAM44B	GO:0000777|GO:0005737|GO:0005815|GO:0007067|GO:0051301	protein-coding	biorientation of chromosomes in cell division 1	chr5	173034148	173043666
BOP1	0	0	-16.0994	-4.00894	16.0994	down	23246		GO:0000463|GO:0005515|GO:0005654|GO:0008283|GO:0030529|GO:0042254|GO:0051726|GO:0070545	protein-coding	block of proliferation 1	chr8	145486056	145515120
BRF1	0	0	-11.1837	-3.48333	11.1837	down	2972	BRF|BRF-1|GTF3B|TAF3B2|TAF3C|TAFIII90|TF3B90|TFIIIB90|hBRF	GO:0000126|GO:0005654|GO:0006383|GO:0006384|GO:0008270|GO:0009303|GO:0009304|GO:0010467|GO:0017025|GO:0043488|GO:0045893	protein-coding	BRF1, RNA polymerase III transcription initiation factor 90 kDa subunit	chr14	105675623	105781914
BRK1	0	0	-17.1146	-4.09715	17.1146	down	55845	C3orf10|MDS027|hHBrk1	GO:0001701|GO:0005829|GO:0005856|GO:0008284|GO:0030036|GO:0038096|GO:0045087|GO:0048870	protein-coding	BRICK1, SCAR/WAVE actin-nucleating complex subunit	chr3	10157333	10168874
BRMS1L	0	0	-13.3692	-3.74084	13.3692	down	84312	BRMS1	GO:0005634|GO:0006351|GO:0006355|GO:0040008	protein-coding	breast cancer metastasis-suppressor 1-like	chr14	36295597	36341169
BROX	0	0	-11.1182	-3.47485	11.1182	down	148362	C1orf58|RP11-452F19.1	GO:0016020	protein-coding	BRO1 domain and CAAX motif containing	chr1	222885906	222908533
BST2	0	0	-17.4274	-4.12328	17.4274	down	684	CD317|TETHERIN	GO:0002737|GO:0004871|GO:0005515|GO:0005737|GO:0005770|GO:0005794|GO:0005886|GO:0005887|GO:0006959|GO:0007165|GO:0007267|GO:0007275|GO:0008191|GO:0008283|GO:0009615|GO:0009986|GO:0016324|GO:0030308|GO:0030336|GO:0031225|GO:0032956|GO:0034341|GO:0035455|GO:0035456|GO:0042113|GO:0042803|GO:0043123|GO:0045071|GO:0045087|GO:0045121|GO:0051607|GO:1901253	protein-coding	bone marrow stromal cell antigen 2	chr19	17513755	17516384
BTBD1	0	0	-15.0708	-3.91369	15.0708	down	53339	C15orf1|NS5ATP8	GO:0000932|GO:0005515|GO:0016567|GO:0043234|GO:0043393	protein-coding	BTB (POZ) domain containing 1	chr15	83685181	83736106
BZW2	0	0	-14.9775	-3.90473	14.9775	down	28969	MST017|MSTP017	GO:0007399|GO:0030154	protein-coding	basic leucine zipper and W2 domains 2	chr7	16685759	16746148
C10orf76	0	0	-19.5274	-4.28743	19.5274	down	79591		GO:0016021	protein-coding	chromosome 10 open reading frame 76	chr10	103605356	103815932
C11orf1	0	0	-14.7341	-3.88109	14.7341	down	64776		GO:0003674|GO:0005634|GO:0008150	protein-coding	chromosome 11 open reading frame 1	chr11	111749948	111754797
C11orf31	0	0	-28.622	-4.83905	28.622	down	280636	C17orf10|SELH	GO:0008430|GO:0045454	protein-coding	chromosome 11 open reading frame 31	chr11	57508722	57510883
C11orf54	0	0	-17.3818	-4.11951	17.3818	down	28970	PTD012	GO:0005515|GO:0005634|GO:0008270|GO:0016788	protein-coding	chromosome 11 open reading frame 54	chr11	93474793	93496247
C11orf73	0	0	-12.9837	-3.69863	12.9837	down	51501	HSPC179|Hikeshi|L7RN6|OPI10	GO:0005622|GO:0005634|GO:0005829|GO:0006606|GO:0007030|GO:0008565|GO:0015031|GO:0030324|GO:0030544|GO:0034605	protein-coding	chromosome 11 open reading frame 73	chr11	86013253	86056985
C11orf80	0	0	-18.5693	-4.21485	18.5693	down	79703			protein-coding	chromosome 11 open reading frame 80	chr11	66512207	66610987
C15orf38	0	0	-19.3063	-4.271	19.3063	down	348110	Arpin		protein-coding	chromosome 15 open reading frame 38	chr15	90443832	90456222
C15orf38-AP3S2	0	0	-18.1913	-4.18518	18.1913	down	100526783			protein-coding	C15orf38-AP3S2 readthrough	chr15	90373831	90456222
C16orf45	0	0	-10.3972	-3.37813	10.3972	down	89927			protein-coding	chromosome 16 open reading frame 45	chr16	15528325	15682116
C17orf76-AS1	0	0	-12.5512	-3.64975	12.5512	down	125144	C17orf45|NCRNA00188|TSAP19	GO:0005739	ncRNA	C17orf76 antisense RNA 1	chr17	16342301	16373962
C19orf10	0	0	-18.9188	-4.24175	18.9188	down	56005	EUROIMAGE1875335|IL25|IL27|IL27w|R33729_1|SF20	GO:0005576|GO:0005788|GO:0005793|GO:0006987|GO:0030968|GO:0044267	protein-coding	chromosome 19 open reading frame 10	chr19	4657557	4670415
C19orf33	0	0	-40.5539	-5.34177	40.5539	down	64073	H2RSP|IMUP|IMUP-1|IMUP-2	GO:0003690|GO:0003697|GO:0005634|GO:0008150	protein-coding	chromosome 19 open reading frame 33	chr19	38794804	38795646
C19orf43	0	0	-13.2401	-3.72684	13.2401	down	79002	fSAP18		protein-coding	chromosome 19 open reading frame 43	chr19	12841454	12845529
C19orf53	0	0	-15.0653	-3.91316	15.0653	down	28974	LYDG10		protein-coding	chromosome 19 open reading frame 53	chr19	13885257	13889586
C1orf123	0	0	-17.5798	-4.13584	17.5798	down	54987		GO:0003674|GO:0005575|GO:0008150	protein-coding	chromosome 1 open reading frame 123	chr1	53679772	53686289
C1orf162	0	0	-25.3153	-4.66194	25.3153	down	128346		GO:0016021	protein-coding	chromosome 1 open reading frame 162	chr1	112016604	112021134
C1orf186	0	0	-24.5853	-4.61972	24.5853	down	440712		GO:0016021	protein-coding	chromosome 1 open reading frame 186	chr1	206238882	206288236
C1orf198	0	0	-13.667	-3.77262	13.667	down	84886		GO:0005737	protein-coding	chromosome 1 open reading frame 198	chr1	230972865	231005335
C1orf27	0	0	-20.8502	-4.38199	20.8502	down	54953	ODR4|TTG1|odr-4	GO:0008270|GO:0016021|GO:0016491	protein-coding	chromosome 1 open reading frame 27	chr1	186344890	186390503
C1orf35	0	0	-13.0976	-3.71123	13.0976	down	79169	MMTAG2|hMMTAG2	GO:0005515	protein-coding	chromosome 1 open reading frame 35	chr1	228288428	228291022
C1orf52	0	0	-12.0629	-3.59251	12.0629	down	148423	RP11-234D19.1|gm117		protein-coding	chromosome 1 open reading frame 52	chr1	85715637	85725355
C1orf54	0	0	-37.8571	-5.24249	37.8571	down	79630		GO:0005576	protein-coding	chromosome 1 open reading frame 54	chr1	150244773	150253335
C1orf63	0	0	-10.9031	-3.44667	10.9031	down	57035	DJ465N24.2.1|NPD014|RP3-465N24.4		protein-coding	chromosome 1 open reading frame 63	chr1	25568740	25573985
C1QB	0	0	-15.0885	-3.91538	15.0885	down	713		GO:0005515|GO:0005576|GO:0005581|GO:0005602|GO:0006956|GO:0006958|GO:0042803|GO:0045087|GO:0048839	protein-coding	complement component 1, q subcomponent, B chain	chr1	22979682	22988029
C1QBP	0	0	-20.6711	-4.36954	20.6711	down	708	GC1QBP|HABP1|SF2p32|gC1Q-R|gC1qR|p32	GO:0000122|GO:0001849|GO:0003714|GO:0003729|GO:0005080|GO:0005515|GO:0005540|GO:0005615|GO:0005634|GO:0005730|GO:0005737|GO:0005739|GO:0005759|GO:0005829|GO:0005886|GO:0006351|GO:0006397|GO:0006915|GO:0006955|GO:0006958|GO:0007596|GO:0007597|GO:0008134|GO:0008380|GO:0009986|GO:0014065|GO:0016020|GO:0019048|GO:0030449|GO:0030984|GO:0031690|GO:0032689|GO:0032695|GO:0039534|GO:0039536|GO:0042256|GO:…	protein-coding	complement component 1, q subcomponent binding protein	chr17	5336099	5342471
C2orf74	0	0	-15.2452	-3.93028	15.2452	down	339804		GO:0016021	protein-coding	chromosome 2 open reading frame 74	chr2	61372243	61391964
C2orf88	0	0	-14.0251	-3.80994	14.0251	down	84281	smAKAP	GO:0005886|GO:0034237	protein-coding	chromosome 2 open reading frame 88	chr2	191002486	191068210
C4B	0	0	-24.6484	-4.62342	24.6484	down	721	C4B1|C4B12|C4B2|C4B3|C4B5|C4BD|C4B_2|C4F|CH|CO4|CPAMD3	GO:0004866|GO:0005576|GO:0005615|GO:0005886|GO:0006954|GO:0006956|GO:0006958|GO:0030449|GO:0045087	protein-coding	complement component 4B (Chido blood group)	chr6	31981167	32003195
C4orf27	0	0	-13.2545	-3.72841	13.2545	down	54969		GO:0005634	protein-coding	chromosome 4 open reading frame 27	chr4	170650619	170679093
C5orf51	0	0	-12.2049	-3.60939	12.2049	down	285636			protein-coding	chromosome 5 open reading frame 51	chr5	41904470	41921738
C7	0	0	-11.3596	-3.50584	11.3596	down	730		GO:0005576|GO:0005579|GO:0006956|GO:0006957|GO:0006958|GO:0019835|GO:0030449|GO:0045087	protein-coding	complement component 7	chr5	40909599	40983042
C8orf59	2.25619e-07	4.88388e-07	-12.9794	-3.69816	12.9794	down	401466			protein-coding	chromosome 8 open reading frame 59	chr8	86126288	86132643
C9orf129	0	0	-14.2335	-3.83122	14.2335	down	445577	bA165J3.3		protein-coding	chromosome 9 open reading frame 129	chr9	96080481	96108696
C9orf142	0	0	-21.8137	-4.44716	21.8137	down	286257			protein-coding	chromosome 9 open reading frame 142	chr9	139886870	139888428
C9orf89	0	0	-11.6801	-3.54598	11.6801	down	84270	BinCARD|bA370F5.1	GO:0005634|GO:0005789|GO:0005829|GO:0016021|GO:0031966|GO:0043124|GO:0050700	protein-coding	chromosome 9 open reading frame 89	chr9	95858450	95875565
CAB39	0	0	-17.4046	-4.1214	17.4046	down	51719	MO25	GO:0004674|GO:0005515|GO:0005829|GO:0007050|GO:0008286|GO:0019900|GO:0030295|GO:0045860	protein-coding	calcium binding protein 39	chr2	231577557	231685790
CABLES1	0	0	-21.6078	-4.43348	21.6078	down	91768	CABL1|CABLES|HsT2563|IK3-1	GO:0005515|GO:0005634|GO:0005829|GO:0007049|GO:0007399|GO:0007596|GO:0016538|GO:0051301|GO:0051302|GO:0051726	protein-coding	Cdk5 and Abl enzyme substrate 1	chr18	20714528	20840434
CACNA2D1	0	0	-17.9623	-4.1669	17.9623	down	781	CACNA2|CACNL2A|CCHL2A	GO:0005245|GO:0005891|GO:0006816|GO:0016529|GO:0030315|GO:0046872|GO:0051924	protein-coding	calcium channel, voltage-dependent, alpha 2/delta subunit 1	chr7	81575760	82073031
CACNA2D2	0	0	-11.7808	-3.55837	11.7808	down	9254	CACNA2D|LUAC11.1	GO:0005245|GO:0005886|GO:0005891|GO:0006112|GO:0007528|GO:0040014|GO:0044281|GO:0046622|GO:0046872|GO:0048747|GO:0050796|GO:0060024	protein-coding	calcium channel, voltage-dependent, alpha 2/delta subunit 2	chr3	50400231	50540892
CACNB2	0	0	-12.389	-3.63098	12.389	down	783	CACNLB2|CAVB2|MYSB	GO:0005245|GO:0005262|GO:0005515|GO:0005887|GO:0005891|GO:0006810|GO:0006816|GO:0007268|GO:0007411|GO:0007528|GO:0007601|GO:0008331|GO:0042383|GO:0051928|GO:0070509	protein-coding	calcium channel, voltage-dependent, beta 2 subunit	chr10	18429606	18830688
CACUL1	0	0	-10.8736	-3.44276	10.8736	down	143384	C10orf46|CAC1	GO:0000082|GO:0005515|GO:0006511|GO:0008284|GO:0019901|GO:0031461|GO:0031625|GO:0045860	protein-coding	CDK2-associated, cullin domain 1	chr10	120433634	120514758
CALM2	0	0	-11.4716	-3.52	11.4716	down	805	CAMII|PHKD|PHKD2		protein-coding	calmodulin 2 (phosphorylase kinase, delta)	chr2	47387221	47403740
CANT1	1.7253e-06	3.68596e-06	-10.9742	-3.45604	10.9742	down	124583	DBQD|SCAN-1|SCAN1|SHAPY	GO:0004871|GO:0005509|GO:0005789|GO:0007165|GO:0016021|GO:0030166|GO:0032580|GO:0043123|GO:0045134	protein-coding	calcium activated nucleotidase 1	chr17	76987798	77005899
CAPN7	0	0	-24.8197	-4.63342	24.8197	down	23473	CALPAIN7|PALBH	GO:0004198|GO:0005515|GO:0005634|GO:0090541|GO:0097264	protein-coding	calpain 7	chr3	15247733	15294423
CAPNS1	0	0	-10.2335	-3.35523	10.2335	down	826	30K|CALPAIN4|CANP|CANPS|CAPN4|CDPS|CSS1	GO:0004198|GO:0005509|GO:0005515|GO:0005737|GO:0005886|GO:0008284	protein-coding	calpain, small subunit 1	chr19	36630918	36641255
CAPZA2	0	0	-22.2214	-4.47388	22.2214	down	830	CAPPA2|CAPZ	GO:0003779|GO:0005576|GO:0005737|GO:0005829|GO:0006461|GO:0006928|GO:0007596|GO:0008290|GO:0015629|GO:0016020|GO:0030036|GO:0030863|GO:0045087|GO:0051693|GO:0071203	protein-coding	capping protein (actin filament) muscle Z-line, alpha 2	chr7	116451124	116559313
CARM1	0	0	-22.6781	-4.50323	22.6781	down	10498	PRMT4	GO:0003420|GO:0003713|GO:0005515|GO:0005634|GO:0005654|GO:0005737|GO:0005829|GO:0006351|GO:0006355|GO:0008013|GO:0008276|GO:0008284|GO:0009405|GO:0016274|GO:0016571|GO:0019048|GO:0030374|GO:0030520|GO:0032091|GO:0033146|GO:0034970|GO:0034971|GO:0035242|GO:0035642|GO:0042054|GO:0042803|GO:0044212|GO:0044255|GO:0044281|GO:0045600|GO:0051591|GO:0060350|GO:0070577	protein-coding	coactivator-associated arginine methyltransferase 1	chr19	10982253	11033448
CARS2	0	0	-11.1027	-3.47284	11.1027	down	79587		GO:0004817|GO:0005524|GO:0005759|GO:0005829|GO:0006418|GO:0006423|GO:0010467|GO:0046872	protein-coding	cysteinyl-tRNA synthetase 2, mitochondrial (putative)	chr13	111293757	111365950
CASD1	0	0	-12.4083	-3.63323	12.4083	down	64921	C7orf12|NBLA04196	GO:0016021	protein-coding	CAS1 domain containing 1	chr7	94139170	94186328
CASK	0	0	-26.1311	-4.70769	26.1311	down	8573	CAGH39|CAMGUK|CMG|FGS4|LIN2|MICPCH|MRXSNA|TNRC8	GO:0001953|GO:0004385|GO:0004674|GO:0005515|GO:0005516|GO:0005524|GO:0005604|GO:0005652|GO:0005730|GO:0005737|GO:0005829|GO:0005886|GO:0005911|GO:0007155|GO:0010839|GO:0015629|GO:0016323|GO:0016363|GO:0030198|GO:0042043|GO:0042734|GO:0045944|GO:0060170|GO:0061045|GO:0070509|GO:0090280|GO:0090288	protein-coding	calcium/calmodulin-dependent serine protein kinase (MAGUK family)	chrX	41374189	41782287
CBFB	0	0	-23.9353	-4.58107	23.9353	down	865	PEBP2B	GO:0001649|GO:0003677|GO:0003700|GO:0003713|GO:0005515|GO:0005575|GO:0005634|GO:0006366|GO:0030098|GO:0030099|GO:0045944|GO:0048469|GO:0060216	protein-coding	core-binding factor, beta subunit	chr16	67063050	67134958
CBS	0	0	-44.344	-5.47067	44.344	down	875	HIP4	GO:0000096|GO:0001958|GO:0001974|GO:0004122|GO:0005515|GO:0005634|GO:0005730|GO:0005829|GO:0006535|GO:0006563|GO:0006565|GO:0006801|GO:0019343|GO:0019346|GO:0019448|GO:0019899|GO:0020037|GO:0021587|GO:0030170|GO:0030554|GO:0030823|GO:0031625|GO:0034641|GO:0042802|GO:0042803|GO:0043066|GO:0043231|GO:0043418|GO:0043506|GO:0044281|GO:0046872|GO:0050667|GO:0050880|GO:0051593|GO:0060135|GO:0060351|GO:…	protein-coding	cystathionine-beta-synthase	chr21	44473301	44496472
CBWD6	0	0	-14.8424	-3.89165	14.8424	down	644019		GO:0005524	protein-coding	COBW domain containing 6	chr9	69204538	69262593
CBX3	0	0	-11.4007	-3.51105	11.4007	down	11335	HECH|HP1-GAMMA|HP1Hs-gamma	GO:0000779|GO:0000785|GO:0005515|GO:0005634|GO:0005635|GO:0005637|GO:0005719|GO:0005720|GO:0005819|GO:0006338|GO:0006351|GO:0019899|GO:0019904|GO:0031618|GO:0042802|GO:0045892	protein-coding	chromobox homolog 3	chr7	26240831	26253227
CCBL2	0	0	-15.0606	-3.91271	15.0606	down	56267	KAT3|KATIII|RP4-531M19.2	GO:0005739|GO:0006103|GO:0006520|GO:0006569|GO:0009058|GO:0016212|GO:0030170|GO:0034641|GO:0042803|GO:0044281|GO:0047315|GO:0047804|GO:0070189	protein-coding	cysteine conjugate-beta lyase 2	chr1	89401456	89458643
CCDC109B	0	0	-12.1151	-3.59873	12.1151	down	55013		GO:0005216|GO:0005739|GO:0005743|GO:0006851|GO:0019855|GO:0031224|GO:0034704|GO:0051560	protein-coding	coiled-coil domain containing 109B	chr4	110481355	110608872
CCDC124	0	0	-15.4792	-3.95226	15.4792	down	115098		GO:0005737|GO:0005815|GO:0007049|GO:0030496|GO:0051301	protein-coding	coiled-coil domain containing 124	chr19	18043824	18054794
CCDC167	0	0	-17.8274	-4.15602	17.8274	down	154467	C6orf129|HSPC265	GO:0016021	protein-coding	coiled-coil domain containing 167	chr6	37450697	37467700
CCDC28A	0	0	-16.0672	-4.00605	16.0672	down	25901	C6orf80|CCRL1AP		protein-coding	coiled-coil domain containing 28A	chr6	139094657	139114456
CCDC82	0	0	-20.7482	-4.37491	20.7482	down	79780	HSPC048		protein-coding	coiled-coil domain containing 82	chr11	96085929	96123083
CCDC84	0	0	-13.2578	-3.72877	13.2578	down	338657			protein-coding	coiled-coil domain containing 84	chr11	118868852	118886455
CCDC85C	0	0	-12.7851	-3.67639	12.7851	down	317762		GO:0005923|GO:0021987|GO:0043296	protein-coding	coiled-coil domain containing 85C	chr14	99977603	100070727
CCDC90B	0	0	-11.1058	-3.47324	11.1058	down	60492	MDS011|MDS025	GO:0005739|GO:0016021	protein-coding	coiled-coil domain containing 90B	chr11	82972502	82997414
CCDC93	0	0	-12.0419	-3.58999	12.0419	down	54520			protein-coding	coiled-coil domain containing 93	chr2	118673054	118771739
CCL2	0	0	-17.5123	-4.1303	17.5123	down	6347	GDCF-2|HC11|HSMCR30|MCAF|MCP-1|MCP1|SCYA2|SMC-CF	GO:0000165|GO:0001525|GO:0001666|GO:0001938|GO:0002548|GO:0004672|GO:0005102|GO:0005576|GO:0005615|GO:0005737|GO:0006468|GO:0006874|GO:0006935|GO:0006954|GO:0006959|GO:0006987|GO:0007010|GO:0007155|GO:0007165|GO:0007166|GO:0007179|GO:0007186|GO:0007187|GO:0007259|GO:0007568|GO:0008009|GO:0008201|GO:0008360|GO:0009408|GO:0009612|GO:0009617|GO:0009887|GO:0010332|GO:0010574|GO:0010759|GO:0014823|GO:…	protein-coding	chemokine (C-C motif) ligand 2	chr17	32582296	32584220
CCL4	0	0	-10.8206	-3.43571	10.8206	down	6351	ACT2|AT744.1|G-26|HC21|LAG-1|LAG1|MIP-1-beta|MIP1B|MIP1B1|SCYA2|SCYA4	GO:0005125|GO:0005515|GO:0005576|GO:0005615|GO:0006928|GO:0006935|GO:0006954|GO:0006955|GO:0007155|GO:0007163|GO:0007165|GO:0007267|GO:0008009|GO:0009615|GO:0009636|GO:0031726|GO:0031730|GO:0042802|GO:0043922|GO:0050850|GO:0051928|GO:2000503	protein-coding	chemokine (C-C motif) ligand 4	chr17	34431220	34433014
CCNB1IP1	0	0	-13.1188	-3.71356	13.1188	down	57820	C14orf18|HEI10	GO:0001825|GO:0005515|GO:0005634|GO:0005694|GO:0006915|GO:0007286|GO:0008270|GO:0016567|GO:0016874|GO:0035265|GO:0051026	protein-coding	cyclin B1 interacting protein 1, E3 ubiquitin protein ligase	chr14	20779527	20801471
CCNC	0	0	-15.7854	-3.98052	15.7854	down	892	CycC	GO:0000079|GO:0005515|GO:0005654|GO:0006351|GO:0006367|GO:0007179|GO:0007219|GO:0010467|GO:0016591|GO:0016592|GO:0019901|GO:0045944	protein-coding	cyclin C	chr6	99990263	100016690
CCNE2	0	0	-13.163	-3.71842	13.163	down	9134	CYCE2	GO:0000075|GO:0000079|GO:0000082|GO:0000278|GO:0005515|GO:0005654|GO:0005829|GO:0006270|GO:0016538|GO:0019901|GO:0051301	protein-coding	cyclin E2	chr8	95892453	95907482
CCNY	0	0	-29.6363	-4.88929	29.6363	down	219771	C10orf9|CBCP1|CCNX|CFP1	GO:0000086|GO:0000308|GO:0005515|GO:0005634|GO:0005886|GO:0016055|GO:0016538|GO:0019901|GO:0045737|GO:0051301|GO:0060828	protein-coding	cyclin Y	chr10	35535953	35860847
CCS	0	0	-19.5603	-4.28985	19.5603	down	9973		GO:0004784|GO:0005375|GO:0005507|GO:0005515|GO:0005634|GO:0005737|GO:0005743|GO:0005829|GO:0006801|GO:0008270|GO:0015680|GO:0016532|GO:0019430|GO:0035434|GO:0051353	protein-coding	copper chaperone for superoxide dismutase	chr11	66360690	66373490
CCT4	0	0	-36.9822	-5.20876	36.9822	down	10575	CCT-DELTA|Cctd|SRB	GO:0002199|GO:0005524|GO:0005634|GO:0005730|GO:0005737|GO:0005813|GO:0005829|GO:0005832|GO:0005874|GO:0006457|GO:0007339|GO:0042470|GO:0044267|GO:0051082|GO:0051084	protein-coding	chaperonin containing TCP1, subunit 4 (delta)	chr2	62095262	62115806
CCT6B	0	0	-10.2154	-3.35268	10.2154	down	10693	CCT-zeta-2|CCTZ-2|Cctz2|TCP-1-zeta-2|TSA303	GO:0005524|GO:0005832|GO:0006457|GO:0007283|GO:0008565|GO:0015031|GO:0051082|GO:0051131	protein-coding	chaperonin containing TCP1, subunit 6B (zeta 2)	chr17	33254878	33288528
CCZ1B	0	0	-21.9285	-4.45474	21.9285	down	221960	C7orf28B|H_NH0577018.2	GO:0005765	protein-coding	CCZ1 vacuolar protein trafficking and biogenesis associated homolog B (S. cerevisiae)	chr7	6838566	6865926
CD109	0	0	-11.5446	-3.52915	11.5446	down	135228	CPAMD7|RP11-525G3.1	GO:0004867|GO:0005615|GO:0005886|GO:0031225	protein-coding	CD109 molecule	chr6	74405508	74538041
CD151	0	0	-14.4208	-3.85008	14.4208	down	977	GP27|MER2|PETA-3|RAPH|SFA1|TSPAN24	GO:0005515|GO:0005829|GO:0005886|GO:0005887|GO:0007155|GO:0016020|GO:0016477|GO:0030198|GO:0031581|GO:0034329|GO:0042098	protein-coding	CD151 molecule (Raph blood group)	chr11	832952	838835
CD47	0	0	-97.0184	-6.60019	97.0184	down	961	IAP|MER6|OA3	GO:0005515|GO:0005886|GO:0005887|GO:0007155|GO:0007229|GO:0007596|GO:0008228|GO:0008284|GO:0009617|GO:0022409|GO:0050729|GO:0050766|GO:0050870|GO:0050900|GO:0070053|GO:0070062	protein-coding	CD47 molecule	chr3	107761941	107809935
CDC14B	0	0	-10.9764	-3.45633	10.9764	down	8555	CDC14B3|Cdc14B1|Cdc14B2|hCDC14B	GO:0004722|GO:0004725|GO:0005515|GO:0005634|GO:0005654|GO:0005730|GO:0006281|GO:0006470|GO:0008138|GO:0031572|GO:0031965|GO:0035335|GO:0051488	protein-coding	cell division cycle 14B	chr9	99262395	99382112
CDC16	0	0	-17.4345	-4.12387	17.4345	down	8881	ANAPC6|APC6|CUT9	GO:0000278|GO:0005515|GO:0005654|GO:0005680|GO:0005737|GO:0005813|GO:0005819|GO:0005829|GO:0005876|GO:0007067|GO:0007088|GO:0007094|GO:0008283|GO:0031145|GO:0051301|GO:0051436|GO:0051437|GO:0051439|GO:0070979	protein-coding	cell division cycle 16	chr13	115000362	115038150
CDC25A	0	0	-10.9374	-3.45119	10.9374	down	993	CDC25A2	GO:0000079|GO:0000082|GO:0000086|GO:0000278|GO:0004725|GO:0005515|GO:0005654|GO:0005829|GO:0006260|GO:0007067|GO:0008283|GO:0009314|GO:0019901|GO:0034644|GO:0051301	protein-coding	cell division cycle 25A	chr3	48198668	48229801
CDC34	0	0	-13.7414	-3.78046	13.7414	down	997	E2-CDC34|UBC3|UBCH3|UBE2R1	GO:0000082|GO:0000209|GO:0004842|GO:0005515|GO:0005524|GO:0005634|GO:0005730|GO:0005737|GO:0006270|GO:0006464|GO:0016567|GO:0043161|GO:0043951|GO:0070936	protein-coding	cell division cycle 34	chr19	531733	542087
CDC37L1	0	0	-10.9823	-3.45711	10.9823	down	55664	CDC37B|HARC	GO:0005737	protein-coding	cell division cycle 37-like 1	chr9	4679566	4706594
CDC42SE1	0	0	-19.3279	-4.27261	19.3279	down	56882	SCIP1|SPEC1	GO:0005095|GO:0005737|GO:0005739|GO:0005856|GO:0005886|GO:0006909|GO:0007165|GO:0008360	protein-coding	CDC42 small effector 1	chr1	151023447	151032125
CDC73	0	0	-15.1892	-3.92497	15.1892	down	79577	C1orf28|HPTJT|HRPT2|HYX	GO:0000122|GO:0000993|GO:0001711|GO:0005515|GO:0005634|GO:0006351|GO:0006378|GO:0007049|GO:0008285|GO:0010390|GO:0016055|GO:0016593|GO:0019827|GO:0030177|GO:0031442|GO:0031648|GO:0032968|GO:0033523|GO:0045638|GO:0045944|GO:0048147|GO:0050680|GO:0071222|GO:2000134	protein-coding	cell division cycle 73	chr1	193091088	193223942
CDCA7L	0	0	-19.7931	-4.30693	19.7931	down	55536	JPO2|R1|RAM2	GO:0005634|GO:0005730|GO:0005737|GO:0006351|GO:0006355|GO:0008284	protein-coding	cell division cycle associated 7-like	chr7	21940517	21985542
CDH11	0	0	-10.3268	-3.36832	10.3268	down	1009	CAD11|CDHOB|OB|OSF-4	GO:0001501|GO:0001503|GO:0005509|GO:0005886|GO:0007155|GO:0007156|GO:0016021|GO:0016337|GO:0034329|GO:0034332|GO:0045216	protein-coding	cadherin 11, type 2, OB-cadherin (osteoblast)	chr16	64980683	65155919
CDH2	0	0	-19.3205	-4.27206	19.3205	down	1000	CD325|CDHN|CDw325|NCAD	GO:0005509|GO:0005515|GO:0005886|GO:0005911|GO:0005913|GO:0005916|GO:0007155|GO:0007156|GO:0007157|GO:0008013|GO:0014704|GO:0016021|GO:0016324|GO:0016339|GO:0016342|GO:0016477|GO:0019903|GO:0030027|GO:0034329|GO:0034332|GO:0042692|GO:0043410|GO:0045202|GO:0045216|GO:0045294|GO:0045295|GO:0048514|GO:0051146|GO:0051149|GO:0090090	protein-coding	cadherin 2, type 1, N-cadherin (neuronal)	chr18	25530930	25757445
CDK1	0	0	-11.1391	-3.47756	11.1391	down	983	CDC2|CDC28A|P34CDC2	GO:0000082|GO:0000083|GO:0000086|GO:0000165|GO:0000186|GO:0000187|GO:0000226|GO:0000278|GO:0002224|GO:0002755|GO:0002756|GO:0004672|GO:0004693|GO:0005515|GO:0005524|GO:0005634|GO:0005654|GO:0005737|GO:0005739|GO:0005815|GO:0005829|GO:0005876|GO:0006260|GO:0006281|GO:0006461|GO:0006915|GO:0007067|GO:0007077|GO:0007095|GO:0007098|GO:0007173|GO:0007264|GO:0007265|GO:0007344|GO:0007411|GO:0007569|GO:…	protein-coding	cyclin-dependent kinase 1	chr10	62538089	62554610
CDK14	0	0	-36.3414	-5.18354	36.3414	down	5218	PFTAIRE1|PFTK1	GO:0000086|GO:0000308|GO:0004693|GO:0005515|GO:0005524|GO:0005634|GO:0005737|GO:0005829|GO:0005886|GO:0016055|GO:0030332|GO:0051301|GO:0060828	protein-coding	cyclin-dependent kinase 14	chr7	90095738	90839904
CDK17	0	0	-41.6202	-5.37921	41.6202	down	5128	PCTAIRE2|PCTK2	GO:0004672|GO:0004693|GO:0005515|GO:0005524|GO:0006468	protein-coding	cyclin-dependent kinase 17	chr12	96672039	96794366
CDK2AP1	0	0	-19.8938	-4.31425	19.8938	down	8099	DOC1|DORC1|ST19|doc-1|p12DOC-1	GO:0000084|GO:0003677|GO:0005634|GO:0005737|GO:0006261|GO:0006468	protein-coding	cyclin-dependent kinase 2 associated protein 1	chr12	123745517	123756863
CDK8	0	0	-13.4447	-3.74897	13.4447	down	1024	K35	GO:0004672|GO:0004693|GO:0005515|GO:0005524|GO:0005634|GO:0005654|GO:0006351|GO:0006367|GO:0007179|GO:0007219|GO:0008353|GO:0010467|GO:0016592|GO:0045944	protein-coding	cyclin-dependent kinase 8	chr13	26828756	26978569
CDKN1B	0	0	-19.0157	-4.24912	19.0157	down	1027	CDKN4|KIP1|MEN1B|MEN4|P27KIP1	GO:0000079|GO:0000082|GO:0000278|GO:0004861|GO:0005072|GO:0005515|GO:0005634|GO:0005654|GO:0005737|GO:0005768|GO:0005829|GO:0006813|GO:0006919|GO:0006977|GO:0007050|GO:0007173|GO:0007605|GO:0008284|GO:0008285|GO:0008543|GO:0008656|GO:0010942|GO:0019903|GO:0030308|GO:0031116|GO:0033673|GO:0038095|GO:0042326|GO:0043066|GO:0045087|GO:0045732|GO:0045736|GO:0045892|GO:0045930|GO:0048011|GO:0048015|GO:…	protein-coding	cyclin-dependent kinase inhibitor 1B (p27, Kip1)	chr12	12870302	12875305
CEBPZ-AS1	0	0	-13.2756	-3.73071	13.2756	down	100505876			ncRNA	CEBPZ antisense RNA 1	chr2	37423635	37431886
CELF1	0	0	-15.3442	-3.93962	15.3442	down	10658	BRUNOL2|CUG-BP|CUGBP|CUGBP1|EDEN-BP|NAB50|NAPOR|hNab50	GO:0000166|GO:0000900|GO:0003723|GO:0003729|GO:0005515|GO:0005634|GO:0005737|GO:0006376|GO:0006397|GO:0007281|GO:0007286|GO:0009790|GO:0016246|GO:0030529|GO:0031369|GO:0040018|GO:0042835|GO:0043484	protein-coding	CUGBP, Elav-like family member 1	chr11	47487489	47574792
CENPI	0	0	-10.9385	-3.45134	10.9385	down	2491	CENP-I|FSHPRH1|LRPR1|Mis6	GO:0000278|GO:0000776|GO:0005515|GO:0005654|GO:0005829|GO:0006334|GO:0007548|GO:0034080	protein-coding	centromere protein I	chrX	100353178	100417978
CENPK	0	0	-20.57	-4.36247	20.57	down	64105	AF5alpha|CENP-K|P33|Solt	GO:0000278|GO:0000777|GO:0005654|GO:0005829|GO:0006334|GO:0034080|GO:0045944	protein-coding	centromere protein K	chr5	64813593	64858995
CENPN	0	0	-13.967	-3.80395	13.967	down	55839	BM039|C16orf60|CENP-N|ICEN32	GO:0000278|GO:0000777|GO:0005654|GO:0005829|GO:0006334|GO:0007059|GO:0007067|GO:0034080	protein-coding	centromere protein N	chr16	81040103	81066709
CENPP	0	0	-16.7718	-4.06797	16.7718	down	401541	CENP-P	GO:0000278|GO:0000775|GO:0005654|GO:0005829|GO:0006334|GO:0034080	protein-coding	centromere protein P	chr9	95087741	95377437
CENPQ	0	0	-21.2407	-4.40876	21.2407	down	55166	C6orf139|CENP-Q	GO:0000278|GO:0000775|GO:0005654|GO:0005829|GO:0006334|GO:0034080	protein-coding	centromere protein Q	chr6	49431096	49460820
CENPW	0	0	-12.364	-3.62808	12.364	down	387103	C6orf173|CENP-W|CUG2	GO:0000278|GO:0000775|GO:0000776|GO:0000777|GO:0003677|GO:0005515|GO:0005730|GO:0007059|GO:0007067|GO:0016363|GO:0034080|GO:0046982|GO:0051276|GO:0051301|GO:0051382	protein-coding	centromere protein W	chr6	126661253	126669754
CEP112	0	0	-10.0573	-3.33017	10.0573	down	201134	CCDC46|MACOCO	GO:0005737|GO:0005813|GO:0005886|GO:0060077|GO:0097120	protein-coding	centrosomal protein 112kDa	chr17	63631658	64188212
CEP70	0	0	-11.2552	-3.49252	11.2552	down	80321	BITE	GO:0000086|GO:0000278|GO:0005515|GO:0005634|GO:0005730|GO:0005737|GO:0005813|GO:0005829|GO:0031965	protein-coding	centrosomal protein 70kDa	chr3	138213187	138313129
CETN3	0	0	-21.6766	-4.43807	21.6766	down	1070	CDC31|CEN3	GO:0005509|GO:0005737|GO:0005813|GO:0005814|GO:0005932|GO:0007067|GO:0007098|GO:0008017|GO:0031683|GO:0032391|GO:0045111|GO:0051301	protein-coding	centrin, EF-hand protein, 3	chr5	89689529	89705603
CHCHD6	0	0	-10.5683	-3.40167	10.5683	down	84303	CHCM1|PPP1R23	GO:0005515|GO:0005739|GO:0005743|GO:0006974|GO:0042407	protein-coding	coiled-coil-helix-coiled-coil-helix domain containing 6	chr3	126423063	126679263
CHI3L1	0	0	-22.2684	-4.47692	22.2684	down	1116	ASRT7|CGP-39|GP-39|GP39|HC-gp39|HCGP-3P|YKL-40|YKL40|YYL-40|hCGP-39	GO:0004568|GO:0005201|GO:0005578|GO:0005615|GO:0005737|GO:0005783|GO:0005975|GO:0006032|GO:0006954|GO:0007250|GO:0008061|GO:0009612|GO:0010800|GO:0030324|GO:0034612|GO:0045766|GO:0051216|GO:0051897|GO:0070374|GO:0070555|GO:0070741|GO:0071356|GO:0072606	protein-coding	chitinase 3-like 1 (cartilage glycoprotein-39)	chr1	203148059	203155922
CHKA	0	0	-15.7852	-3.9805	15.7852	down	1119	CHK|CK|CKI|EK	GO:0004103|GO:0004104|GO:0004305|GO:0004871|GO:0005524|GO:0005829|GO:0006629|GO:0006644|GO:0006646|GO:0006656|GO:0006657|GO:0006869|GO:0007165|GO:0008144|GO:0019695|GO:0033265|GO:0042803|GO:0044281|GO:0046474	protein-coding	choline kinase alpha	chr11	67820326	67888858
CHL1	0	0	-10.2197	-3.35328	10.2197	down	10752	CALL|L1CAM2	GO:0001764|GO:0002020|GO:0005578|GO:0005886|GO:0007155|GO:0007165|GO:0007411|GO:0008344|GO:0016021|GO:0030425|GO:0035640|GO:0043524|GO:0045177|GO:0050890	protein-coding	cell adhesion molecule L1-like	chr3	238279	451097
CHMP2B	0	0	-15.4175	-3.9465	15.4175	down	25978	ALS17|CHMP2.5|DMT1|VPS2-2|VPS2B	GO:0005622|GO:0005634|GO:0005737|GO:0005739|GO:0005829|GO:0008219|GO:0015031|GO:0016032|GO:0016197|GO:0019904|GO:0031902	protein-coding	charged multivesicular body protein 2B	chr3	87276413	87304698
CHMP6	0	0	-13.4579	-3.75038	13.4579	down	79643	VPS20	GO:0005515|GO:0005829|GO:0012505|GO:0015031|GO:0016032|GO:0016197|GO:0031902|GO:0047485	protein-coding	charged multivesicular body protein 6	chr17	78965641	78973933
CKLF-CMTM1	0	0	-10.3369	-3.36974	10.3369	down	100529251			protein-coding	CKLF-CMTM1 readthrough	chr16	66586466	66613038
CKS2	0	0	-14.1729	-3.82507	14.1729	down	1164	CKSHS2	GO:0000079|GO:0007049|GO:0007051|GO:0007127|GO:0008283|GO:0016538|GO:0048015|GO:0051301	protein-coding	CDC28 protein kinase regulatory subunit 2	chr9	91926113	91931618
CLASRP	0	0	-10.4096	-3.37984	10.4096	down	11129	CLASP|SFRS16|SWAP2	GO:0005634|GO:0006397|GO:0008380	protein-coding	CLK4-associating serine/arginine rich protein	chr19	45542298	45574214
CLGN	0	0	-26.7477	-4.74134	26.7477	down	1047		GO:0005509|GO:0005635|GO:0005783|GO:0005789|GO:0006457|GO:0006461|GO:0007338|GO:0007339|GO:0016021|GO:0051082	protein-coding	calmegin	chr4	141309607	141348815
CLHC1	0	0	-19.6614	-4.29729	19.6614	down	130162	C2orf63		protein-coding	clathrin heavy chain linker domain containing 1	chr2	55399687	55459699
CLIC5	0	0	-23.3731	-4.54678	23.3731	down	53405	MST130|MSTP130	GO:0002024|GO:0005247|GO:0005515|GO:0005794|GO:0005815|GO:0005938|GO:0006810|GO:0006821|GO:0007565|GO:0007605|GO:0008104|GO:0015629|GO:0032420|GO:0034707|GO:0050885|GO:0060088	protein-coding	chloride intracellular channel 5	chr6	45866190	46048085
CLK4	0	0	-23.9983	-4.58486	23.9983	down	57396		GO:0004674|GO:0004712|GO:0004713|GO:0005524|GO:0005634|GO:0043484|GO:0046777	protein-coding	CDC-like kinase 4	chr5	178029665	178057616
CLNS1A	0	0	-19.4728	-4.28339	19.4728	down	1207	CLCI|CLNS1B|ICln	GO:0000387|GO:0005515|GO:0005634|GO:0005829|GO:0005856|GO:0005886|GO:0006810|GO:0006821|GO:0006884|GO:0008015|GO:0010467|GO:0016070|GO:0034660	protein-coding	chloride channel, nucleotide-sensitive, 1A	chr11	77327196	77348851
CLOCK	0	0	-10.9716	-3.4557	10.9716	down	9575	KAT13D|bHLHe8	GO:0000077|GO:0000978|GO:0000982|GO:0001190|GO:0003700|GO:0004402|GO:0004871|GO:0005634|GO:0005667|GO:0005694|GO:0005730|GO:0005829|GO:0006355|GO:0006357|GO:0007165|GO:0007623|GO:0009648|GO:0032922|GO:0043231|GO:0045944|GO:0046983|GO:0070888|GO:0071479	protein-coding	clock circadian regulator	chr4	56294068	56413076
CLPB	0	0	-10.2186	-3.35312	10.2186	down	81570	HSP78|SKD3	GO:0003674|GO:0005524|GO:0005575|GO:0005739|GO:0017111|GO:0034605	protein-coding	ClpB caseinolytic peptidase B homolog (E. coli)	chr11	72003470	72145724
CLPTM1L	0	0	-10.5985	-3.40579	10.5985	down	81037	CRR9	GO:0006915|GO:0016021	protein-coding	CLPTM1-like	chr5	1317870	1345002
CLTA	0	0	-16.9717	-4.08506	16.9717	down	1211	LCA	GO:0003674|GO:0005198|GO:0005515|GO:0005829|GO:0005886|GO:0006886|GO:0006892|GO:0006897|GO:0007173|GO:0007411|GO:0016023|GO:0019886|GO:0030118|GO:0030130|GO:0030132|GO:0030669|GO:0032588|GO:0042059|GO:0042277|GO:0048011	protein-coding	clathrin, light chain A	chr9	36190853	36212059
CMTM3	0	0	-14.9131	-3.89851	14.9131	down	123920	BNAS2|CKLFSF3	GO:0005125|GO:0005615|GO:0006935|GO:0016021	protein-coding	CKLF-like MARVEL transmembrane domain containing 3	chr16	66637935	66647795
CMTM6	0	0	-18.808	-4.23328	18.808	down	54918	CKLFSF6|PRO2219	GO:0005125|GO:0005615|GO:0006935|GO:0016021	protein-coding	CKLF-like MARVEL transmembrane domain containing 6	chr3	32522804	32544403
CNN3	0	0	-24.3774	-4.60747	24.3774	down	1266		GO:0003779|GO:0005516|GO:0005523|GO:0005575|GO:0006939|GO:0008017|GO:0014069|GO:0030172|GO:0031032|GO:0032780|GO:0043025|GO:0043197	protein-coding	calponin 3, acidic	chr1	95362507	95392735
CNPY3	0	0	-12.3972	-3.63194	12.3972	down	10695	CAG4A|ERDA5|PRAT4A|TNRC5	GO:0002224|GO:0005102|GO:0005788|GO:0045087	protein-coding	canopy FGF signaling regulator 3	chr6	42896860	42907008
COA5	0	0	-57.1939	-5.83779	57.1939	down	493753	6330578E17Rik|C2orf64|Pet191	GO:0005739	protein-coding	cytochrome c oxidase assembly factor 5	chr2	99215786	99224981
COA6	0	0	-16.917	-4.0804	16.917	down	388753	C1orf31	GO:0003674|GO:0004129|GO:0005575|GO:0005739|GO:0008150	protein-coding	cytochrome c oxidase assembly factor 6 homolog (S. cerevisiae)	chr1	234509214	234519795
COG3	0	0	-14.1712	-3.82489	14.1712	down	83548	SEC34	GO:0005515|GO:0005634|GO:0005730|GO:0005737|GO:0005794|GO:0005801|GO:0005886|GO:0006486|GO:0006886|GO:0006888|GO:0006890|GO:0006891|GO:0008565|GO:0017119|GO:0032580|GO:0033365|GO:0050821	protein-coding	component of oligomeric golgi complex 3	chr13	46039030	46110833
COG6	0	0	-41.7388	-5.38332	41.7388	down	57511	CDG2L|COD2|SHNS	GO:0000139|GO:0006891|GO:0015031|GO:0017119|GO:0070085	protein-coding	component of oligomeric golgi complex 6	chr13	40229764	40365802
COL11A1	0	0	-53.9167	-5.75266	53.9167	down	1301	CO11A1|COLL6|STL2	GO:0001502|GO:0002063|GO:0005201|GO:0005576|GO:0005592|GO:0005788|GO:0006029|GO:0007601|GO:0007605|GO:0022617|GO:0030198|GO:0030199|GO:0030574|GO:0030674|GO:0035989|GO:0042472|GO:0046872|GO:0048704|GO:0050840|GO:0050910|GO:0055010	protein-coding	collagen, type XI, alpha 1	chr1	103342023	103574052
COL16A1	0	0	-18.3568	-4.19824	18.3568	down	1307	447AA	GO:0005178|GO:0005515|GO:0005576|GO:0005597|GO:0005788|GO:0007155|GO:0007229|GO:0007565|GO:0022617|GO:0030198|GO:0030574|GO:0071230	protein-coding	collagen, type XVI, alpha 1	chr1	32117848	32169768
COL3A1	0	0	-14.8066	-3.88817	14.8066	down	1281	EDS4A	GO:0001501|GO:0001568|GO:0005178|GO:0005201|GO:0005515|GO:0005576|GO:0005586|GO:0005615|GO:0005788|GO:0007160|GO:0007179|GO:0007229|GO:0007411|GO:0007507|GO:0009314|GO:0018149|GO:0021987|GO:0022617|GO:0030168|GO:0030198|GO:0030199|GO:0030574|GO:0031012|GO:0032964|GO:0034097|GO:0035025|GO:0042060|GO:0043206|GO:0043588|GO:0046332|GO:0046872|GO:0048407|GO:0048565|GO:0050777|GO:0071230|GO:2001223	protein-coding	collagen, type III, alpha 1	chr2	189839099	189877472
COL5A2	0	0	-24.8658	-4.63609	24.8658	down	1290		GO:0001501|GO:0003674|GO:0005201|GO:0005576|GO:0005588|GO:0005788|GO:0007411|GO:0022617|GO:0030198|GO:0030199|GO:0030574|GO:0031012|GO:0043588|GO:0046332|GO:0046872|GO:0048592|GO:0071230	protein-coding	collagen, type V, alpha 2	chr2	189896641	190044605
COL6A2	0	0	-11.4207	-3.51358	11.4207	down	1292	PP3610	GO:0005201|GO:0005515|GO:0005576|GO:0005578|GO:0005581|GO:0005615|GO:0005788|GO:0007411|GO:0016337|GO:0022617|GO:0030198|GO:0030574|GO:0030674|GO:0031012|GO:0042383|GO:0043234|GO:0070208	protein-coding	collagen, type VI, alpha 2	chr21	47518033	47552763
COL7A1	0	0	-10.8625	-3.44129	10.8625	down	1294	EBD1|EBDCT|EBR1	GO:0004867|GO:0005515|GO:0005576|GO:0005590|GO:0005604|GO:0005788|GO:0007155|GO:0008544|GO:0022617|GO:0030198|GO:0030574|GO:0031012	protein-coding	collagen, type VII, alpha 1	chr3	48601506	48632593
COL9A2	0	0	-15.0029	-3.90717	15.0029	down	1298	DJ39G22.4|EDM2|MED|STL5	GO:0001501|GO:0005576|GO:0005594|GO:0005788|GO:0007411|GO:0022617|GO:0030020|GO:0030198|GO:0030574	protein-coding	collagen, type IX, alpha 2	chr1	40766163	40783060
COMMD10	0	0	-11.846	-3.56633	11.846	down	51397	PTD002	GO:0005515	protein-coding	COMM domain containing 10	chr5	115420727	115628978
COMMD6	0	0	-18.5339	-4.21209	18.5339	down	170622	Acrg	GO:0005515|GO:0005634|GO:0005737|GO:0032088|GO:0051059	protein-coding	COMM domain containing 6	chr13	76099350	76111991
COMMD8	0	0	-11.7989	-3.56058	11.7989	down	54951		GO:0005515	protein-coding	COMM domain containing 8	chr4	47452811	47465676
COPE	1.21264e-10	2.73612e-10	-11.7837	-3.55872	11.7837	down	11316	epsilon-COP	GO:0005198|GO:0005794|GO:0005829|GO:0006890|GO:0006891|GO:0015031|GO:0030126|GO:0048205	protein-coding	coatomer protein complex, subunit epsilon	chr19	19010323	19045219
COPS2	0	0	-14.7833	-3.8859	14.7833	down	9318	ALIEN|CSN2|SGN2|TRIP15	GO:0000122|GO:0003714|GO:0004871|GO:0005515|GO:0005737|GO:0006366|GO:0007165|GO:0008180|GO:0008283|GO:0010388|GO:0030182|GO:0035914	protein-coding	COP9 signalosome subunit 2	chr15	49417471	49447854
COPZ1	0	0	-22.6285	-4.50007	22.6285	down	22818	COPZ|HSPC181|zeta-COP|zeta1-COP	GO:0005829|GO:0006886|GO:0006890|GO:0006891|GO:0030126|GO:0048205	protein-coding	coatomer protein complex, subunit zeta 1	chr12	54718874	54745635
COPZ2	0	0	-16.8782	-4.07709	16.8782	down	51226		GO:0005801|GO:0006886|GO:0016192|GO:0030126	protein-coding	coatomer protein complex, subunit zeta 2	chr17	46103533	46115152
COX15	0	0	-17.3669	-4.11827	17.3669	down	1355	CEMCOX2	GO:0004129|GO:0005739|GO:0005743|GO:0005746|GO:0006123|GO:0006778|GO:0006783|GO:0006784|GO:0007585|GO:0008535|GO:0016021|GO:0016627|GO:0044281|GO:0045333|GO:0055114	protein-coding	cytochrome c oxidase assembly homolog 15 (yeast)	chr10	101468505	101492423
COX17	0	0	-11.6405	-3.54108	11.6405	down	10063		GO:0005507|GO:0005737|GO:0005758|GO:0006091|GO:0006825|GO:0007420|GO:0007507|GO:0016531	protein-coding	COX17 cytochrome c oxidase copper chaperone	chr3	119388372	119396243
COX18	0	0	-12.2678	-3.6168	12.2678	down	285521	COX18HS	GO:0008535|GO:0008565|GO:0015031|GO:0031305|GO:0051204	protein-coding	COX18 cytochrome C oxidase assembly factor	chr4	73920416	73935472
COX5A	0	0	-11.8375	-3.56529	11.8375	down	9377	COX|COX-VA|VA	GO:0004129|GO:0005743|GO:0009055|GO:0022904|GO:0044237|GO:0044281|GO:0046872	protein-coding	cytochrome c oxidase subunit Va	chr15	75212617	75230495
COX5B	0	0	-45.8382	-5.51848	45.8382	down	1329	COXVB	GO:0004129|GO:0005739|GO:0005743|GO:0007585|GO:0022904|GO:0044237|GO:0044281|GO:0046872	protein-coding	cytochrome c oxidase subunit Vb	chr2	98262521	98264657
COX7A2	0	0	-12.3428	-3.6256	12.3428	down	1347	COX7AL|COX7AL1|COXVIIAL|COXVIIa-L|VIIAL	GO:0004129|GO:0005746|GO:0009055	protein-coding	cytochrome c oxidase subunit VIIa polypeptide 2 (liver)	chr6	75947391	75953644
COX7A2L	0	0	-14.9502	-3.90209	14.9502	down	9167	COX7AR|COX7RP|EB1|SIG81	GO:0004129|GO:0005743|GO:0005746|GO:0009055|GO:0022904|GO:0044237|GO:0044281	protein-coding	cytochrome c oxidase subunit VIIa polypeptide 2 like	chr2	42577645	42596150
CPOX	0	0	-13.4576	-3.75035	13.4576	down	1371	CPO|CPX|HCP	GO:0004109|GO:0005737|GO:0005739|GO:0005743|GO:0005758|GO:0006778|GO:0006782|GO:0006783|GO:0010039|GO:0010288|GO:0017085|GO:0042803|GO:0044281|GO:0046685|GO:0051597	protein-coding	coproporphyrinogen oxidase	chr3	98298290	98312455
CPSF3	0	0	-15.3031	-3.93576	15.3031	down	51692	CPSF-73|CPSF73	GO:0000398|GO:0003723|GO:0004521|GO:0005515|GO:0005654|GO:0005847|GO:0006366|GO:0006369|GO:0006378|GO:0006379|GO:0006398|GO:0006406|GO:0008380|GO:0008409|GO:0010467|GO:0030529|GO:0031124|GO:0046872	protein-coding	cleavage and polyadenylation specific factor 3, 73kDa	chr2	9563666	9613239
CPXM1	0	0	-25.6792	-4.68253	25.6792	down	56265	CPX1|CPXM	GO:0004181|GO:0005615|GO:0006508|GO:0007155|GO:0008270	protein-coding	carboxypeptidase X (M14 family), member 1	chr20	2774715	2781292
CPZ	0	0	-14.1251	-3.82019	14.1251	down	8532		GO:0004181|GO:0005578|GO:0006508|GO:0008270|GO:0016055	protein-coding	carboxypeptidase Z	chr4	8582217	8621488
CRBN	0	0	-21.0345	-4.39468	21.0345	down	51185	MRT2|MRT2A	GO:0004176|GO:0005515|GO:0005634|GO:0005730|GO:0005737|GO:0016020|GO:0016567|GO:0031464|GO:0032463|GO:0034766|GO:0043161|GO:0090073	protein-coding	cereblon	chr3	3191317	3221401
CRCP	0	0	-12.062	-3.5924	12.062	down	27297	CGRP-RCP|CGRPRCP|RCP|RCP9	GO:0000166|GO:0001635|GO:0001669|GO:0003899|GO:0004948|GO:0005634|GO:0005886|GO:0006383|GO:0007218|GO:0007340|GO:0009360|GO:0045087|GO:0051607	protein-coding	CGRP receptor component	chr7	65579805	65619553
CREB1	0	0	-10.9766	-3.45636	10.9766	down	1385	CREB	GO:0000980|GO:0001102|GO:0001190|GO:0002224|GO:0002755|GO:0002756|GO:0003700|GO:0003705|GO:0003712|GO:0005515|GO:0005634|GO:0005654|GO:0005667|GO:0005719|GO:0005730|GO:0006468|GO:0007165|GO:0007173|GO:0007202|GO:0007219|GO:0007268|GO:0007411|GO:0007595|GO:0008361|GO:0008543|GO:0010033|GO:0010944|GO:0019048|GO:0021983|GO:0033363|GO:0034134|GO:0034138|GO:0034142|GO:0034146|GO:0034162|GO:0034166|GO:…	protein-coding	cAMP responsive element binding protein 1	chr2	208394616	208470284
CREBZF	0	0	-20.8618	-4.38279	20.8618	down	58487	SMILE|ZF	GO:0003677|GO:0003700|GO:0005515|GO:0005634|GO:0006351|GO:0009615|GO:0042802|GO:0043565|GO:0045814|GO:0045892|GO:0051090	protein-coding	CREB/ATF bZIP transcription factor	chr11	85368608	85376182
CRIP1	0	0	-24.3736	-4.60725	24.3736	down	1396	CRHP|CRIP|CRP-1|CRP1	GO:0003680|GO:0005737|GO:0006955|GO:0007507|GO:0008270|GO:0008283|GO:0008301|GO:0008630|GO:0010033|GO:0010043|GO:0010468|GO:0042277|GO:0060741|GO:0071236|GO:0071493	protein-coding	cysteine-rich protein 1 (intestinal)	chr14	105953257	105955124
CRIP2	0	0	-25.3936	-4.66639	25.3936	down	1397	CRIP|CRP2|ESP1	GO:0005938|GO:0008270|GO:0008284|GO:0030097|GO:0031012	protein-coding	cysteine-rich protein 2	chr14	105939275	105946507
CRIPT	0	0	-25.1243	-4.65101	25.1243	down	9419		GO:0005515|GO:0005737|GO:0014069|GO:0030054|GO:0030165|GO:0031122|GO:0032403|GO:0043025|GO:0043197|GO:0043198|GO:0045184	protein-coding	cysteine-rich PDZ-binding protein	chr2	46844325	46852881
CRLS1	0	0	-40.5975	-5.34332	40.5975	down	54675	C20orf155|CLS|CLS1|GCD10|dJ967N21.6	GO:0005743|GO:0006644|GO:0016021|GO:0016780|GO:0032049|GO:0036148|GO:0044281|GO:0046474	protein-coding	cardiolipin synthase 1	chr20	5986739	6020697
CRTAP	0	0	-21.5464	-4.42938	21.5464	down	10491	CASP|LEPREL3|OI7	GO:0005578|GO:0005788|GO:0007283|GO:0018400|GO:0030198	protein-coding	cartilage associated protein	chr3	33155450	33189265
CSDE1	0	0	-14.0828	-3.81586	14.0828	down	7812	D1S155E|RP5-1000E10.3|UNR	GO:0003677|GO:0003723|GO:0006355|GO:0008584|GO:0070937|GO:0070966	protein-coding	cold shock domain containing E1, RNA-binding	chr1	115259534	115300671
CSNK1G3	0	0	-38.4983	-5.26672	38.4983	down	1456	CKI-gamma 3|CSNK1G3L	GO:0004672|GO:0004674|GO:0005524|GO:0005737|GO:0006464|GO:0007165|GO:0016055	protein-coding	casein kinase 1, gamma 3	chr5	122847793	122952738
CSNK2A2	0	0	-31.2947	-4.96785	31.2947	down	1459	CK2A2|CSNK2A1	GO:0000278|GO:0004674|GO:0005515|GO:0005524|GO:0005634|GO:0005829|GO:0006351|GO:0006355|GO:0006915|GO:0007411|GO:0016055|GO:0031519|GO:0047485|GO:0071174	protein-coding	casein kinase 2, alpha prime polypeptide	chr16	58191812	58231782
CSNK2A3	0	0	-17.2724	-4.1104	17.2724	down	283106	CSNK2A1P		protein-coding	casein kinase 2, alpha 3 polypeptide	chr11	11373489	11374904
CSRP1	0	0	-16.0601	-4.00541	16.0601	down	1465	CRP|CRP1|CSRP|CYRP|D1S181E	GO:0005634|GO:0008270	protein-coding	cysteine and glycine-rich protein 1	chr1	201452658	201476387
CTBS	0	0	-10.2518	-3.3578	10.2518	down	1486	CTB	GO:0004568|GO:0005764|GO:0006032|GO:0009313	protein-coding	chitobiase, di-N-acetyl-	chr1	85018804	85040163
CTDSP2	0	0	-10.4793	-3.38947	10.4793	down	10106	OS4|PSR2|SCP2	GO:0005515|GO:0005654|GO:0006470|GO:0006987|GO:0008420|GO:0030968|GO:0044267|GO:0046872	protein-coding	CTD (carboxy-terminal domain, RNA polymerase II, polypeptide A) small phosphatase 2	chr12	58213710	58240747
CTNNAL1	0	0	-18.3391	-4.19685	18.3391	down	8727	CLLP|alpha-CATU	GO:0005198|GO:0005829|GO:0005886|GO:0007155|GO:0007266|GO:0015629|GO:0045296	protein-coding	catenin (cadherin-associated protein), alpha-like 1	chr9	111704851	111775764
CTPS2	0	0	-18.3911	-4.20093	18.3911	down	56474		GO:0003883|GO:0005524|GO:0005739|GO:0005829|GO:0006220|GO:0006541|GO:0015949|GO:0044210|GO:0044281|GO:0055086	protein-coding	CTP synthase 2	chrX	16606122	16731059
CTSF	0	0	-20.2289	-4.33835	20.2289	down	8722	CATSF|CLN13	GO:0004197|GO:0005764|GO:0006508|GO:0019886|GO:0043202	protein-coding	cathepsin F	chr11	66330935	66336047
CTSK	0	0	-14.7406	-3.88172	14.7406	down	1513	CTS02|CTSO|CTSO1|CTSO2|PKND|PYCD	GO:0001957|GO:0002224|GO:0004197|GO:0005576|GO:0005615|GO:0006508|GO:0008234|GO:0022617|GO:0030198|GO:0030574|GO:0036021|GO:0045087|GO:0045453	protein-coding	cathepsin K	chr1	150768684	150780917
CUEDC1	0	0	-11.9807	-3.58263	11.9807	down	404093			protein-coding	CUE domain containing 1	chr17	55938604	56032684
CUL4A	0	0	-16.5902	-4.05226	16.5902	down	8451		GO:0000082|GO:0005515|GO:0006281|GO:0006511|GO:0007050|GO:0007346|GO:0008285|GO:0016567|GO:0019048|GO:0031464|GO:0031625|GO:0051246|GO:0080008|GO:0097193	protein-coding	cullin 4A	chr13	113863086	113919392
CUL5	0	0	-20.191	-4.33564	20.191	down	8065	VACM-1|VACM1	GO:0000082|GO:0004872|GO:0005262|GO:0005515|GO:0005634|GO:0005829|GO:0005886|GO:0006511|GO:0006970|GO:0007050|GO:0008283|GO:0008285|GO:0016032|GO:0016567|GO:0019048|GO:0031466|GO:0031625|GO:0051480|GO:0070588|GO:0097193	protein-coding	cullin 5	chr11	107879408	107978488
CUTA	0	0	-10.8261	-3.43644	10.8261	down	51596	ACHAP|C6orf82	GO:0005515|GO:0008104|GO:0010038|GO:0016020|GO:0019899	protein-coding	cutA divalent cation tolerance homolog (E. coli)	chr6	33384319	33386065
CWF19L1	0	0	-13.4769	-3.75242	13.4769	down	55280		GO:0003674|GO:0003824|GO:0005575|GO:0008150	protein-coding	CWF19-like 1, cell cycle control (S. pombe)	chr10	101992055	102027437
CXCL10	0	0	-54.4595	-5.76711	54.4595	down	3627	C7|IFI10|INP10|IP-10|SCYB10|crg-2|gIP-10|mob-1	GO:0002690|GO:0005102|GO:0005515|GO:0005576|GO:0005615|GO:0006935|GO:0006954|GO:0006955|GO:0007165|GO:0007166|GO:0007267|GO:0007517|GO:0008009|GO:0008015|GO:0008284|GO:0008603|GO:0009306|GO:0009409|GO:0009897|GO:0010332|GO:0010996|GO:0016525|GO:0032496|GO:0033280|GO:0034605|GO:0051607	protein-coding	chemokine (C-X-C motif) ligand 10	chr4	76942269	76944689
CXCL11	0	0	-16.4679	-4.04159	16.4679	down	6373	H174|I-TAC|IP-9|IP9|SCYB11|SCYB9B|b-R1	GO:0002690|GO:0005515|GO:0005576|GO:0005615|GO:0006935|GO:0006954|GO:0006955|GO:0007165|GO:0007267|GO:0008009|GO:0008284	protein-coding	chemokine (C-X-C motif) ligand 11	chr4	76954840	76957350
CXorf40A	0	0	-18.0785	-4.1762	18.0785	down	91966	CXorf40|EOLA1	GO:0005515	protein-coding	chromosome X open reading frame 40A	chrX	148622519	148632086
CYBRD1	0	0	-17.9501	-4.16592	17.9501	down	79901	CYB561A2|DCYTB|FRRS3	GO:0000293|GO:0005886|GO:0006879|GO:0010039|GO:0016021|GO:0016722|GO:0031526|GO:0046872|GO:0055085	protein-coding	cytochrome b reductase 1	chr2	172378757	172414643
CYTH3	0	0	-12.1091	-3.59802	12.1091	down	9265	ARNO3|GRP1|PSCD3	GO:0001726|GO:0005086|GO:0005547|GO:0005802|GO:0005829|GO:0005886|GO:0016192|GO:0030155|GO:0031234|GO:0032012|GO:0045785|GO:0048193|GO:0090162	protein-coding	cytohesin 3	chr7	6201412	6312242
DAP3	0	0	-15.6948	-3.97221	15.6948	down	7818	DAP-3|MRP-S29|MRPS29|bMRP-10	GO:0005515|GO:0005634|GO:0005730|GO:0005739|GO:0005761|GO:0008637|GO:0015935|GO:0097190	protein-coding	death associated protein 3	chr1	155658882	155708800
DARS2	0	0	-26.161	-4.70935	26.161	down	55157	ASPRS|LBSL|MT-ASPRS|RP3-383J4.2	GO:0000049|GO:0004815|GO:0005515|GO:0005524|GO:0005634|GO:0005739|GO:0005759|GO:0006418|GO:0010467|GO:0042803|GO:0043039|GO:0050560|GO:0070145	protein-coding	aspartyl-tRNA synthetase 2, mitochondrial	chr1	173793797	173827682
DAZAP1	0	0	-50.9157	-5.67004	50.9157	down	26528		GO:0000166|GO:0001893|GO:0003723|GO:0005634|GO:0005730|GO:0005737|GO:0007283|GO:0008283|GO:0030154|GO:0035613	protein-coding	DAZ associated protein 1	chr19	1407584	1435682
DCAF10	0	0	-11.0436	-3.46514	11.0436	down	79269	WDR32	GO:0016567|GO:0080008	protein-coding	DDB1 and CUL4 associated factor 10	chr9	37800551	37867665
DCAF16	0	0	-15.7612	-3.97831	15.7612	down	54876	C4orf30	GO:0005515|GO:0016567|GO:0080008	protein-coding	DDB1 and CUL4 associated factor 16	chr4	17802278	17812381
DCN	0	0	-14.3323	-3.8412	14.3323	down	1634	CSCD|DSPG2|PG40|PGII|PGS2|SLRR1B	GO:0001822|GO:0001890|GO:0005518|GO:0005539|GO:0005576|GO:0005589|GO:0005615|GO:0005796|GO:0005975|GO:0007519|GO:0007568|GO:0009612|GO:0009887|GO:0019800|GO:0030198|GO:0030203|GO:0030204|GO:0030206|GO:0030207|GO:0030208|GO:0031012|GO:0032496|GO:0042060|GO:0043202|GO:0044281|GO:0047485|GO:0050840	protein-coding	decorin	chr12	91539035	91576806
DCP2	0	0	-10.0625	-3.33091	10.0625	down	167227	NUDT20	GO:0000184|GO:0000288|GO:0000932|GO:0003723|GO:0005515|GO:0005634|GO:0005829|GO:0006402|GO:0010467|GO:0016070|GO:0016071|GO:0016442|GO:0016896|GO:0030145|GO:0043928|GO:0050072|GO:0071044	protein-coding	decapping mRNA 2	chr5	112312407	112357892
DCTD	0	0	-14.3652	-3.84451	14.3652	down	1635		GO:0004132|GO:0005829|GO:0006206|GO:0006220|GO:0008270|GO:0009165|GO:0044281|GO:0046134|GO:0055086	protein-coding	dCMP deaminase	chr4	183811244	183838630
DCTN2	0	0	-14.8931	-3.89657	14.8931	down	10540	DCTN50|DYNAMITIN|RBP50	GO:0000086|GO:0000278|GO:0000776|GO:0003774|GO:0005515|GO:0005737|GO:0005813|GO:0005829|GO:0005869|GO:0005874|GO:0007052|GO:0007067|GO:0008283|GO:0016020|GO:0019886|GO:0030286|GO:0030426|GO:0031982	protein-coding	dynactin 2 (p50)	chr12	57923833	57941114
DCTN3	0	0	-12.9888	-3.6992	12.9888	down	11258	DCTN-22|DCTN22	GO:0000086|GO:0000278|GO:0000777|GO:0000910|GO:0005198|GO:0005515|GO:0005813|GO:0005819|GO:0005829|GO:0005869|GO:0007017|GO:0007067|GO:0019886|GO:0030496|GO:0032154|GO:0048471	protein-coding	dynactin 3 (p22)	chr9	34613548	34620496
DCUN1D4	0	0	-15.1249	-3.91885	15.1249	down	23142		GO:0003674|GO:0005575|GO:0008150	protein-coding	DCN1, defective in cullin neddylation 1, domain containing 4	chr4	52709276	52783003
DCUN1D5	0	0	-16.5885	-4.05211	16.5885	down	84259		GO:0003674|GO:0005575|GO:0008150	protein-coding	DCN1, defective in cullin neddylation 1, domain containing 5	chr11	102921413	102962944
DDB2	0	0	-10.1259	-3.33998	10.1259	down	1643	DDBB|UV-DDB2	GO:0000209|GO:0000718|GO:0003677|GO:0003684|GO:0004842|GO:0005515|GO:0005654|GO:0006281|GO:0006289|GO:0006290|GO:0009411|GO:0043234|GO:0051865	protein-coding	damage-specific DNA binding protein 2, 48kDa	chr11	47236493	47260769
DDT	0	0	-11.4597	-3.5185	11.4597	down	1652	DDCT	GO:0004167|GO:0005737|GO:0033981|GO:0042438	protein-coding	D-dopachrome tautomerase	chr22	24313554	24322019
DDX1	0	0	-27.4883	-4.78075	27.4883	down	1653	DBP-RB|UKVH5d	GO:0000245|GO:0003677|GO:0003682|GO:0003712|GO:0003724|GO:0003725|GO:0004518|GO:0004527|GO:0005515|GO:0005524|GO:0005634|GO:0005730|GO:0005737|GO:0006302|GO:0006351|GO:0006355|GO:0006446|GO:0007275|GO:0008026|GO:0008143|GO:0009615|GO:0010494|GO:0030529|GO:0032508|GO:0033677|GO:0043330|GO:0071920|GO:0072669|GO:0090305	protein-coding	DEAD (Asp-Glu-Ala-Asp) box helicase 1	chr2	15731745	15771235
DDX39A	0	0	-16.2113	-4.01893	16.2113	down	10212	BAT1|BAT1L|DDX39|DDXL|URH49	GO:0000398|GO:0003676|GO:0005515|GO:0005524|GO:0005634|GO:0005737|GO:0006406|GO:0008026	protein-coding	DEAD (Asp-Glu-Ala-Asp) box polypeptide 39A	chr19	14519610	14530195
DDX41	0	0	-11.0567	-3.46686	11.0567	down	51428	ABS	GO:0000398|GO:0003677|GO:0003723|GO:0005515|GO:0005524|GO:0005634|GO:0005730|GO:0005783|GO:0005829|GO:0006396|GO:0006915|GO:0007275|GO:0008026|GO:0008270|GO:0032479|GO:0032481|GO:0035458|GO:0045087|GO:0045944|GO:0051607|GO:0071013	protein-coding	DEAD (Asp-Glu-Ala-Asp) box polypeptide 41	chr5	176938578	176943967
DDX49	0	0	-11.806	-3.56145	11.806	down	54555	R27090_2	GO:0003723|GO:0005524|GO:0008026	protein-coding	DEAD (Asp-Glu-Ala-Asp) box polypeptide 49	chr19	19030484	19039442
DEAF1	0	0	-10.4197	-3.38124	10.4197	down	10522	NUDR|SPN|ZMYND5	GO:0001843|GO:0003677|GO:0005515|GO:0005576|GO:0005634|GO:0005667|GO:0005737|GO:0006357|GO:0006366|GO:0007281|GO:0009653|GO:0033599|GO:0046872|GO:0048706	protein-coding	DEAF1 transcription factor	chr11	644225	695740
DENND1A	0	0	-18.0828	-4.17655	18.0828	down	57706	FAM31A|KIAA1608|RP11-230L22.3	GO:0006897|GO:0015031|GO:0017112|GO:0017124|GO:0030054|GO:0030136|GO:0030425|GO:0030665|GO:0032483|GO:0042734|GO:0043025|GO:0048488	protein-coding	DENN/MADD domain containing 1A	chr9	126141933	126692417
DENND2D	0	0	-17.4402	-4.12434	17.4402	down	79961		GO:0005737|GO:0017112	protein-coding	DENN/MADD domain containing 2D	chr1	111728591	111747160
DERL2	0	0	-17.3573	-4.11747	17.3573	down	51009	F-LAN-1|F-LANa|FLANa	GO:0001967|GO:0005515|GO:0005769|GO:0005770|GO:0005783|GO:0008284|GO:0030176|GO:0030307|GO:0030433|GO:0030968|GO:0030970	protein-coding	derlin 2	chr17	5377613	5389494
DES	0	0	-40.3276	-5.3337	40.3276	down	1674	CSM1|CSM2|LGMD2R	GO:0005200|GO:0005515|GO:0005829|GO:0005882|GO:0005916|GO:0006936|GO:0007010|GO:0008016|GO:0008092|GO:0030018|GO:0030049|GO:0031594|GO:0042383|GO:0042802	protein-coding	desmin	chr2	220283099	220291461
DGAT1	0	0	-17.1124	-4.09697	17.1124	down	8694	ARAT|ARGP1|DGAT	GO:0003846|GO:0004144|GO:0005515|GO:0005789|GO:0006641|GO:0006644|GO:0016021|GO:0016746|GO:0019432|GO:0019915|GO:0034379|GO:0035336|GO:0036155|GO:0044255|GO:0044281|GO:0046339|GO:0046474|GO:0050252|GO:0055089	protein-coding	diacylglycerol O-acyltransferase 1	chr8	145538247	145550567
DGCR8	0	0	-14.8412	-3.89153	14.8412	down	54487	C22orf12|DGCRK6|Gy1|pasha	GO:0003725|GO:0005515|GO:0005634|GO:0005654|GO:0005730|GO:0005737|GO:0010467|GO:0015630|GO:0031053|GO:0046872	protein-coding	DGCR8 microprocessor complex subunit	chr22	20067755	20099400
DHDDS	0	0	-18.5153	-4.21064	18.5153	down	79947	CIT|CPT|DS|HDS|RP59	GO:0005515|GO:0005789|GO:0006486|GO:0016765	protein-coding	dehydrodolichyl diphosphate synthase	chr1	26758773	26797795
DHPS	0	0	-22.9324	-4.51932	22.9324	down	1725	DHS|DS|MIG13	GO:0005515|GO:0005829|GO:0006412|GO:0008284|GO:0008612|GO:0034038|GO:0043687|GO:0044267|GO:0050983|GO:0051289	protein-coding	deoxyhypusine synthase	chr19	12786531	12792701
DHX36	0	0	-16.3407	-4.0304	16.3407	down	170506	DDX36|G4R1|MLEL1|RHAU	GO:0003725|GO:0005515|GO:0005524|GO:0005634|GO:0005737|GO:0005829|GO:0008026|GO:0009615|GO:0032481|GO:0043330|GO:0045087	protein-coding	DEAH (Asp-Glu-Ala-His) box polypeptide 36	chr3	153993457	154042286
DIAPH2	0	0	-17.8844	-4.16063	17.8844	down	1730	DIA|DIA2|DRF2|POF|POF2	GO:0000910|GO:0003779|GO:0005102|GO:0005730|GO:0005737|GO:0005739|GO:0005769|GO:0005794|GO:0005829|GO:0007275|GO:0007292|GO:0017048|GO:0030041|GO:0030154|GO:0043231|GO:0048477	protein-coding	diaphanous-related formin 2	chrX	95939662	96855597
DIMT1	0	0	-12.0687	-3.5932	12.0687	down	27292	DIM1|DIMT1L|HSA9761|HUSSY5	GO:0000179|GO:0003723|GO:0005730|GO:0052909	protein-coding	DIM1 dimethyladenosine transferase 1 homolog (S. cerevisiae)	chr5	61684351	61699728
DIXDC1	0	0	-10.3411	-3.37032	10.3411	down	85458	CCD1	GO:0003779|GO:0004871|GO:0005515|GO:0005829|GO:0005925|GO:0005938|GO:0021695|GO:0030900|GO:0031435|GO:0043010|GO:0043015|GO:0043025|GO:0043679|GO:0046328|GO:0050772|GO:0060071|GO:0090263	protein-coding	DIX domain containing 1	chr11	111797868	111893307
DLAT	0	0	-14.4899	-3.85697	14.4899	down	1737	DLTA|PDC-E2|PDCE2	GO:0004742|GO:0005515|GO:0005759|GO:0005967|GO:0006006|GO:0006085|GO:0006090|GO:0006099|GO:0010510|GO:0044237|GO:0044281	protein-coding	dihydrolipoamide S-acetyltransferase	chr11	111895538	111935002
DMD	0	0	-10.4218	-3.38153	10.4218	down	1756	BMD|CMD3B|DXS142|DXS164|DXS206|DXS230|DXS239|DXS268|DXS269|DXS270|DXS272	GO:0001954|GO:0002027|GO:0002162|GO:0003779|GO:0005200|GO:0005509|GO:0005515|GO:0005634|GO:0005829|GO:0005856|GO:0005886|GO:0006355|GO:0007517|GO:0007519|GO:0008065|GO:0008270|GO:0008307|GO:0009986|GO:0010880|GO:0010881|GO:0010976|GO:0014809|GO:0014819|GO:0014904|GO:0015629|GO:0016010|GO:0016013|GO:0016328|GO:0017022|GO:0017166|GO:0021629|GO:0030018|GO:0030049|GO:0030055|GO:0030175|GO:0030198|GO:…	protein-coding	dystrophin	chrX	31137345	33357726
DNAJB9	0	0	-10.8607	-3.44104	10.8607	down	4189	ERdj4|MDG-1|MDG1|MST049|MSTP049	GO:0005515|GO:0005730|GO:0005737|GO:0005783|GO:0005788|GO:0005789|GO:0006987|GO:0030433|GO:0030968|GO:0044267|GO:0051787	protein-coding	DnaJ (Hsp40) homolog, subfamily B, member 9	chr7	108210189	108215294
DNAJC10	0	0	-13.5371	-3.75885	13.5371	down	54431	ERdj5|JPDI|MTHr|PDIA19	GO:0001671|GO:0001933|GO:0005515|GO:0005783|GO:0005788|GO:0006662|GO:0015035|GO:0015036|GO:0016671|GO:0030433|GO:0030544|GO:0032781|GO:0034663|GO:0034975|GO:0034976|GO:0045454|GO:0051087|GO:0051117|GO:0051787|GO:0070059	protein-coding	DnaJ (Hsp40) homolog, subfamily C, member 10	chr2	183580768	183644750
DNAJC11	0	0	-17.5382	-4.13243	17.5382	down	55735	dJ126A5.1	GO:0005743	protein-coding	DnaJ (Hsp40) homolog, subfamily C, member 11	chr1	6694228	6761966
DNM1L	0	0	-11.8698	-3.56923	11.8698	down	10059	DLP1|DRP1|DVLP|DYMPLE|EMPF|HDYNIV	GO:0000266|GO:0003374|GO:0003924|GO:0005515|GO:0005525|GO:0005737|GO:0005739|GO:0005741|GO:0005777|GO:0005794|GO:0005829|GO:0005874|GO:0005905|GO:0006184|GO:0006897|GO:0006915|GO:0006921|GO:0010821|GO:0016559|GO:0030054|GO:0031410|GO:0031625|GO:0042802|GO:0042803|GO:0043234|GO:0043653|GO:0045202|GO:0048471|GO:0050714|GO:0051289|GO:0070266|GO:0070584|GO:0090141|GO:0090149|GO:0090200|GO:1900063|GO:…	protein-coding	dynamin 1-like	chr12	32832137	32898584
DNPEP	0	0	-11.6486	-3.54209	11.6486	down	23549	ASPEP|DAP	GO:0004177|GO:0005737|GO:0006508|GO:0006518|GO:0008237|GO:0008270	protein-coding	aspartyl aminopeptidase	chr2	220238180	220264729
DOK5	0	0	-38.7149	-5.27482	38.7149	down	55816	C20orf180	GO:0000165|GO:0005057|GO:0005158|GO:0005543|GO:0007169|GO:0007399	protein-coding	docking protein 5	chr20	53092266	53267710
DOK7	0	0	-12.0124	-3.58645	12.0124	down	285489	C4orf25|CMS1B	GO:0005158|GO:0005886|GO:0007528|GO:0019901|GO:0030054|GO:0031594|GO:0035091|GO:0043113|GO:0061098	protein-coding	docking protein 7	chr4	3465033	3503200
DPH5	0	0	-10.4619	-3.38707	10.4619	down	51611	CGI-30|HSPC143|NPD015	GO:0004164|GO:0005575|GO:0017183	protein-coding	diphthamide biosynthesis 5	chr1	101455180	101491644
DPH6	0	0	-10.9685	-3.4553	10.9685	down	89978	ATPBD4	GO:0005524|GO:0017178|GO:0017183	protein-coding	diphthamine biosynthesis 6	chr15	35663170	35838404
DPM1	0	0	-42.5241	-5.41021	42.5241	down	8813	CDGIE|MPDS	GO:0004169|GO:0004582|GO:0005515|GO:0005537|GO:0005783|GO:0005789|GO:0006488|GO:0006501|GO:0006506|GO:0016020|GO:0018279|GO:0019348|GO:0019673|GO:0033185|GO:0035268|GO:0035269|GO:0043178|GO:0043687|GO:0044267	protein-coding	dolichyl-phosphate mannosyltransferase polypeptide 1, catalytic subunit	chr20	49551405	49575060
DPP4	0	0	-13.8701	-3.79391	13.8701	down	1803	ADABP|ADCP2|CD26|DPPIV|TP103	GO:0001666|GO:0002020|GO:0004177|GO:0004252|GO:0005102|GO:0005515|GO:0005765|GO:0005886|GO:0006508|GO:0007155|GO:0008236|GO:0008239|GO:0008284|GO:0009986|GO:0010716|GO:0016021|GO:0016324|GO:0030027|GO:0030139|GO:0031258|GO:0031295|GO:0033632|GO:0042110|GO:0042802|GO:0042803|GO:0043542|GO:0045121|GO:0046581|GO:0070062|GO:0071438	protein-coding	dipeptidyl-peptidase 4	chr2	162848755	162931052
DPP7	0	0	-13.8871	-3.79567	13.8871	down	29952	DPP2|DPPII|QPP	GO:0004177|GO:0005576|GO:0005764|GO:0005829|GO:0006508|GO:0008236|GO:0008239|GO:0016023	protein-coding	dipeptidyl-peptidase 7	chr9	140004992	140009195
DPP8	0	0	-16.1033	-4.00928	16.1033	down	54878	DP8|DPRP1|MSTP141	GO:0004177|GO:0005634|GO:0005730|GO:0005737|GO:0006508|GO:0006955|GO:0008236|GO:0008239|GO:0016020	protein-coding	dipeptidyl-peptidase 8	chr15	65737998	65810035
DPY19L1P1	0	0	-23.6924	-4.56635	23.6924	down	100129460			pseudo	DPY19L1 pseudogene 1	chr7	32620553	32758780
DPY19L3	0	0	-21.4424	-4.42239	21.4424	down	147991		GO:0016021|GO:0016757	protein-coding	dpy-19-like 3 (C. elegans)	chr19	32896655	32976799
DPYSL3	0	0	-47.4476	-5.56826	47.4476	down	1809	CRMP-4|CRMP4|DRP-3|DRP3|LCRMP|ULIP|ULIP-1	GO:0005615|GO:0005829|GO:0006208|GO:0007411|GO:0010976|GO:0010977|GO:0016812|GO:0017124|GO:0030027|GO:0030336|GO:0030426|GO:0031941|GO:0035374|GO:0044297|GO:0048678|GO:0051017|GO:0051219|GO:0051260|GO:0051491|GO:0051764|GO:0070382|GO:0071345	protein-coding	dihydropyrimidinase-like 3	chr5	146770371	146889619
DR1	0	0	-25.9419	-4.69721	25.9419	down	1810	NC2|NC2-BETA	GO:0000122|GO:0003677|GO:0003714|GO:0005515|GO:0005671|GO:0006351|GO:0008134|GO:0017025|GO:0043565|GO:0043966|GO:0046982	protein-coding	down-regulator of transcription 1, TBP-binding (negative cofactor 2)	chr1	93811478	93828148
DRAM2	0	0	-42.2466	-5.40076	42.2466	down	128338	PRO180|RP5-1180E21.1|TMEM77|WWFQ154	GO:0005737|GO:0005764|GO:0005765|GO:0005794|GO:0016021|GO:0030262|GO:0043231|GO:0097194	protein-coding	DNA-damage regulated autophagy modulator 2	chr1	111659954	111682838
DRAP1	1.65423e-13	3.84779e-13	-15.9686	-3.99717	15.9686	down	10589	NC2-alpha	GO:0000122|GO:0003677|GO:0003700|GO:0003714|GO:0005634|GO:0006351|GO:0008134|GO:0043565|GO:0046982	protein-coding	DR1-associated protein 1 (negative cofactor 2 alpha)	chr11	65686728	65689048
DSC2	0	0	-10.8607	-3.44105	10.8607	down	1824	ARVD11|CDHF2|DG2|DGII/III|DSC3	GO:0005509|GO:0005515|GO:0005886|GO:0005913|GO:0007155|GO:0007156|GO:0016021|GO:0030057|GO:0086005|GO:0086069|GO:0086091	protein-coding	desmocollin 2	chr18	28645942	28682388
DTD1	0	0	-12.8991	-3.68919	12.8991	down	92675	C20orf88|DUE-B|DUEB|HARS2|bA379J5.3|bA555E18.1|pqn-68	GO:0003677|GO:0005730|GO:0005737|GO:0006260|GO:0016788|GO:0019478|GO:0046872	protein-coding	D-tyrosyl-tRNA deacylase 1	chr20	18568556	18744560
DUT	0	0	-32.889	-5.03953	32.889	down	1854	dUTPase	GO:0004170|GO:0005515|GO:0005634|GO:0005654|GO:0005739|GO:0006139|GO:0006206|GO:0006226|GO:0006260|GO:0044281|GO:0046080|GO:0046134|GO:0055086	protein-coding	deoxyuridine triphosphatase	chr15	48623621	48635570
DYM	0	0	-26.4076	-4.72288	26.4076	down	54808	DMC|SMC	GO:0005515|GO:0005634|GO:0005737|GO:0005794|GO:0005886|GO:0007030|GO:0019899|GO:0060348	protein-coding	dymeclin	chr18	46570172	46987079
EAPP	0	0	-13.8233	-3.78903	13.8233	down	55837	BM036|C14orf11	GO:0005634|GO:0005737|GO:0005794|GO:0008284|GO:0032968|GO:0034244	protein-coding	E2F-associated phosphoprotein	chr14	34985135	35008943
EBAG9	0	0	-26.4025	-4.7226	26.4025	down	9166	EB9|PDAF	GO:0000139|GO:0001558|GO:0005794|GO:0005886|GO:0005925|GO:0016021|GO:0016505|GO:0030141	protein-coding	estrogen receptor binding site associated, antigen, 9	chr8	110551929	110577391
EBPL	0	0	-10.5363	-3.3973	10.5363	down	84650	EBRP	GO:0005789|GO:0016021|GO:0016125|GO:0047750	protein-coding	emopamil binding protein-like	chr13	50234810	50265623
ECHDC1	0	0	-17.0955	-4.09555	17.0955	down	55862	MMCD|dJ351K20.2	GO:0004492|GO:0005829|GO:0016831	protein-coding	enoyl CoA hydratase domain containing 1	chr6	127609857	127664754
ECHDC2	0	0	-12.1968	-3.60843	12.1968	down	55268		GO:0005739|GO:0006631|GO:0016829	protein-coding	enoyl CoA hydratase domain containing 2	chr1	53361582	53392851
ECSCR	0	0	-10.0758	-3.33282	10.0758	down	641700.chr5.2	ARIA|ECSM2	GO:0001525|GO:0005886|GO:0006935|GO:0016021|GO:0030154	protein-coding	endothelial cell surface expressed chemotaxis and apoptosis regulator	chr5	138784245	138842320
ECT2	0	0	-12.9126	-3.69071	12.9126	down	1894	ARHGEF31	GO:0000902|GO:0000910|GO:0004871|GO:0005089|GO:0005096|GO:0005515|GO:0005543|GO:0005634|GO:0005737|GO:0005829|GO:0005911|GO:0005923|GO:0007264|GO:0015031|GO:0017048|GO:0030496|GO:0032147|GO:0032154|GO:0032321|GO:0032467|GO:0032862|GO:0032863|GO:0042307|GO:0042803|GO:0043065|GO:0043089|GO:0043123|GO:0045666|GO:0045859|GO:0048011|GO:0051056|GO:0051260|GO:0051988|GO:0070301|GO:0070830|GO:0071277|GO:…	protein-coding	epithelial cell transforming sequence 2 oncogene	chr3	172468475	172539264
EDARADD	0	0	-12.1223	-3.59959	12.1223	down	128178	ECTD11A|ECTD11B|ED3|EDA3	GO:0001942|GO:0005737|GO:0007165|GO:0030154|GO:0042475|GO:0061153	protein-coding	EDAR-associated death domain	chr1	236557680	236648008
EDC3	0	0	-10.5935	-3.40511	10.5935	down	80153	LSM16|YJDC|YJEFN2	GO:0000288|GO:0000932|GO:0003723|GO:0005515|GO:0005829|GO:0010467|GO:0016070|GO:0016071|GO:0042802|GO:0043928	protein-coding	enhancer of mRNA decapping 3	chr15	74922899	74988386
EDF1	0	0	-14.079	-3.81548	14.079	down	8721	EDF-1|MBF1	GO:0003700|GO:0003713|GO:0004402|GO:0005515|GO:0005516|GO:0005622|GO:0005634|GO:0005669|GO:0005730|GO:0005737|GO:0006351|GO:0006355|GO:0007275|GO:0008168|GO:0019216|GO:0043388|GO:0043565|GO:0045446|GO:0045893	protein-coding	endothelial differentiation-related factor 1	chr9	139756571	139760738
EED	0	0	-11.3746	-3.50774	11.3746	down	8726	HEED|WAIT1	GO:0001739|GO:0003682|GO:0005515|GO:0005634|GO:0006349|GO:0006351|GO:0035098|GO:0042054|GO:0042802|GO:0045120|GO:0045892|GO:0061087	protein-coding	embryonic ectoderm development	chr11	85955806	85989785
EEF1E1	0	0	-12.2966	-3.62019	12.2966	down	9521	AIMP3|P18	GO:0005515|GO:0005634|GO:0005730|GO:0005737|GO:0005829|GO:0006418|GO:0008285|GO:0010467|GO:0043065|GO:0043517	protein-coding	eukaryotic translation elongation factor 1 epsilon 1	chr6	8073593	8102828
EFCAB11	0	0	-17.6745	-4.14359	17.6745	down	90141	C14orf143	GO:0005509	protein-coding	EF-hand calcium binding domain 11	chr14	90263469	90421089
EFCAB7	0	0	-10.1961	-3.34994	10.1961	down	84455	RP4-534K7.1	GO:0005509	protein-coding	EF-hand calcium binding domain 7	chr1	63989013	64038364
EFEMP2	0	0	-13.1726	-3.71946	13.1726	down	30008	ARCL1B|FBLN4|MBP1|UPH1	GO:0004888|GO:0005201|GO:0005509|GO:0005515|GO:0005576|GO:0005604|GO:0007596|GO:0016020|GO:0030198	protein-coding	EGF containing fibulin-like extracellular matrix protein 2	chr11	65633912	65640405
EFNB1	0	0	-14.2744	-3.83536	14.2744	down	1947	CFND|CFNS|EFL3|EPLG2|Elk-L|LERK2	GO:0001755|GO:0005515|GO:0005634|GO:0005737|GO:0005887|GO:0007155|GO:0007267|GO:0007411|GO:0009880|GO:0042102|GO:0045121|GO:0045202|GO:0046875	protein-coding	ephrin-B1	chrX	68048840	68066029
EFTUD2	0	0	-13.322	-3.73574	13.322	down	9343	MFDGA|MFDM|SNRNP116|Snrp116|Snu114|U5-116KD	GO:0000398|GO:0003924|GO:0005515|GO:0005525|GO:0005634|GO:0005654|GO:0005681|GO:0005730|GO:0005737|GO:0006184|GO:0006397|GO:0008380|GO:0010467|GO:0015030|GO:0016607|GO:0071013	protein-coding	elongation factor Tu GTP binding domain containing 2	chr17	42927655	42976993
EGFL6	0	0	-15.4194	-3.94668	15.4194	down	25975	MAEG|W80	GO:0005178|GO:0005509|GO:0005604|GO:0005615|GO:0007049|GO:0007155|GO:0007275|GO:0010811|GO:0016020|GO:0030154|GO:0030198	protein-coding	EGF-like-domain, multiple 6	chrX	13587694	13651694
EGFL8	0	0	-10.2901	-3.36318	10.2901	down	80864	C6orf8|NG3	GO:0001701|GO:0005509|GO:0005576|GO:0016021	protein-coding	EGF-like-domain, multiple 8	chr6	32132382	32136313
EIF1AX	0	0	-12.464	-3.63969	12.464	down	1964	EIF1A|EIF1AP1|EIF4C|eIF-1A|eIF-4C	GO:0003743|GO:0005829|GO:0006412|GO:0006413|GO:0008135|GO:0010467|GO:0044267	protein-coding	eukaryotic translation initiation factor 1A, X-linked	chrX	20142636	20159966
EIF1B	0	0	-14.436	-3.8516	14.436	down	10289	GC20	GO:0003743|GO:0005575|GO:0006446	protein-coding	eukaryotic translation initiation factor 1B	chr3	40351173	40353915
EIF2B1	0	0	-34.2123	-5.09644	34.2123	down	1967	EIF2B|EIF2BA	GO:0003743|GO:0005085|GO:0005515|GO:0005525|GO:0005737|GO:0005829|GO:0005851|GO:0005886|GO:0006412|GO:0006413|GO:0006446|GO:0009408|GO:0009749|GO:0010467|GO:0014003|GO:0016020|GO:0019003|GO:0019509|GO:0032057|GO:0043434|GO:0044267|GO:0046523|GO:0051716	protein-coding	eukaryotic translation initiation factor 2B, subunit 1 alpha, 26kDa	chr12	124105570	124118323
EIF2B3	0	0	-15.734	-3.97582	15.734	down	8891	EIF-2B|EIF2Bgamma	GO:0003743|GO:0005085|GO:0005515|GO:0005737|GO:0005829|GO:0005851|GO:0006412|GO:0006413|GO:0008135|GO:0009408|GO:0009749|GO:0010467|GO:0014003|GO:0016779|GO:0032057|GO:0043434|GO:0044267|GO:0051716	protein-coding	eukaryotic translation initiation factor 2B, subunit 3 gamma, 58kDa	chr1	45316194	45452394
EIF2D	0	0	-14.0454	-3.81203	14.0454	down	1939	HCA56|LGTN	GO:0003743|GO:0004872|GO:0005737|GO:0006886	protein-coding	eukaryotic translation initiation factor 2D	chr1	206764974	206785904
EIF3B	0	0	-15.0077	-3.90763	15.0077	down	8662	EIF3-ETA|EIF3-P110|EIF3-P116|EIF3S9|PRT1	GO:0000166|GO:0001731|GO:0003743|GO:0005515|GO:0005829|GO:0005852|GO:0006412|GO:0006413|GO:0006446|GO:0010467|GO:0016282|GO:0031369|GO:0032947|GO:0033290|GO:0044267	protein-coding	eukaryotic translation initiation factor 3, subunit B	chr7	2394474	2420377
EIF3M	0	0	-55.4888	-5.79412	55.4888	down	10480	B5|PCID1|TANGO7|hfl-B5	GO:0001731|GO:0003743|GO:0005515|GO:0005852|GO:0006413|GO:0006446|GO:0016282|GO:0033290	protein-coding	eukaryotic translation initiation factor 3, subunit M	chr11	32605313	32624037
EIF4A3	0	0	-29.1307	-4.86447	29.1307	down	9775	DDX48|NMP265|NUK34|eIF4AIII	GO:0000184|GO:0000288|GO:0000289|GO:0000398|GO:0003729|GO:0004004|GO:0005515|GO:0005524|GO:0005737|GO:0005829|GO:0006364|GO:0008143|GO:0010467|GO:0016070|GO:0016071|GO:0016607|GO:0017148|GO:0019221|GO:0035145|GO:0045727|GO:0051028|GO:0071013	protein-coding	eukaryotic translation initiation factor 4A3	chr17	78109013	78120982
EIF4EBP1	0	0	-17.4407	-4.12438	17.4407	down	1978	4E-BP1|4EBP1|BP-1|PHAS-I	GO:0000082|GO:0005515|GO:0005634|GO:0005730|GO:0005737|GO:0005829|GO:0006412|GO:0006413|GO:0008190|GO:0008286|GO:0010467|GO:0030324|GO:0030371|GO:0031333|GO:0031929|GO:0043234|GO:0044267|GO:0045471|GO:0045931|GO:0045947	protein-coding	eukaryotic translation initiation factor 4E binding protein 1	chr8	37888020	37917883
ELMO1	0	0	-12.8017	-3.67826	12.8017	down	9844	CED-12|CED12|ELMO-1	GO:0005515|GO:0005543|GO:0005737|GO:0005829|GO:0005856|GO:0005886|GO:0006911|GO:0006915|GO:0006928|GO:0016032|GO:0016601|GO:0017124|GO:0030036|GO:0038096|GO:0045087|GO:0050690	protein-coding	engulfment and cell motility 1	chr7	36892511	37488895
ELMOD2	0	0	-13.6132	-3.76694	13.6132	down	255520	9830169G11Rik	GO:0005096|GO:0005856|GO:0006909|GO:0043547|GO:0050688|GO:0051607	protein-coding	ELMO/CED-12 domain containing 2	chr4	141445312	141474924
ELN	0.00329493	0.00658595	-13.1233	-3.71406	13.1233	down	2006	SVAS|WBS|WS	GO:0001974|GO:0005201|GO:0005515|GO:0005576|GO:0005578|GO:0005739|GO:0007519|GO:0007585|GO:0008015|GO:0008283|GO:0009887|GO:0030023|GO:0030198|GO:0030833|GO:0043149|GO:0050840|GO:0071953	protein-coding	elastin	chr7	73442427	73484236
ELOF1	0	0	-13.5875	-3.76421	13.5875	down	84337	ELF1	GO:0005634|GO:0006351|GO:0006355|GO:0046872	protein-coding	elongation factor 1 homolog (S. cerevisiae)	chr19	11663858	11670051
ELOVL1	0	0	-16.5826	-4.0516	16.5826	down	64834	Ssc1	GO:0005515|GO:0005783|GO:0005789|GO:0009922|GO:0019367|GO:0019432|GO:0030148|GO:0030176|GO:0034625|GO:0035338|GO:0042761|GO:0044255|GO:0044281	protein-coding	ELOVL fatty acid elongase 1	chr1	43829068	43833745
EMC2	0	0	-17.2941	-4.11221	17.2941	down	9694	KIAA0103|TTC35	GO:0005634|GO:0005737|GO:0005739|GO:0005783|GO:0072546	protein-coding	ER membrane protein complex subunit 2	chr8	109455853	109499136
EMD	0	0	-24.6417	-4.62303	24.6417	down	2010	EDMD|LEMD5|STA	GO:0000278|GO:0003779|GO:0005515|GO:0005635|GO:0005637|GO:0005640|GO:0005783|GO:0005874|GO:0006936|GO:0007077|GO:0007084|GO:0007517|GO:0016021|GO:0031965|GO:0035414|GO:0035914|GO:0046827|GO:0048147|GO:0048487|GO:0060828|GO:0071363	protein-coding	emerin	chrX	153607597	153609883
EMP1	0	0	-14.0562	-3.81314	14.0562	down	2012	CL-20|EMP-1|TMP	GO:0005886|GO:0007275|GO:0008283|GO:0008544|GO:0016020|GO:0016021|GO:0016049	protein-coding	epithelial membrane protein 1	chr12	13349602	13369708
EMX2	0	0	-98.6505	-6.62425	98.6505	down	2018		GO:0000976|GO:0003677|GO:0003700|GO:0005515|GO:0005634|GO:0007275|GO:0009952|GO:0021542|GO:0021796|GO:0021846|GO:0021885|GO:0030182|GO:0042493|GO:0072001	protein-coding	empty spiracles homeobox 2	chr10	119301956	119309057
ENG	0	0	-11.4822	-3.52133	11.4822	down	2022	END|HHT1|ORW1	GO:0000122|GO:0001300|GO:0001569|GO:0001570|GO:0001666|GO:0001934|GO:0001937|GO:0001947|GO:0003084|GO:0003273|GO:0004888|GO:0005024|GO:0005072|GO:0005114|GO:0005515|GO:0005534|GO:0005539|GO:0005615|GO:0005634|GO:0005730|GO:0005737|GO:0006355|GO:0007155|GO:0007179|GO:0009897|GO:0009986|GO:0010862|GO:0016477|GO:0017015|GO:0022009|GO:0022617|GO:0030155|GO:0030336|GO:0030509|GO:0030512|GO:0030513|GO:…	protein-coding	endoglin	chr9	130577291	130617052
ENO2	0	0	-12.6421	-3.66017	12.6421	down	2026	NSE	GO:0000015|GO:0000287|GO:0001917|GO:0004634|GO:0005829|GO:0005886|GO:0005975|GO:0006006|GO:0006094|GO:0006096|GO:0043204|GO:0044281	protein-coding	enolase 2 (gamma, neuronal)	chr12	7023614	7032859
ENO3	0	0	-10.739	-3.42479	10.739	down	2027	GSD13|MSE	GO:0000015|GO:0000287|GO:0004634|GO:0005737|GO:0005829|GO:0005975|GO:0006006|GO:0006094|GO:0006096|GO:0007568|GO:0016020|GO:0042493|GO:0042803|GO:0043403|GO:0044281|GO:0046982	protein-coding	enolase 3 (beta, muscle)	chr17	4854384	4860426
ENOPH1	0	0	-14.2193	-3.82978	14.2193	down	58478	E1|MASA|MST145|mtnC	GO:0000096|GO:0000287|GO:0005575|GO:0005634|GO:0005829|GO:0006595|GO:0019509|GO:0034641|GO:0043874|GO:0044281	protein-coding	enolase-phosphatase 1	chr4	83351726	83382244
EPB41	0	0	-10.775	-3.42961	10.775	down	2035	4.1R|EL1|HE	GO:0003779|GO:0005200|GO:0005515|GO:0005516|GO:0005545|GO:0005634|GO:0005794|GO:0005886|GO:0008015|GO:0008091|GO:0014731|GO:0019898|GO:0030036|GO:0030507|GO:0030863|GO:0030866|GO:0032092|GO:0043231|GO:0043234	protein-coding	erythrocyte membrane protein band 4.1 (elliptocytosis 1, RH-linked)	chr1	29213603	29446558
EPHX2	0	0	-10.7739	-3.42947	10.7739	down	2053	CEH|SEH	GO:0000287|GO:0004301|GO:0005102|GO:0005730|GO:0005737|GO:0005777|GO:0005794|GO:0005829|GO:0005925|GO:0006805|GO:0006874|GO:0006954|GO:0008217|GO:0009636|GO:0010628|GO:0015643|GO:0016311|GO:0016791|GO:0017144|GO:0019369|GO:0019373|GO:0033885|GO:0042577|GO:0042632|GO:0042803|GO:0044281|GO:0045909|GO:0046272|GO:0046839|GO:0072593|GO:0090181	protein-coding	epoxide hydrolase 2, cytoplasmic	chr8	27348519	27402439
EPPK1	0	0	-12.3461	-3.62598	12.3461	down	83481	EPIPL|EPIPL1	GO:0005198|GO:0005737|GO:0005856|GO:0008150	protein-coding	epiplakin 1	chr8	144939912	144947434
ERLIN2	0	0	-15.2933	-3.93483	15.2933	down	11160	C8orf2|Erlin-2|NET32|SPFH2|SPG18	GO:0005515|GO:0005737|GO:0005783|GO:0005789|GO:0005886|GO:0008219|GO:0016021|GO:0030433|GO:0043234	protein-coding	ER lipid raft associated 2	chr8	37594097	37615319
ERP44	0	0	-27.2523	-4.76831	27.2523	down	23071	PDIA10|TXNDC4	GO:0003756|GO:0005515|GO:0005788|GO:0005789|GO:0005793|GO:0006457|GO:0006986|GO:0009100|GO:0009986|GO:0034976|GO:0045454	protein-coding	endoplasmic reticulum protein 44	chr9	102741463	102861330
ESD	0	0	-17.6841	-4.14438	17.6841	down	2098	FGH	GO:0005634|GO:0005737|GO:0005794|GO:0008150|GO:0016023|GO:0018738|GO:0046294|GO:0047374	protein-coding	esterase D	chr13	47345391	47371367
ESR1	0	0	-35.4815	-5.149	35.4815	down	2099	ER|ESR|ESRA|ESTRR|Era|NR3A1	GO:0001046|GO:0001547|GO:0002064|GO:0003682|GO:0003700|GO:0003707|GO:0005496|GO:0005515|GO:0005634|GO:0005654|GO:0005794|GO:0005886|GO:0006351|GO:0006355|GO:0006367|GO:0007165|GO:0007200|GO:0007204|GO:0008013|GO:0008134|GO:0008209|GO:0008270|GO:0008584|GO:0010467|GO:0010629|GO:0010863|GO:0016020|GO:0016021|GO:0019899|GO:0030235|GO:0030284|GO:0030518|GO:0030520|GO:0032355|GO:0034056|GO:0038052|GO:…	protein-coding	estrogen receptor 1	chr6	151977830	152424408
ESYT1	0	0	-10.2892	-3.36306	10.2892	down	23344	FAM62A|MBC2	GO:0016021	protein-coding	extended synaptotagmin-like protein 1	chr12	56521986	56538460
ESYT2	0	0	-27.5886	-4.786	27.5886	down	57488	CHR2SYT|E-Syt2|FAM62B	GO:0005886|GO:0016021	protein-coding	extended synaptotagmin-like protein 2	chr7	158523689	158622319
ETFA	0	0	-63.9941	-5.99987	63.9941	down	2108	EMA|GA2|MADD	GO:0005739|GO:0005759|GO:0009055|GO:0016491|GO:0022904|GO:0044237|GO:0044281|GO:0050660	protein-coding	electron-transfer-flavoprotein, alpha polypeptide	chr15	76508629	76603810
EXOC2	0	0	-22.9184	-4.51844	22.9184	down	55770	SEC5|SEC5L1|Sec5p	GO:0005515|GO:0005886|GO:0006887|GO:0015031|GO:0017160|GO:0044267|GO:0047485	protein-coding	exocyst complex component 2	chr6	485138	693141
EXOC4	0	0	-10.1566	-3.34435	10.1566	down	60412	SEC8|SEC8L1|Sec8p	GO:0000145|GO:0005515|GO:0005737|GO:0005886|GO:0006904|GO:0015031|GO:0030165|GO:0032584|GO:0035748|GO:0044267|GO:0047485	protein-coding	exocyst complex component 4	chr7	132937823	133750513
EXOSC5	0	0	-10.2782	-3.36151	10.2782	down	56915	RRP41B|RRP46|Rrp46p|hRrp46p|p12B	GO:0000175|GO:0000178|GO:0000288|GO:0003723|GO:0004532|GO:0005515|GO:0005730|GO:0005737|GO:0005829|GO:0006364|GO:0010467|GO:0016070|GO:0016071|GO:0035327|GO:0043928|GO:0045006|GO:0051607	protein-coding	exosome component 5	chr19	41892276	41903256
EYA2	0	0	-26.6774	-4.73754	26.6774	down	2139	EAB1	GO:0000287|GO:0004725|GO:0005515|GO:0005634|GO:0005739|GO:0006281|GO:0006351|GO:0006355|GO:0006915|GO:0007501|GO:0014706|GO:0016576|GO:0035335	protein-coding	eyes absent homolog 2 (Drosophila)	chr20	45523263	45817492
F11R	0	0	-10.5447	-3.39845	10.5447	down	50848	CD321|JAM|JAM1|JAMA|JCAM|KAT|PAM-1	GO:0005515|GO:0005886|GO:0005911|GO:0005923|GO:0006954|GO:0007155|GO:0007179|GO:0007596|GO:0016021|GO:0019048|GO:0030054|GO:0030855|GO:0034329|GO:0045216|GO:0050900|GO:0070830	protein-coding	F11 receptor	chr1	160965001	161008774
F8A3	7.25979e-06	1.53453e-05	-12.7964	-3.67767	12.7964	down	474384		GO:0003674|GO:0005634|GO:0008150	protein-coding	coagulation factor VIII-associated 3	chrX	154686575	154688276
FAM102B	0	0	-14.3104	-3.83899	14.3104	down	284611	SYM-3B		protein-coding	family with sequence similarity 102, member B	chr1	109102971	109181949
FAM114A2	0	0	-41.4574	-5.37356	41.4574	down	10827	133K02|C5orf3	GO:0005575|GO:0008150|GO:0017076	protein-coding	family with sequence similarity 114, member A2	chr5	153371269	153418497
FAM122B	0	0	-23.4357	-4.55064	23.4357	down	159090	SPACIA2		protein-coding	family with sequence similarity 122B	chrX	133903596	133931262
FAM172A	0	0	-23.9897	-4.58434	23.9897	down	83989	C5orf21	GO:0005576|GO:0005783	protein-coding	family with sequence similarity 172, member A	chr5	92953431	93447404
FAM195B	0	0	-16.9084	-4.07967	16.9084	down	348262			protein-coding	family with sequence similarity 195, member B	chr17	79780293	79791167
FAM204A	0	0	-15.553	-3.95912	15.553	down	63877	C10orf84|bA319I23.1		protein-coding	family with sequence similarity 204, member A	chr10	120068572	120101839
FAM219B	0	0	-10.9456	-3.45227	10.9456	down	57184	C15orf17		protein-coding	family with sequence similarity 219, member B	chr15	75192328	75199462
FAM21A	0	0	-25.6484	-4.68079	25.6484	down	387680	bA56A21.1	GO:0005769|GO:0031901|GO:0042147|GO:0071203	protein-coding	family with sequence similarity 21, member A	chr10	51827684	51893269
FAM228B	0	0	-15.4085	-3.94566	15.4085	down	375190			protein-coding	family with sequence similarity 228, member B	chr2	24299728	24397519
FAM32A	0	0	-19.4101	-4.27873	19.4101	down	26017	OTAG-12|OTAG12	GO:0003674|GO:0005515|GO:0005730|GO:0006915|GO:0007049|GO:0008150	protein-coding	family with sequence similarity 32, member A	chr19	16296235	16302857
FAM3A	0	0	-12.4142	-3.63393	12.4142	down	60343	2.19|DLD|DXS560S|XAP-7	GO:0003674|GO:0005575|GO:0005576|GO:0008150	protein-coding	family with sequence similarity 3, member A	chrX	153733327	153744566
FAM49B	0	0	-37.3357	-5.22248	37.3357	down	51571	L1	GO:0005929	protein-coding	family with sequence similarity 49, member B	chr8	130851839	131028897
FAM50A	0.0057888	0.0115014	-10.9147	-3.4482	10.9147	down	9130	9F|DXS9928E|HXC-26|HXC26|XAP5	GO:0003674|GO:0005634|GO:0007283	protein-coding	family with sequence similarity 50, member A	chrX	153672473	153679002
FAM72A	0	0	-12.2686	-3.6169	12.2686	down	729533	LMPIP	GO:0005739	protein-coding	family with sequence similarity 72, member A	chr1	206138911	206155074
FAM72B	0	0	-28.9973	-4.85785	28.9973	down	653820	p17		protein-coding	family with sequence similarity 72, member B	chr1	120839005	120855681
FAM76B	0	0	-13.6249	-3.76817	13.6249	down	143684		GO:0016607	protein-coding	family with sequence similarity 76, member B	chr11	95502106	95522954
FAM96A	0	0	-10.5573	-3.40017	10.5573	down	84191		GO:0003674|GO:0005575|GO:0005737|GO:0007059|GO:0008150|GO:0046872	protein-coding	family with sequence similarity 96, member A	chr15	64364761	64386207
FANCD2	0	0	-16.7121	-4.06282	16.7121	down	2177	FA-D2|FA4|FACD|FAD|FAD2|FANCD	GO:0000793|GO:0005515|GO:0005654|GO:0006281|GO:0007129|GO:0007276|GO:0010332	protein-coding	Fanconi anemia, complementation group D2	chr3	10068113	10143614
FANCL	0	0	-20.6888	-4.37078	20.6888	down	55120	FAAP43|PHF9|POG	GO:0004842|GO:0005635|GO:0005654|GO:0005737|GO:0006281|GO:0006513|GO:0006974|GO:0007276|GO:0008270|GO:0031625|GO:0042127|GO:0043240	protein-coding	Fanconi anemia, complementation group L	chr2	58386378	58468515
FAP	0	0	-52.9407	-5.7263	52.9407	down	2191	DPPIV|FAPA	GO:0002020|GO:0004175|GO:0004222|GO:0004252|GO:0005515|GO:0005615|GO:0006508|GO:0008233|GO:0008236|GO:0008239|GO:0010716|GO:0016021|GO:0030027|GO:0030054|GO:0031258|GO:0042803|GO:0043542|GO:0046983|GO:0051917|GO:0071438	protein-coding	fibroblast activation protein, alpha	chr2	163027200	163100045
FARSA	0	0	-23.8829	-4.57791	23.8829	down	2193	CML33|FARSL|FARSLA|FRSA|PheHA	GO:0000049|GO:0004826|GO:0005515|GO:0005524|GO:0005737|GO:0005829|GO:0006418|GO:0006432|GO:0010467	protein-coding	phenylalanyl-tRNA synthetase, alpha subunit	chr19	13033284	13044558
FBN1	0	0	-10.3094	-3.36588	10.3094	down	2200	ACMICD|ECTOL1|FBN|GPHYSD2|MASS|MFS1|OCTD|SGS|SSKS|WMS|WMS2	GO:0001501|GO:0001527|GO:0005201|GO:0005509|GO:0005515|GO:0005576|GO:0005578|GO:0005604|GO:0005615|GO:0007507|GO:0030198|GO:0031012|GO:0035582|GO:0035583	protein-coding	fibrillin 1	chr15	48700503	48937985
FBXL13	0	0	-11.1549	-3.47961	11.1549	down	222235	Fbl13		protein-coding	F-box and leucine-rich repeat protein 13	chr7	102453308	102715288
FBXL2	0	0	-17.0677	-4.09319	17.0677	down	25827	FBL2|FBL3	GO:0004842|GO:0005515|GO:0005516|GO:0005737|GO:0006464|GO:0006508|GO:0006511|GO:0006513|GO:0016020|GO:0019048	protein-coding	F-box and leucine-rich repeat protein 2	chr3	33318934	33444994
FBXL3	0	0	-17.7522	-4.14993	17.7522	down	26224	FBL3|FBL3A|FBXL3A	GO:0000151|GO:0004842|GO:0005515|GO:0005634|GO:0005829|GO:0016567|GO:0019005|GO:0031146|GO:0042752|GO:0043153|GO:0048511	protein-coding	F-box and leucine-rich repeat protein 3	chr13	77579389	77601331
FBXO21	0	0	-16.7855	-4.06915	16.7855	down	23014	FBX21	GO:0000151|GO:0003677|GO:0004842|GO:0006511|GO:0016567	protein-coding	F-box protein 21	chr12	117581585	117628300
FBXO5	0	0	-11.3835	-3.50887	11.3835	down	26271	EMI1|FBX5|Fbxo31	GO:0000082|GO:0000083|GO:0000278|GO:0001556|GO:0005515|GO:0005634|GO:0005654|GO:0005730|GO:0005737|GO:0005819|GO:0005829|GO:0007057|GO:0007091|GO:0007346|GO:0016050|GO:0019901|GO:0031145|GO:0045835|GO:0046785|GO:0046872|GO:0051301|GO:0051436|GO:0051437|GO:0051439|GO:0060565	protein-coding	F-box protein 5	chr6	153291658	153304740
FBXW5	0	0	-14.0727	-3.81482	14.0727	down	54461	Fbw5	GO:0005515|GO:0005737|GO:0007067|GO:0016567|GO:0019005|GO:0019901|GO:0031146|GO:0043161|GO:0051298|GO:0080008	protein-coding	F-box and WD repeat domain containing 5	chr9	139834885	139839206
FCER1G	0	0	-31.891	-4.99507	31.891	down	2207	FCRG	GO:0001798|GO:0001805|GO:0001812|GO:0002283|GO:0002431|GO:0002554|GO:0005515|GO:0005886|GO:0005887|GO:0006911|GO:0007229|GO:0007596|GO:0009897|GO:0010543|GO:0016064|GO:0019767|GO:0019863|GO:0019864|GO:0019886|GO:0030168|GO:0030593|GO:0032733|GO:0032755|GO:0032760|GO:0032765|GO:0032998|GO:0033026|GO:0038095|GO:0042590|GO:0042742|GO:0043306|GO:0045087|GO:0045576|GO:0050766|GO:0050900	protein-coding	Fc fragment of IgE, high affinity I, receptor for; gamma polypeptide	chr1	161185087	161189038
FCGR2C	0	0	-10.5244	-3.39567	10.5244	down	9103	CD32|CD32C|CDW32|FCG2|FCRIIC|IGFR2	GO:0004888|GO:0005515|GO:0005737|GO:0005886|GO:0006955|GO:0016021|GO:0019864	protein-coding	Fc fragment of IgG, low affinity IIc, receptor for (CD32) (gene/pseudogene)	chr1	161551129	161571010
FCHSD2	0	0	-13.4574	-3.75032	13.4574	down	9873	NWK|SH3MD3	GO:0005515	protein-coding	FCH and double SH3 domains 2	chr11	72547790	72853143
FES	0	0	-15.0456	-3.91127	15.0456	down	2242	FPS	GO:0004713|GO:0004715|GO:0005515|GO:0005524|GO:0005737|GO:0005794|GO:0005829|GO:0005925|GO:0006468|GO:0007275|GO:0007411|GO:0008283|GO:0008360|GO:0010976|GO:0015630|GO:0016023|GO:0018108|GO:0030155|GO:0031116|GO:0031234|GO:0031410|GO:0034987|GO:0035091|GO:0042127|GO:0043304|GO:0045595|GO:0045639|GO:0046777|GO:0060627|GO:2000145|GO:2000251	protein-coding	feline sarcoma oncogene	chr15	91427665	91439006
FGD5-AS1	0	0	-18.0987	-4.17782	18.0987	down	100505641			ncRNA	FGD5 antisense RNA 1	chr3	14961857	14989948
FGF7	0	0	-10.7484	-3.42605	10.7484	down	2252	HBGF-7|KGF	GO:0005104|GO:0005515|GO:0005576|GO:0005794|GO:0007165|GO:0007173|GO:0008083|GO:0008201|GO:0008284|GO:0008286|GO:0008543|GO:0008544|GO:0009611|GO:0010463|GO:0010838|GO:0031069|GO:0031532|GO:0034394|GO:0038095|GO:0042056|GO:0045087|GO:0048011|GO:0048015|GO:0050679|GO:0050731|GO:0050918|GO:0051549|GO:0051781|GO:0060445|GO:0060501|GO:0060665|GO:0061033	protein-coding	fibroblast growth factor 7	chr15	49715375	49779523
FIG4	0	0	-23.0086	-4.5241	23.0086	down	9896	ALS11|CMT4J|KIAA0274|SAC3|YVS|dJ249I4.1	GO:0000139|GO:0004438|GO:0005515|GO:0006644|GO:0006661|GO:0007033|GO:0007626|GO:0008219|GO:0010008|GO:0010976|GO:0031642|GO:0031901|GO:0031902|GO:0032288|GO:0036092|GO:0043473|GO:0043812|GO:0043813|GO:0044281|GO:0048666	protein-coding	FIG4 homolog, SAC1 lipid phosphatase domain containing (S. cerevisiae)	chr6	110012424	110146634
FKBP3	0	0	-22.6604	-4.5021	22.6604	down	2287	FKBP-25|FKBP-3|FKBP25|PPIase	GO:0000413|GO:0003755|GO:0004872|GO:0005515|GO:0005528|GO:0005634|GO:0006457|GO:0016020|GO:0018208	protein-coding	FK506 binding protein 3, 25kDa	chr14	45584802	45604009
FKBP5	0	0	-12.5756	-3.65256	12.5756	down	2289	AIG6|FKBP51|FKBP54|P54|PPIase|Ptg-10	GO:0000413|GO:0003755|GO:0005528|GO:0005634|GO:0005730|GO:0005737|GO:0006457|GO:0016020|GO:0018208|GO:0031072|GO:0061077	protein-coding	FK506 binding protein 5	chr6	35541362	35696397
FKBP7	0.00137564	0.00277557	-11.2883	-3.49676	11.2883	down	51661	FKBP23|PPIase	GO:0000413|GO:0003755|GO:0005509|GO:0005528|GO:0005783|GO:0005788|GO:0006457|GO:0016020|GO:0018208	protein-coding	FK506 binding protein 7	chr2	179328391	179343355
FLOT1	0	0	-23.888	-4.57822	23.888	down	10211		GO:0005515|GO:0005765|GO:0005768|GO:0005815|GO:0005901|GO:0007409|GO:0008180|GO:0016021|GO:0016600|GO:0034451|GO:0035023|GO:0035255|GO:0042383|GO:0042470|GO:0045121|GO:0072659	protein-coding	flotillin 1	chr6	30695511	30710453
FMNL2	0	0	-10.6099	-3.40733	10.6099	down	114793	FHOD2	GO:0003779|GO:0005737|GO:0007010|GO:0017048|GO:0022604|GO:0030866	protein-coding	formin-like 2	chr2	153191751	153506348
FN3KRP	0	0	-15.611	-3.96449	15.611	down	79672	FN3KL	GO:0016301	protein-coding	fructosamine 3 kinase related protein	chr17	80674582	80685893
FPGS	0	0	-11.5589	-3.53094	11.5589	down	2356		GO:0001889|GO:0004326|GO:0005524|GO:0005737|GO:0005739|GO:0005743|GO:0005759|GO:0005829|GO:0006139|GO:0006730|GO:0006766|GO:0006767|GO:0007420|GO:0031100|GO:0042221|GO:0044281|GO:0046655	protein-coding	folylpolyglutamate synthase	chr9	130556876	130576556
FRG1	0	0	-11.8343	-3.56491	11.8343	down	2483	FRG1A|FSG1	GO:0000398|GO:0005515|GO:0005730|GO:0006364|GO:0015030|GO:0016607|GO:0071013	protein-coding	FSHD region gene 1	chr4	190861974	190884359
FRG1B	0	0	-10.1014	-3.33649	10.1014	down	284802	C20orf80|bA348I14.2		pseudo	FSHD region gene 1 family, member B	chr20	29611879	29653908
FSD1L	0	0	-11.243	-3.49095	11.243	down	83856	CCDC10|CSDUFD1|FSD1CL|FSD1NL|MIR1	GO:0003674|GO:0005575|GO:0008150	protein-coding	fibronectin type III and SPRY domain containing 1-like	chr9	108210315	108311385
FYCO1	0	0	-22.2927	-4.4785	22.2927	down	79443	CATC2|CTRCT18|RUFY3|ZFYVE7	GO:0005515|GO:0005764|GO:0005770|GO:0005776|GO:0016021|GO:0031410|GO:0046872|GO:0072383	protein-coding	FYVE and coiled-coil domain containing 1	chr3	45959391	46037316
FYTTD1	0	0	-18.4271	-4.20376	18.4271	down	84248	UIF	GO:0003729|GO:0005515|GO:0005654|GO:0006406|GO:0016607	protein-coding	forty-two-three domain containing 1	chr3	197476424	197511317
GAB2	0	0	-17.0888	-4.09498	17.0888	down	9846		GO:0005068|GO:0005070|GO:0005515|GO:0005547|GO:0005737|GO:0005829|GO:0005886|GO:0007169|GO:0007229|GO:0008284|GO:0016477|GO:0030316|GO:0038095|GO:0043306|GO:0043325|GO:0045087|GO:0048015	protein-coding	GRB2-associated binding protein 2	chr11	77926336	78128868
GABARAPL2	0	0	-22.2346	-4.47474	22.2346	down	11345	ATG8|ATG8C|GATE-16|GATE16|GEF-2|GEF2	GO:0000139|GO:0000149|GO:0000421|GO:0005515|GO:0005622|GO:0005737|GO:0005776|GO:0005794|GO:0005829|GO:0006891|GO:0006914|GO:0008017|GO:0015031|GO:0031410|GO:0032781|GO:0048487|GO:0050811|GO:0051117|GO:1901799	protein-coding	GABA(A) receptor-associated protein-like 2	chr16	75600249	75611779
GALNS	0	0	-13.5054	-3.75546	13.5054	down	2588	GALNAC6S|GAS|GalN6S|MPS4A	GO:0003943|GO:0005975|GO:0008484|GO:0030203|GO:0042339|GO:0042340|GO:0043202|GO:0043890|GO:0044281|GO:0046872	protein-coding	galactosamine (N-acetyl)-6-sulfate sulfatase	chr16	88880142	88923374
GALNT3	0	0	-15.8368	-3.98521	15.8368	down	2591	GalNAc-T3|HFTC|HHS	GO:0000139|GO:0004653|GO:0005509|GO:0005634|GO:0005737|GO:0005794|GO:0005975|GO:0016020|GO:0016021|GO:0016266|GO:0018242|GO:0018243|GO:0030145|GO:0032580|GO:0043687|GO:0044267|GO:0048471	protein-coding	UDP-N-acetyl-alpha-D-galactosamine:polypeptide N-acetylgalactosaminyltransferase 3 (GalNAc-T3)	chr2	166604313	166651169
GAN	0	0	-14.5494	-3.86289	14.5494	down	8139	GAN1|KLHL16	GO:0003674|GO:0005515|GO:0005737|GO:0005883|GO:0008219|GO:0016567|GO:0031463	protein-coding	gigaxonin	chr16	81348571	81413803
GART	0	0	-10.2043	-3.3511	10.2043	down	2618	AIRS|GARS|GARTF|PAIS|PGFT|PRGS	GO:0004637|GO:0004641|GO:0004644|GO:0005524|GO:0005829|GO:0006144|GO:0006189|GO:0008168|GO:0009113|GO:0009168|GO:0044281|GO:0046872|GO:0055086	protein-coding	phosphoribosylglycinamide formyltransferase, phosphoribosylglycinamide synthetase, phosphoribosylaminoimidazole synthetase	chr21	34876238	34915198
GAS5	0	0	-12.7969	-3.67772	12.7969	down	60674	NCRNA00030|SNHG2		ncRNA	growth arrest-specific 5 (non-protein coding)	chr1	173833039	173837125
GAS6	0	0	-23.651	-4.56383	23.651	down	2621	AXLLG|AXSF	GO:0001764|GO:0001786|GO:0001934|GO:0001961|GO:0002576|GO:0003104|GO:0005102|GO:0005245|GO:0005509|GO:0005515|GO:0005576|GO:0005615|GO:0005737|GO:0005788|GO:0005796|GO:0006468|GO:0006508|GO:0006909|GO:0007050|GO:0007155|GO:0007165|GO:0007167|GO:0007596|GO:0008283|GO:0009267|GO:0010628|GO:0010804|GO:0010934|GO:0016477|GO:0017187|GO:0018105|GO:0019064|GO:0019079|GO:0030168|GO:0030296|GO:0030971|GO:…	protein-coding	growth arrest-specific 6	chr13	114523522	114567046
GAS7	0	0	-22.147	-4.46904	22.147	down	8522	MLL/GAS7	GO:0001726|GO:0003700|GO:0005737|GO:0005884|GO:0006355|GO:0007050|GO:0008360|GO:0030041|GO:0048812|GO:0051015|GO:0051017	protein-coding	growth arrest-specific 7	chr17	9813926	10101868
GBAS	0	0	-42.392	-5.40572	42.392	down	2631	NIPSNAP2	GO:0005515|GO:0005739|GO:0005887|GO:0006119|GO:0006754|GO:0016020|GO:2000984	protein-coding	glioblastoma amplified sequence	chr7	56032270	56067875
GCA	0	0	-12.7935	-3.67734	12.7935	down	25801	GCL	GO:0005509|GO:0005737|GO:0005886|GO:0042803|GO:0046982|GO:0061025	protein-coding	grancalcin, EF-hand calcium binding protein	chr2	163200583	163219148
GCFC2	0	0	-27.6584	-4.78965	27.6584	down	6936	C2orf3|DNABF|GCF|TCF9	GO:0003677|GO:0003700|GO:0005634|GO:0006351|GO:0006355|GO:0045892	protein-coding	GC-rich sequence DNA-binding factor 2	chr2	75889832	75938111
GCSHP3	0	0	-22.6231	-4.49973	22.6231	down	100329109			pseudo	glycine cleavage system protein H (aminomethyl carrier) pseudogene 3	chr2	206980297	206981296
GDE1	0	0	-34.4545	-5.10662	34.4545	down	51573	363E6.2|MIR16	GO:0005737|GO:0006071|GO:0006629|GO:0008889|GO:0016021|GO:0046872|GO:0047395	protein-coding	glycerophosphodiester phosphodiesterase 1	chr16	19513015	19533450
GEN1	0	0	-21.3298	-4.4148	21.3298	down	348654	Gen	GO:0003677|GO:0004519|GO:0005634|GO:0006281|GO:0046872	protein-coding	GEN1 Holliday junction 5' flap endonuclease	chr2	17935162	17966632
GID8	0	0	-13.0983	-3.71131	13.0983	down	54994	C20orf11|TWA1	GO:0005634	protein-coding	GID complex subunit 8	chr20	61569441	61579827
GINS1	0	0	-26.8705	-4.74795	26.8705	down	9837	PSF1	GO:0000278|GO:0001833|GO:0005634|GO:0005654|GO:0005737|GO:0006271	protein-coding	GINS complex subunit 1 (Psf1 homolog)	chr20	25388323	25429191
GIPC1	0	0	-12.7675	-3.67441	12.7675	down	10755	C19orf3|GIPC|GLUT1CBP|Hs.6454|IIP-1|NIP|RGS19IP1|SEMCAP|SYNECTIIN|SYNECTIN|TIP-2	GO:0003779|GO:0005102|GO:0005515|GO:0005737|GO:0005829|GO:0005903|GO:0005938|GO:0006605|GO:0007186|GO:0007268|GO:0008021|GO:0012506|GO:0014047|GO:0016020|GO:0016023|GO:0017022|GO:0030139|GO:0030165|GO:0030511|GO:0031647|GO:0032435|GO:0042803|GO:0043197|GO:0043198|GO:0043542|GO:0048167	protein-coding	GIPC PDZ domain containing family, member 1	chr19	14588571	14606961
GLMN	0	0	-18.0454	-4.17356	18.0454	down	11146	FAP|FAP48|FAP68|FKBPAP|GLML|GVM|VMGLOM	GO:0001570|GO:0001843|GO:0005171|GO:0005515|GO:0005622|GO:0031397|GO:0031461|GO:0031462|GO:0031463|GO:0031464|GO:0031625|GO:0032434|GO:0040029|GO:0042130|GO:0042327|GO:0042692|GO:0045086|GO:0050715|GO:0055105	protein-coding	glomulin, FKBP associated protein	chr1	92711955	92764566
GLO1	0	0	-22.6418	-4.50092	22.6418	down	2739	GLOD1|GLYI	GO:0004462|GO:0005737|GO:0005975|GO:0006357|GO:0006749|GO:0009438|GO:0043066|GO:0046872	protein-coding	glyoxalase I	chr6	38643702	38670952
GLT8D2	0	0	-16.4063	-4.03618	16.4063	down	83468		GO:0016021|GO:0016757	protein-coding	glycosyltransferase 8 domain containing 2	chr12	104382765	104457961
GMCL1	0	0	-21.6385	-4.43553	21.6385	down	64395	BTBD13|GCL|GCL1|SPATA29	GO:0005635|GO:0006355|GO:0007275|GO:0007283|GO:0016363|GO:0030154	protein-coding	germ cell-less, spermatogenesis associated 1	chr2	70056818	70106727
GMDS	0	0	-13.7576	-3.78215	13.7576	down	2762	GMD|SDR3E1	GO:0005737|GO:0007219|GO:0008446|GO:0019673|GO:0042351|GO:0070401	protein-coding	GDP-mannose 4,6-dehydratase	chr6	1624035	2245868
GMFB	0	0	-10.3423	-3.37049	10.3423	down	2764	GMF	GO:0003779|GO:0004860|GO:0004871|GO:0005622|GO:0006468|GO:0006469|GO:0007165|GO:0007399|GO:0008047|GO:0008083|GO:0043085	protein-coding	glia maturation factor, beta	chr14	54941209	54955744
GMPR	0	0	-23.6485	-4.56368	23.6485	down	2766	GMPR1	GO:0003920|GO:0005829|GO:0006144|GO:0009117|GO:0009409|GO:0043101|GO:0044281|GO:0046872|GO:0055086	protein-coding	guanosine monophosphate reductase	chr6	16238811	16295780
GNAI3	0	0	-25.6472	-4.68073	25.6472	down	2773	87U6|ARCND1	GO:0003924|GO:0004871|GO:0005525|GO:0005737|GO:0005765|GO:0005794|GO:0005813|GO:0005834|GO:0005886|GO:0006810|GO:0006906|GO:0007049|GO:0007193|GO:0007194|GO:0007268|GO:0007596|GO:0030168|GO:0030496|GO:0031234|GO:0031683|GO:0031821|GO:0042588|GO:0045121|GO:0046872|GO:0051301	protein-coding	guanine nucleotide binding protein (G protein), alpha inhibiting activity polypeptide 3	chr1	110091186	110138454
GNB1	0	0	-10.4097	-3.37985	10.4097	down	2782		GO:0001917|GO:0003924|GO:0004871|GO:0005515|GO:0005622|GO:0005765|GO:0005834|GO:0005886|GO:0006112|GO:0006184|GO:0007165|GO:0007191|GO:0007200|GO:0007204|GO:0007213|GO:0007265|GO:0007268|GO:0007596|GO:0007603|GO:0008283|GO:0010659|GO:0016020|GO:0016056|GO:0022400|GO:0030168|GO:0030425|GO:0042622|GO:0044281|GO:0044297|GO:0050909|GO:0051020|GO:0060041|GO:0071377|GO:0071380|GO:0071456|GO:0071870|GO:…	protein-coding	guanine nucleotide binding protein (G protein), beta polypeptide 1	chr1	1716725	1822526
GNL3	0	0	-14.7803	-3.8856	14.7803	down	26354	C77032|E2IG3|NNP47|NS	GO:0003924|GO:0005515|GO:0005525|GO:0005634|GO:0005654|GO:0005730|GO:0006184|GO:0008283|GO:0042127|GO:0042254	protein-coding	guanine nucleotide binding protein-like 3 (nucleolar)	chr3	52719936	52728510
GNPAT	0	0	-14.7195	-3.87966	14.7195	down	8443	DAP-AT|DAPAT|DHAPAT	GO:0005102|GO:0005739|GO:0005777|GO:0005778|GO:0005782|GO:0006644|GO:0006654|GO:0007416|GO:0007584|GO:0008611|GO:0016287|GO:0016290|GO:0021587|GO:0030913|GO:0042493|GO:0042594|GO:0044255|GO:0044281|GO:0046474|GO:0070542	protein-coding	glyceronephosphate O-acyltransferase	chr1	231376919	231413719
GOLGA1	0	0	-13.0005	-3.7005	13.0005	down	2800	golgin-97	GO:0000042|GO:0005794|GO:0005802|GO:0032580|GO:0048471	protein-coding	golgin A1	chr9	127640573	127703386
GOLGA7	0	0	-15.0637	-3.91301	15.0637	down	51125	GCP16|GOLGA3AP1|GOLGA7A|HSPC041	GO:0000139	protein-coding	golgin A7	chr8	41348081	41368499
GOLPH3	0	0	-13.0901	-3.71041	13.0901	down	64083	GOPP1|GPP34|MIDAS	GO:0005515|GO:0005737|GO:0005739|GO:0005758|GO:0005768|GO:0005802|GO:0005829|GO:0005886|GO:0007030|GO:0008283|GO:0009101|GO:0009306|GO:0010467|GO:0010821|GO:0016477|GO:0019899|GO:0030032|GO:0031965|GO:0031985|GO:0032008|GO:0032580|GO:0043001|GO:0045053|GO:0048194|GO:0050714|GO:0050901|GO:0060352|GO:0070273	protein-coding	golgi phosphoprotein 3 (coat-protein)	chr5	32124824	32174425
GOPC	0	0	-11.3761	-3.50794	11.3761	down	57120	CAL|FIG|GOPC1|PIST|dJ94G16.2	GO:0000139|GO:0005083|GO:0005109|GO:0005515|GO:0005737|GO:0005794|GO:0005886|GO:0006888|GO:0006893|GO:0007289|GO:0008022|GO:0014069|GO:0015031|GO:0016020|GO:0030054|GO:0030140|GO:0030425|GO:0042803|GO:0043004|GO:0043234|GO:0044325|GO:0045176|GO:0045211|GO:0051260	protein-coding	golgi-associated PDZ and coiled-coil motif containing	chr6	117881433	117923705
GPALPP1	0	0	-13.8595	-3.79281	13.8595	down	55425	KIAA1704|LSR7|RP11-245H20.2|bA245H20.2		protein-coding	GPALPP motifs containing 1	chr13	45563687	45607743
GPM6B	0	0	-16.3357	-4.02995	16.3357	down	2824	M6B	GO:0001503|GO:0003674|GO:0005886|GO:0007399|GO:0015031|GO:0016021|GO:0030154|GO:0030501|GO:0032956|GO:0045121|GO:0051612|GO:0051893|GO:0085029|GO:2000009	protein-coding	glycoprotein M6B	chrX	13789062	13956831
GPR108	0	0	-12.1693	-3.60518	12.1693	down	56927	LUSTR2	GO:0016021	protein-coding	G protein-coupled receptor 108	chr19	6729925	6737633
GPX4	0	0	-11.759	-3.55569	11.759	down	2879	GPx-4|GSHPx-4|MCSP|PHGPx|snGPx|snPHGPx	GO:0004602|GO:0005739|GO:0005829|GO:0006644|GO:0006979|GO:0007275|GO:0019369|GO:0019372|GO:0044281|GO:0047066|GO:0055114	protein-coding	glutathione peroxidase 4	chr19	1103936	1106787
GRB10	0	0	-66.3931	-6.05296	66.3931	down	2887	GRB-IR|Grb-10|IRBP|MEG1|RSS	GO:0005070|GO:0005158|GO:0005515|GO:0005543|GO:0005737|GO:0005829|GO:0005886|GO:0008286|GO:0030178|GO:0030949|GO:0032868|GO:0042326|GO:0042327|GO:0045719|GO:0046325|GO:0046627|GO:0048009	protein-coding	growth factor receptor-bound protein 10	chr7	50657760	50861159
GRB2	0	0	-16.2819	-4.0252	16.2819	down	2885	ASH|EGFRBP-GRB2|Grb3-3|MST084|MSTP084|NCKAP2	GO:0001784|GO:0005070|GO:0005154|GO:0005168|GO:0005515|GO:0005634|GO:0005737|GO:0005768|GO:0005794|GO:0005829|GO:0005886|GO:0007173|GO:0007265|GO:0007267|GO:0007411|GO:0007568|GO:0007596|GO:0008180|GO:0008286|GO:0008543|GO:0012506|GO:0017124|GO:0019048|GO:0019901|GO:0019903|GO:0030168|GO:0030838|GO:0031295|GO:0031623|GO:0038095|GO:0038096|GO:0042059|GO:0042770|GO:0042802|GO:0043408|GO:0043560|GO:…	protein-coding	growth factor receptor-bound protein 2	chr17	73314157	73401790
GRIA2	0.0136519	0.0268327	-25.247	-4.65804	25.247	down	2891	GLUR2|GLURB|GluA2|GluR-K2|HBGR2	GO:0004970|GO:0004971|GO:0005234|GO:0005515|GO:0005789|GO:0005886|GO:0005887|GO:0007165|GO:0007268|GO:0008021|GO:0008066|GO:0015277|GO:0030054|GO:0030666|GO:0032281|GO:0035235|GO:0045211	protein-coding	glutamate receptor, ionotropic, AMPA 2	chr4	158141295	158287226
GRINA	0	0	-31.2786	-4.96711	31.2786	down	2907	HNRGW|LFG1|NMDARA1|TMBIM3	GO:0016021	protein-coding	glutamate receptor, ionotropic, N-methyl D-aspartate-associated protein 1 (glutamate binding)	chr8	145064226	145067583
GSAP	0	0	-58.7446	-5.87638	58.7446	down	54103	PION	GO:0001540|GO:0005794|GO:0005802|GO:0030162|GO:0034205	protein-coding	gamma-secretase activating protein	chr7	76940068	77045717
GSTK1	0	0	-11.1274	-3.47605	11.1274	down	373156	GST|GST 13-13|GST13|GST13-13|GSTK1-1|hGSTK1	GO:0004364|GO:0004602|GO:0005102|GO:0005622|GO:0005743|GO:0005759|GO:0005777|GO:0006749|GO:0015035|GO:0043231	protein-coding	glutathione S-transferase kappa 1	chr7	142960522	142966222
GTF2A2	0	0	-49.7161	-5.63564	49.7161	down	2958	HsT18745|TF2A2|TFIIA	GO:0001103|GO:0003713|GO:0005515|GO:0005654|GO:0005672|GO:0006366|GO:0006367|GO:0006368|GO:0008134|GO:0010467|GO:0016032|GO:0017025|GO:0019048|GO:0042803|GO:0045944|GO:0046982|GO:0051091|GO:0051123	protein-coding	general transcription factor IIA, 2, 12kDa	chr15	59930261	59949737
GTF2E2	0	0	-14.51	-3.85898	14.51	down	2961	FE|TF2E2|TFIIE-B	GO:0003677|GO:0005515|GO:0005634|GO:0005654|GO:0005673|GO:0005737|GO:0006355|GO:0006366|GO:0006367|GO:0006368|GO:0010467|GO:0016032	protein-coding	general transcription factor IIE, polypeptide 2, beta 34kDa	chr8	30436031	30515738
GTF2H2	0	0	-15.7363	-3.97602	15.7363	down	2966	BTF2|BTF2P44|T-BTF2P44|TFIIH|p44	GO:0000439|GO:0000718|GO:0002031|GO:0003676|GO:0003700|GO:0004672|GO:0005515|GO:0005654|GO:0005675|GO:0006281|GO:0006283|GO:0006289|GO:0006360|GO:0006361|GO:0006362|GO:0006363|GO:0006366|GO:0006367|GO:0006368|GO:0006370|GO:0006412|GO:0006468|GO:0008094|GO:0008135|GO:0008270|GO:0008353|GO:0009411|GO:0010467|GO:0016032|GO:0047485|GO:0050434	protein-coding	general transcription factor IIH, polypeptide 2, 44kDa	chr5	70330951	70363516
GTF2IP1	0	0	-12.9345	-3.69316	12.9345	down	2970	WBSCR7		pseudo	general transcription factor IIi, pseudogene 1	chr7	74601104	74653459
GTF3A	0	0	-19.4406	-4.281	19.4406	down	2971	AP2|TFIIIA	GO:0003677|GO:0003723|GO:0005634|GO:0005654|GO:0006355|GO:0006383|GO:0009303|GO:0010467|GO:0046872	protein-coding	general transcription factor IIIA	chr13	27998681	28009846
GTF3C6	0	0	-13.1714	-3.71933	13.1714	down	112495	C6orf51|TFIIIC35|bA397G5.3	GO:0000127|GO:0003677|GO:0005515|GO:0006351|GO:0006383|GO:0042791|GO:0042797	protein-coding	general transcription factor IIIC, polypeptide 6, alpha 35kDa	chr6	111279763	111289091
GTPBP4	0	0	-10.9783	-3.45658	10.9783	down	23560	CRFG|NGB|NOG1	GO:0000079|GO:0003924|GO:0005515|GO:0005525|GO:0005634|GO:0005730|GO:0005737|GO:0005794|GO:0006184|GO:0008156|GO:0008285|GO:0022408|GO:0030336|GO:0031397|GO:0031965|GO:0033342|GO:0042254|GO:0048471|GO:0050821	protein-coding	GTP binding protein 4	chr10	1034349	1063708
GUK1	0	0	-14.8246	-3.88992	14.8246	down	2987	GMK	GO:0004385|GO:0005524|GO:0005829|GO:0006163|GO:0015949|GO:0017144|GO:0044281|GO:0055086	protein-coding	guanylate kinase 1	chr1	228327785	228336655
GUSBP4	0	0	-15.0469	-3.91139	15.0469	down	375513	C6orf216|GUSBL2|SMA3-L|SMAC3L|b55C20.2		pseudo	glucuronidase, beta pseudogene 4	chr6	58246159	58287724
H19	0	0	-10.5729	-3.40231	10.5729	down	283120	ASM|ASM1|BWS|D11S813E|LINC00008|NCRNA00008|PRO2605|WT2		ncRNA	H19, imprinted maternally expressed transcript (non-protein coding)	chr11	2016406	2019065
H1FX	0	0	-12.6716	-3.66353	12.6716	down	8971	H1X	GO:0000786|GO:0003677|GO:0005634|GO:0006334	protein-coding	H1 histone family, member X	chr3	129033614	129035120
H2AFV	0	0	-13.3323	-3.73686	13.3323	down	94239	H2A.Z-2|H2AV	GO:0000786|GO:0003677|GO:0005634|GO:0006334|GO:0046982	protein-coding	H2A histone family, member V	chr7	44866488	44887725
H2AFX	0	0	-10.1504	-3.34347	10.1504	down	3014	H2A.X|H2A/X|H2AX	GO:0000077|GO:0000724|GO:0000781|GO:0000786|GO:0000790|GO:0000794|GO:0001673|GO:0001741|GO:0003677|GO:0003684|GO:0005515|GO:0005634|GO:0005654|GO:0005657|GO:0006281|GO:0006302|GO:0006334|GO:0006974|GO:0007126|GO:0007283|GO:0010212|GO:0019899|GO:0042393|GO:0045739|GO:0046982	protein-coding	H2A histone family, member X	chr11	118964585	118966177
H2AFY	0	0	-16.2872	-4.02567	16.2872	down	9555	H2A.y|H2A/y|H2AF12M|H2AFJ|MACROH2A1.1|mH2A1|macroH2A1.2	GO:0000786|GO:0000793|GO:0001740|GO:0003677|GO:0003682|GO:0005515|GO:0006334|GO:0007549|GO:0016568|GO:0046982	protein-coding	H2A histone family, member Y	chr5	134670071	134735577
H2AFY2	0	0	-10.7619	-3.42787	10.7619	down	55506	macroH2A2	GO:0000786|GO:0001740|GO:0003677|GO:0005634|GO:0006334|GO:0007549|GO:0016568|GO:0046982	protein-coding	H2A histone family, member Y2	chr10	71812357	71872040
H3F3B	0	0	-18.3885	-4.20073	18.3885	down	3021	H3.3B	GO:0000786|GO:0003677|GO:0005515|GO:0005576|GO:0005654|GO:0006334|GO:0007420|GO:0007596|GO:0009725|GO:0046982	protein-coding	H3 histone, family 3B (H3.3B)	chr17	73772515	73775860
HADHB	0	0	-15.6785	-3.97072	15.6785	down	3032	ECHB|MTPB|TP-BETA	GO:0000062|GO:0003857|GO:0003988|GO:0004300|GO:0005515|GO:0005739|GO:0005740|GO:0005741|GO:0005743|GO:0005783|GO:0006635|GO:0006644|GO:0016507|GO:0016508|GO:0016509|GO:0032403|GO:0035965|GO:0042645|GO:0044255|GO:0044281|GO:0046474|GO:0051287	protein-coding	hydroxyacyl-CoA dehydrogenase/3-ketoacyl-CoA thiolase/enoyl-CoA hydratase (trifunctional protein), beta subunit	chr2	26467616	26513333
HAUS2	0	0	-14.2444	-3.83232	14.2444	down	55142	C15orf25|CEP27|HsT17025	GO:0000086|GO:0000278|GO:0003674|GO:0005634|GO:0005730|GO:0005737|GO:0005794|GO:0005813|GO:0005819|GO:0005829|GO:0005874|GO:0007067|GO:0051225|GO:0051297|GO:0051301|GO:0070652	protein-coding	HAUS augmin-like complex, subunit 2	chr15	42841011	42862190
HBA2	0	0	-11.0212	-3.46221	11.0212	down	3040	HBH	GO:0004601|GO:0005344|GO:0005506|GO:0005515|GO:0005576|GO:0005829|GO:0005833|GO:0010942|GO:0015671|GO:0015701|GO:0019825|GO:0020037|GO:0022627|GO:0031720|GO:0031838|GO:0042542|GO:0042744|GO:0044281|GO:0051291|GO:0071682	protein-coding	hemoglobin, alpha 2	chr16	222846	223709
HBB	0	0	-17.2685	-4.11007	17.2685	down	3043	CD113t-C|beta-globin	GO:0004601|GO:0005344|GO:0005506|GO:0005515|GO:0005576|GO:0005829|GO:0005833|GO:0007596|GO:0008217|GO:0010942|GO:0015671|GO:0015701|GO:0019825|GO:0020037|GO:0030185|GO:0030492|GO:0031720|GO:0031838|GO:0042542|GO:0042744|GO:0044281|GO:0045429|GO:0050880|GO:0051291|GO:0070293|GO:0071682	protein-coding	hemoglobin, beta	chr11	5246696	5248301
HDAC7	0	0	-10.8678	-3.44198	10.8678	down	51564	HD7A|HDAC7A	GO:0000118|GO:0000122|GO:0001570|GO:0003682|GO:0003714|GO:0005080|GO:0005515|GO:0005634|GO:0005654|GO:0005737|GO:0006351|GO:0007043|GO:0007219|GO:0019901|GO:0032041|GO:0032703|GO:0033613|GO:0045668|GO:0046872|GO:0046969|GO:0046970|GO:0070491|GO:0071889|GO:0090050|GO:0097372	protein-coding	histone deacetylase 7	chr12	48176507	48213763
HDDC2	0	0	-12.0538	-3.59142	12.0538	down	51020	C6orf74|NS5ATP2|dJ167O5.2	GO:0005515|GO:0005739|GO:0008081|GO:0046872	protein-coding	HD domain containing 2	chr6	125596496	125623282
HECTD2	0	0	-10.3127	-3.36635	10.3127	down	143279		GO:0004842|GO:0005634|GO:0005737|GO:0042787	protein-coding	HECT domain containing E3 ubiquitin protein ligase 2	chr10	93170096	93274520
HERPUD2	0	0	-19.4856	-4.28433	19.4856	down	64224		GO:0006986|GO:0007283|GO:0016021	protein-coding	HERPUD family member 2	chr7	35672270	35734772
HEXA	0	0	-10.5055	-3.39307	10.5055	down	3073	TSD	GO:0001501|GO:0004563|GO:0005975|GO:0006665|GO:0006687|GO:0006689|GO:0007040|GO:0007605|GO:0007628|GO:0008219|GO:0016020|GO:0019915|GO:0019953|GO:0030203|GO:0030204|GO:0030207|GO:0030212|GO:0030214|GO:0042339|GO:0042340|GO:0042552|GO:0043202|GO:0044281|GO:0046982|GO:0048667|GO:0050884|GO:0050885	protein-coding	hexosaminidase A (alpha polypeptide)	chr15	72635778	72668520
HGS	0	0	-12.4382	-3.6367	12.4382	down	9146	HRS	GO:0005515|GO:0005737|GO:0005768|GO:0005769|GO:0005829|GO:0006886|GO:0007165|GO:0007173|GO:0008285|GO:0008333|GO:0016197|GO:0019904|GO:0030141|GO:0031901|GO:0032585|GO:0042059|GO:0042176|GO:0043231|GO:0046426|GO:0046872	protein-coding	hepatocyte growth factor-regulated tyrosine kinase substrate	chr17	79650962	79669151
HIAT1	0	0	-11.1877	-3.48384	11.1877	down	64645		GO:0005215|GO:0005886|GO:0016021|GO:0055085	protein-coding	hippocampus abundant transcript 1	chr1	100503789	100548929
HIATL2	0	0	-47.3084	-5.56402	47.3084	down	84278		GO:0005215|GO:0016021|GO:0055085	pseudo	hippocampus abundant transcript-like 2	chr9	99708327	99775862
HIBADH	0	0	-28.5122	-4.83351	28.5122	down	11112	NS5ATP1	GO:0004616|GO:0005739|GO:0005759|GO:0006098|GO:0006574|GO:0008442|GO:0009083|GO:0034641|GO:0044281|GO:0051287	protein-coding	3-hydroxyisobutyrate dehydrogenase	chr7	27565059	27702620
HIBCH	0	0	-16.7817	-4.06882	16.7817	down	26275	HIBYLCOAH	GO:0003860|GO:0005759|GO:0006574|GO:0009083|GO:0034641|GO:0044281	protein-coding	3-hydroxyisobutyryl-CoA hydrolase	chr2	191069360	191184771
HINT1	0	0	-16.0009	-4.00008	16.0009	down	3094	HINT|NMAN|PKCI-1|PRKCNH1	GO:0000118|GO:0000166|GO:0005080|GO:0005634|GO:0005737|GO:0005856|GO:0005886|GO:0006351|GO:0006355|GO:0007165|GO:0009154|GO:0016787|GO:0072332	protein-coding	histidine triad nucleotide binding protein 1	chr5	130494976	130501041
HINT2	0	0	-29.6628	-4.89058	29.6628	down	84681	HIT-17	GO:0000166|GO:0005739|GO:0006694|GO:0006915|GO:0016787	protein-coding	histidine triad nucleotide binding protein 2	chr9	35812957	35815042
HIST1H2AG	0	0	-15.4973	-3.95395	15.4973	down	8969	H2A.1b|H2A/p|H2AFP|H2AG|pH2A/f	GO:0000786|GO:0003677|GO:0005515|GO:0005634|GO:0006334|GO:0019899|GO:0046982	protein-coding	histone cluster 1, H2ag	chr6	27100817	27101314
HIST1H2AH	0	0	-13.6356	-3.7693	13.6356	down	85235	H2A/S|H2AFALii|H2AH|dJ86C11.1	GO:0000786|GO:0003677|GO:0005634|GO:0006334|GO:0046982	protein-coding	histone cluster 1, H2ah	chr6	27114861	27115341
HIST1H2AL	0	0	-11.8909	-3.57179	11.8909	down	8332	H2A.i|H2A/i|H2AFI|dJ193B12.9		protein-coding	histone cluster 1, H2al	chr6	27833107	27833576
HIST1H2BF	0	0	-14.8747	-3.89479	14.8747	down	8343	H2B/g|H2BFG		protein-coding	histone cluster 1, H2bf	chr6	26199787	26200216
HIST1H2BG	0	0	-10.971	-3.45562	10.971	down	8339	H2B.1A|H2B/a|H2BFA|dJ221C16.8		protein-coding	histone cluster 1, H2bg	chr6	26216428	26216872
HIST1H2BN	0	0	-11.026	-3.46283	11.026	down	8341	H2B/d|H2BFD	GO:0000786|GO:0003677|GO:0005634|GO:0006334|GO:0046982	protein-coding	histone cluster 1, H2bn	chr6	27806323	27819974
HIST1H2BO	0	0	-13.9994	-3.80729	13.9994	down	8348	H2B.2|H2B/n|H2BFN|dJ193B12.2	GO:0000786|GO:0003677|GO:0005634|GO:0006334|GO:0046982	protein-coding	histone cluster 1, H2bo	chr6	27861203	27861669
HIST1H3F	0	0	-14.976	-3.90458	14.976	down	8968	H3/i|H3FI	GO:0000786|GO:0003677|GO:0005515|GO:0005576|GO:0005654|GO:0006334|GO:0007596|GO:0046982|GO:0060968	protein-coding	histone cluster 1, H3f	chr6	26250370	26250835
HIST1H4B	0	0	-11.391	-3.50982	11.391	down	8366	H4/I|H4FI		protein-coding	histone cluster 1, H4b	chr6	26027124	26027480
HIST1H4H	0	0	-59.218	-5.88796	59.218	down	8365	H4/h|H4FH		protein-coding	histone cluster 1, H4h	chr6	26281283	26285762
HIST2H3C	0	0	-28.4636	-4.83105	28.4636	down	126961	H3|H3.2|H3/M|H3F2|H3FM|H3FN		protein-coding	histone cluster 2, H3c	chr1	149812259	149812765
HIST2H4B	0	0	-25.7657	-4.68738	25.7657	down	554313	H4/o	GO:0000723|GO:0000786|GO:0003677|GO:0005515|GO:0005576|GO:0005634|GO:0005654|GO:0005730|GO:0006325|GO:0006334|GO:0015629|GO:0034080|GO:0045653|GO:0046982|GO:0048015	protein-coding	histone cluster 2, H4b	chr1	149830752	149832725
HJURP	0	0	-19.7655	-4.30491	19.7655	down	55355	FAKTS|URLC9|hFLEG1	GO:0000775|GO:0000777|GO:0003677|GO:0005515|GO:0005634|GO:0005654|GO:0005730|GO:0005737|GO:0006334|GO:0007049|GO:0007059|GO:0034080|GO:0042393|GO:0043254|GO:0051101	protein-coding	Holliday junction recognition protein	chr2	234745486	234763212
HLA-DRA	0	0	-11.5433	-3.52899	11.5433	down	3122	HLA-DRA1|MLRW	GO:0000139|GO:0005764|GO:0005765|GO:0005886|GO:0005887|GO:0006955|GO:0012507|GO:0019221|GO:0019886|GO:0030658|GO:0030666|GO:0030669|GO:0031295|GO:0031902|GO:0032395|GO:0032588|GO:0042613|GO:0050852|GO:0060333|GO:0071556	protein-coding	major histocompatibility complex, class II, DR alpha	chr6	32407619	32412826
HLTF	0	0	-12.8746	-3.68645	12.8746	down	6596	HIP116|HIP116A|HLTF1|RNF80|SMARCA3|SNF2L3|ZBU1	GO:0003677|GO:0004386|GO:0005515|GO:0005524|GO:0005634|GO:0005654|GO:0005730|GO:0005737|GO:0006351|GO:0006355|GO:0006357|GO:0008270|GO:0016567|GO:0016568|GO:0016874|GO:0016887	protein-coding	helicase-like transcription factor	chr3	148747904	148804341
HMBOX1	0	0	-10.2525	-3.35791	10.2525	down	79618	HNF1LA|HOT1|PBHNF	GO:0003700|GO:0005634|GO:0005737|GO:0006351|GO:0043565|GO:0045892|GO:0045893	protein-coding	homeobox containing 1	chr8	28747911	28920183
HMCES	0	0	-11.3822	-3.5087	11.3822	down	56941	C3orf37		protein-coding	5-hydroxymethylcytosine (hmC) binding, ES cell-specific	chr3	128997684	129024135
HMG20A	0	0	-12.8756	-3.68656	12.8756	down	10363	HMGX1|HMGXB1	GO:0000122|GO:0003677|GO:0003700|GO:0005515|GO:0005634|GO:0005730|GO:0006325|GO:0006351|GO:0006355|GO:0016568|GO:0045665|GO:0046982	protein-coding	high mobility group 20A	chr15	77713243	77777946
HMGCL	0	0	-12.9389	-3.69364	12.9389	down	3155	HL	GO:0000062|GO:0000287|GO:0001889|GO:0004419|GO:0005102|GO:0005739|GO:0005743|GO:0005759|GO:0005777|GO:0006552|GO:0006637|GO:0007005|GO:0007584|GO:0009790|GO:0030145|GO:0031406|GO:0042594|GO:0042803|GO:0044255|GO:0044281|GO:0046872|GO:0046950|GO:0046951|GO:0051262|GO:0070542	protein-coding	3-hydroxymethyl-3-methylglutaryl-CoA lyase	chr1	24128367	24165110
HMGN3	0	0	-15.1024	-3.91671	15.1024	down	9324	PNAS-25|TRIP7	GO:0000785|GO:0005634|GO:0005730|GO:0005737|GO:0008150|GO:0016568|GO:0031492|GO:0045944|GO:0046966|GO:0051091|GO:0061178	protein-coding	high mobility group nucleosomal binding domain 3	chr6	79910962	79944455
HNRNPD	0	0	-14.8711	-3.89444	14.8711	down	3184	AUF1|AUF1A|HNRPD|P37|hnRNPD0	GO:0000166|GO:0000398|GO:0003723|GO:0005515|GO:0005634|GO:0005654|GO:0005730|GO:0005829|GO:0006351|GO:0006355|GO:0006396|GO:0006401|GO:0008380|GO:0010467|GO:0016070|GO:0016071|GO:0030529|GO:0042162|GO:0043488|GO:0045893	protein-coding	heterogeneous nuclear ribonucleoprotein D (AU-rich element RNA binding protein 1, 37kDa)	chr4	83274467	83295149
HNRNPLL	0	0	-24.3394	-4.60522	24.3394	down	92906	HNRPLL|SRRF	GO:0000166|GO:0003729|GO:0005515|GO:0005634|GO:0006397|GO:0030529|GO:0033120	protein-coding	heterogeneous nuclear ribonucleoprotein L-like	chr2	38790328	38830178
HNRNPU-AS1	0	0	-18.2454	-4.18946	18.2454	down	284702	C1orf199|NCRNA00201		ncRNA	HNRNPU antisense RNA 1	chr1	245003940	245010243
HOOK2	0	0	-16.7764	-4.06836	16.7764	down	29911	HK2	GO:0005515|GO:0005813|GO:0005874|GO:0006897|GO:0007032|GO:0007040|GO:0008333|GO:0015031|GO:0030897|GO:0042802|GO:0045022|GO:0070695	protein-coding	hook microtubule-tethering protein 2	chr19	12873817	12886434
HOXD4	0	0	-15.395	-3.94439	15.395	down	3233	HHO.C13|HOX-5.1|HOX4|HOX4B|Hox-4.2	GO:0003700|GO:0005634|GO:0006351|GO:0006355|GO:0007275|GO:0043565	protein-coding	homeobox D4	chr2	177016113	177017949
HP1BP3	0	0	-20.5919	-4.364	20.5919	down	50809	HP1-BP74	GO:0000786|GO:0003677|GO:0005634|GO:0006334	protein-coding	heterochromatin protein 1, binding protein 3	chr1	21069171	21113799
HPGD	0	0	-17.0835	-4.09453	17.0835	down	3248	15-PGDH|PGDH|PGDH1|PHOAR1|SDR36C1	GO:0003824|GO:0004957|GO:0005634|GO:0005730|GO:0005737|GO:0005829|GO:0006693|GO:0007179|GO:0007565|GO:0007567|GO:0008150|GO:0016404|GO:0019369|GO:0019371|GO:0019372|GO:0030728|GO:0042803|GO:0044281|GO:0045786|GO:0051287|GO:0070403|GO:0070493|GO:0097070|GO:2001300	protein-coding	hydroxyprostaglandin dehydrogenase 15-(NAD)	chr4	175411328	175444049
HPRT1	0	0	-44.0038	-5.45956	44.0038	down	3251	HGPRT|HPRT	GO:0000166|GO:0000287|GO:0001975|GO:0004422|GO:0005515|GO:0005737|GO:0005829|GO:0006144|GO:0006164|GO:0006166|GO:0006168|GO:0006178|GO:0007610|GO:0007625|GO:0019835|GO:0021756|GO:0021895|GO:0021954|GO:0032263|GO:0032264|GO:0042417|GO:0042803|GO:0043101|GO:0043103|GO:0044281|GO:0045964|GO:0046038|GO:0046040|GO:0046100|GO:0046651|GO:0048813|GO:0051289|GO:0052657|GO:0055086	protein-coding	hypoxanthine phosphoribosyltransferase 1	chrX	133594175	133634698
HRAS	0	0	-13.9978	-3.80713	13.9978	down	3265	C-BAS/HAS|C-H-RAS|C-HA-RAS1|CTLO|H-RASIDX|HAMSV|HRAS1|K-RAS|N-RAS|RASH1	GO:0000139|GO:0000165|GO:0000186|GO:0001934|GO:0003924|GO:0005515|GO:0005525|GO:0005634|GO:0005737|GO:0005794|GO:0005829|GO:0005886|GO:0006897|GO:0006935|GO:0007050|GO:0007093|GO:0007165|GO:0007166|GO:0007173|GO:0007264|GO:0007265|GO:0007268|GO:0007411|GO:0007596|GO:0008022|GO:0008283|GO:0008284|GO:0008285|GO:0008286|GO:0008542|GO:0008543|GO:0009887|GO:0010629|GO:0030036|GO:0030335|GO:0032228|GO:…	protein-coding	Harvey rat sarcoma viral oncogene homolog	chr11	532242	535550
HRSP12	0	0	-14.3945	-3.84745	14.3945	down	10247	P14.5|PSP|UK114	GO:0004519|GO:0005634|GO:0005730|GO:0005737|GO:0005739|GO:0006449|GO:0019239	protein-coding	heat-responsive protein 12	chr8	99114567	99129418
HSBP1L1	0	0	-13.8877	-3.79573	13.8877	down	440498			protein-coding	heat shock factor binding protein 1-like 1	chr18	77724582	77730822
HSD17B11	0	0	-16.912	-4.07997	16.912	down	51170	17BHSD11|DHRS8|PAN1B|RETSDR2|SDR16C2	GO:0004303|GO:0005576|GO:0005737|GO:0005811|GO:0006694|GO:0006710|GO:0016229	protein-coding	hydroxysteroid (17-beta) dehydrogenase 11	chr4	88257691	88312455
HSD17B12	0	0	-15.4347	-3.9481	15.4347	down	51144	KAR|SDR12C1	GO:0001968|GO:0004303|GO:0005515|GO:0005518|GO:0005789|GO:0006633|GO:0006703|GO:0008201|GO:0010811|GO:0016021|GO:0019432|GO:0030198|GO:0031012|GO:0035338|GO:0044255|GO:0044281	protein-coding	hydroxysteroid (17-beta) dehydrogenase 12	chr11	43702143	43878169
HSD17B14	0	0	-10.2122	-3.35222	10.2122	down	51171	DHRS10|SDR47C1|retSDR3	GO:0004303|GO:0005515|GO:0005737|GO:0005813|GO:0005829|GO:0006706|GO:0047045	protein-coding	hydroxysteroid (17-beta) dehydrogenase 14	chr19	49316274	49339934
HSDL2	0	0	-10.8143	-3.43487	10.8143	down	84263	C9orf99|SDR13C1	GO:0003674|GO:0005739|GO:0005777|GO:0008150|GO:0016491|GO:0032934	protein-coding	hydroxysteroid dehydrogenase like 2	chr9	115142189	115234685
HSF1	0	0	-32.1535	-5.0069	32.1535	down	3297	HSTF1	GO:0001162|GO:0001892|GO:0003682|GO:0003700|GO:0005515|GO:0005634|GO:0005730|GO:0005737|GO:0006351|GO:0006468|GO:0007143|GO:0007283|GO:0008285|GO:0032496|GO:0032720|GO:0034605|GO:0040018|GO:0043234|GO:0045120|GO:0045944|GO:0060136|GO:0090231	protein-coding	heat shock transcription factor 1	chr8	145515270	145538385
HSPA12A	0	0	-11.464	-3.51903	11.464	down	259217		GO:0005524	protein-coding	heat shock 70kDa protein 12A	chr10	118430703	118609716
HUS1	0	0	-16.2162	-4.01936	16.2162	down	3364	hHUS1	GO:0000077|GO:0000724|GO:0001932|GO:0005515|GO:0005634|GO:0005654|GO:0005730|GO:0005794|GO:0006260|GO:0006281|GO:0006468|GO:0006974|GO:0007093|GO:0008156|GO:0009411|GO:0009790|GO:0030896|GO:0071479	protein-coding	HUS1 checkpoint homolog (S. pombe)	chr7	48002885	48019222
IARS2	0	0	-12.5282	-3.64711	12.5282	down	55699	ILERS	GO:0002161|GO:0004822|GO:0005524|GO:0005737|GO:0005739|GO:0005759|GO:0006418|GO:0006428|GO:0010467	protein-coding	isoleucyl-tRNA synthetase 2, mitochondrial	chr1	220046619	220321383
ICA1	0	0	-14.012	-3.80859	14.012	down	3382	ICA69|ICAp69	GO:0000139|GO:0003674|GO:0005634|GO:0005730|GO:0005737|GO:0005829|GO:0006836|GO:0019904|GO:0030054|GO:0030658|GO:0030667|GO:0030672	protein-coding	islet cell autoantigen 1, 69kDa	chr7	8152815	8302242
ICT1	0	0	-15.4615	-3.9506	15.4615	down	3396	DS-1|DS1|MRP-L58	GO:0004045|GO:0005739|GO:0005762|GO:0016150|GO:0070126	protein-coding	immature colon carcinoma transcript 1	chr17	73008780	73017356
ID2	0	0	-10.6125	-3.4077	10.6125	down	3398	GIG8|ID2A|ID2H|bHLHb26	GO:0000122|GO:0000785|GO:0001656|GO:0001779|GO:0003149|GO:0003166|GO:0005515|GO:0005634|GO:0005730|GO:0005737|GO:0005829|GO:0007275|GO:0009649|GO:0010628|GO:0010629|GO:0014003|GO:0019216|GO:0021772|GO:0033598|GO:0043234|GO:0043353|GO:0043392|GO:0043433|GO:0044325|GO:0045578|GO:0045600|GO:0045648|GO:0045651|GO:0045665|GO:0045668|GO:0045777|GO:0045787|GO:0045892|GO:0045893|GO:0046983|GO:0048469|GO:…	protein-coding	inhibitor of DNA binding 2, dominant negative helix-loop-helix protein	chr2	8822113	8824583
IDH2	0	0	-10.7941	-3.43217	10.7941	down	3418	D2HGA2|ICD-M|IDH|IDHM|IDP|IDPM|mNADP-IDH	GO:0000287|GO:0004450|GO:0005739|GO:0005743|GO:0005759|GO:0005975|GO:0006097|GO:0006099|GO:0006102|GO:0006103|GO:0044237|GO:0044281|GO:0051287	protein-coding	isocitrate dehydrogenase 2 (NADP+), mitochondrial	chr15	90627212	90645708
IDH3A	0	0	-12.5122	-3.64527	12.5122	down	3419		GO:0000287|GO:0004449|GO:0005739|GO:0005759|GO:0005975|GO:0006099|GO:0044237|GO:0044281|GO:0051287	protein-coding	isocitrate dehydrogenase 3 (NAD+) alpha	chr15	78441719	78462884
IDH3B	0	0	-10.2052	-3.35123	10.2052	down	3420	H-IDHB|RP46	GO:0000287|GO:0004449|GO:0005739|GO:0005759|GO:0006099|GO:0006102|GO:0006103|GO:0006734|GO:0009055|GO:0044237|GO:0044281|GO:0051287	protein-coding	isocitrate dehydrogenase 3 (NAD+) beta	chr20	2639041	2644865
IDI1	0	0	-11.7984	-3.56051	11.7984	down	3422	IPP1|IPPI1	GO:0000287|GO:0004452|GO:0005739|GO:0005777|GO:0005829|GO:0006695|GO:0008299|GO:0016787|GO:0030145|GO:0035634|GO:0044281|GO:0046872|GO:0050992	protein-coding	isopentenyl-diphosphate delta isomerase 1	chr10	1085964	1102644
IFI27L2	0	0	-13.8609	-3.79295	13.8609	down	83982	FAM14A|ISG12B|TLH29	GO:0016021	protein-coding	interferon, alpha-inducible protein 27-like 2	chr14	94594118	94595957
IFI44	0	0	-21.2796	-4.4114	21.2796	down	10561	MTAP44|TLDC5|p44	GO:0005737|GO:0009615	protein-coding	interferon-induced protein 44	chr1	79115477	79129763
IFT57	0	0	-11.1237	-3.47556	11.1237	down	55081	ESRRBL1|HIPPI|MHS4R2	GO:0003677|GO:0005515|GO:0005794|GO:0005932|GO:0006351|GO:0006355|GO:0006915|GO:0006919|GO:0032391|GO:0042981|GO:0044292	protein-coding	intraflagellar transport 57 homolog (Chlamydomonas)	chr3	107879659	107941417
IFT81	0	0	-22.5543	-4.49533	22.5543	down	28981	CDV-1|CDV-1R|CDV1|CDV1R	GO:0005813|GO:0007275|GO:0007283|GO:0030154|GO:0030992|GO:0031514	protein-coding	intraflagellar transport 81 homolog (Chlamydomonas)	chr12	110562140	110656600
IGFBP7	0	0	-17.9278	-4.16412	17.9278	down	3490	AGM|FSTL2|IBP-7|IGFBP-7|IGFBP-7v|IGFBPRP1|MAC25|PSF|RAMSVPS|TAF	GO:0001558|GO:0005515|GO:0005520|GO:0005615|GO:0007155|GO:0008285|GO:0031012|GO:0048839	protein-coding	insulin-like growth factor binding protein 7	chr4	57897237	57976551
IGJ	0	0	-11.0189	-3.46191	11.0189	down	3512	IGCJ|JCH	GO:0003823|GO:0005576|GO:0006955	protein-coding	immunoglobulin J polypeptide, linker protein for immunoglobulin alpha and mu polypeptides	chr4	71521258	71532348
IKBKGP1	0	0	-13.5098	-3.75594	13.5098	down	246210	IKBKGP|deltaNEMO		pseudo	inhibitor of kappa light polypeptide gene enhancer in B-cells, kinase gamma pseudogene 1	chrX	153868252	153871017
IL13RA1	0	0	-11.3445	-3.50393	11.3445	down	3597	CD213A1|IL-13Ra|NR4	GO:0004896|GO:0005515|GO:0005886|GO:0005898|GO:0007166	protein-coding	interleukin 13 receptor, alpha 1	chrX	117861559	117928496
IL17RA	0	0	-10.6821	-3.41712	10.6821	down	23765	CANDF5|CD217|CDw217|IL-17RA|IL17R|hIL-17R	GO:0005515|GO:0005887|GO:0007166|GO:0030368|GO:0032747|GO:0072537|GO:1900017	protein-coding	interleukin 17 receptor A	chr22	17565849	17596584
IL3RA	0	0	-10.9952	-3.45881	10.9952	down	3563.chrX	CD123|IL3R|IL3RAY|IL3RX|IL3RY|hIL-3Ra	GO:0004912|GO:0005886|GO:0016021|GO:0036016|GO:0038156	protein-coding	interleukin 3 receptor, alpha (low affinity)	chrX	1455509	1501582
ILK	0	0	-11.2863	-3.4965	11.2863	down	3611	ILK-1|ILK-2|P59|p59ILK	GO:0001658|GO:0001954|GO:0004674|GO:0004871|GO:0005178|GO:0005515|GO:0005524|GO:0005737|GO:0005829|GO:0005886|GO:0005911|GO:0005925|GO:0006468|GO:0006469|GO:0007050|GO:0007160|GO:0007229|GO:0007569|GO:0008283|GO:0008284|GO:0010667|GO:0014912|GO:0017124|GO:0018105|GO:0019901|GO:0021675|GO:0022011|GO:0030017|GO:0030027|GO:0030335|GO:0030513|GO:0032288|GO:0032956|GO:0034329|GO:0034446|GO:0042327|GO:…	protein-coding	integrin-linked kinase	chr11	6624964	6632099
ILKAP	0	0	-12.6574	-3.6619	12.6574	down	80895	ILKAP2|ILKAP3|PP2C-DELTA	GO:0004722|GO:0005515|GO:0005737|GO:0006470|GO:0045786|GO:0046872	protein-coding	integrin-linked kinase-associated serine/threonine phosphatase	chr2	239079043	239112324
IMMP2L	0	0	-15.4419	-3.94877	15.4419	down	83943	IMP2|IMP2-LIKE	GO:0001541|GO:0005634|GO:0005730|GO:0005739|GO:0006508|GO:0006627|GO:0007283|GO:0008233|GO:0008236|GO:0016021|GO:0030728|GO:0042720	protein-coding	IMP2 inner mitochondrial membrane peptidase-like (S. cerevisiae)	chr7	110303106	111202573
IMP4	0	0	-16.3594	-4.03205	16.3594	down	92856	BXDC4	GO:0005515|GO:0005730|GO:0006364|GO:0030529	protein-coding	IMP4, U3 small nucleolar ribonucleoprotein, homolog (yeast)	chr2	131100489	131104197
IMPDH2	0	0	-14.1124	-3.8189	14.1124	down	3615	IMPD2|IMPDH-II	GO:0000166|GO:0003677|GO:0003723|GO:0003938|GO:0005634|GO:0005737|GO:0005778|GO:0005829|GO:0006144|GO:0006177|GO:0009168|GO:0030554|GO:0044281|GO:0046651|GO:0046872|GO:0051289|GO:0055086|GO:0060041|GO:0071353	protein-coding	IMP (inosine 5'-monophosphate) dehydrogenase 2	chr3	49061762	49067139
ING4	0	0	-14.2496	-3.83285	14.2496	down	51147	my036|p29ING4	GO:0000123|GO:0003713|GO:0005515|GO:0005634|GO:0006260|GO:0006473|GO:0006915|GO:0006978|GO:0007050|GO:0008270|GO:0008285|GO:0035064|GO:0043065|GO:0043966|GO:0043981|GO:0043982|GO:0043983|GO:0043984|GO:0045892|GO:0045926	protein-coding	inhibitor of growth family, member 4	chr12	6759704	6772308
INPP4A	0	0	-12.0087	-3.586	12.0087	down	3631	INPP4|TVAS1	GO:0005829|GO:0006644|GO:0006661|GO:0007165|GO:0016316|GO:0034597|GO:0043647|GO:0044281	protein-coding	inositol polyphosphate-4-phosphatase, type I, 107kDa	chr2	99061321	99207496
INPPL1	0	0	-41.8763	-5.38806	41.8763	down	3636	OPSMD|SHIP2	GO:0001958|GO:0003779|GO:0004445|GO:0005515|GO:0005547|GO:0005737|GO:0005794|GO:0005829|GO:0005856|GO:0005886|GO:0006006|GO:0006644|GO:0006661|GO:0006897|GO:0007015|GO:0007155|GO:0007420|GO:0008156|GO:0008285|GO:0009791|GO:0010629|GO:0010642|GO:0010977|GO:0017124|GO:0030027|GO:0030175|GO:0032868|GO:0032957|GO:0042169|GO:0042493|GO:0043407|GO:0043569|GO:0043647|GO:0044281|GO:0046627|GO:0046856|GO:…	protein-coding	inositol polyphosphate phosphatase-like 1	chr11	71935882	71950188
INSIG1	0	0	-14.5054	-3.85852	14.5054	down	3638	CL-6|CL6	GO:0005515|GO:0005783|GO:0005789|GO:0006641|GO:0006695|GO:0008152|GO:0008283|GO:0010894|GO:0032933|GO:0032937|GO:0042472|GO:0042474|GO:0044281|GO:0045599|GO:0045717|GO:0060021|GO:0060363|GO:1901303	protein-coding	insulin induced gene 1	chr7	155089486	155101945
INSIG2	0	0	-10.1857	-3.34848	10.1857	down	51141		GO:0005515|GO:0005789|GO:0006641|GO:0006695|GO:0008134|GO:0010894|GO:0032868|GO:0032933|GO:0032937|GO:0042472|GO:0042474|GO:0044281|GO:0045717|GO:0060021|GO:0060363|GO:0070542	protein-coding	insulin induced gene 2	chr2	118846050	118867597
INTU	0	0	-10.3656	-3.37374	10.3656	down	27152	INT|PDZD6|PDZK6	GO:0005737|GO:0007399|GO:0008589|GO:0009986|GO:0021513|GO:0042384|GO:0060173	protein-coding	inturned planar cell polarity protein	chr4	128554087	128637934
IPPK	0	0	-10.7476	-3.42595	10.7476	down	64768	C9orf12|INSP5K2|IP5K|IPK1|bA476B13.1	GO:0005524|GO:0005622|GO:0005654|GO:0005829|GO:0035299|GO:0043647|GO:0044281|GO:0052746	protein-coding	inositol 1,3,4,5,6-pentakisphosphate 2-kinase	chr9	95375466	95432547
IQGAP3	0	0	-22.2348	-4.47475	22.2348	down	128239		GO:0000082|GO:0000187|GO:0005099|GO:0005516|GO:0005737|GO:0005911|GO:0007265|GO:0008361|GO:0010628|GO:0010629|GO:0016328|GO:0017048|GO:0033601|GO:0070371|GO:0071310	protein-coding	IQ motif containing GTPase activating protein 3	chr1	156495197	156542396
ISOC1	0	0	-14.2265	-3.8305	14.2265	down	51015		GO:0003674|GO:0003824|GO:0005777|GO:0008150	protein-coding	isochorismatase domain containing 1	chr5	128430442	128449719
ITGA11	0	0	-13.1848	-3.72081	13.1848	down	22801	HsT18964	GO:0005518|GO:0005886|GO:0007155|GO:0007160|GO:0007229|GO:0007517|GO:0008305|GO:0046872	protein-coding	integrin, alpha 11	chr15	68594042	68724492
ITGA4	0	0	-10.902	-3.44652	10.902	down	3676	CD49D|IA4	GO:0001968|GO:0001974|GO:0005515|GO:0005886|GO:0007157|GO:0007159|GO:0007229|GO:0007507|GO:0007596|GO:0008305|GO:0009897|GO:0009986|GO:0030183|GO:0046872|GO:0050776|GO:0050900|GO:0060324|GO:0060710|GO:0070062	protein-coding	integrin, alpha 4 (antigen CD49D, alpha 4 subunit of VLA-4 receptor)	chr2	182321619	182402468
ITGA8	0	0	-10.781	-3.43043	10.781	down	8516		GO:0001656|GO:0005886|GO:0007160|GO:0007229|GO:0007399|GO:0007613|GO:0008305|GO:0016337|GO:0030030|GO:0030198|GO:0030511|GO:0034678|GO:0042472|GO:0045177|GO:0045184|GO:0046872|GO:0048745|GO:2000721	protein-coding	integrin, alpha 8	chr10	15559088	15761770
ITGA9	0	0	-27.332	-4.77252	27.332	down	3680	ALPHA-RLC|ITGA4L|RLC	GO:0005886|GO:0007155|GO:0007229|GO:0007411|GO:0008305|GO:0009925|GO:0030198|GO:0030593|GO:0046872	protein-coding	integrin, alpha 9	chr3	37493813	37861281
ITGB8	0	0	-40.9412	-5.35548	40.9412	down	3696		GO:0001573|GO:0004872|GO:0005886|GO:0007155|GO:0007160|GO:0007229|GO:0008305|GO:0030198|GO:0060674	protein-coding	integrin, beta 8	chr7	20370325	20455382
ITM2A	0	0	-10.646	-3.41224	10.646	down	9452	BRICD2A|E25A	GO:0005515|GO:0016021	protein-coding	integral membrane protein 2A	chrX	78615881	78623049
JAM3	0	0	-12.9494	-3.69481	12.9494	down	83700	JAM-2|JAM-3|JAM-C|JAMC	GO:0001525|GO:0001780|GO:0002250|GO:0002318|GO:0002523|GO:0005178|GO:0005515|GO:0005615|GO:0005886|GO:0005923|GO:0007160|GO:0007286|GO:0007596|GO:0016021|GO:0030010|GO:0030057|GO:0033010|GO:0042552|GO:0042803|GO:0043220|GO:0044291|GO:0046982|GO:0050900|GO:0090022|GO:0090138	protein-coding	junctional adhesion molecule 3	chr11	133938820	134021652
KAT5	0	0	-11.9358	-3.57722	11.9358	down	10524	ESA1|HTATIP|HTATIP1|PLIP|TIP|TIP60|ZC2HC5|cPLA2	GO:0000122|GO:0000785|GO:0003713|GO:0004402|GO:0005515|GO:0005634|GO:0005667|GO:0005730|GO:0005829|GO:0006302|GO:0006351|GO:0006978|GO:0010212|GO:0016573|GO:0019048|GO:0030521|GO:0032403|GO:0032703|GO:0032777|GO:0035267|GO:0040008|GO:0043161|GO:0045892|GO:0045893|GO:0045944|GO:0046872|GO:0048471|GO:0050681|GO:0070491	protein-coding	K(lysine) acetyltransferase 5	chr11	65479473	65487077
KATNAL2	0	0	-22.7415	-4.50726	22.7415	down	83473		GO:0005524|GO:0005737|GO:0005874|GO:0008017|GO:0008568|GO:0051013	protein-coding	katanin p60 subunit A-like 2	chr18	44497557	44628614
KCTD2	0	0	-21.0049	-4.39266	21.0049	down	23510		GO:0051260	protein-coding	potassium channel tetramerization domain containing 2	chr17	73028707	73061981
KCTD5	0	0	-11.3634	-3.50632	11.3634	down	54442		GO:0005515|GO:0005634|GO:0005829|GO:0019048|GO:0051260	protein-coding	potassium channel tetramerization domain containing 5	chr16	2732495	2759031
KDM1A	0	0	-10.6953	-3.4189	10.6953	down	23028	AOF2|BHC110|KDM1|LSD1	GO:0000122|GO:0000790|GO:0001085|GO:0001701|GO:0002039|GO:0003682|GO:0003700|GO:0005515|GO:0005634|GO:0005654|GO:0005667|GO:0006351|GO:0006357|GO:0006482|GO:0007596|GO:0008134|GO:0008283|GO:0010725|GO:0016491|GO:0019899|GO:0021983|GO:0030374|GO:0030851|GO:0032091|GO:0032451|GO:0032452|GO:0032453|GO:0032454|GO:0033169|GO:0034648|GO:0034720|GO:0043392|GO:0043426|GO:0043433|GO:0043518|GO:0044212|GO:…	protein-coding	lysine (K)-specific demethylase 1A	chr1	23345941	23410184
KDSR	0	0	-19.7156	-4.30127	19.7156	down	2531	DHSR|FVT1|SDR35C1	GO:0005615|GO:0005783|GO:0005789|GO:0006665|GO:0006666|GO:0016021|GO:0030148|GO:0044281|GO:0047560	protein-coding	3-ketodihydrosphingosine reductase	chr18	60994971	61034506
KHSRP	0	0	-10.4463	-3.38492	10.4463	down	8570	FBP2|FUBP2|KSRP	GO:0000375|GO:0003677|GO:0003723|GO:0005634|GO:0005654|GO:0005730|GO:0005829|GO:0006351|GO:0006355|GO:0006397|GO:0008380|GO:0010467|GO:0010494|GO:0016070|GO:0016071|GO:0051028	protein-coding	KH-type splicing regulatory protein	chr19	6413119	6424822
KIAA1143	0	0	-14.9433	-3.90143	14.9433	down	57456			protein-coding	KIAA1143	chr3	44790236	44803173
KIAA1147	0	0	-20.5527	-4.36125	20.5527	down	57189	LCHN|PRO2561		protein-coding	KIAA1147	chr7	141356528	141401953
KIAA1467	0	0	-25.55	-4.67525	25.55	down	57613		GO:0016021	protein-coding	KIAA1467	chr12	13197315	13236383
KIAA1524	0	0	-16.8642	-4.07589	16.8642	down	57650	CIP2A|p90	GO:0005515|GO:0005737|GO:0005886|GO:0016021	protein-coding	KIAA1524	chr3	108268718	108308491
KIAA1586	0	0	-10.5739	-3.40243	10.5739	down	57691		GO:0003676	protein-coding	KIAA1586	chr6	56911384	56920023
KIF1C	0	0	-10.3112	-3.36614	10.3112	down	10749	LTXS1	GO:0003774|GO:0003777|GO:0005515|GO:0005524|GO:0005783|GO:0005794|GO:0005871|GO:0005874|GO:0006890|GO:0007018|GO:0008017	protein-coding	kinesin family member 1C	chr17	4901243	4931694
KIF2A	0	0	-11.7745	-3.55759	11.7745	down	3796	CDCBM3|HK2|KIF2	GO:0000278|GO:0000922|GO:0003774|GO:0003777|GO:0005515|GO:0005524|GO:0005813|GO:0005829|GO:0005871|GO:0005876|GO:0007018|GO:0007052|GO:0007067|GO:0007399|GO:0007596|GO:0008017|GO:0019886|GO:0030154|GO:0051301	protein-coding	kinesin heavy chain member 2A	chr5	61601989	61683011
KIF4A	0	0	-19.9393	-4.31754	19.9393	down	24137	KIF4|KIF4G1	GO:0003677|GO:0003777|GO:0005524|GO:0005634|GO:0005694|GO:0005730|GO:0005737|GO:0005829|GO:0005871|GO:0005876|GO:0006996|GO:0007018|GO:0007411|GO:0007596|GO:0008017|GO:0008089|GO:0016363|GO:0019886|GO:0030496	protein-coding	kinesin family member 4A	chrX	69509879	69640774
KIF5B	0	0	-11.2856	-3.49642	11.2856	down	3799	KINH|KNS|KNS1|UKHC	GO:0003777|GO:0005515|GO:0005524|GO:0005871|GO:0005874|GO:0007018|GO:0007028|GO:0008017|GO:0031982|GO:0035253|GO:0035617|GO:0042391|GO:0043005|GO:0043268|GO:0044267|GO:0047496|GO:0048471|GO:0090004	protein-coding	kinesin family member 5B	chr10	32297938	32345371
KIRREL	0	0	-22.7015	-4.50471	22.7015	down	55243	NEPH1	GO:0001933|GO:0005515|GO:0005886|GO:0005911|GO:0007588|GO:0016021|GO:0016337|GO:0017022|GO:0030838|GO:0043198|GO:0048471	protein-coding	kin of IRRE like (Drosophila)	chr1	157963063	158065844
KITLG	0	0	-10.941	-3.45168	10.941	down	4254	FPH2|KL-1|Kitl|MGF|SCF|SF|SHEP7	GO:0001755|GO:0002763|GO:0005125|GO:0005173|GO:0005515|GO:0005576|GO:0005615|GO:0005737|GO:0005856|GO:0005886|GO:0007155|GO:0007165|GO:0007173|GO:0008083|GO:0008283|GO:0008543|GO:0008584|GO:0016021|GO:0030097|GO:0033026|GO:0035162|GO:0035234|GO:0038095|GO:0043406|GO:0045087|GO:0045636|GO:0045740|GO:0046579|GO:0048011|GO:0048015|GO:0050731|GO:0070668	protein-coding	KIT ligand	chr12	88886570	88974250
KLF13	0	0	-10.0766	-3.33294	10.0766	down	51621	BTEB3|FKLF2|NSLP1|RFLAT-1|RFLAT1	GO:0003677|GO:0005515|GO:0005634|GO:0006366|GO:0008285|GO:0045647|GO:0045944|GO:0046872	protein-coding	Kruppel-like factor 13	chr15	31619083	31670102
KLHDC10	0	0	-22.7771	-4.50951	22.7771	down	23008	slim	GO:0005634|GO:0005737	protein-coding	kelch domain containing 10	chr7	129710349	129775560
KLHDC2	0	0	-46.3105	-5.53327	46.3105	down	23588	HCLP-1|HCLP1|LCP	GO:0005634	protein-coding	kelch domain containing 2	chr14	50234787	50249856
KLHDC3	0	0	-13.6954	-3.77562	13.6954	down	116138	PEAS|RP1-20C7.3|dJ20C7.3	GO:0000790|GO:0003682|GO:0005515|GO:0005737|GO:0005829|GO:0006987|GO:0007131|GO:0030968|GO:0044267	protein-coding	kelch domain containing 3	chr6	42981841	42989036
KLHL14	0	0	-13.8588	-3.79273	13.8588	down	57565		GO:0005783|GO:0005789|GO:0005829|GO:0043005|GO:0043025	protein-coding	kelch-like family member 14	chr18	30252634	30352974
KLHL2	0	0	-18.9523	-4.2443	18.9523	down	11275	ABP-KELCH|MAV|MAYVEN	GO:0001726|GO:0003779|GO:0005515|GO:0005737|GO:0005829|GO:0015629|GO:0016567|GO:0030027|GO:0031463	protein-coding	kelch-like family member 2	chr4	166128770	166244308
KLK6	0	0	-10.0471	-3.32871	10.0471	down	5653	Bssp|Klk7|PRSS18|PRSS9|SP59|hK6	GO:0004252|GO:0005515|GO:0005576|GO:0005730|GO:0005737|GO:0005739|GO:0005783|GO:0006508|GO:0007417|GO:0009611|GO:0010975|GO:0016540|GO:0030574|GO:0042246|GO:0042445|GO:0042552|GO:0042982|GO:0045595|GO:0045745	protein-coding	kallikrein-related peptidase 6	chr19	51461887	51472929
KLK7	0	0	-94.4822	-6.56197	94.4822	down	5650	PRSS6|SCCE|hK7	GO:0004252|GO:0005576|GO:0006508|GO:0008236|GO:0008544|GO:0097209	protein-coding	kallikrein-related peptidase 7	chr19	51479735	51487320
KLK8	0	0	-15.1223	-3.91861	15.1223	down	11202	HNP|NP|NRPN|PRSS19|TADG14	GO:0004252|GO:0005515|GO:0005615|GO:0005737|GO:0006508|GO:0007613|GO:0008219|GO:0009611|GO:0031642|GO:0043616|GO:0048681|GO:0048812|GO:0050807|GO:0050808	protein-coding	kallikrein-related peptidase 8	chr19	51499264	51507096
KPNA5	0	0	-19.8301	-4.30962	19.8301	down	3841	IPOA6|SRP6	GO:0005515|GO:0005654|GO:0005829|GO:0006607|GO:0008565|GO:0019221	protein-coding	karyopherin alpha 5 (importin alpha 6)	chr6	117002367	117063030
KRT121P	4.98217e-07	1.0725e-06	-10.1079	-3.33741	10.1079	down	85349	HBD|KRTHBP4	GO:0005198|GO:0045095	pseudo	keratin 121 pseudogene	chr12	52644328	52652171
LAMTOR3	0	0	-17.362	-4.11786	17.362	down	8649	MAP2K1IP1|MAPBP|MAPKSP1|MP1|PRO0633|Ragulator3	GO:0005085|GO:0005515|GO:0032008|GO:0032947|GO:0034613|GO:0071230|GO:0071986	protein-coding	late endosomal/lysosomal adaptor, MAPK and MTOR activator 3	chr4	100799495	100815703
LAMTOR4	0	0	-15.834	-3.98496	15.834	down	389541	C7orf59	GO:0005085|GO:0005764|GO:0008361|GO:0032008|GO:0032947|GO:0061462|GO:0071230|GO:0071986	protein-coding	late endosomal/lysosomal adaptor, MAPK and MTOR activator 4	chr7	99746530	99751833
LAPTM4B	0	0	-32.7271	-5.03242	32.7271	down	55353	LAPTM4beta|LC27	GO:0005515|GO:0006810|GO:0012505|GO:0016021	protein-coding	lysosomal protein transmembrane 4 beta	chr8	98787809	98864830
LAPTM5	0	0	-20.1641	-4.33372	20.1641	down	7805	CLAST6	GO:0005764|GO:0005765|GO:0005887|GO:0006810	protein-coding	lysosomal protein transmembrane 5	chr1	31205315	31230683
LARS	0	0	-15.3732	-3.94234	15.3732	down	51520	HSPC192|LARS1|LEURS|LEUS|LFIS|LRS|PIG44|RNTLS|hr025Cl	GO:0002161|GO:0004823|GO:0005515|GO:0005524|GO:0005829|GO:0006418|GO:0006429|GO:0010467	protein-coding	leucyl-tRNA synthetase	chr5	145492589	145562294
LCMT1	0	0	-22.2127	-4.47331	22.2127	down	51451	LCMT|PPMT1	GO:0003880|GO:0005515|GO:0006464|GO:0006479|GO:0006481|GO:0008757|GO:0031333|GO:0042981|GO:0090266	protein-coding	leucine carboxyl methyltransferase 1	chr16	25123047	25189551
LCP1	0	0	-21.6447	-4.43594	21.6447	down	3936	CP64|L-PLASTIN|LC64P|LPL|PLS2	GO:0001891|GO:0002286|GO:0003779|GO:0005509|GO:0005737|GO:0005829|GO:0005884|GO:0005886|GO:0015629|GO:0030054|GO:0031100|GO:0032587|GO:0033157|GO:0042802|GO:0051015|GO:0051017	protein-coding	lymphocyte cytosolic protein 1 (L-plastin)	chr13	46700058	46756459
LDB1	0	0	-16.538	-4.04772	16.538	down	8861	CLIM2|NLI	GO:0000790|GO:0000972|GO:0001102|GO:0001158|GO:0001702|GO:0001942|GO:0003682|GO:0003714|GO:0005634|GO:0005667|GO:0005911|GO:0006351|GO:0006355|GO:0006366|GO:0007275|GO:0009948|GO:0010669|GO:0016055|GO:0019899|GO:0021702|GO:0022607|GO:0030182|GO:0030274|GO:0032784|GO:0035019|GO:0042803|GO:0043234|GO:0043621|GO:0043973|GO:0045647|GO:0045785|GO:0045892|GO:0045944|GO:0046985|GO:0060322	protein-coding	LIM domain binding 1	chr10	103867325	103880210
LDOC1	0	0	-28.3982	-4.82773	28.3982	down	23641	BCUR1|Mar7|Mart7	GO:0005515|GO:0005634|GO:0008285	protein-coding	leucine zipper, Downregulated in cancer 1	chrX	140269931	140271310
LEMD1	0	0	-32.9653	-5.04288	32.9653	down	93273	CT50|LEMP-1	GO:0016021	protein-coding	LEM domain containing 1	chr1	205350506	205391214
LEMD2	0	0	-11.8035	-3.56115	11.8035	down	221496	NET25|dJ482C21.1	GO:0005639|GO:0031965|GO:0035914|GO:0043409	protein-coding	LEM domain containing 2	chr6	33738990	33756906
LIN7C	0	0	-17.4358	-4.12398	17.4358	down	55327	LIN-7-C|LIN-7C|MALS-3|MALS3|VELI3	GO:0005923|GO:0006887|GO:0007269|GO:0008092|GO:0014069|GO:0015031|GO:0016323|GO:0019904|GO:0030165|GO:0043005|GO:0045211	protein-coding	lin-7 homolog C (C. elegans)	chr11	27515965	27528326
LIN9	0	0	-43.7878	-5.45246	43.7878	down	286826	BARA|BARPsv|Lin-9|TGS|TGS1|TGS2	GO:0000278|GO:0005515|GO:0005634|GO:0005654|GO:0005730|GO:0006260|GO:0006351|GO:0017053	protein-coding	lin-9 homolog (C. elegans)	chr1	226418850	226497449
LMBR1	0	0	-18.2109	-4.18673	18.2109	down	64327	ACHP|C7orf2|DIF14|PPD2|TPT|ZRS	GO:0016021|GO:0042733	protein-coding	limb development membrane protein 1	chr7	156473570	156685902
LMNB1	0	0	-18.2694	-4.19136	18.2694	down	4001	ADLD|LMN|LMN2|LMNB	GO:0005198|GO:0005635|GO:0005637|GO:0005638|GO:0005654|GO:0006915|GO:0006921|GO:0043274	protein-coding	lamin B1	chr5	126112315	126172712
LMO4	0	0	-13.286	-3.73184	13.286	down	8543		GO:0001158|GO:0001843|GO:0003281|GO:0003700|GO:0005667|GO:0006366|GO:0008134|GO:0008270|GO:0021514|GO:0021522|GO:0021527|GO:0031333|GO:0042659|GO:0045944|GO:0048538|GO:0050865	protein-coding	LIM domain only 4	chr1	87794151	87814607
LOC100129940	0	0	-13.6397	-3.76974	13.6397	down	100129940			unknown	uncharacterized LOC100129940	chr12	66249727	66275821
LOC100507526	0	0	-35.5168	-5.15043	35.5168	down	100507526			pseudo	SMG1 phosphatidylinositol 3-kinase-related kinase pseudogene	chr16	21890600	21930477
LOC100996808	0	0	-25.6074	-4.67849	25.6074	down	100996808			pseudo	protein FRG1-like	chr9	69065546	69106241
LOC101243545	0	0	-12.8645	-3.68532	12.8645	down	101243545			ncRNA	uncharacterized LOC101243545	chr3	161144215	161166030
LOC101927193	0	0	-21.3911	-4.41894	21.3911	down	101927193			ncRNA	uncharacterized LOC101927193	chr3	405056	427478
LOC101927978	0	0	-11.5749	-3.53293	11.5749	down	101927978			ncRNA	uncharacterized LOC101927978	chr16	72699068	72821759
LOC101928061	0	0	-22.8514	-4.51421	22.8514	down	101928061			ncRNA	uncharacterized LOC101928061	chr3	150259780	150320961
LOC220729	0	0	-11.2496	-3.4918	11.2496	down	220729			pseudo	succinate dehydrogenase complex, subunit A, flavoprotein (Fp) pseudogene	chr3	197319986	197354752
LOC401320	0	0	-17.5008	-4.12935	17.5008	down	401320			ncRNA	uncharacterized LOC401320	chr7	30555926	30634419
LOC440353	0	0	-14.7285	-3.88054	14.7285	down	440353			pseudo	nuclear pore complex interacting protein family, member A1 pseudogene	chr16	29497001	29516913
LOC595101	0	0	-33.736	-5.07622	33.736	down	595101			pseudo	smg-1 homolog, phosphatidylinositol 3-kinase-related kinase (C. elegans) pseudogene	chr16	30275908	30346695
LOC645513	0	0	-22.1725	-4.4707	22.1725	down	645513			ncRNA	uncharacterized LOC645513	chr4	120375938	120420747
LOC650226	0	0	-11.9894	-3.58369	11.9894	down	650226			pseudo	ankyrin repeat domain 26 pseudogene	chr7	56491397	56516068
LOC653513	0	0	-27.8889	-4.80162	27.8889	down	653513			pseudo	phosphodiesterase 4D interacting protein pseudogene	chr1	144676437	144680025
LOC653650	0	0	-11.0028	-3.4598	11.0028	down	653650			pseudo	3-phosphoinositide dependent protein kinase-1 pseudogene	chr16	2666122	2693297
LOC653653	0	0	-18.5296	-4.21176	18.5296	down	653653			pseudo	adaptor-related protein complex 1, sigma 2 subunit pseudogene	chr17	58179121	58180280
LRCH2	0	0	-10.2548	-3.35822	10.2548	down	57631	dA204F4.4		protein-coding	leucine-rich repeats and calponin homology (CH) domain containing 2	chrX	114345183	114468635
LRCH4	0	0	-13.776	-3.78409	13.776	down	4034	LRN|LRRN1|LRRN4|PP14183	GO:0005515|GO:0007399|GO:0016605	protein-coding	leucine-rich repeats and calponin homology (CH) domain containing 4	chr7	100171634	100183776
LRIG1	0	0	-18.0553	-4.17435	18.0553	down	26018	LIG-1|LIG1	GO:0016021	protein-coding	leucine-rich repeats and immunoglobulin-like domains 1	chr3	66429221	66550845
LRRC37A17P	0	0	-17.6259	-4.13963	17.6259	down	644397			pseudo	leucine rich repeat containing 37, member A17, pseudogene	chr17	45096999	45105726
LSM1	0	0	-28.9487	-4.85543	28.9487	down	27257	CASM|YJL124C	GO:0000288|GO:0000375|GO:0003723|GO:0005515|GO:0005634|GO:0005737|GO:0005829|GO:0006397|GO:0008380|GO:0010467|GO:0016070|GO:0016071|GO:0030529|GO:0043928|GO:0071044	protein-coding	LSM1 homolog, U6 small nuclear RNA associated (S. cerevisiae)	chr8	38020839	38034248
LSM4	0	0	-30.6278	-4.93677	30.6278	down	25804	GRP|YER112W	GO:0000288|GO:0003723|GO:0005515|GO:0005681|GO:0005688|GO:0005829|GO:0006397|GO:0008380|GO:0010467|GO:0016070|GO:0016071|GO:0030532|GO:0043928	protein-coding	LSM4 homolog, U6 small nuclear RNA associated (S. cerevisiae)	chr19	18417040	18434001
LSM6	0	0	-37.2297	-5.21838	37.2297	down	11157	YDR378C	GO:0000288|GO:0003723|GO:0005515|GO:0005681|GO:0005829|GO:0006364|GO:0006397|GO:0008033|GO:0008380|GO:0010467|GO:0016070|GO:0016071|GO:0030532|GO:0043928	protein-coding	LSM6 homolog, U6 small nuclear RNA associated (S. cerevisiae)	chr4	147096835	147111213
LSM7	0	0	-14.543	-3.86225	14.543	down	51690	YNL147W	GO:0000288|GO:0000398|GO:0005515|GO:0005634|GO:0005681|GO:0005829|GO:0010467|GO:0016070|GO:0016071|GO:0017070|GO:0043928	protein-coding	LSM7 homolog, U6 small nuclear RNA associated (S. cerevisiae)	chr19	2321520	2328614
LTA4H	0	0	-11.3214	-3.50098	11.3214	down	4048		GO:0004177|GO:0004301|GO:0004463|GO:0005634|GO:0005730|GO:0005737|GO:0005829|GO:0006508|GO:0006691|GO:0006954|GO:0008233|GO:0008237|GO:0008270|GO:0019369|GO:0019370|GO:0043171|GO:0044281	protein-coding	leukotriene A4 hydrolase	chr12	96394531	96437298
LTBP2	0	0	-12.0914	-3.59591	12.0914	down	4053	C14orf141|GLC3D|LTBP3|MSPKA|MSTP031|WMS3	GO:0005509|GO:0005515|GO:0005578|GO:0005615|GO:0006605|GO:0007179|GO:0008201|GO:0009306|GO:0019838|GO:0031012|GO:0070062	protein-coding	latent transforming growth factor beta binding protein 2	chr14	74964886	75079034
LUM	0	0	-11.2004	-3.48548	11.2004	down	4060	LDC|SLRR2D	GO:0005201|GO:0005518|GO:0005576|GO:0005578|GO:0005583|GO:0005615|GO:0005796|GO:0005975|GO:0007601|GO:0014070|GO:0018146|GO:0030199|GO:0030203|GO:0031012|GO:0042339|GO:0042340|GO:0043202|GO:0044281|GO:0045944|GO:0051216|GO:0070848	protein-coding	lumican	chr12	91497232	91505542
LYN	0	0	-10.9455	-3.45227	10.9455	down	4067	JTK8|p53Lyn|p56Lyn	GO:0001782|GO:0001817|GO:0001932|GO:0001933|GO:0002431|GO:0002513|GO:0002553|GO:0002576|GO:0002762|GO:0002768|GO:0002774|GO:0002902|GO:0004713|GO:0004715|GO:0004716|GO:0005161|GO:0005178|GO:0005515|GO:0005524|GO:0005634|GO:0005737|GO:0005758|GO:0005794|GO:0005829|GO:0005886|GO:0006468|GO:0006974|GO:0006991|GO:0007165|GO:0007169|GO:0007596|GO:0008284|GO:0008285|GO:0008630|GO:0009636|GO:0009725|GO:…	protein-coding	v-yes-1 Yamaguchi sarcoma viral related oncogene homolog	chr8	56792386	56925006
LYPD6B	0	0	-28.9173	-4.85386	28.9173	down	130576	CT116|LYPD7	GO:0005886|GO:0031225	protein-coding	LY6/PLAUR domain containing 6B	chr2	149894981	150071772
LYRM1	0	0	-11.1246	-3.47568	11.1246	down	57149	A211C6.1	GO:0005634|GO:0005739	protein-coding	LYR motif containing 1	chr16	20911557	20936328
LZIC	0	0	-43.8314	-5.45389	43.8314	down	84328		GO:0007417|GO:0008013|GO:0010212	protein-coding	leucine zipper and CTNNBIP1 domain containing	chr1	9989776	10003427
MAD2L1	0	0	-15.5506	-3.9589	15.5506	down	4085	HSMAD2|MAD2	GO:0000070|GO:0000278|GO:0000776|GO:0000777|GO:0000922|GO:0005515|GO:0005634|GO:0005643|GO:0005829|GO:0007093|GO:0007094|GO:0031145|GO:0042177|GO:0042802|GO:0042803|GO:0043066|GO:0048471|GO:0051301|GO:0051436|GO:0051439|GO:0060564|GO:0072686|GO:0090267	protein-coding	MAD2 mitotic arrest deficient-like 1 (yeast)	chr4	120980579	120988013
MAF1	0	0	-26.4405	-4.72468	26.4405	down	84232		GO:0001030|GO:0001031|GO:0001032|GO:0005622|GO:0005634|GO:0005737|GO:0005829|GO:0005886|GO:0006351|GO:0016480|GO:0030424|GO:0030425|GO:0060077	protein-coding	MAF1 homolog (S. cerevisiae)	chr8	145159305	145162515
MAFB	0	0	-11.1141	-3.47432	11.1141	down	9935	KRML|MCTO	GO:0003700|GO:0005515|GO:0005634|GO:0005667|GO:0006351|GO:0007379|GO:0007423|GO:0007585|GO:0008134|GO:0021571|GO:0021572|GO:0035284|GO:0042472|GO:0043565|GO:0045647|GO:0045944	protein-coding	v-maf avian musculoaponeurotic fibrosarcoma oncogene homolog B	chr20	39314517	39317876
MAGED2	0	0	-28.2587	-4.82062	28.2587	down	10916	11B6|BCG-1|BCG1|HCA10|MAGE-D2		protein-coding	melanoma antigen family D, 2	chrX	54834171	54842445
MAGOH	0	0	-29.0735	-4.86163	29.0735	down	4116	MAGOH1|MAGOHA	GO:0000184|GO:0000381|GO:0000398|GO:0003723|GO:0005515|GO:0005634|GO:0005654|GO:0005829|GO:0006366|GO:0006369|GO:0006406|GO:0006417|GO:0008380|GO:0010467|GO:0016070|GO:0016071|GO:0016607|GO:0031124|GO:0035145|GO:0071013	protein-coding	mago-nashi homolog, proliferation-associated (Drosophila)	chr1	53692564	53704282
MAGOHB	0	0	-16.6801	-4.06005	16.6801	down	55110	MGN2|mago|magoh	GO:0003723|GO:0005634|GO:0006397|GO:0008380|GO:0051028	protein-coding	mago-nashi homolog B (Drosophila)	chr12	10756364	10766208
MAGT1	0	0	-12.941	-3.69388	12.941	down	84061	IAP|MRX95|OST3B|PRO0756|XMEN|bA217H1.1	GO:0005887|GO:0006487|GO:0008250|GO:0015095|GO:0015693|GO:0050890	protein-coding	magnesium transporter 1	chrX	77081862	77151065
MAL2	0	0	-15.5013	-3.95432	15.5013	down	114569		GO:0005515|GO:0012505|GO:0016021|GO:0016324|GO:0048471	protein-coding	mal, T-cell differentiation protein 2 (gene/pseudogene)	chr8	120220610	120257914
MALSU1	0	0	-12.4973	-3.64355	12.4973	down	115416	C7orf30|mtRsfA	GO:0005737|GO:0005739|GO:0005759|GO:0042273|GO:0070130	protein-coding	mitochondrial assembly of ribosomal large subunit 1	chr7	23338940	23349183
MALT1	0	0	-20.8727	-4.38354	20.8727	down	10892	IMD12|MLT|MLT1	GO:0001923|GO:0002020|GO:0002237|GO:0002726|GO:0004197|GO:0004842|GO:0004871|GO:0005515|GO:0005634|GO:0005730|GO:0005737|GO:0005829|GO:0005886|GO:0006508|GO:0006952|GO:0007250|GO:0008233|GO:0009620|GO:0016567|GO:0019209|GO:0031398|GO:0032449|GO:0032743|GO:0038095|GO:0042098|GO:0042981|GO:0043066|GO:0043123|GO:0043234|GO:0043621|GO:0045087|GO:0048471|GO:0050852|GO:0050856|GO:0050870|GO:0051092|GO:…	protein-coding	mucosa associated lymphoid tissue lymphoma translocation gene 1	chr18	56338618	56417370
MAN1A1	0	0	-14.5802	-3.86594	14.5802	down	4121	HUMM3|HUMM9|MAN9	GO:0000139|GO:0004571|GO:0005509|GO:0005783|GO:0005793|GO:0015923|GO:0016020|GO:0016021|GO:0018279|GO:0043687|GO:0044267	protein-coding	mannosidase, alpha, class 1A, member 1	chr6	119498366	119670931
MANEA	0	0	-13.5893	-3.7644	13.5893	down	79694	ENDO|hEndo	GO:0000139|GO:0004569|GO:0005794|GO:0016021|GO:0018279|GO:0043687|GO:0044267	protein-coding	mannosidase, endo-alpha	chr6	96025373	96057328
MAP2K2	0	0	-13.5678	-3.76211	13.5678	down	5605	CFC4|MAPKK2|MEK2|MKK2|PRKMK2	GO:0000165|GO:0000186|GO:0000187|GO:0002224|GO:0002755|GO:0002756|GO:0004674|GO:0004708|GO:0004712|GO:0004713|GO:0005515|GO:0005524|GO:0005576|GO:0005634|GO:0005739|GO:0005769|GO:0005770|GO:0005778|GO:0005783|GO:0005794|GO:0005829|GO:0005874|GO:0005911|GO:0005925|GO:0005938|GO:0006468|GO:0007173|GO:0007264|GO:0007265|GO:0007411|GO:0008286|GO:0008543|GO:0009898|GO:0030165|GO:0032872|GO:0032947|GO:…	protein-coding	mitogen-activated protein kinase kinase 2	chr19	4090320	4124126
MAP2K5	0	0	-16.034	-4.00307	16.034	down	5607	HsT17454|MAPKK5|MEK5|PRKMK5	GO:0000122|GO:0000187|GO:0004672|GO:0004674|GO:0004713|GO:0005515|GO:0005524|GO:0005634|GO:0005819|GO:0005829|GO:0007165|GO:0007507|GO:0030307|GO:0032088|GO:0034115|GO:0043066|GO:0043154|GO:0045415|GO:0045944|GO:0046872|GO:0048011|GO:0050679|GO:0051247|GO:0060761|GO:0070375|GO:0071363|GO:0071499|GO:0090051|GO:2000342|GO:2001240	protein-coding	mitogen-activated protein kinase kinase 5	chr15	67835021	68099455
MAP3K2	0	0	-11.5526	-3.53015	11.5526	down	10746	MEKK2|MEKK2B	GO:0000187|GO:0004672|GO:0004674|GO:0004709|GO:0005515|GO:0005524|GO:0005634|GO:0005737|GO:0006468|GO:0007257|GO:0019901|GO:0045893|GO:0046872|GO:0071260	protein-coding	mitogen-activated protein kinase kinase kinase 2	chr2	128056245	128100805
MAP3K7	0	0	-19.5292	-4.28756	19.5292	down	6885	MEKK7|TAK1|TGF1a	GO:0000186|GO:0000187|GO:0000287|GO:0001525|GO:0001841|GO:0002224|GO:0002726|GO:0002755|GO:0002756|GO:0004672|GO:0004674|GO:0004708|GO:0004709|GO:0005515|GO:0005524|GO:0005671|GO:0005829|GO:0005886|GO:0006351|GO:0006915|GO:0007179|GO:0007249|GO:0007250|GO:0007252|GO:0007254|GO:0008385|GO:0010008|GO:0032743|GO:0034134|GO:0034138|GO:0034142|GO:0034146|GO:0034162|GO:0034166|GO:0035666|GO:0035872|GO:…	protein-coding	mitogen-activated protein kinase kinase kinase 7	chr6	91223292	91297020
MAP4K2	0	0	-10.2349	-3.35543	10.2349	down	5871	BL44|GCK|RAB8IP	GO:0000139|GO:0004674|GO:0005083|GO:0005515|GO:0005524|GO:0006468|GO:0006903|GO:0006950|GO:0006955|GO:0007243|GO:0007254|GO:0007257|GO:0016323|GO:0031435|GO:0045087|GO:0046330	protein-coding	mitogen-activated protein kinase kinase kinase kinase 2	chr11	64556609	64570713
MAPK15	0	0	-15.5897	-3.96252	15.5897	down	225689	ERK7|ERK8	GO:0000122|GO:0000165|GO:0001934|GO:0004707|GO:0005524|GO:0005576|GO:0005622|GO:0005634|GO:0008156|GO:0017124|GO:0031398|GO:0032355|GO:0045732|GO:0046777	protein-coding	mitogen-activated protein kinase 15	chr8	144798507	144804633
MARCKSL1	0	0	-12.1018	-3.59715	12.1018	down	65108	F52|MACMARCKS|MLP|MLP1|MRP	GO:0003779|GO:0005516|GO:0005737|GO:0005886|GO:0008284	protein-coding	MARCKS-like 1	chr1	32799430	32801840
MAT2A	0	0	-16.348	-4.03104	16.348	down	4144	MATA2|MATII|SAMS2	GO:0000096|GO:0004478|GO:0005515|GO:0005524|GO:0005829|GO:0006556|GO:0006730|GO:0006805|GO:0032259|GO:0034641|GO:0044281|GO:0046872	protein-coding	methionine adenosyltransferase II, alpha	chr2	85766101	85772403
MAU2	0	0	-17.8409	-4.15711	17.8409	down	23383	KIAA0892|MAU2L|SCC4|mau-2	GO:0000278|GO:0000785|GO:0005515|GO:0005634|GO:0005654|GO:0032116|GO:0034088|GO:0047485|GO:0051301	protein-coding	MAU2 sister chromatid cohesion factor	chr19	19431630	19469563
MCAM	0	0	-15.3105	-3.93645	15.3105	down	4162	CD146|MUC18	GO:0003094|GO:0005886|GO:0007155|GO:0009653|GO:0009897|GO:0016021|GO:0061042	protein-coding	melanoma cell adhesion molecule	chr11	119179234	119187840
MCCC2	0	0	-13.2156	-3.72417	13.2156	down	64087	MCCB	GO:0004485|GO:0005515|GO:0005524|GO:0005739|GO:0005759|GO:0005829|GO:0006552|GO:0006766|GO:0006767|GO:0006768|GO:0009083|GO:0015936|GO:0034641|GO:0044281	protein-coding	methylcrotonoyl-CoA carboxylase 2 (beta)	chr5	70883115	70954530
MCM6	0	0	-29.1018	-4.86304	29.1018	down	4175	MCG40308|Mis5|P105MCM	GO:0000082|GO:0000278|GO:0003697|GO:0004003|GO:0005515|GO:0005524|GO:0005634|GO:0005654|GO:0005730|GO:0006260|GO:0006268|GO:0006270|GO:0006271|GO:0042555|GO:0042802	protein-coding	minichromosome maintenance complex component 6	chr2	136597196	136634047
MCTS1	0	0	-11.3472	-3.50426	11.3472	down	28985	MCT-1|MCT1	GO:0003723|GO:0005737|GO:0006351|GO:0006355|GO:0006974|GO:0007049|GO:0008284|GO:0040008	protein-coding	malignant T cell amplified sequence 1	chrX	119737744	119755016
ME3	0	0	-11.2908	-3.49707	11.2908	down	10873	NADP-ME	GO:0004470|GO:0004473|GO:0005739|GO:0005759|GO:0006090|GO:0006108|GO:0008948|GO:0009060|GO:0046872|GO:0048037|GO:0051287|GO:0055114|GO:0072592	protein-coding	malic enzyme 3, NADP(+)-dependent, mitochondrial	chr11	86152150	86383678
MEA1	0	0	-10.9252	-3.44959	10.9252	down	4201	HYS|MEA	GO:0005515|GO:0005737|GO:0007283|GO:0008584|GO:0030154	protein-coding	male-enhanced antigen 1	chr6	42948082	42981660
MED10	0	0	-14.7032	-3.87806	14.7032	down	84246	NUT2|TRG20	GO:0001104|GO:0005654|GO:0006367|GO:0010467|GO:0016592|GO:0019827|GO:0045944	protein-coding	mediator complex subunit 10	chr5	6372039	6378639
MED17	0	0	-21.0736	-4.39736	21.0736	down	9440	CRSP6|CRSP77|DRIP80|TRAP80	GO:0001104|GO:0003712|GO:0003713|GO:0004872|GO:0005634|GO:0005654|GO:0005667|GO:0006357|GO:0006367|GO:0010467|GO:0016592|GO:0019827|GO:0030374|GO:0030518|GO:0030521|GO:0042809|GO:0045893|GO:0045944|GO:0046966	protein-coding	mediator complex subunit 17	chr11	93517405	93546496
MED21	0	0	-11.7402	-3.55339	11.7402	down	9412	SRB7|SURB7|hSrb7	GO:0001824|GO:0003713|GO:0003899|GO:0006351|GO:0006357|GO:0016592|GO:0019827|GO:0045944	protein-coding	mediator complex subunit 21	chr12	27175455	27183606
MED22	0	0	-15.7095	-3.97357	15.7095	down	6837	MED24|SURF5|surf-5	GO:0001104|GO:0005515|GO:0005737|GO:0016592	protein-coding	mediator complex subunit 22	chr9	136207755	136214972
MED28	0	0	-15.4429	-3.94887	15.4429	down	80306	1500003D12Rik|EG1|magicin	GO:0003779|GO:0005515|GO:0005634|GO:0005730|GO:0006351|GO:0006355|GO:0016020|GO:0016592|GO:0019827|GO:0030864|GO:0051151	protein-coding	mediator complex subunit 28	chr4	17616273	17629793
MED8	0	0	-21.1135	-4.40009	21.1135	down	112950	ARC32	GO:0001104|GO:0005515|GO:0005654|GO:0006367|GO:0010467|GO:0016567|GO:0016592	protein-coding	mediator complex subunit 8	chr1	43849579	43855483
MEIS1	0	0	-32.4849	-5.0217	32.4849	down	4211		GO:0001525|GO:0002089|GO:0003682|GO:0003705|GO:0005515|GO:0005634|GO:0005667|GO:0043565|GO:0045638|GO:0045665|GO:0046982|GO:0060216	protein-coding	Meis homeobox 1	chr2	66662532	66799891
MEIS2	0	0	-25.6066	-4.67844	25.6066	down	4212	HsT18361|MRG1	GO:0000122|GO:0001654|GO:0003700|GO:0003712|GO:0003714|GO:0005515|GO:0005634|GO:0006366|GO:0008134|GO:0043565|GO:0045638|GO:0045944	protein-coding	Meis homeobox 2	chr15	37183222	37393500
MELK	0	0	-30.5922	-4.93509	30.5922	down	9833	HPK38	GO:0000086|GO:0004674|GO:0004715|GO:0005509|GO:0005515|GO:0005524|GO:0005886|GO:0005938|GO:0006915|GO:0008283|GO:0008289|GO:0030097|GO:0043065|GO:0046777|GO:0061351	protein-coding	maternal embryonic leucine zipper kinase	chr9	36572859	36677680
METTL10	0	0	-12.9576	-3.69572	12.9576	down	399818	C10orf138|Em:AC068896.3	GO:0008168	protein-coding	methyltransferase like 10	chr10	126447406	126480439
METTL14	0	0	-12.54	-3.64847	12.54	down	57721		GO:0001510|GO:0005634|GO:0016422	protein-coding	methyltransferase like 14	chr4	119606574	119632077
METTL23	0	0	-22.6246	-4.49982	22.6246	down	124512	C17orf95	GO:0005737|GO:0008168|GO:0016021	protein-coding	methyltransferase like 23	chr17	74722912	74729962
METTL6	0	0	-13.6052	-3.76609	13.6052	down	131965		GO:0008168	protein-coding	methyltransferase like 6	chr3	15451377	15469042
MFAP2	0	0	-92.2709	-6.5278	92.2709	down	4237	MAGP|MAGP-1|MAGP1	GO:0001527|GO:0001968|GO:0005576|GO:0030198|GO:0030220|GO:0070051	protein-coding	microfibrillar-associated protein 2	chr1	17300999	17308081
MFGE8	0	0	-17.4553	-4.12559	17.4553	down	4240	BA46|EDIL1|HMFG|HsT19888|MFG-E8|MFGM|OAcGD3S|SED1|SPAG10|hP47	GO:0001525|GO:0001786|GO:0005178|GO:0005576|GO:0005615|GO:0006910|GO:0006911|GO:0007155|GO:0007338|GO:0008429|GO:0009897|GO:0019048|GO:0019897|GO:0031012|GO:0070062|GO:2000427	protein-coding	milk fat globule-EGF factor 8 protein	chr15	89441914	89456663
MFSD1	0	0	-10.8372	-3.43792	10.8372	down	64747	SMAP4	GO:0016021|GO:0055085	protein-coding	major facilitator superfamily domain containing 1	chr3	158519715	158547508
MFSD8	0	0	-10.2474	-3.35718	10.2474	down	256471	CLN7	GO:0005634|GO:0005730|GO:0005765|GO:0008219|GO:0016021|GO:0043231|GO:0055085	protein-coding	major facilitator superfamily domain containing 8	chr4	128838960	128887139
MGAT5	0	0	-10.1557	-3.34422	10.1557	down	4249	GNT-V|GNT-VA	GO:0000139|GO:0006487|GO:0016021|GO:0018279|GO:0030144|GO:0043687|GO:0044267	protein-coding	mannosyl (alpha-1,6-)-glycoprotein beta-1,6-N-acetyl-glucosaminyltransferase	chr2	135011830	135212192
MGP	0	0	-26.8703	-4.74794	26.8703	down	4256	MGLAP|NTI	GO:0001502|GO:0001503|GO:0005201|GO:0005509|GO:0005578|GO:0008147|GO:0030154|GO:0030500|GO:0031012	protein-coding	matrix Gla protein	chr12	15034115	15038853
MGST2	9.04248e-08	1.97015e-07	-12.9981	-3.70023	12.9981	down	4258	GST2|MGST-II	GO:0004364|GO:0004464|GO:0004602|GO:0005635|GO:0005789|GO:0005886|GO:0006750|GO:0006805|GO:0008047|GO:0016021|GO:0019370|GO:0043231|GO:0044281|GO:1901687	protein-coding	microsomal glutathione S-transferase 2	chr4	140586922	140661899
MIR548I1	0	0	-10.1288	-3.3404	10.1288	down	100302204	MIR548I-1|MIRN548I1|hsa-mir-548i-1		miscRNA	microRNA 548i-1	chr3	125509247	125509395
MIR663A	0	0	-45.949	-5.52196	45.949	down	724033	MIR663|MIRN663|hsa-mir-663|hsa-mir-663a		miscRNA	microRNA 663a	chr20	26188822	26188914
MIR663B	0	0	-16.4693	-4.04171	16.4693	down	100313824	MIRN663B		miscRNA	microRNA 663b	chr2	133014539	133014653
MITD1	0	0	-40.7516	-5.34878	40.7516	down	129531		GO:0000281|GO:0000920|GO:0005515|GO:0006810|GO:0019898|GO:0030496|GO:0031902|GO:0043231	protein-coding	MIT, microtubule interacting and transport, domain containing 1	chr2	99785726	99797492
MKLN1	0	0	-18.5175	-4.21081	18.5175	down	4289	TWA2	GO:0005737|GO:0007165	protein-coding	muskelin 1, intracellular mediator containing kelch motifs	chr7	130794855	131181398
MMADHC	0	0	-37.4868	-5.22831	37.4868	down	27249	C2orf25|CL25022|cblD	GO:0005739|GO:0005829|GO:0006766|GO:0006767|GO:0009235|GO:0044281	protein-coding	methylmalonic aciduria (cobalamin deficiency) cblD type, with homocystinuria	chr2	150426147	150444330
MMP11	0	0	-21.4317	-4.42168	21.4317	down	4320	SL-3|ST3|STMY3	GO:0004222|GO:0005509|GO:0005576|GO:0005578|GO:0005796|GO:0006508|GO:0007275|GO:0008270|GO:0022617|GO:0030198|GO:0030574|GO:0031012	protein-coding	matrix metallopeptidase 11 (stromelysin 3)	chr22	24115036	24126503
MMP2	0	0	-15.087	-3.91523	15.087	down	4313	CLG4|CLG4A|MMP-II|MONA|TBE-1	GO:0001525|GO:0001666|GO:0001955|GO:0001957|GO:0004222|GO:0004252|GO:0005515|GO:0005576|GO:0005578|GO:0005615|GO:0005634|GO:0005739|GO:0005886|GO:0006508|GO:0007566|GO:0008270|GO:0022617|GO:0030017|GO:0030198|GO:0030574|GO:0044267|GO:0060325|GO:0060346|GO:0071230	protein-coding	matrix metallopeptidase 2 (gelatinase A, 72kDa gelatinase, 72kDa type IV collagenase)	chr16	55513081	55540586
MOB4	0	0	-15.9304	-3.99371	15.9304	down	25843	2C4D|MOB1|MOB3|MOBKL3|PHOCN|PREI3	GO:0005515|GO:0005737|GO:0005794|GO:0006810|GO:0019900|GO:0032580|GO:0046872|GO:0048471	protein-coding	MOB family member 4, phocein	chr2	198380295	198418423
MOCS2	0	0	-11.1506	-3.47905	11.1506	down	4338	MCBPE|MOCO1|MOCODB|MPTS	GO:0000166|GO:0005634|GO:0005737|GO:0005829|GO:0006766|GO:0006767|GO:0006777|GO:0016740|GO:0019008|GO:0030366|GO:0032324|GO:0042802|GO:0044281	protein-coding	molybdenum cofactor synthesis 2	chr5	52393895	52405598
MORN1	0	0	-25.8972	-4.69473	25.8972	down	79906			protein-coding	MORN repeat containing 1	chr1	2252696	2322993
MPHOSPH6	0	0	-14.4722	-3.85521	14.4722	down	10200	MPP|MPP-6|MPP6	GO:0000087|GO:0000176|GO:0000178|GO:0000460|GO:0003723|GO:0005515|GO:0005634|GO:0005730|GO:0005737	protein-coding	M-phase phosphoprotein 6	chr16	82181767	82203829
MPP6	0	0	-11.7179	-3.55065	11.7179	down	51678	PALS2|VAM-1|VAM1|p55T	GO:0005515|GO:0005886|GO:0006461|GO:0016020	protein-coding	membrane protein, palmitoylated 6 (MAGUK p55 subfamily member 6)	chr7	24613085	24727498
MPP7	0	0	-70.1136	-6.13162	70.1136	down	143098		GO:0005515|GO:0005912|GO:0005923|GO:0009967|GO:0019904|GO:0030010|GO:0031334|GO:0032947|GO:0035591|GO:0046982|GO:0070830|GO:0071896|GO:0097025	protein-coding	membrane protein, palmitoylated 7 (MAGUK p55 subfamily member 7)	chr10	28339923	28591995
MPPED2	0	0	-15.5828	-3.96189	15.5828	down	744	239FB|C11orf8	GO:0007399|GO:0016787|GO:0046872	protein-coding	metallophosphoesterase domain containing 2	chr11	30406040	30607930
MPV17	0	0	-17.5639	-4.13455	17.5639	down	4358	MTDPS6|SYM1	GO:0000002|GO:0003674|GO:0005739|GO:0005743|GO:0005777|GO:0016021|GO:0032836|GO:0034614|GO:0042592|GO:0048839|GO:0072593|GO:2000377	protein-coding	MpV17 mitochondrial inner membrane protein	chr2	27532360	27548547
MRGBP	0	0	-19.1833	-4.26178	19.1833	down	55257	C20orf20|Eaf7|MRG15BP|URCC4	GO:0005634|GO:0006351|GO:0006355|GO:0016568|GO:0040008|GO:0043189	protein-coding	MRG/MORF4L binding protein	chr20	61427805	61431945
MRPL13	0	0	-12.3731	-3.62914	12.3731	down	28998	L13|L13A|L13mt|RPL13|RPML13	GO:0003735|GO:0005515|GO:0005761|GO:0005762|GO:0006412	protein-coding	mitochondrial ribosomal protein L13	chr8	121408083	121457647
MRPL14	0	0	-18.2869	-4.19274	18.2869	down	64928	L14mt|L32mt|MRP-L14|MRP-L32|MRPL32|RMPL32|RPML32	GO:0003735|GO:0005739|GO:0005840|GO:0006412	protein-coding	mitochondrial ribosomal protein L14	chr6	44081373	44095191
MRPL20	0	0	-10.8071	-3.43391	10.8071	down	55052	L20mt|MRP-L20	GO:0003735|GO:0005515|GO:0005761|GO:0006412|GO:0019843	protein-coding	mitochondrial ribosomal protein L20	chr1	1337276	1342693
MRPL21	0	0	-35.7606	-5.1603	35.7606	down	219927	L21mt|MRP-L21	GO:0003723|GO:0003735|GO:0005739|GO:0005840|GO:0006412	protein-coding	mitochondrial ribosomal protein L21	chr11	68658746	68671303
MRPL22	0	0	-13.0103	-3.70158	13.0103	down	29093	L22mt|MRP-L22|MRP-L25|RPML25	GO:0003735|GO:0005739|GO:0006412|GO:0015934	protein-coding	mitochondrial ribosomal protein L22	chr5	154320633	154348971
MRPL30	0	0	-10.9061	-3.44706	10.9061	down	51263	L28MT|L30MT|MRP-L28|MRP-L30|MRPL28|MRPL28M|RPML28	GO:0005739|GO:0005840	protein-coding	mitochondrial ribosomal protein L30	chr2	99758185	99939196
MRPL45P2	0	0	-17.032	-4.09018	17.032	down	653479			pseudo	mitochondrial ribosomal protein L45 pseudogene 2	chr17	45527593	45569986
MRPS21	0	0	-16.1355	-4.01217	16.1355	down	54460	MRP-S21|RPMS21	GO:0003735|GO:0005763|GO:0006412	protein-coding	mitochondrial ribosomal protein S21	chr1	150266269	150280819
MRPS23	0	0	-20.0803	-4.32771	20.0803	down	51649	HSPC329|MRP-S23	GO:0003735|GO:0005739|GO:0005840|GO:0006412|GO:0031965|GO:0045111	protein-coding	mitochondrial ribosomal protein S23	chr17	55916287	55927433
MRPS25	0	0	-19.4796	-4.28389	19.4796	down	64432	MRP-S25|RPMS25	GO:0003735|GO:0005737|GO:0005739|GO:0005763|GO:0006412	protein-coding	mitochondrial ribosomal protein S25	chr3	15090019	15106816
MRPS27	0	0	-11.3317	-3.5023	11.3317	down	23107	MRP-S27|S27mt	GO:0005515|GO:0005739|GO:0005840	protein-coding	mitochondrial ribosomal protein S27	chr5	71515236	71616084
MRS2	0	0	-16.6684	-4.05905	16.6684	down	57380	HPT|MRS2L	GO:0005743|GO:0015095|GO:0016021	protein-coding	MRS2 magnesium transporter	chr6	24403153	24425816
MSANTD3-TMEFF1	0	0	-10.8875	-3.44459	10.8875	down	100526694	C9orf3-TMEFF1|C9orf30-TMEFF1		protein-coding	MSANTD3-TMEFF1 readthrough	chr9	103204188	103339918
MSI1	0	0	-41.8093	-5.38575	41.8093	down	4440		GO:0000166|GO:0003723|GO:0005634|GO:0005737|GO:0005844|GO:0007399|GO:0008266|GO:0009725|GO:0030855	protein-coding	musashi RNA-binding protein 1	chr12	120779133	120806983
MSI2	0	0	-12.9689	-3.69699	12.9689	down	124540	MSI2H	GO:0000166|GO:0005737|GO:0005844|GO:0008266|GO:0048864	protein-coding	musashi RNA-binding protein 2	chr17	55333212	55757299
MSRB2	0.00365637	0.00730082	-11.0242	-3.4626	11.0242	down	22921	CBS-1|CBS1|MSRB|PILB	GO:0003700|GO:0003779|GO:0005739|GO:0006355|GO:0008270|GO:0030041|GO:0030091|GO:0033743	protein-coding	methionine sulfoxide reductase B2	chr10	23384427	23410942
MTA2	0	0	-19.7015	-4.30023	19.7015	down	9219	MTA1L1|PID	GO:0000118|GO:0000122|GO:0000989|GO:0001085|GO:0001103|GO:0003682|GO:0003700|GO:0004407|GO:0005515|GO:0005634|GO:0005667|GO:0005730|GO:0006306|GO:0006333|GO:0008270|GO:0016581|GO:0043565|GO:0044212|GO:0045944	protein-coding	metastasis associated 1 family, member 2	chr11	62360675	62369312
MTCH2	0	0	-11.0133	-3.46118	11.0133	down	23788	MIMP|SLC25A50	GO:0005739|GO:0005743|GO:0006810|GO:0016021	protein-coding	mitochondrial carrier 2	chr11	47638858	47664206
MTF2	0	0	-10.2811	-3.36192	10.2811	down	22823	M96|PCL2|RP5-976O13.1|TDRD19A|dJ976O13.2	GO:0000122|GO:0003677|GO:0005634|GO:0005737|GO:0007379|GO:0008270|GO:0016568|GO:0019827|GO:0035064|GO:0035098|GO:0045944|GO:0048863|GO:0061086|GO:0061087	protein-coding	metal response element binding transcription factor 2	chr1	93544792	93604638
MTHFD2L	0	0	-19.9711	-4.31984	19.9711	down	441024		GO:0000105|GO:0004329|GO:0004477|GO:0004487|GO:0004488|GO:0005739|GO:0005743|GO:0005829|GO:0006164|GO:0006730|GO:0009086|GO:0009396|GO:0035999	protein-coding	methylenetetrahydrofolate dehydrogenase (NADP+ dependent) 2-like	chr4	74979896	75168814
MTM1	0	0	-26.1026	-4.70612	26.1026	down	4534	CNM|MTMX|XLMTM	GO:0001726|GO:0004438|GO:0004721|GO:0004725|GO:0005515|GO:0005737|GO:0005770|GO:0005829|GO:0005886|GO:0006470|GO:0006644|GO:0006661|GO:0008333|GO:0015031|GO:0019215|GO:0030175|GO:0031674|GO:0035091|GO:0044088|GO:0044281|GO:0045109|GO:0046716|GO:0046856|GO:0048311|GO:0052629|GO:0070584	protein-coding	myotubularin 1	chrX	149737047	149841616
MTMR1	0	0	-15.6261	-3.96589	15.6261	down	8776		GO:0004438|GO:0004725|GO:0005737|GO:0005829|GO:0005886|GO:0006644|GO:0006661|GO:0044281	protein-coding	myotubularin related protein 1	chrX	149861435	149933575
MTMR14	0	0	-11.0568	-3.46686	11.0568	down	64419	C3orf29	GO:0001726|GO:0004438|GO:0004725|GO:0005829|GO:0006644|GO:0006661|GO:0044281|GO:0048471	protein-coding	myotubularin related protein 14	chr3	9691117	9744078
MTMR2	0	0	-16.2301	-4.0206	16.2301	down	8898	CMT4B|CMT4B1	GO:0002091|GO:0004725|GO:0005515|GO:0005634|GO:0005737|GO:0005774|GO:0005829|GO:0006470|GO:0006644|GO:0006661|GO:0008021|GO:0008138|GO:0030424|GO:0030425|GO:0031642|GO:0031901|GO:0032288|GO:0042803|GO:0043197|GO:0044281|GO:0045806|GO:0046855|GO:0046856|GO:0048666|GO:0051262|GO:0052866|GO:0090394|GO:0097060|GO:0097062|GO:0097481|GO:2000643|GO:2000645	protein-coding	myotubularin related protein 2	chr11	95566044	95657371
MTPAP	0	0	-12.8465	-3.6833	12.8465	down	55149	PAPD1|SPAX4	GO:0000287|GO:0002134|GO:0003723|GO:0004652|GO:0005515|GO:0005524|GO:0005634|GO:0005730|GO:0005737|GO:0005739|GO:0005794|GO:0005886|GO:0006351|GO:0006378|GO:0008219|GO:0030145|GO:0042802|GO:0042803|GO:0071044	protein-coding	mitochondrial poly(A) polymerase	chr10	30598730	30663377
MTPN	0	0	-14.5217	-3.86014	14.5217	down	136319	GCDP|V-1	GO:0005634|GO:0005829|GO:0006417|GO:0006584|GO:0008290|GO:0010557|GO:0010613|GO:0016049|GO:0016202|GO:0021707|GO:0030182|GO:0030307|GO:0030424|GO:0043403|GO:0048471|GO:0051092|GO:0051146|GO:0051247|GO:2000812	protein-coding	myotrophin	chr7	135611503	135662204
MTRNR2L4	0	0	-35.369	-5.14442	35.369	down	100463285	HN4	GO:0005576|GO:0005737	protein-coding	MT-RNR2-like 4	chr16	3421053	3422283
MTX2	0	0	-60.1368	-5.91018	60.1368	down	10651		GO:0005741|GO:0006626|GO:0006839|GO:0044267	protein-coding	metaxin 2	chr2	177134123	177202753
MUC16	0	0	-13.2531	-3.72825	13.2531	down	94025	CA125	GO:0005515|GO:0005615|GO:0005796|GO:0005886|GO:0007155|GO:0016021|GO:0016266|GO:0019898|GO:0043687|GO:0044267	protein-coding	mucin 16, cell surface associated	chr19	8959520	9092018
MXD4	0	0	-16.5146	-4.04567	16.5146	down	10608	MAD4|MST149|MSTP149|bHLHc12	GO:0000122|GO:0003677|GO:0003714|GO:0005634|GO:0006351|GO:0008285|GO:0046983	protein-coding	MAX dimerization protein 4	chr4	2249159	2263739
MXI1	0	0	-15.7635	-3.97851	15.7635	down	4601	MAD2|MXD2|MXI|bHLHc11	GO:0000122|GO:0003677|GO:0003714|GO:0005634|GO:0006351|GO:0008285|GO:0042994|GO:0046983	protein-coding	MAX interactor 1, dimerization protein	chr10	111967363	112047123
MXRA8	0	0	-13.9089	-3.79794	13.9089	down	54587		GO:0016021	protein-coding	matrix-remodelling associated 8	chr1	1288071	1297157
N4BP2L1	0	0	-24.1688	-4.59508	24.1688	down	90634	CG018		protein-coding	NEDD4 binding protein 2-like 1	chr13	32974860	33002315
NAA10	0	0	-19.2602	-4.26755	19.2602	down	8260	ARD1|ARD1A|ARD1P|DXS707|NATD|TE2	GO:0004596|GO:0005515|GO:0005622|GO:0005634|GO:0005737|GO:0006323|GO:0006474|GO:0006475|GO:0008080|GO:0016407|GO:0043022	protein-coding	N(alpha)-acetyltransferase 10, NatA catalytic subunit	chrX	153195280	153200607
NAA20	0	0	-18.1363	-4.18081	18.1363	down	51126	NAT3|NAT3P|NAT5|NAT5P|dJ1002M8.1	GO:0004596|GO:0005622|GO:0005634|GO:0005737	protein-coding	N(alpha)-acetyltransferase 20, NatB catalytic subunit	chr20	19997934	20014273
NAA30	0	0	-10.718	-3.42196	10.718	down	122830	C14orf35|MAK3|Mak3p|NAT12|NAT12P	GO:0004596|GO:0005737	protein-coding	N(alpha)-acetyltransferase 30, NatC catalytic subunit	chr14	57857271	57879466
NAA35	0	0	-19.3473	-4.27406	19.3473	down	60560	EGAP|MAK10|MAK10P|bA379P1.1	GO:0005634|GO:0005730|GO:0005737|GO:0005886|GO:0048659	protein-coding	N(alpha)-acetyltransferase 35, NatC auxiliary subunit	chr9	88556057	88637217
NAA38	0	0	-17.1532	-4.10041	17.1532	down	51691	LSM8	GO:0000398|GO:0005515|GO:0005634|GO:0005681|GO:0017070	protein-coding	N(alpha)-acetyltransferase 38, NatC auxiliary subunit	chr7	117824086	117844093
NAA40	0	0	-12.8135	-3.67959	12.8135	down	79829	NAT11|PATT1	GO:0008080	protein-coding	N(alpha)-acetyltransferase 40, NatD catalytic subunit	chr11	63706442	63724446
NADK2	0	0	-14.9203	-3.8992	14.9203	down	133686	C5orf33|MNADK|NADKD1	GO:0003951|GO:0005524|GO:0005739|GO:0006741|GO:0019674|GO:0042803	protein-coding	NAD kinase 2, mitochondrial	chr5	36192694	36242258
NAE1	0	0	-18.3969	-4.20139	18.3969	down	8883	A-116A10.1|APPBP1|ula-1	GO:0005515|GO:0005737|GO:0005886|GO:0007165|GO:0019781|GO:0031625|GO:0033314|GO:0042981|GO:0043523|GO:0045116|GO:0046982|GO:0051402	protein-coding	NEDD8 activating enzyme E1 subunit 1	chr16	66836781	66864879
NAGK	0	0	-21.485	-4.42526	21.485	down	55577	GNK|HSA242910	GO:0005515|GO:0005524|GO:0006044|GO:0006051|GO:0009384|GO:0019262|GO:0045127	protein-coding	N-acetylglucosamine kinase	chr2	71295408	71305998
NAIP	0	0	-11.2498	-3.49182	11.2498	down	4671	BIRC1|NLRB1|psiNAIP	GO:0004869|GO:0005515|GO:0005524|GO:0005737|GO:0006954|GO:0007399|GO:0016323|GO:0017111|GO:0043066|GO:0043154|GO:0043524|GO:0045087|GO:0046872	protein-coding	NLR family, apoptosis inhibitory protein	chr5	70264310	70407863
NAPB	0	0	-22.2548	-4.47604	22.2548	down	63908	SNAP-BETA|SNAPB	GO:0006886|GO:0010807|GO:0019905|GO:0035249|GO:0035494|GO:0070044	protein-coding	N-ethylmaleimide-sensitive factor attachment protein, beta	chr20	23355156	23402156
NARS2	0	0	-24.0262	-4.58654	24.0262	down	79731	SLM5|asnRS	GO:0003676|GO:0004816|GO:0005524|GO:0005739|GO:0005759|GO:0006418|GO:0006421|GO:0010467	protein-coding	asparaginyl-tRNA synthetase 2, mitochondrial (putative)	chr11	78147007	78285909
NAT9	0	0	-12.7838	-3.67624	12.7838	down	26151	EBSP, hNATL	GO:0008080|GO:0043234	protein-coding	N-acetyltransferase 9 (GCN5-related, putative)	chr17	72766686	72772470
NBN	0	0	-10.6258	-3.4095	10.6258	down	4683	AT-V1|AT-V2|ATV|NBS|NBS1|P95	GO:0000077|GO:0000723|GO:0000724|GO:0000784|GO:0001832|GO:0003684|GO:0004003|GO:0005515|GO:0005634|GO:0005654|GO:0005657|GO:0005730|GO:0006281|GO:0006302|GO:0006915|GO:0007050|GO:0007093|GO:0007095|GO:0007126|GO:0008134|GO:0008283|GO:0016605|GO:0030174|GO:0030330|GO:0030870|GO:0031954|GO:0032508|GO:0033674|GO:0035861|GO:0042405|GO:0045190|GO:0047485|GO:0050885	protein-coding	nibrin	chr8	90945564	90996899
NBPF2P	0	0	-10.3681	-3.37409	10.3681	down	343381			pseudo	neuroblastoma breakpoint family, member 2, pseudogene	chr1	21749601	21754300
NCAPG	0	0	-11.6321	-3.54004	11.6321	down	64151	CAPG|CHCG|NY-MEL-3	GO:0000278|GO:0000796|GO:0005515|GO:0005634|GO:0005737|GO:0005813|GO:0005829|GO:0007076|GO:0015629|GO:0051301	protein-coding	non-SMC condensin I complex, subunit G	chr4	17812436	17846487
NCBP1	0	0	-16.2021	-4.01811	16.2021	down	4686	CBP80|NCBP|Sto1	GO:0000184|GO:0000339|GO:0000387|GO:0000398|GO:0003723|GO:0005515|GO:0005634|GO:0005654|GO:0005829|GO:0005845|GO:0005846|GO:0006366|GO:0006368|GO:0006369|GO:0006370|GO:0006379|GO:0006406|GO:0006446|GO:0008334|GO:0008380|GO:0010467|GO:0016032|GO:0016070|GO:0016071|GO:0030529|GO:0031047|GO:0031124|GO:0031442|GO:0034660|GO:0045292|GO:0050434	protein-coding	nuclear cap binding protein subunit 1, 80kDa	chr9	100395705	100436029
NCF2	0	0	-23.8366	-4.57511	23.8366	down	4688	NCF-2|NOXA2|P67-PHOX|P67PHOX	GO:0001669|GO:0002474|GO:0002479|GO:0005515|GO:0005730|GO:0005737|GO:0005829|GO:0006801|GO:0006968|GO:0007568|GO:0008022|GO:0009055|GO:0009749|GO:0014823|GO:0016175|GO:0032010|GO:0032496|GO:0032570|GO:0032870|GO:0034616|GO:0042493|GO:0042554|GO:0042590|GO:0043020|GO:0043525|GO:0045087|GO:0045730|GO:0045777|GO:0048365|GO:0051701|GO:0055093|GO:0090382	protein-coding	neutrophil cytosolic factor 2	chr1	183524697	183560056
NCLN	0	0	-10.9026	-3.4466	10.9026	down	56926	NET59	GO:0005515|GO:0005634|GO:0005730|GO:0005783|GO:0005789|GO:0006508|GO:0008233|GO:0009966|GO:0016021|GO:0043231	protein-coding	nicalin	chr19	3185875	3209573
NCS1	0	0	-28.672	-4.84157	28.672	down	23413	FLUP|FREQ	GO:0005245|GO:0005509|GO:0005515|GO:0005737|GO:0005829|GO:0005886|GO:0010975|GO:0014069|GO:0030054|GO:0030424|GO:0030425|GO:0031410|GO:0032580|GO:0043231|GO:0045211|GO:0045921|GO:0048015|GO:0048471	protein-coding	neuronal calcium sensor 1	chr9	132934857	132999583
NDC80	0	0	-29.908	-4.90246	29.908	down	10403	HEC|HEC1|HsHec1|KNTC2|TID3|hsNDC80	GO:0000070|GO:0000132|GO:0000278|GO:0000775|GO:0000776|GO:0000777|GO:0000942|GO:0005515|GO:0005634|GO:0005829|GO:0007049|GO:0007051|GO:0007052|GO:0007059|GO:0007067|GO:0008608|GO:0031262|GO:0048015|GO:0051301	protein-coding	NDC80 kinetochore complex component	chr18	2571510	2616634
NDRG3	0	0	-25.2653	-4.65908	25.2653	down	57446		GO:0003674|GO:0005737|GO:0007283|GO:0030154|GO:0030308	protein-coding	NDRG family member 3	chr20	35280169	35374541
NDUFA1	0	0	-14.5848	-3.86639	14.5848	down	4694	CI-MWFE|MWFE|ZNF183	GO:0005739|GO:0005743|GO:0005747|GO:0006120|GO:0008137|GO:0016021|GO:0022904|GO:0031966|GO:0044237|GO:0044281	protein-coding	NADH dehydrogenase (ubiquinone) 1 alpha subcomplex, 1, 7.5kDa	chrX	119005734	119010629
NDUFA12	0	0	-15.1125	-3.91767	15.1125	down	55967	B17.2|DAP13	GO:0003954|GO:0005737|GO:0005739|GO:0005743|GO:0005747|GO:0006979|GO:0007585|GO:0008137|GO:0009055|GO:0022904|GO:0044237|GO:0044281	protein-coding	NADH dehydrogenase (ubiquinone) 1 alpha subcomplex, 12	chr12	95365104	95397489
NDUFA13	0	0	-10.9685	-3.4553	10.9685	down	51079	B16.6|CDA016|GRIM-19|GRIM19	GO:0003954|GO:0005515|GO:0005524|GO:0005654|GO:0005737|GO:0005739|GO:0005743|GO:0005746|GO:0005747|GO:0006606|GO:0008137|GO:0016021|GO:0017148|GO:0022904|GO:0030262|GO:0030308|GO:0031966|GO:0044237|GO:0044281|GO:0045892|GO:0072593|GO:0097190|GO:2001243	protein-coding	NADH dehydrogenase (ubiquinone) 1 alpha subcomplex, 13	chr19	19627019	19646885
NDUFAB1	0	0	-23.4006	-4.54847	23.4006	down	4706	ACP|FASN2A|SDAP	GO:0000036|GO:0005504|GO:0005509|GO:0005743|GO:0005747|GO:0005759|GO:0006120|GO:0006633|GO:0008137|GO:0009249|GO:0022904|GO:0031966|GO:0044237|GO:0044281	protein-coding	NADH dehydrogenase (ubiquinone) 1, alpha/beta subcomplex, 1, 8kDa	chr16	23592335	23607639
NDUFAF6	0	0	-10.162	-3.34511	10.162	down	137682	C8orf38	GO:0005634|GO:0005737|GO:0005743|GO:0009058|GO:0016740|GO:0032981	protein-coding	NADH dehydrogenase (ubiquinone) complex I, assembly factor 6	chr8	95970236	96088396
NDUFB5	0	0	-32.0937	-5.00422	32.0937	down	4711	CISGDH|SGDH	GO:0005739|GO:0005743|GO:0005747|GO:0006120|GO:0008137|GO:0016021|GO:0022904|GO:0044237|GO:0044281	protein-coding	NADH dehydrogenase (ubiquinone) 1 beta subcomplex, 5, 16kDa	chr3	179322575	179342288
NDUFB9	0	0	-10.2146	-3.35256	10.2146	down	4715	B22|CI-B22|LYRM3|UQOR22	GO:0005739|GO:0005743|GO:0005747|GO:0006120|GO:0007605|GO:0008137|GO:0022904|GO:0044237|GO:0044281	protein-coding	NADH dehydrogenase (ubiquinone) 1 beta subcomplex, 9, 22kDa	chr8	125551343	125580751
NDUFC2	0	0	-10.1812	-3.34783	10.1812	down	4718	B14.5b|CI-B14.5b|HLC-1|NADHDH2	GO:0005737|GO:0005743|GO:0005747|GO:0006120|GO:0008137|GO:0016021|GO:0022904|GO:0044237|GO:0044281	protein-coding	NADH dehydrogenase (ubiquinone) 1, subcomplex unknown, 2, 14.5kDa	chr11	77779393	77791265
NDUFC2-KCTD14	0	0	-15.0435	-3.91107	15.0435	down	100532726		GO:0005743|GO:0006120|GO:0008137|GO:0016021|GO:0070469	protein-coding	NDUFC2-KCTD14 readthrough	chr11	77726761	77791265
NDUFS6	0	0	-28.5118	-4.83349	28.5118	down	4726	CI-13kA|CI-13kD-A|CI13KDA	GO:0005743|GO:0005747|GO:0006120|GO:0006631|GO:0006936|GO:0008137|GO:0009055|GO:0010259|GO:0022904|GO:0035264|GO:0044237|GO:0044281|GO:0061458|GO:0070584|GO:0072358	protein-coding	NADH dehydrogenase (ubiquinone) Fe-S protein 6, 13kDa (NADH-coenzyme Q reductase)	chr5	1801496	1816167
NDUFS8	0	0	-10.9658	-3.45493	10.9658	down	4728	CI-23k|CI23KD|TYKY	GO:0003954|GO:0005739|GO:0005743|GO:0005747|GO:0006120|GO:0006979|GO:0008137|GO:0022904|GO:0032981|GO:0044237|GO:0044281|GO:0046872|GO:0051539	protein-coding	NADH dehydrogenase (ubiquinone) Fe-S protein 8, 23kDa (NADH-coenzyme Q reductase)	chr11	67798084	67804114
NECAP2	0	0	-24.4638	-4.61258	24.4638	down	55707		GO:0005622|GO:0005886|GO:0005905|GO:0006897|GO:0015031|GO:0030125	protein-coding	NECAP endocytosis associated 2	chr1	16767167	16786584
NEK1	0	0	-11.1024	-3.47279	11.1024	down	4750	NY-REN-55|SRPS2|SRPS2A	GO:0000242|GO:0004672|GO:0004674|GO:0004713|GO:0005515|GO:0005524|GO:0005634|GO:0005730|GO:0005737|GO:0005813|GO:0006974|GO:0007067|GO:0010212|GO:0031965|GO:0042384|GO:0046872|GO:0051301	protein-coding	NIMA-related kinase 1	chr4	170314421	170533778
NEK4	0	0	-10.9448	-3.45217	10.9448	down	6787	NRK2|STK2|pp12301	GO:0004674|GO:0005524|GO:0005634|GO:0005730|GO:0006468|GO:0007067|GO:0046872|GO:0051301	protein-coding	NIMA-related kinase 4	chr3	52744796	52804965
NEK6	0	0	-14.6067	-3.86856	14.6067	down	10783	SID6-1512	GO:0000278|GO:0000287|GO:0000910|GO:0000922|GO:0004674|GO:0004871|GO:0005515|GO:0005524|GO:0005634|GO:0005737|GO:0005815|GO:0005829|GO:0005874|GO:0006468|GO:0006915|GO:0007059|GO:0007067|GO:0007077|GO:0007165|GO:0007346|GO:0016607|GO:0018105|GO:0019894|GO:0019901|GO:0030071|GO:0031572|GO:0043123|GO:0046777|GO:0051225|GO:2000772	protein-coding	NIMA-related kinase 6	chr9	127019885	127114719
NEK7	0	0	-30.0266	-4.90817	30.0266	down	140609		GO:0000910|GO:0000922|GO:0004674|GO:0005524|GO:0005634|GO:0005737|GO:0005815|GO:0005874|GO:0006468|GO:0007346|GO:0046872|GO:0051225	protein-coding	NIMA-related kinase 7	chr1	198126108	198291548
NET1	0	0	-10.6763	-3.41634	10.6763	down	10276	ARHGEF8|NET1A	GO:0001558|GO:0005085|GO:0005089|GO:0005543|GO:0005634|GO:0005829|GO:0007165|GO:0007264|GO:0032321|GO:0043065|GO:0048011|GO:0051056|GO:0070301|GO:0071479|GO:0097190	protein-coding	neuroepithelial cell transforming 1	chr10	5454514	5501019
NFATC2IP	0	0	-12.9711	-3.69722	12.9711	down	84901	ESC2|NIP45|RAD60	GO:0001816|GO:0005634|GO:0005737|GO:0006355	protein-coding	nuclear factor of activated T-cells, cytoplasmic, calcineurin-dependent 2 interacting protein	chr16	28962128	28977767
NFIX	0	0	-13.7525	-3.78162	13.7525	down	4784	MRSHSS|NF1A|SOTOS2	GO:0000122|GO:0003677|GO:0003700|GO:0003705|GO:0005634|GO:0006260|GO:0006366|GO:0021680|GO:0021707|GO:0045944|GO:0048708	protein-coding	nuclear factor I/X (CCAAT-binding transcription factor)	chr19	13106584	13209610
NFU1	0	0	-10.6854	-3.41757	10.6854	down	27247	HIRIP|HIRIP5|MMDS1|NIFUC|Nfu|NifU	GO:0005506|GO:0005515|GO:0005634|GO:0005737|GO:0005739|GO:0005813|GO:0005829|GO:0016226|GO:0051539	protein-coding	NFU1 iron-sulfur cluster scaffold homolog (S. cerevisiae)	chr2	69623245	69664760
NFYA	1.54734e-06	3.30855e-06	-10.2301	-3.35475	10.2301	down	4800	CBF-A|CBF-B|HAP2|NF-YA	GO:0003677|GO:0003700|GO:0005515|GO:0005634|GO:0005654|GO:0006355|GO:0006366|GO:0016602|GO:0044255|GO:0044281|GO:0045944	protein-coding	nuclear transcription factor Y, alpha	chr6	41040707	41070146
NFYC	0	0	-11.9455	-3.57839	11.9455	down	4802	CBF-C|CBFC|H1TF2A|HAP5|HSM|NF-YC	GO:0003677|GO:0003700|GO:0003713|GO:0005515|GO:0005634|GO:0005654|GO:0006351|GO:0006355|GO:0006357|GO:0006457|GO:0016602|GO:0043565|GO:0044255|GO:0044281|GO:0045893|GO:0046982	protein-coding	nuclear transcription factor Y, gamma	chr1	41157242	41237276
NGRN	0	0	-35.9387	-5.16747	35.9387	down	51335	DSC92	GO:0003674|GO:0005576|GO:0005634|GO:0030182	protein-coding	neugrin, neurite outgrowth associated	chr15	90808895	90815443
NHLRC3	0	0	-11.8736	-3.56969	11.8736	down	387921		GO:0005576	protein-coding	NHL repeat containing 3	chr13	39612448	39624244
NHP2	0	0	-16.5932	-4.05252	16.5932	down	55651	DKCB2|NHP2P|NOLA2	GO:0005730|GO:0005732|GO:0015030|GO:0030515|GO:0031118	protein-coding	NHP2 ribonucleoprotein	chr5	177576465	177580961
NIP7	0	0	-14.488	-3.85679	14.488	down	51388	HSPC031|KD93	GO:0003723|GO:0005515|GO:0005730|GO:0042255	protein-coding	NIP7, nucleolar pre-rRNA processing protein	chr16	69373415	69377013
NIPSNAP1	0	0	-22.5564	-4.49547	22.5564	down	8508		GO:0005739|GO:0005743|GO:0019233|GO:0042165|GO:0097060	protein-coding	nipsnap homolog 1 (C. elegans)	chr22	29950798	29977326
NIPSNAP3A	0	0	-10.746	-3.42573	10.746	down	25934	NIPSNAP4|TASSC	GO:0005515|GO:0005829	protein-coding	nipsnap homolog 3A (C. elegans)	chr9	107509969	107535189
NME2	0	0	-12.9437	-3.69418	12.9437	down	4831	NDKB|NDPK-B|NDPKB|NM23-H2|NM23B|PUF	GO:0001726|GO:0003677|GO:0003700|GO:0004550|GO:0004673|GO:0005515|GO:0005524|GO:0005634|GO:0005737|GO:0005829|GO:0005925|GO:0006183|GO:0006228|GO:0006241|GO:0006351|GO:0006355|GO:0007155|GO:0007229|GO:0009142|GO:0015949|GO:0030027|GO:0043066|GO:0044281|GO:0045618|GO:0045682|GO:0045944|GO:0046872|GO:0050679|GO:0055086|GO:0071944	protein-coding	NME/NM23 nucleoside diphosphate kinase 2	chr17	49242796	49249105
NMRK1	0	0	-10.2184	-3.3531	10.2184	down	54981	C9orf95|NRK1|bA235O14.2	GO:0004849|GO:0005524|GO:0009435|GO:0046872|GO:0050262	protein-coding	nicotinamide riboside kinase 1	chr9	77676116	77703133
NMU	0	0	-27.5081	-4.78178	27.5081	down	10874		GO:0001696|GO:0005102|GO:0005576|GO:0006940|GO:0006950|GO:0007165|GO:0007186|GO:0007218|GO:0007586|GO:0009648|GO:0019233|GO:0042755|GO:0042922|GO:0043195|GO:0045987|GO:0046887|GO:0050806	protein-coding	neuromedin U	chr4	56461398	56502465
NOL10	0	0	-11.6802	-3.54599	11.6802	down	79954	PQBP5	GO:0005730	protein-coding	nucleolar protein 10	chr2	10710892	10830113
NOL7	0	0	-14.3422	-3.8422	14.3422	down	51406	C6orf90|PQBP3|RARG-1|dJ223E5.2	GO:0005730|GO:0005739	protein-coding	nucleolar protein 7, 27kDa	chr6	13615559	13621127
NOP10	0	0	-15.2901	-3.93453	15.2901	down	55505	DKCB1|NOLA3|NOP10P	GO:0001522|GO:0005515|GO:0005730|GO:0005732|GO:0006364|GO:0015030|GO:0030515|GO:0072588	protein-coding	NOP10 ribonucleoprotein	chr15	34633917	34635362
NOX4	0	0	-18.5536	-4.21363	18.5536	down	50507	KOX|KOX-1|RENOX	GO:0000166|GO:0000902|GO:0001666|GO:0005634|GO:0005739|GO:0005789|GO:0005925|GO:0006954|GO:0007569|GO:0008285|GO:0009055|GO:0014911|GO:0016021|GO:0016174|GO:0016175|GO:0016324|GO:0019826|GO:0020037|GO:0035051|GO:0042554|GO:0043020|GO:0043065|GO:0043406|GO:0045453|GO:0048471|GO:0050660|GO:0050667|GO:0051496|GO:0051897|GO:0055114|GO:0070374|GO:0071320|GO:0071333|GO:0071480|GO:0071560|GO:0072341|GO:…	protein-coding	NADPH oxidase 4	chr11	89057522	89322779
NPC2	0	0	-16.1379	-4.01238	16.1379	down	10577	EDDM1|HE1	GO:0005515|GO:0005576|GO:0005764|GO:0005783|GO:0008203|GO:0009615|GO:0015485|GO:0015914|GO:0019747|GO:0019899|GO:0030301|GO:0032366|GO:0032367|GO:0033344|GO:0042632|GO:0046836	protein-coding	Niemann-Pick disease, type C2	chr14	74946643	74960084
NPM1P39	0	0	-30.5845	-4.93473	30.5845	down	440577			pseudo	nucleophosmin 1 (nucleolar phosphoprotein B23, numatrin) pseudogene 39	chr1	27533766	27533868
NPRL2	0	0	-10.1962	-3.34997	10.1962	down	10641	NPR2|NPR2L|TUSC4	GO:0004672|GO:0005096|GO:0005515|GO:0005737|GO:0006468|GO:0033673	protein-coding	nitrogen permease regulator-like 2 (S. cerevisiae)	chr3	50384919	50388486
NR2C2	0	0	-22.9504	-4.52045	22.9504	down	7182	TAK1|TR2R1|TR4|hTAK1	GO:0003700|GO:0003707|GO:0003713|GO:0004872|GO:0005515|GO:0005634|GO:0005654|GO:0005730|GO:0006355|GO:0006367|GO:0007283|GO:0007399|GO:0008270|GO:0010467|GO:0021549|GO:0030154|GO:0040019|GO:0043565|GO:0045944|GO:0046982|GO:0048520|GO:0051321	protein-coding	nuclear receptor subfamily 2, group C, member 2	chr3	14989236	15090780
NR2F6	0	0	-10.4437	-3.38456	10.4437	down	2063	EAR-2|EAR2|ERBAL2	GO:0000122|GO:0003677|GO:0003700|GO:0003707|GO:0004879|GO:0004887|GO:0005515|GO:0005634|GO:0005654|GO:0006367|GO:0007165|GO:0008270|GO:0010467|GO:0030522|GO:0043153|GO:0043565|GO:0048666|GO:0050965	protein-coding	nuclear receptor subfamily 2, group F, member 6	chr19	17342694	17356151
NRAS	0	0	-31.3929	-4.97237	31.3929	down	4893	ALPS4|N-ras|NRAS1|NS6	GO:0000139|GO:0000165|GO:0000186|GO:0003924|GO:0005525|GO:0005886|GO:0007173|GO:0007264|GO:0007265|GO:0007411|GO:0007596|GO:0008284|GO:0008286|GO:0008542|GO:0008543|GO:0030036|GO:0032228|GO:0035022|GO:0038095|GO:0043524|GO:0045087|GO:0048011|GO:0048169|GO:0050900|GO:0051146	protein-coding	neuroblastoma RAS viral (v-ras) oncogene homolog	chr1	115247085	115259515
NRBP1	0	0	-13.3742	-3.74138	13.3742	down	29959	BCON3|MADM|MUDPNP|NRBP	GO:0004672|GO:0005515|GO:0005524|GO:0005654|GO:0005938|GO:0006367|GO:0006888|GO:0010467|GO:0012505|GO:0016020|GO:0030027|GO:0042803|GO:0048471	protein-coding	nuclear receptor binding protein 1	chr2	27650657	27665124
NSFP1	0	0	-67.5649	-6.0782	67.5649	down	728806	NSFP		pseudo	N-ethylmaleimide-sensitive factor pseudogene 1	chr17	44450179	44500463
NSG1	0	0	-14.8108	-3.88858	14.8108	down	27065	D4S234|D4S234E|NEEP21|P21	GO:0000139|GO:0005634|GO:0005737|GO:0007212|GO:0016021|GO:0032051|GO:0048268	protein-coding	neuron specific gene family member 1	chr4	4349869	4420785
NSMCE4A	0	0	-23.0916	-4.5293	23.0916	down	54780	C10orf86|NS4EA|NSE4A	GO:0000781|GO:0005515|GO:0005634|GO:0006281|GO:0006310|GO:0030915|GO:2001022	protein-coding	non-SMC element 4 homolog A (S. cerevisiae)	chr10	123716603	123734743
NSMF	0	0	-20.0827	-4.32788	20.0827	down	26012	HH9|NELF	GO:0005634|GO:0005635|GO:0005719|GO:0005737|GO:0014069|GO:0016020|GO:0016363|GO:0030054|GO:0030425|GO:0030863|GO:0031965|GO:0035307|GO:0043005|GO:0043204|GO:0043523|GO:0045202|GO:0045211|GO:0048168|GO:0048306|GO:0048814|GO:0071230|GO:0071257|GO:0071371|GO:0097440|GO:2001224	protein-coding	NMDA receptor synaptonuclear signaling and neuronal migration factor	chr9	140342023	140353786
NSUN5P2	0	0	-17.2013	-4.10444	17.2013	down	260294	NOL1R2|NSUN5C|WBSCR20B|WBSCR20C	GO:0003723|GO:0008168	pseudo	NOP2/Sun domain family, member 5 pseudogene 2	chr7	72418832	72425302
NT5DC2	0	0	-13.9047	-3.7975	13.9047	down	64943		GO:0016787|GO:0046872	protein-coding	5'-nucleotidase domain containing 2	chr3	52558385	52569093
NTAN1	0	0	-11.4664	-3.51934	11.4664	down	123803	PNAA|PNAD	GO:0005634|GO:0005737|GO:0007613|GO:0008344|GO:0008418	protein-coding	N-terminal asparagine amidase	chr16	15131710	15149936
NTPCR	0	0	-14.8351	-3.89095	14.8351	down	84284	C1orf57|HCR-NTPase|RP4-678E16.2	GO:0005524|GO:0016740|GO:0017111	protein-coding	nucleoside-triphosphatase, cancer-related	chr1	233086370	233114219
NUB1	0	0	-11.0035	-3.45989	11.0035	down	51667	BS4|NUB1L|NYREN18	GO:0005515|GO:0005634|GO:0006511|GO:0016567|GO:0032436|GO:0034341|GO:0034612	protein-coding	negative regulator of ubiquitin-like proteins 1	chr7	151038847	151075548
NUDT21	0	0	-13.6121	-3.76682	13.6121	down	11051	CFIM25|CPSF5	GO:0000398|GO:0003723|GO:0003729|GO:0005515|GO:0005634|GO:0005654|GO:0005813|GO:0005849|GO:0006366|GO:0006369|GO:0006378|GO:0006397|GO:0008380|GO:0010467|GO:0016787|GO:0017091|GO:0031124|GO:0042382|GO:0042803|GO:0042826|GO:0051262	protein-coding	nudix (nucleoside diphosphate linked moiety X)-type motif 21	chr16	56463048	56485261
NUDT5	0	0	-16.0123	-4.00111	16.0123	down	11164	YSA1|YSA1H|YSAH1|hYSAH1	GO:0000287|GO:0005622|GO:0005829|GO:0009117|GO:0009191|GO:0017110|GO:0019144|GO:0019303|GO:0030515|GO:0034656|GO:0044281|GO:0047631|GO:0050072|GO:0055086	protein-coding	nudix (nucleoside diphosphate linked moiety X)-type motif 5	chr10	12209573	12238143
NUDT9	0	0	-10.5511	-3.39932	10.5511	down	53343	NUDT10	GO:0005622|GO:0005759|GO:0019144|GO:0034656|GO:0043262|GO:0044281|GO:0046032|GO:0046709|GO:0047631|GO:0055086	protein-coding	nudix (nucleoside diphosphate linked moiety X)-type motif 9	chr4	88343728	88380606
NUP107	0	0	-14.7746	-3.88504	14.7746	down	57122	NUP84	GO:0000278|GO:0000776|GO:0000777|GO:0005487|GO:0005515|GO:0005635|GO:0005643|GO:0005829|GO:0005975|GO:0006406|GO:0007077|GO:0008645|GO:0010827|GO:0015031|GO:0015758|GO:0016032|GO:0017056|GO:0019221|GO:0031080|GO:0031965|GO:0034399|GO:0044281|GO:0051292|GO:0055085	protein-coding	nucleoporin 107kDa	chr12	69080731	69136473
NUP153	0	0	-10.0018	-3.32219	10.0018	down	9972	HNUP153|N153	GO:0000278|GO:0003677|GO:0005215|GO:0005487|GO:0005515|GO:0005643|GO:0005654|GO:0005730|GO:0005737|GO:0005975|GO:0006913|GO:0007077|GO:0008270|GO:0008645|GO:0010827|GO:0015031|GO:0015758|GO:0016032|GO:0017056|GO:0019048|GO:0019221|GO:0031965|GO:0034399|GO:0042405|GO:0042802|GO:0043495|GO:0044281|GO:0044615|GO:0046718|GO:0046832|GO:0051028|GO:0051292|GO:0055085|GO:0075732	protein-coding	nucleoporin 153kDa	chr6	17615266	17707065
NUP37	0	0	-13.4624	-3.75086	13.4624	down	79023	p37	GO:0000278|GO:0000776|GO:0000777|GO:0005515|GO:0005635|GO:0005829|GO:0005975|GO:0007059|GO:0007067|GO:0007077|GO:0008645|GO:0010827|GO:0015031|GO:0015758|GO:0016032|GO:0019221|GO:0031080|GO:0044281|GO:0051028|GO:0051301|GO:0055085	protein-coding	nucleoporin 37kDa	chr12	102467973	102513869
NUP54	0	0	-18.1149	-4.17911	18.1149	down	53371		GO:0000278|GO:0005487|GO:0005635|GO:0005643|GO:0005654|GO:0005737|GO:0005975|GO:0006605|GO:0007077|GO:0008645|GO:0010827|GO:0015758|GO:0016032|GO:0019221|GO:0031965|GO:0044281|GO:0051028|GO:0055085	protein-coding	nucleoporin 54kDa	chr4	77035817	77069655
NUP88	0	0	-10.9367	-3.45111	10.9367	down	4927		GO:0000278|GO:0005215|GO:0005634|GO:0005643|GO:0005730|GO:0005829|GO:0005975|GO:0007077|GO:0008645|GO:0010827|GO:0015031|GO:0015758|GO:0016032|GO:0019221|GO:0044281|GO:0051028|GO:0055085	protein-coding	nucleoporin 88kDa	chr17	5264266	5323059
NUP93	0	0	-12.3017	-3.62078	12.3017	down	9688	NIC96	GO:0000278|GO:0005635|GO:0005643|GO:0005975|GO:0007077|GO:0008645|GO:0010827|GO:0015031|GO:0015758|GO:0016032|GO:0017056|GO:0019221|GO:0031965|GO:0034399|GO:0044281|GO:0051028|GO:0051292|GO:0055085	protein-coding	nucleoporin 93kDa	chr16	56764017	56878861
NUSAP1	0	0	-33.2021	-5.0532	33.2021	down	51203	ANKT|BM037|LNP|NUSAP|PRO0310p1|Q0310|SAPL	GO:0000070|GO:0000281|GO:0003677|GO:0005634|GO:0005694|GO:0005730|GO:0005737|GO:0005876|GO:0007076|GO:0008017|GO:0040001|GO:0045840	protein-coding	nucleolar and spindle associated protein 1	chr15	41624892	41673248
OARD1	0	0	-18.4417	-4.2049	18.4417	down	221443	C6orf130|TARG1|dJ34B21.3	GO:0001883|GO:0005515|GO:0019213|GO:0042278	protein-coding	O-acyl-ADP-ribose deacylase 1	chr6	41034531	41040268
OCIAD1	0	0	-39.1303	-5.29021	39.1303	down	54940	ASRIJ|OCIA|TPA018	GO:0005515|GO:0005739|GO:0005768	protein-coding	OCIA domain containing 1	chr4	48833060	48863834
OCIAD2	0	0	-12.4179	-3.63435	12.4179	down	132299		GO:0005743|GO:0005768	protein-coding	OCIA domain containing 2	chr4	48887405	48908815
OGFRL1	0	0	-20.7705	-4.37646	20.7705	down	79627	dJ331H24.1	GO:0004872|GO:0016020	protein-coding	opioid growth factor receptor-like 1	chr6	71998477	72012230
OGN	0	0	-18.3001	-4.19378	18.3001	down	4969	OG|OIF|SLRR3A	GO:0005515|GO:0005576|GO:0005578|GO:0005615|GO:0005796|GO:0005975|GO:0008083|GO:0018146|GO:0030203|GO:0031012|GO:0042339|GO:0042340|GO:0043202|GO:0044281|GO:0048662	protein-coding	osteoglycin	chr9	95146249	95166937
OMD	0	0	-21.3293	-4.41476	21.3293	down	4958	OSAD|SLRR2C	GO:0005576|GO:0005578|GO:0005796|GO:0005975|GO:0007155|GO:0018146|GO:0030203|GO:0042339|GO:0042340|GO:0043202|GO:0044281	protein-coding	osteomodulin	chr9	95176527	95186836
OPA1	0	0	-17.9946	-4.16949	17.9946	down	4976	MGM1|NPG|NTG|largeG	GO:0000266|GO:0000287|GO:0001843|GO:0003924|GO:0005515|GO:0005525|GO:0005739|GO:0005741|GO:0005743|GO:0005758|GO:0006184|GO:0006915|GO:0007005|GO:0007007|GO:0007601|GO:0008053|GO:0016021|GO:0019896|GO:0030061|GO:0030425|GO:0090201|GO:0090398	protein-coding	optic atrophy 1 (autosomal dominant)	chr3	193310933	193415600
ORAOV1	0	0	-16.2806	-4.02508	16.2806	down	220064	TAOS1	GO:0003674|GO:0005575|GO:0008150	protein-coding	oral cancer overexpressed 1	chr11	69471368	69490165
ORC2	0	0	-12.3731	-3.62913	12.3731	down	4999	ORC2L	GO:0000082|GO:0000122|GO:0000278|GO:0000792|GO:0000808|GO:0000939|GO:0003688|GO:0005515|GO:0005634|GO:0005654|GO:0005664|GO:0006260|GO:0006270	protein-coding	origin recognition complex, subunit 2	chr2	201774894	201828424
ORMDL1	0	0	-14.4925	-3.85724	14.4925	down	94101		GO:0005789|GO:0006672|GO:0016021	protein-coding	ORM1-like 1 (S. cerevisiae)	chr2	190634993	190649097
OSBPL3	0	0	-15.0013	-3.90701	15.0013	down	26031	ORP-3|ORP3|OSBP3	GO:0005515|GO:0005543|GO:0005829|GO:0005886|GO:0006869|GO:0015485|GO:0031965|GO:0097038	protein-coding	oxysterol binding protein-like 3	chr7	24836164	25019760
OSGEPL1	0	0	-11.8028	-3.56106	11.8028	down	64172	Qri7	GO:0005739|GO:0008033|GO:0016746|GO:0046872	protein-coding	O-sialoglycoprotein endopeptidase-like 1	chr2	190611386	190627953
P2RX4	0	0	-11.9717	-3.58155	11.9717	down	5025	P2X4|P2X4R	GO:0001614|GO:0001894|GO:0002028|GO:0004931|GO:0005102|GO:0005507|GO:0005524|GO:0005765|GO:0005886|GO:0005887|GO:0006810|GO:0007165|GO:0008217|GO:0008270|GO:0010524|GO:0010614|GO:0016020|GO:0019233|GO:0030054|GO:0032308|GO:0033198|GO:0034405|GO:0035590|GO:0042118|GO:0042803|GO:0045296|GO:0045429|GO:0048471|GO:0050850|GO:0051899|GO:0051928|GO:0055117|GO:0055119|GO:0097190	protein-coding	purinergic receptor P2X, ligand-gated ion channel, 4	chr12	121647664	121671909
PAAF1	0	0	-30.5569	-4.93342	30.5569	down	80227	PAAF|Rpn14|WDR71	GO:0000502|GO:0005515|GO:0019048	protein-coding	proteasomal ATPase-associated factor 1	chr11	73587744	73638781
PACRGL	0	0	-13.1737	-3.71959	13.1737	down	133015	C4orf28		protein-coding	PARK2 co-regulated-like	chr4	20697905	20754530
PAFAH1B3	0	0	-10.5032	-3.39276	10.5032	down	5050	PAFAHG	GO:0003847|GO:0005515|GO:0005829|GO:0006629|GO:0007283|GO:0007399|GO:0007420|GO:0016042|GO:0046982	protein-coding	platelet-activating factor acetylhydrolase 1b, catalytic subunit 3 (29kDa)	chr19	42801185	42806952
PAGR1	0	0	-10.5141	-3.39426	10.5141	down	79447	C16orf53|GAS|PA1	GO:0005515|GO:0005634|GO:0035097	protein-coding	PAXIP1 associated glutamate-rich protein 1	chr16	29827528	29833816
PAIP2B	0	0	-14.2082	-3.82866	14.2082	down	400961		GO:0000900|GO:0005515|GO:0005737|GO:0045947	protein-coding	poly(A) binding protein interacting protein 2B	chr2	71409868	71454233
PAPD5	0	0	-10.4965	-3.39184	10.4965	down	64282	TRF4-2	GO:0003674|GO:0003677|GO:0003887|GO:0005575|GO:0005634|GO:0005737|GO:0006260|GO:0007067|GO:0046872|GO:0051301|GO:0071044	protein-coding	PAP associated domain containing 5	chr16	50186829	50269219
PAPD7	0	0	-12.4809	-3.64165	12.4809	down	11044	LAK-1|LAK1|POLK|POLS|TRF4|TRF4-1|TRF41|TUTASE5	GO:0003677|GO:0003887|GO:0005634|GO:0006260|GO:0006302|GO:0007062|GO:0007076|GO:0042493|GO:0043221|GO:0046872|GO:0051301	protein-coding	PAP associated domain containing 7	chr5	6714718	6757161
PAPOLG	0	0	-13.1872	-3.72107	13.1872	down	64895		GO:0003723|GO:0004652|GO:0005524|GO:0005634|GO:0006378|GO:0043631|GO:0046872	protein-coding	poly(A) polymerase gamma	chr2	60983365	61029221
PARK7	0	0	-15.611	-3.96449	15.611	down	11315	DJ-1|DJ1	GO:0003729|GO:0004601|GO:0005515|GO:0005634|GO:0005737|GO:0005739|GO:0006508|GO:0006914|GO:0006954|GO:0007005|GO:0007338|GO:0008219|GO:0008233|GO:0008344|GO:0032091|GO:0042743|GO:0042803|GO:0043523|GO:0043524|GO:0050727|GO:0050821|GO:0051583|GO:0051899|GO:0051920|GO:0060081|GO:0060548|GO:0060765|GO:0070301|GO:2000277|GO:2001237	protein-coding	parkinson protein 7	chr1	8021714	8045342
PARL	0	0	-15.0857	-3.91511	15.0857	down	55486	PSARL|PSARL1|PSENIP2|RHBDS1	GO:0004252|GO:0005634|GO:0005739|GO:0005743|GO:0006508|GO:0016021|GO:0090201|GO:2001243	protein-coding	presenilin associated, rhomboid-like	chr3	183547173	183602693
PARN	0	0	-10.561	-3.40068	10.561	down	5073	DAN	GO:0000166|GO:0000184|GO:0000288|GO:0000289|GO:0003730|GO:0004518|GO:0004535|GO:0005515|GO:0005634|GO:0005730|GO:0005737|GO:0005829|GO:0007292|GO:0009451|GO:0010467|GO:0016070|GO:0016071|GO:0019901|GO:0046872|GO:0090305	protein-coding	poly(A)-specific ribonuclease	chr16	14529557	14724128
PARP2	0	0	-15.5299	-3.95698	15.5299	down	10038	ADPRT2|ADPRTL2|ADPRTL3|ARTD2|PARP-2|pADPRT-2	GO:0003677|GO:0003950|GO:0005515|GO:0005654|GO:0005730|GO:0006281|GO:0006284|GO:0006471	protein-coding	poly (ADP-ribose) polymerase 2	chr14	20811773	20826063
PARP8	0	0	-13.3875	-3.74281	13.3875	down	79668	ARTD16|pART16	GO:0003950|GO:0005622	protein-coding	poly (ADP-ribose) polymerase family, member 8	chr5	49961733	50142356
PARVB	0	0	-15.6331	-3.96653	15.6331	down	29780	CGI-56	GO:0003779|GO:0005515|GO:0005829|GO:0005856|GO:0005886|GO:0005925|GO:0007155|GO:0030018|GO:0030027|GO:0030031|GO:0030032|GO:0031532|GO:0034329|GO:0071963	protein-coding	parvin, beta	chr22	44395091	44565112
PCBD1	0	0	-14.1461	-3.82233	14.1461	down	5092	DCOH|PCBD|PCD|PHS	GO:0003713|GO:0004505|GO:0005515|GO:0005634|GO:0005730|GO:0005737|GO:0005829|GO:0006351|GO:0006559|GO:0006729|GO:0008124|GO:0034641|GO:0042802|GO:0043496|GO:0044281|GO:0045893|GO:0051289|GO:0051291	protein-coding	pterin-4 alpha-carbinolamine dehydratase/dimerization cofactor of hepatocyte nuclear factor 1 alpha	chr10	72643267	72648541
PCED1A	0	0	-10.1546	-3.34405	10.1546	down	64773	C20orf81|FAM113A|bA12M19.1		protein-coding	PC-esterase domain containing 1A	chr20	2815961	2821889
PCGF3	0	0	-11.9313	-3.57668	11.9313	down	10336	DONG1|RNF3|RNF3A	GO:0005515|GO:0005634|GO:0006351|GO:0006355|GO:0008270|GO:0031519	protein-coding	polycomb group ring finger 3	chr4	699573	764427
PCGF5	0	0	-10.3183	-3.36713	10.3183	down	84333	RNF159	GO:0005515|GO:0005634|GO:0005813|GO:0006351|GO:0006355|GO:0008270|GO:0031519	protein-coding	polycomb group ring finger 5	chr10	92922769	93044088
PCID2	0	0	-16.2193	-4.01964	16.2193	down	55795	F10	GO:0005575|GO:0043066|GO:0043488|GO:0045579|GO:0045893|GO:0048536|GO:0090267|GO:2000117	protein-coding	PCI domain containing 2	chr13	113831853	113863029
PCMT1	0	0	-22.7066	-4.50504	22.7066	down	5110	PIMT	GO:0004719|GO:0005737|GO:0005783|GO:0006479|GO:0030091	protein-coding	protein-L-isoaspartate (D-aspartate) O-methyltransferase	chr6	150070831	150132557
PCSK7	0	0	-13.8071	-3.78733	13.8071	down	9159	LPC|PC7|PC8|SPC7	GO:0004252|GO:0006508|GO:0016486|GO:0030173	protein-coding	proprotein convertase subtilisin/kexin type 7	chr11	117075788	117102811
PCYT2	0	0	-22.2346	-4.47474	22.2346	down	5833	ET	GO:0004306|GO:0005575|GO:0005789|GO:0006644|GO:0006646|GO:0008654|GO:0044281|GO:0046474	protein-coding	phosphate cytidylyltransferase 2, ethanolamine	chr17	79860777	79869340
PDCD10	0	0	-41.365	-5.37034	41.365	down	11235	CCM3|TFAR15	GO:0000139|GO:0001525|GO:0005515|GO:0005829|GO:0005886|GO:0006915|GO:0008284|GO:0042803|GO:0043066|GO:0043406|GO:0047485	protein-coding	programmed cell death 10	chr3	167401695	167452651
PDCD2	0	0	-15.3954	-3.94443	15.3954	down	5134	RP8|ZMYND7	GO:0003677|GO:0005515|GO:0005634|GO:0005737|GO:0006915|GO:0046872	protein-coding	programmed cell death 2	chr6	170884660	170893780
PDCD5	0	0	-14.8398	-3.8914	14.8398	down	9141	TFAR19	GO:0003677|GO:0005634|GO:0005737|GO:0006915|GO:0043065	protein-coding	programmed cell death 5	chr19	33072094	33078358
PDGFC	0	0	-17.9461	-4.1656	17.9461	down	56034	FALLOTEIN|SCDGF	GO:0000139|GO:0005161|GO:0005576|GO:0005615|GO:0005634|GO:0005788|GO:0007171|GO:0007417|GO:0008083|GO:0009887|GO:0009986|GO:0042803|GO:0045740|GO:0048008|GO:0048146|GO:0050730|GO:0051781|GO:0071230	protein-coding	platelet derived growth factor C	chr4	157682763	157892546
PDIA5	0	0	-12.5549	-3.65018	12.5549	down	10954	PDIR	GO:0003756|GO:0005788|GO:0005789|GO:0006457|GO:0006662|GO:0006950|GO:0006987|GO:0015035|GO:0016491|GO:0030968|GO:0044267|GO:0045454|GO:0055114	protein-coding	protein disulfide isomerase family A, member 5	chr3	122785856	122880953
PDK4	0	0	-12.6461	-3.66063	12.6461	down	5166		GO:0004672|GO:0004674|GO:0004740|GO:0005524|GO:0005739|GO:0005743|GO:0005759|GO:0006006|GO:0006090|GO:0006468|GO:0006885|GO:0008286|GO:0009267|GO:0010510|GO:0010565|GO:0010906|GO:0042304|GO:0042593|GO:0042594|GO:0044237|GO:0044281|GO:0045124|GO:0046320|GO:0071398|GO:0072593|GO:2000811	protein-coding	pyruvate dehydrogenase kinase, isozyme 4	chr7	95212809	95225925
PDRG1	0	0	-10.8383	-3.43806	10.8383	down	81572	C20orf126|PDRG	GO:0006457|GO:0016272|GO:0051082	protein-coding	p53 and DNA-damage regulated 1	chr20	30532758	30539883
PEA15	0	0	-23.5556	-4.558	23.5556	down	8682	HMAT1|HUMMAT1H|MAT1|MAT1H|PEA-15|PED	GO:0005515|GO:0005737|GO:0005875|GO:0006810|GO:0006915|GO:0008643|GO:0043278|GO:0046325|GO:1902042	protein-coding	phosphoprotein enriched in astrocytes 15	chr1	160175125	160185162
PELI1	0	0	-20.5415	-4.36047	20.5415	down	57162		GO:0001819|GO:0002224|GO:0002755|GO:0004842|GO:0005515|GO:0005634|GO:0005829|GO:0008063|GO:0030890|GO:0031398|GO:0032088|GO:0032496|GO:0034134|GO:0034141|GO:0034142|GO:0034145|GO:0034146|GO:0034162|GO:0034166|GO:0038123|GO:0038124|GO:0042130|GO:0043123|GO:0043331|GO:0045087|GO:0070936	protein-coding	pellino E3 ubiquitin protein ligase 1	chr2	64319786	64371605
PET117	0	0	-13.6378	-3.76954	13.6378	down	100303755	CSRP2BP	GO:0005739	protein-coding	PET117 homolog (S. cerevisiae)	chr20	18118499	18123812
PEX1	0	0	-11.8343	-3.5649	11.8343	down	5189	PBD1A|PBD1B|ZWS|ZWS1	GO:0005515|GO:0005524|GO:0005634|GO:0005730|GO:0005737|GO:0005777|GO:0005778|GO:0005829|GO:0006625|GO:0007031|GO:0008022|GO:0016558|GO:0032403|GO:0042623|GO:0043231|GO:0060152	protein-coding	peroxisomal biogenesis factor 1	chr7	92116337	92157845
PEX3	0	0	-12.2325	-3.61264	12.2325	down	8504	PBD10A|TRG18	GO:0005515|GO:0005634|GO:0005730|GO:0005777|GO:0005778|GO:0005779|GO:0005783|GO:0005829|GO:0007031|GO:0008289|GO:0016557|GO:0032994|GO:0043231|GO:0043234|GO:0045046|GO:0046983|GO:0055085	protein-coding	peroxisomal biogenesis factor 3	chr6	143771918	143811751
PEX7	0	0	-14.7423	-3.88189	14.7423	down	5191	PBD9B|PTS2R|RCDP1|RD	GO:0001764|GO:0001958|GO:0005053|GO:0005777|GO:0005782|GO:0005829|GO:0006635|GO:0007031|GO:0008611|GO:0016558|GO:0019899|GO:0042803	protein-coding	peroxisomal biogenesis factor 7	chr6	137143702	137235072
PFDN2	0	0	-17.479	-4.12755	17.479	down	5202	PFD2	GO:0005515|GO:0005634|GO:0005737|GO:0005739|GO:0006457|GO:0016272|GO:0044267|GO:0051082|GO:0051084	protein-coding	prefoldin subunit 2	chr1	161070346	161087866
PFDN4	0	0	-11.11	-3.47378	11.11	down	5203	C1|PFD4	GO:0005515|GO:0005634|GO:0005737|GO:0005739|GO:0005829|GO:0006457|GO:0016272|GO:0044267|GO:0051082|GO:0051084|GO:0051087	protein-coding	prefoldin subunit 4	chr20	52824502	52836492
PFDN5	0	0	-28.4195	-4.82881	28.4195	down	5204	MM-1|MM1|PFD5	GO:0003714|GO:0005515|GO:0005634|GO:0005737|GO:0006355|GO:0006457|GO:0016272|GO:0044267|GO:0045892|GO:0051082|GO:0051084|GO:0060041|GO:0090090	protein-coding	prefoldin subunit 5	chr12	53689235	53693234
PGM2	0	0	-12.2599	-3.61587	12.2599	down	55276		GO:0000287|GO:0004614|GO:0005829|GO:0005975|GO:0005978|GO:0005980|GO:0006006|GO:0008973|GO:0016052|GO:0019388|GO:0044281|GO:0046386	protein-coding	phosphoglucomutase 2	chr4	37828282	37864559
PGRMC1	0	0	-12.3304	-3.62415	12.3304	down	10857	HPR6.6|MPR	GO:0005496|GO:0005515|GO:0005634|GO:0005730|GO:0005783|GO:0005789|GO:0007411|GO:0009986|GO:0016021|GO:0020037	protein-coding	progesterone receptor membrane component 1	chrX	118370211	118378429
PGRMC2	0	0	-10.5462	-3.39865	10.5462	down	10424	DG6|PMBP	GO:0003707|GO:0005496|GO:0016021|GO:0020037|GO:0043401	protein-coding	progesterone receptor membrane component 2	chr4	129190392	129209984
PHF11	0	0	-12.9073	-3.69012	12.9073	down	51131	APY|BCAP|IGEL|IGER|IGHER|NY-REN-34|NYREN34	GO:0005634|GO:0006351|GO:0006355|GO:0008270	protein-coding	PHD finger protein 11	chr13	50069801	50103117
PHF13	0	0	-25.5901	-4.67751	25.5901	down	148479	PHF5|SPOC1	GO:0000278|GO:0003682|GO:0005634|GO:0005654|GO:0007059|GO:0007076|GO:0008270|GO:0016568|GO:0035064|GO:0051301	protein-coding	PHD finger protein 13	chr1	6673756	6684093
PHF19	0	0	-17.7474	-4.14954	17.7474	down	26147	MTF2L1|PCL3|TDRD19B	GO:0000122|GO:0005515|GO:0006351|GO:0008270|GO:0016568|GO:0019827|GO:0035064|GO:0035098|GO:0061087	protein-coding	PHD finger protein 19	chr9	123617931	123639606
PHF2	0	0	-10.3292	-3.36866	10.3292	down	5253	CENP-35|GRC5|JHDM1E	GO:0001889|GO:0003713|GO:0005506|GO:0005515|GO:0005634|GO:0005730|GO:0006351|GO:0006482|GO:0008270|GO:0032452|GO:0032454|GO:0035064|GO:0051213|GO:0061188	protein-coding	PHD finger protein 2	chr9	96338909	96441869
PHKA2	0	0	-13.7112	-3.77729	13.7112	down	5256	GSD9A|PHK|PYK|PYKL|XLG|XLG2	GO:0004553|GO:0004689|GO:0005516|GO:0005829|GO:0005886|GO:0005964|GO:0005975|GO:0005980|GO:0006006|GO:0006091|GO:0006464|GO:0044281	protein-coding	phosphorylase kinase, alpha 2 (liver)	chrX	18910416	19002480
PI4K2B	0	0	-14.5432	-3.86228	14.5432	down	55300	PI4KIIB|PIK42B	GO:0004430|GO:0005524|GO:0005737|GO:0005829|GO:0006644|GO:0006661|GO:0016020|GO:0044281	protein-coding	phosphatidylinositol 4-kinase type 2 beta	chr4	25162294	25280831
PIAS1	0	0	-20.2407	-4.33919	20.2407	down	8554	DDXBP1|GBP|GU/RH-II|ZMIZ3	GO:0000122|GO:0003677|GO:0003713|GO:0003714|GO:0005515|GO:0005634|GO:0005654|GO:0006351|GO:0007259|GO:0007283|GO:0008270|GO:0016605|GO:0016607|GO:0016925|GO:0019221|GO:0019789|GO:0019899|GO:0019904|GO:0030521|GO:0031625|GO:0032436|GO:0033235|GO:0042127|GO:0045893|GO:0050681|GO:0051152|GO:0060333|GO:0060334|GO:0065004	protein-coding	protein inhibitor of activated STAT, 1	chr15	68346572	68480404
PICALM	0	0	-29.2594	-4.87083	29.2594	down	8301	CALM|CLTH|LAP	GO:0005515|GO:0005545|GO:0005634|GO:0005794|GO:0005905|GO:0006461|GO:0006898|GO:0007409|GO:0016192|GO:0016197|GO:0030097|GO:0030100|GO:0030122|GO:0030132|GO:0030276|GO:0031623|GO:0032050|GO:0032880|GO:0042734|GO:0043231|GO:0045211|GO:0045893|GO:0048261|GO:0048268|GO:0048471|GO:0048813	protein-coding	phosphatidylinositol binding clathrin assembly protein	chr11	85668214	85780923
PICK1	0	0	-19.0078	-4.24852	19.0078	down	9463	PICK|PRKCABP	GO:0005080|GO:0005102|GO:0005515|GO:0005737|GO:0005739|GO:0005794|GO:0005886|GO:0006200|GO:0006468|GO:0006605|GO:0006890|GO:0007205|GO:0007268|GO:0008022|GO:0015844|GO:0016887|GO:0019899|GO:0019904|GO:0030054|GO:0030666|GO:0042734|GO:0043045|GO:0043046|GO:0043113|GO:0045161|GO:0045202|GO:0046872|GO:0048471	protein-coding	protein interacting with PRKCA 1	chr22	38453262	38471708
PIGP	0	0	-22.1191	-4.46722	22.1191	down	51227	DCRC|DCRC-S|DSCR5|DSRC	GO:0000506|GO:0005789|GO:0006501|GO:0016021|GO:0016254|GO:0017176|GO:0043687|GO:0044267	protein-coding	phosphatidylinositol glycan anchor biosynthesis, class P	chr21	38437664	38445458
PIK3R2	0	0	-11.4151	-3.51287	11.4151	down	5296	MPPH|P85B|p85|p85-BETA	GO:0005515|GO:0005829|GO:0005942|GO:0006644|GO:0006661|GO:0007173|GO:0007264|GO:0007596|GO:0008286|GO:0008543|GO:0016303|GO:0030971|GO:0035014|GO:0036092|GO:0038095|GO:0038096|GO:0044281|GO:0045087|GO:0048011|GO:0048015|GO:0050852|GO:0050900|GO:0051056	protein-coding	phosphoinositide-3-kinase, regulatory subunit 2 (beta)	chr19	18263988	18288927
PIK3R3	0	0	-14.849	-3.89229	14.849	down	8503	p55|p55-GAMMA	GO:0005515|GO:0005829|GO:0005942|GO:0006644|GO:0006661|GO:0008286|GO:0016303|GO:0035014|GO:0036092|GO:0044281	protein-coding	phosphoinositide-3-kinase, regulatory subunit 3 (gamma)	chr1	46505812	46642160
PILRB	0	0	-11.571	-3.53244	11.571	down	29990	FDFACT1|FDFACT2	GO:0005515|GO:0005887|GO:0007169|GO:0007171	protein-coding	paired immunoglobin-like type 2 receptor beta	chr7	99955626	99965454
PIP4K2A	0	0	-15.0844	-3.91499	15.0844	down	5305	PI5P4KA|PIP5K2A|PIP5KII-alpha|PIP5KIIA|PIPK	GO:0005524|GO:0005575|GO:0005634|GO:0005829|GO:0005886|GO:0006644|GO:0006661|GO:0016308|GO:0016309|GO:0016310|GO:0035855|GO:0044281	protein-coding	phosphatidylinositol-5-phosphate 4-kinase, type II, alpha	chr10	22823766	23003503
PITHD1	0	0	-25.5168	-4.67337	25.5168	down	57095	C1orf128|HT014|RP5-886K2.4|TXNL1CL		protein-coding	PITH (C-terminal proteasome-interacting domain of thioredoxin-like) domain containing 1	chr1	24104876	24114722
PITPNA	0	0	-16.9645	-4.08445	16.9645	down	5306	PI-TPalpha|PITPN|VIB1A	GO:0000062|GO:0005737|GO:0006629|GO:0007411|GO:0007601|GO:0008525|GO:0008526|GO:0035091|GO:0070540	protein-coding	phosphatidylinositol transfer protein, alpha	chr17	1421283	1466110
PITPNB	0	0	-13.8333	-3.79007	13.8333	down	23760	PI-TP-beta|PtdInsTP|VIB1B	GO:0000139|GO:0001701|GO:0005789|GO:0006629|GO:0006644|GO:0008289|GO:0015914|GO:0044281|GO:0046474	protein-coding	phosphatidylinositol transfer protein, beta	chr22	28247657	28315255
PLA2G4A	0	0	-10.4341	-3.38323	10.4341	down	5321	PLA2G4|cPLA2-alpha	GO:0004622|GO:0004623|GO:0005509|GO:0005544|GO:0005743|GO:0005789|GO:0005794|GO:0005829|GO:0006644|GO:0006654|GO:0006663|GO:0006690|GO:0007596|GO:0009395|GO:0016023|GO:0019369|GO:0030168|GO:0035965|GO:0036148|GO:0036149|GO:0036150|GO:0036151|GO:0036152|GO:0042127|GO:0044281|GO:0046456|GO:0046474|GO:0047498|GO:0050482|GO:0071236	protein-coding	phospholipase A2, group IVA (cytosolic, calcium-dependent)	chr1	186798032	186958113
PLAT	0	0	-11.6482	-3.54204	11.6482	down	5327	T-PA|TPA	GO:0001666|GO:0004252|GO:0005515|GO:0005576|GO:0005615|GO:0005737|GO:0006464|GO:0006508|GO:0007596|GO:0009986|GO:0014909|GO:0030141|GO:0031012|GO:0031639|GO:0035249|GO:0042730|GO:0043434|GO:0045177|GO:0045202|GO:0045861|GO:0048008|GO:0048167|GO:0051384|GO:0051591|GO:0060279	protein-coding	plasminogen activator, tissue	chr8	42032236	42065194
PLB1	0	0	-10.55	-3.39918	10.55	down	151056	PLB|PLB/LIP|hPLB	GO:0001523|GO:0004622|GO:0004623|GO:0005886|GO:0006644|GO:0007603|GO:0016021|GO:0016042|GO:0016324|GO:0036151|GO:0044281|GO:0046474	protein-coding	phospholipase B1	chr2	28718938	28866653
PLGRKT	0	0	-15.0618	-3.91282	15.0618	down	55848	C9orf46|MDS030|PLG-RKT|Plg-R(KT)	GO:0005739|GO:0005887|GO:0006935|GO:0006954|GO:0010756	protein-coding	plasminogen receptor, C-terminal lysine transmembrane protein	chr9	5357967	5630071
PLK3	0	0	-12.8313	-3.6816	12.8313	down	1263	CNK|FNK|PRK	GO:0000075|GO:0000082|GO:0000084|GO:0000086|GO:0000122|GO:0000302|GO:0000910|GO:0002039|GO:0004674|GO:0005515|GO:0005524|GO:0005634|GO:0005730|GO:0005737|GO:0005795|GO:0005813|GO:0006468|GO:0006915|GO:0006970|GO:0006974|GO:0007093|GO:0007113|GO:0009314|GO:0030425|GO:0043025|GO:0043066|GO:0043491|GO:0090166|GO:2000777	protein-coding	polo-like kinase 3	chr1	45266036	45271667
PLN	0	0	-25.6675	-4.68187	25.6675	down	5350	CMD1P|CMH18|PLB	GO:0002026|GO:0004857|GO:0005246|GO:0005515|GO:0005783|GO:0006816|GO:0008015|GO:0008016|GO:0010459|GO:0010881|GO:0016020|GO:0016021|GO:0031966|GO:0031982|GO:0032780|GO:0033017|GO:0042030|GO:0042802|GO:0043086|GO:0048471|GO:0048738|GO:0051117|GO:0051480|GO:0051924|GO:0051926|GO:0055119|GO:0060314|GO:0086004|GO:0086023|GO:0086036|GO:0086092|GO:0090281|GO:0090534|GO:1901020|GO:1901877|GO:1901894|GO:…	protein-coding	phospholamban	chr6	118869442	118881587
PLOD3	0	0	-14.5141	-3.85939	14.5141	down	8985	LH3	GO:0001701|GO:0001886|GO:0005506|GO:0005515|GO:0005783|GO:0005789|GO:0006464|GO:0008104|GO:0008475|GO:0021915|GO:0030198|GO:0030199|GO:0030867|GO:0031418|GO:0032870|GO:0033823|GO:0042311|GO:0048730|GO:0050211|GO:0060425|GO:0070831	protein-coding	procollagen-lysine, 2-oxoglutarate 5-dioxygenase 3	chr7	100849258	100861011
PLRG1	0	0	-20.3599	-4.34766	20.3599	down	5356	Cwc1|PRL1|PRP46|PRPF46|TANGO4	GO:0000398|GO:0003714|GO:0004871|GO:0005515|GO:0005634|GO:0007165|GO:0016607|GO:0071013	protein-coding	pleiotropic regulator 1	chr4	155456149	155471585
PMP22	0	0	-19.8262	-4.30933	19.8262	down	5376	CMT1A|CMT1E|DSS|GAS-3|HMSNIA|HNPP|Sp110	GO:0005515|GO:0005886|GO:0005923|GO:0007268|GO:0007422|GO:0008285|GO:0010977|GO:0016021|GO:0032288|GO:0043218	protein-coding	peripheral myelin protein 22	chr17	15133096	15168644
PMPCB	0	0	-17.4958	-4.12893	17.4958	down	9512	Beta-MPP|MPP11|MPPB|MPPP52|P-52	GO:0004222|GO:0005743|GO:0005759|GO:0006508|GO:0006626|GO:0044267|GO:0046872	protein-coding	peptidase (mitochondrial processing) beta	chr7	102937873	102969958
PMS2L2	0	0	-14.7333	-3.88101	14.7333	down	5380	PMS4		pseudo	postmeiotic segregation increased 2-like 2 pseudogene	chr7	74880905	74988306
PMS2P3	0	0	-12.8152	-3.67978	12.8152	down	5387	PMS2L3|PMS2L9|PMS5|PMSR3	GO:0003674|GO:0005524|GO:0005575|GO:0005622|GO:0006298|GO:0006355|GO:0008150|GO:0030983	pseudo	postmeiotic segregation increased 2 pseudogene 3	chr7	75137069	75157453
POLB	0	0	-38.5814	-5.26984	38.5814	down	5423		GO:0003684|GO:0003887|GO:0005515|GO:0005634|GO:0005654|GO:0005737|GO:0005874|GO:0005876|GO:0006261|GO:0006281|GO:0006284|GO:0006287|GO:0006290|GO:0006297|GO:0006974|GO:0008017|GO:0008219|GO:0016829|GO:0019899|GO:0043066|GO:0045471|GO:0046872	protein-coding	polymerase (DNA directed), beta	chr8	42195973	42229331
POLDIP2	0	0	-11.6596	-3.54345	11.6596	down	26073	PDIP38|POLD4	GO:0003677|GO:0005634|GO:0005739|GO:0042645	protein-coding	polymerase (DNA-directed), delta interacting protein 2	chr17	26673659	26684603
POLE2	0	0	-16.1934	-4.01734	16.1934	down	5427	DPE2	GO:0000082|GO:0000278|GO:0000722|GO:0000723|GO:0003677|GO:0003887|GO:0005634|GO:0005654|GO:0005730|GO:0006260|GO:0006270|GO:0006281|GO:0006283|GO:0006289|GO:0006297|GO:0008622|GO:0032201|GO:0043231	protein-coding	polymerase (DNA directed), epsilon 2, accessory subunit	chr14	50110270	50155098
POLE3	0	0	-11.0632	-3.4677	11.0632	down	54107	CHARAC17|CHRAC17|YBL1|p17	GO:0003887|GO:0005515|GO:0005634|GO:0005671|GO:0006260|GO:0008622|GO:0043565|GO:0043966|GO:0046982	protein-coding	polymerase (DNA directed), epsilon 3, accessory subunit	chr9	116169518	116173029
POLR1C	0	0	-18.9943	-4.24749	18.9943	down	9533	RPA39|RPA40|RPA5|RPAC1|TCS3	GO:0001054|GO:0001056|GO:0003677|GO:0003899|GO:0005654|GO:0005666|GO:0005736|GO:0005829|GO:0006360|GO:0006361|GO:0006362|GO:0006363|GO:0006383|GO:0006385|GO:0006386|GO:0010467|GO:0032481|GO:0045087|GO:0046983	protein-coding	polymerase (RNA) I polypeptide C, 30kDa	chr6	43484777	43497114
POLR2I	0	0	-20.0923	-4.32857	20.0923	down	5438	RPB9|hRPB14.5	GO:0000398|GO:0003677|GO:0003899|GO:0005634|GO:0005654|GO:0005665|GO:0006281|GO:0006283|GO:0006289|GO:0006366|GO:0006367|GO:0006368|GO:0006370|GO:0008270|GO:0008380|GO:0010467|GO:0016032|GO:0050434	protein-coding	polymerase (RNA) II (DNA directed) polypeptide I, 14.5kDa	chr19	36604611	36606206
POLR2J2	0	0	-12.4444	-3.63742	12.4444	down	246721	HRPB11B|RPB11b1	GO:0003677|GO:0003899|GO:0005634|GO:0006351|GO:0046983	protein-coding	polymerase (RNA) II (DNA directed) polypeptide J2	chr7	102230606	102389144
POLR2L	0	0	-20.2034	-4.33653	20.2034	down	5441	RBP10|RPABC5|RPB10|RPB10beta|RPB7.6|hRPB7.6	GO:0000398|GO:0003677|GO:0003899|GO:0005634|GO:0005654|GO:0005665|GO:0005829|GO:0006281|GO:0006283|GO:0006289|GO:0006356|GO:0006366|GO:0006367|GO:0006368|GO:0006370|GO:0006383|GO:0006385|GO:0006386|GO:0008270|GO:0008380|GO:0010467|GO:0016032|GO:0032481|GO:0045087|GO:0050434	protein-coding	polymerase (RNA) II (DNA directed) polypeptide L, 7.6kDa	chr11	839721	842529
POLR3C	0	0	-16.2449	-4.02192	16.2449	down	10623	RPC3|RPC62	GO:0003677|GO:0003899|GO:0005634|GO:0005654|GO:0005666|GO:0005730|GO:0005829|GO:0006359|GO:0006383|GO:0006385|GO:0006386|GO:0010467|GO:0032481|GO:0032728|GO:0045087|GO:0045089|GO:0051607	protein-coding	polymerase (RNA) III (DNA directed) polypeptide C (62kD)	chr1	145592605	145610884
POMP	0	0	-12.9016	-3.68948	12.9016	down	51371	C13orf12|PNAS-110|UMP1	GO:0000502|GO:0005515|GO:0005634|GO:0005730|GO:0005783|GO:0005829|GO:0031090|GO:0043248	protein-coding	proteasome maturation protein	chr13	29233141	29253093
POP5	0	0	-19.806	-4.30786	19.806	down	51367	HSPC004|RPP2|RPP20|hPop5	GO:0004526|GO:0005515|GO:0005655|GO:0008033	protein-coding	processing of precursor 5, ribonuclease P/MRP subunit (S. cerevisiae)	chr12	121016848	121019201
POSTN	0	0	-18.3152	-4.19497	18.3152	down	10631	OSF-2|OSF2|PDLPOSTN|PN|periostin	GO:0001501|GO:0005578|GO:0005794|GO:0007155|GO:0008201|GO:0008593|GO:0009888|GO:0030198|GO:0031012	protein-coding	periostin, osteoblast specific factor	chr13	38136719	38183563
PP7080	0	0	-11.6646	-3.54406	11.6646	down	25845			ncRNA	uncharacterized LOC25845	chr5	470571	473080
PPAN	0	0	-12.5579	-3.65053	12.5579	down	56342	BXDC3|SSF|SSF-1|SSF1|SSF2	GO:0005634|GO:0005730|GO:0005737|GO:0008380	protein-coding	peter pan homolog (Drosophila)	chr19	10216899	10221975
PPHLN1	0	0	-24.902	-4.63819	24.902	down	51535	HSPC232	GO:0005634|GO:0005730|GO:0005737|GO:0031424	protein-coding	periphilin 1	chr12	42719947	42853517
PPIB	0	0	-11.5576	-3.53077	11.5576	down	5479	CYP-S1|CYPB|OI9|SCYLP	GO:0000413|GO:0003755|GO:0005515|GO:0005783|GO:0005788|GO:0006457|GO:0030198|GO:0042277|GO:0042470|GO:0051082	protein-coding	peptidylprolyl isomerase B (cyclophilin B)	chr15	64448014	64455354
PPIF	0	0	-32.1275	-5.00574	32.1275	down	10105	CYP3|CyP-M|Cyp-D|CypD	GO:0002931|GO:0003755|GO:0005515|GO:0005753|GO:0005759|GO:0006457|GO:0008637|GO:0010849|GO:0010940|GO:0016018|GO:0016020|GO:0032780|GO:0043066|GO:0046902|GO:0070301|GO:0071243|GO:0071277|GO:0090200|GO:0090201|GO:0090324|GO:2000276|GO:2001243	protein-coding	peptidylprolyl isomerase F	chr10	81107220	81115089
PPIL3	0	0	-14.6093	-3.86881	14.6093	down	53938	CYPJ	GO:0000398|GO:0003755|GO:0005515|GO:0006457|GO:0071013	protein-coding	peptidylprolyl isomerase (cyclophilin)-like 3	chr2	201735679	201753849
PPP1CC	0	0	-31.8998	-4.99547	31.8998	down	5501	PP-1G|PP1C|PPP1G	GO:0000278|GO:0000777|GO:0004721|GO:0004722|GO:0005515|GO:0005634|GO:0005730|GO:0005737|GO:0005739|GO:0005741|GO:0005829|GO:0005977|GO:0006470|GO:0007179|GO:0016607|GO:0019433|GO:0019901|GO:0030182|GO:0030496|GO:0030512|GO:0032154|GO:0043197|GO:0043234|GO:0044281|GO:0046822|GO:0046872|GO:0051301|GO:0070688|GO:0072357	protein-coding	protein phosphatase 1, catalytic subunit, gamma isozyme	chr12	111157613	111180783
PPP1R12C	0	0	-11.5545	-3.53038	11.5545	down	54776	LENG3|MBS85|p84|p85	GO:0005515|GO:0005737	protein-coding	protein phosphatase 1, regulatory subunit 12C	chr19	55602281	55628968
PPP1R8	0	0	-16.1326	-4.01191	16.1326	down	5511	ARD-1|ARD1|NIPP-1|NIPP1|PRO2047	GO:0003677|GO:0003723|GO:0004519|GO:0004865|GO:0005515|GO:0005634|GO:0005681|GO:0005730|GO:0005737|GO:0006351|GO:0006355|GO:0006397|GO:0006401|GO:0008283|GO:0008380|GO:0008599|GO:0008995|GO:0016607	protein-coding	protein phosphatase 1, regulatory subunit 8	chr1	28157252	28178183
PPP2CA	0	0	-17.8893	-4.16103	17.8893	down	5515	PP2Ac|PP2CA|PP2Calpha|RP-C	GO:0000159|GO:0000184|GO:0000188|GO:0000278|GO:0000775|GO:0000922|GO:0004722|GO:0005515|GO:0005634|GO:0005739|GO:0005829|GO:0005886|GO:0006275|GO:0006355|GO:0006470|GO:0006672|GO:0006915|GO:0007084|GO:0007126|GO:0007498|GO:0008022|GO:0008380|GO:0008543|GO:0010033|GO:0010467|GO:0010469|GO:0010719|GO:0015630|GO:0016020|GO:0016070|GO:0016071|GO:0019932|GO:0030111|GO:0030155|GO:0030308|GO:0031952|GO:…	protein-coding	protein phosphatase 2, catalytic subunit, alpha isozyme	chr5	133532148	133561950
PPP2CB	0	0	-30.0715	-4.91033	30.0715	down	5516	PP2Abeta|PP2CB	GO:0000159|GO:0000775|GO:0000922|GO:0004722|GO:0005515|GO:0005634|GO:0005829|GO:0006470|GO:0008022|GO:0008543|GO:0010468|GO:0042542|GO:0043066|GO:0043161|GO:0046580|GO:0046677|GO:0046872	protein-coding	protein phosphatase 2, catalytic subunit, beta isozyme	chr8	30643126	30670352
PPP2R2D	0	0	-10.3201	-3.36739	10.3201	down	55844	MDS026	GO:0000159|GO:0000278|GO:0005737|GO:0007067|GO:0007165|GO:0008601|GO:0010458|GO:0051301	protein-coding	protein phosphatase 2, regulatory subunit B, delta	chr10	133747960	133770053
PPP2R5B	0	0	-10.2271	-3.35432	10.2271	down	5526	B56B|PR61B	GO:0000159|GO:0005515|GO:0005737|GO:0005829|GO:0006987|GO:0008601|GO:0030968|GO:0044267	protein-coding	protein phosphatase 2, regulatory subunit B', beta	chr11	64692143	64701950
PPP3R1	0	0	-11.2232	-3.48841	11.2232	down	5534	CALNB1|CNB|CNB1	GO:0004723|GO:0005509|GO:0005515|GO:0005516|GO:0005654|GO:0005829|GO:0005955|GO:0006915|GO:0019904|GO:0038095|GO:0045087|GO:0097193|GO:1900740	protein-coding	protein phosphatase 3, regulatory subunit B, alpha	chr2	68405989	68479651
PPP5C	0	0	-11.4033	-3.51138	11.4033	down	5536	PP5|PPP5|PPT	GO:0004721|GO:0004722|GO:0004871|GO:0005515|GO:0005634|GO:0005737|GO:0005794|GO:0005829|GO:0006281|GO:0006351|GO:0006470|GO:0007067|GO:0007165|GO:0008219|GO:0008289|GO:0016020|GO:0042802|GO:0043005|GO:0043025|GO:0043123|GO:0043278|GO:0046872|GO:0051291	protein-coding	protein phosphatase 5, catalytic subunit	chr19	46850251	46894232
PPP6C	0	0	-10.5775	-3.40293	10.5775	down	5537	PP6|PP6C	GO:0000082|GO:0004722|GO:0005515|GO:0005829|GO:0006470|GO:0046872	protein-coding	protein phosphatase 6, catalytic subunit	chr9	127908852	127952218
PPP6R1	0	0	-11.2816	-3.4959	11.2816	down	22870	KIAA1115|PP6R1|SAP190|SAPS1	GO:0005515|GO:0005634|GO:0005730|GO:0005737|GO:0019903|GO:0043666	protein-coding	protein phosphatase 6, regulatory subunit 1	chr19	55741147	55770038
PPT1	0	0	-22.2562	-4.47613	22.2562	down	5538	CLN1|INCL|PPT	GO:0002084|GO:0005576|GO:0005615|GO:0005634|GO:0005764|GO:0005794|GO:0005829|GO:0006309|GO:0006898|GO:0006907|GO:0007042|GO:0007269|GO:0007399|GO:0007420|GO:0007601|GO:0007625|GO:0008021|GO:0008306|GO:0008344|GO:0008474|GO:0015031|GO:0016042|GO:0016290|GO:0030149|GO:0030163|GO:0030308|GO:0030424|GO:0030425|GO:0031579|GO:0032429|GO:0043025|GO:0043066|GO:0043524|GO:0044257|GO:0045121|GO:0048260|GO:…	protein-coding	palmitoyl-protein thioesterase 1	chr1	40538382	40563142
PRIMPOL	0	0	-13.4453	-3.74903	13.4453	down	201973	CCDC111|MYP22	GO:0003896	protein-coding	primase and polymerase (DNA-directed)	chr4	185570767	185616112
PRKACA	0	0	-14.828	-3.89025	14.828	down	5566	PKACA	GO:0000086|GO:0000278|GO:0001707|GO:0002027|GO:0004691|GO:0005515|GO:0005524|GO:0005634|GO:0005739|GO:0005813|GO:0005829|GO:0005886|GO:0005929|GO:0005952|GO:0005975|GO:0006006|GO:0006094|GO:0006112|GO:0006468|GO:0006833|GO:0007165|GO:0007173|GO:0007202|GO:0007243|GO:0007596|GO:0008543|GO:0010881|GO:0016020|GO:0018105|GO:0019433|GO:0019901|GO:0031588|GO:0031594|GO:0031625|GO:0034199|GO:0034237|GO:…	protein-coding	protein kinase, cAMP-dependent, catalytic, alpha	chr19	14202507	14228559
PRKAR1B	0	0	-29.2955	-4.87261	29.2955	down	5575	PRKAR1	GO:0004862|GO:0005829|GO:0005886|GO:0005952|GO:0006112|GO:0006468|GO:0006833|GO:0007165|GO:0007173|GO:0007202|GO:0007596|GO:0007611|GO:0008543|GO:0008603|GO:0030552|GO:0034199|GO:0034236|GO:0044281|GO:0045087|GO:0048011|GO:0050796|GO:0055085|GO:0071377|GO:2000480	protein-coding	protein kinase, cAMP-dependent, regulatory, type I, beta	chr7	588834	767313
PRKAR2B	0	0	-29.2297	-4.86936	29.2297	down	5577	PRKAR2|RII-BETA	GO:0000086|GO:0000278|GO:0004862|GO:0005737|GO:0005743|GO:0005813|GO:0005829|GO:0005886|GO:0005952|GO:0006112|GO:0006631|GO:0006833|GO:0007165|GO:0007173|GO:0007202|GO:0007596|GO:0007612|GO:0008543|GO:0008603|GO:0019904|GO:0030552|GO:0031625|GO:0034199|GO:0034236|GO:0035556|GO:0044281|GO:0045087|GO:0045121|GO:0048011|GO:0048471|GO:0050796|GO:0055085|GO:0071377|GO:0097332|GO:0097338|GO:2000480	protein-coding	protein kinase, cAMP-dependent, regulatory, type II, beta	chr7	106685178	106802256
PRKX	0	0	-38.2552	-5.25758	38.2552	down	5613	PKX1	GO:0001525|GO:0001935|GO:0004691|GO:0005515|GO:0005524|GO:0005634|GO:0005737|GO:0007155|GO:0018105|GO:0030099|GO:0030155|GO:0030334|GO:0031589|GO:0043542|GO:0046777|GO:0060562|GO:0060993|GO:2000696	protein-coding	protein kinase, X-linked	chrX	3522384	3631675
PRMT1	0	0	-17.112	-4.09693	17.112	down	3276	ANM1|HCP1|HRMT1L2|IR1B4	GO:0005515|GO:0005634|GO:0005654|GO:0005737|GO:0005829|GO:0006479|GO:0007166|GO:0008168|GO:0008170|GO:0016571|GO:0018216|GO:0031175|GO:0042054|GO:0042802|GO:0043985|GO:0044020|GO:0045653	protein-coding	protein arginine methyltransferase 1	chr19	50180409	50191707
PRPF4	0	0	-15.291	-3.93461	15.291	down	9128	HPRP4|HPRP4P|PRP4|Prp4p|SNRNP60	GO:0000375|GO:0000398|GO:0005515|GO:0005634|GO:0005654|GO:0005681|GO:0005730|GO:0006396|GO:0008380|GO:0010467|GO:0015030|GO:0016607|GO:0071001	protein-coding	pre-mRNA processing factor 4	chr9	116037914	116055185
PRPS1	0	0	-20.8022	-4.37866	20.8022	down	5631	ARTS|CMTX5|DFN2|DFNX1|PPRibP|PRS-I|PRSI	GO:0000287|GO:0004749|GO:0005524|GO:0005829|GO:0005975|GO:0006015|GO:0006144|GO:0006164|GO:0006221|GO:0007399|GO:0009156|GO:0016301|GO:0034418|GO:0042803|GO:0044281|GO:0046101	protein-coding	phosphoribosyl pyrophosphate synthetase 1	chrX	106871654	106894256
PRPSAP2	0	0	-11.3978	-3.51069	11.3978	down	5636	PAP41	GO:0000287|GO:0002189|GO:0004749|GO:0004857|GO:0006139|GO:0009165|GO:0043086|GO:0060348	protein-coding	phosphoribosyl pyrophosphate synthetase-associated protein 2	chr17	18759612	18834599
PRTFDC1	0	0	-16.7918	-4.06968	16.7918	down	56952	HHGP	GO:0000166|GO:0000287|GO:0004422|GO:0005829|GO:0006166|GO:0006168|GO:0006178|GO:0032263|GO:0032264|GO:0042803|GO:0046038|GO:0046100	protein-coding	phosphoribosyl transferase domain containing 1	chr10	25137554	25241533
PSEN2	0	0	-10.1445	-3.34263	10.1445	down	5664	AD3L|AD4|CMD1V|PS2|STM2	GO:0000139|GO:0000776|GO:0001666|GO:0001708|GO:0001756|GO:0001933|GO:0002244|GO:0002286|GO:0002573|GO:0004175|GO:0004190|GO:0005515|GO:0005637|GO:0005743|GO:0005765|GO:0005783|GO:0005789|GO:0005794|GO:0005813|GO:0005829|GO:0005886|GO:0005887|GO:0005938|GO:0006509|GO:0006816|GO:0007176|GO:0007219|GO:0007220|GO:0007613|GO:0009986|GO:0015031|GO:0016324|GO:0016485|GO:0021904|GO:0030018|GO:0030326|GO:…	protein-coding	presenilin 2 (Alzheimer disease 4)	chr1	227058273	227083804
PSENEN	0	0	-14.9898	-3.90591	14.9898	down	55851	MSTP064|PEN-2|PEN2	GO:0005515|GO:0005783|GO:0005789|GO:0005794|GO:0005886|GO:0005887|GO:0006509|GO:0007219|GO:0007220|GO:0016485|GO:0031293|GO:0032580|GO:0042987|GO:0043065|GO:0043085|GO:0048011|GO:0097190	protein-coding	presenilin enhancer gamma secretase subunit	chr19	36236494	36237903
PSMA3	0	0	-15.9919	-3.99927	15.9919	down	5684	HC8|PSC3	GO:0000082|GO:0000209|GO:0000278|GO:0000502|GO:0002474|GO:0002479|GO:0004298|GO:0005515|GO:0005634|GO:0005654|GO:0005737|GO:0005829|GO:0005839|GO:0006521|GO:0006915|GO:0006977|GO:0010467|GO:0016032|GO:0016070|GO:0016071|GO:0019048|GO:0019773|GO:0031145|GO:0034641|GO:0042590|GO:0042981|GO:0043066|GO:0044281|GO:0051436|GO:0051437|GO:0051439	protein-coding	proteasome (prosome, macropain) subunit, alpha type, 3	chr14	58711523	58738727
PSMA5	0	0	-13.3181	-3.73531	13.3181	down	5686	PSC5|ZETA	GO:0000082|GO:0000209|GO:0000278|GO:0000502|GO:0002474|GO:0002479|GO:0004298|GO:0005515|GO:0005634|GO:0005654|GO:0005730|GO:0005737|GO:0005829|GO:0005839|GO:0006521|GO:0006915|GO:0006977|GO:0010467|GO:0016032|GO:0016070|GO:0016071|GO:0019773|GO:0031145|GO:0034641|GO:0042590|GO:0042981|GO:0043066|GO:0044281|GO:0051436|GO:0051437|GO:0051439	protein-coding	proteasome (prosome, macropain) subunit, alpha type, 5	chr1	109941653	109969108
PSMB1	0	0	-25.2047	-4.65562	25.2047	down	5689	HC5|PMSB1|PSC5	GO:0000082|GO:0000209|GO:0000278|GO:0000502|GO:0002474|GO:0002479|GO:0004298|GO:0005515|GO:0005654|GO:0005829|GO:0005839|GO:0006521|GO:0006915|GO:0006977|GO:0010467|GO:0016032|GO:0016070|GO:0016071|GO:0019048|GO:0031145|GO:0034641|GO:0042590|GO:0042981|GO:0043066|GO:0044281|GO:0051436|GO:0051437|GO:0051439	protein-coding	proteasome (prosome, macropain) subunit, beta type, 1	chr6	170780107	170862417
PSMB7	0	0	-22.9639	-4.5213	22.9639	down	5695	Z	GO:0000082|GO:0000209|GO:0000278|GO:0000502|GO:0002474|GO:0002479|GO:0004298|GO:0005515|GO:0005654|GO:0005829|GO:0005839|GO:0006521|GO:0006915|GO:0006977|GO:0010467|GO:0016032|GO:0016070|GO:0016071|GO:0019048|GO:0031145|GO:0034641|GO:0042590|GO:0042981|GO:0043066|GO:0044281|GO:0051436|GO:0051437|GO:0051439	protein-coding	proteasome (prosome, macropain) subunit, beta type, 7	chr9	127115744	127177752
PSMD13	0	0	-26.6044	-4.73359	26.6044	down	5719	HSPC027|Rpn9|S11|p40.5	GO:0000082|GO:0000209|GO:0000278|GO:0000502|GO:0002474|GO:0002479|GO:0005654|GO:0005829|GO:0005838|GO:0006521|GO:0006915|GO:0006977|GO:0007127|GO:0010467|GO:0016032|GO:0016070|GO:0016071|GO:0022624|GO:0031145|GO:0034641|GO:0042590|GO:0042981|GO:0043066|GO:0044281|GO:0051436|GO:0051437|GO:0051439	protein-coding	proteasome (prosome, macropain) 26S subunit, non-ATPase, 13	chr11	236808	252984
PSMD14	0	0	-14.3363	-3.8416	14.3363	down	10213	PAD1|POH1|RPN11	GO:0000082|GO:0000209|GO:0000278|GO:0000502|GO:0000724|GO:0002474|GO:0002479|GO:0004221|GO:0005654|GO:0005829|GO:0006303|GO:0006511|GO:0006521|GO:0006915|GO:0006977|GO:0008237|GO:0008541|GO:0010467|GO:0010950|GO:0016032|GO:0016070|GO:0016071|GO:0022624|GO:0031145|GO:0034641|GO:0042590|GO:0042981|GO:0043066|GO:0044281|GO:0046872|GO:0051436|GO:0051437|GO:0051439|GO:0061133|GO:0061136|GO:0070536|GO:…	protein-coding	proteasome (prosome, macropain) 26S subunit, non-ATPase, 14	chr2	162164786	162268228
PSMG1	0	0	-16.0965	-4.00868	16.0965	down	8624	C21LRP|DSCR2|LRPC21|PAC-1|PAC1	GO:0005515|GO:0005737|GO:0005783|GO:0043248	protein-coding	proteasome (prosome, macropain) assembly chaperone 1	chr21	40547372	40555440
PSPC1	0	0	-11.258	-3.49288	11.258	down	55269	PSP1	GO:0000166|GO:0003723|GO:0005515|GO:0005634|GO:0005730|GO:0005737|GO:0006351|GO:0006355|GO:0016363|GO:0016607|GO:0042382	protein-coding	paraspeckle component 1	chr13	20277009	20357159
PTAR1	0	0	-18.1208	-4.17957	18.1208	down	375743		GO:0008318|GO:0018342	protein-coding	protein prenyltransferase alpha subunit repeat containing 1	chr9	72324438	72374876
PTBP3	0	0	-26.3065	-4.71735	26.3065	down	9991	ROD1	GO:0000166|GO:0003723|GO:0005634|GO:0006397|GO:0008380|GO:0009653|GO:0033119|GO:0043249|GO:0045595	protein-coding	polypyrimidine tract binding protein 3	chr9	114979995	115095944
PTCD3	0	0	-10.7959	-3.43241	10.7959	down	55037	MRP-S39	GO:0005739|GO:0006417|GO:0019843|GO:0032543|GO:0043024	protein-coding	pentatricopeptide repeat domain 3	chr2	86333305	86369280
PTDSS1	0	0	-13.0235	-3.70305	13.0235	down	9791	PSS1|PSSA	GO:0005789|GO:0006644|GO:0006659|GO:0016020|GO:0016021|GO:0016740|GO:0044281|GO:0046474	protein-coding	phosphatidylserine synthase 1	chr8	97274167	97346774
PTEN	0	0	-17.8739	-4.15978	17.8739	down	5728	10q23del|BZS|CWS1|DEC|GLM2|MHAM|MMAC1|PTEN1|TEP1	GO:0000079|GO:0000287|GO:0001525|GO:0001933|GO:0002902|GO:0004438|GO:0004721|GO:0004722|GO:0004725|GO:0005515|GO:0005634|GO:0005737|GO:0005829|GO:0005886|GO:0006470|GO:0006644|GO:0006661|GO:0006915|GO:0007092|GO:0007173|GO:0007270|GO:0007416|GO:0007417|GO:0007507|GO:0007611|GO:0007626|GO:0008138|GO:0008283|GO:0008284|GO:0008285|GO:0008289|GO:0008543|GO:0009898|GO:0010975|GO:0010997|GO:0014067|GO:…	protein-coding	phosphatase and tensin homolog	chr10	89623195	89728532
PTOV1-AS1	0	0	-11.7048	-3.54903	11.7048	down	100506033			ncRNA	PTOV1 antisense RNA 1	chr19	50341903	50354933
PTP4A3	0	0	-13.6057	-3.76614	13.6057	down	11156	PRL-3|PRL-R|PRL3	GO:0004727|GO:0005769|GO:0005886	protein-coding	protein tyrosine phosphatase type IVA, member 3	chr8	142402121	142441620
PTPLAD1	0	0	-24.9608	-4.64159	24.9608	down	51495	B-IND1|HACD3|HSPC121	GO:0005096|GO:0005575|GO:0005789|GO:0006633|GO:0007249|GO:0007257|GO:0007264|GO:0007266|GO:0016021|GO:0016601|GO:0016829|GO:0043547	protein-coding	protein tyrosine phosphatase-like A domain containing 1	chr15	65822827	65870693
PTPLAD2	0	0	-10.3097	-3.36593	10.3097	down	401494	HACD4	GO:0005789|GO:0006633|GO:0016021|GO:0016829	protein-coding	protein tyrosine phosphatase-like A domain containing 2	chr9	21003623	21031635
PTPN12	0	0	-14.2244	-3.8303	14.2244	down	5782	PTP-PEST|PTPG1	GO:0002102|GO:0004726|GO:0005515|GO:0005737|GO:0005829|GO:0005886|GO:0006470|GO:0017124|GO:0030054|GO:0042995	protein-coding	protein tyrosine phosphatase, non-receptor type 12	chr7	77166773	77269388
PTPN4	0	0	-10.1277	-3.34023	10.1277	down	5775	MEG|PTPMEG|PTPMEG1	GO:0004726|GO:0005515|GO:0005737|GO:0005856|GO:0006470|GO:0008092|GO:0009898	protein-coding	protein tyrosine phosphatase, non-receptor type 4 (megakaryocyte)	chr2	120517207	120742474
PTS	0	0	-23.2915	-4.54173	23.2915	down	5805	PTPS	GO:0003874|GO:0005737|GO:0005739|GO:0005829|GO:0006520|GO:0006729|GO:0007417|GO:0042802|GO:0042803|GO:0044281|GO:0046209|GO:0046872|GO:0050999	protein-coding	6-pyruvoyltetrahydropterin synthase	chr11	112097088	112140678
PUS7	0	0	-10.4108	-3.38	10.4108	down	54517		GO:0001522|GO:0003723|GO:0008033|GO:0009982	protein-coding	pseudouridylate synthase 7 homolog (S. cerevisiae)	chr7	105096960	105162685
PWP1	0	0	-20.0253	-4.32375	20.0253	down	11137	IEF-SSP-9502	GO:0005634|GO:0006351	protein-coding	PWP1 homolog (S. cerevisiae)	chr12	108079590	108106257
PXDC1	0	0	-16.1264	-4.01135	16.1264	down	221749	C6orf145	GO:0007154|GO:0035091	protein-coding	PX domain containing 1	chr6	3722836	3752246
QDPR	0	0	-37.6739	-5.23549	37.6739	down	5860	DHPR|PKU2|SDR33C1	GO:0001889|GO:0004155|GO:0005737|GO:0005739|GO:0005829|GO:0006520|GO:0006559|GO:0006729|GO:0009055|GO:0010044|GO:0010288|GO:0033762|GO:0034641|GO:0035690|GO:0042803|GO:0043005|GO:0044281|GO:0051066|GO:0070402|GO:0070404	protein-coding	quinoid dihydropteridine reductase	chr4	17461884	17513857
RAB11B	0	0	-14.896	-3.89685	14.896	down	9230	H-YPT3	GO:0001881|GO:0003924|GO:0005515|GO:0005525|GO:0005739|GO:0006184|GO:0007264|GO:0008021|GO:0019003|GO:0030054|GO:0030670|GO:0030672|GO:0032402|GO:0033572|GO:0035773|GO:0044070|GO:0045054|GO:0045055|GO:0045335|GO:0055037|GO:0055038|GO:0071468|GO:1990126|GO:2000008|GO:2001135	protein-coding	RAB11B, member RAS oncogene family	chr19	8455205	8469317
RAB14	0	0	-17.2301	-4.10686	17.2301	down	51552	FBP|RAB-14	GO:0000139|GO:0003924|GO:0005515|GO:0005525|GO:0005622|GO:0005764|GO:0005765|GO:0005769|GO:0005770|GO:0005791|GO:0005795|GO:0005829|GO:0005886|GO:0006184|GO:0006895|GO:0007264|GO:0007269|GO:0008543|GO:0009790|GO:0015031|GO:0016192|GO:0019003|GO:0030140|GO:0030659|GO:0030670|GO:0031901|GO:0032456|GO:0032880|GO:0042175|GO:0045335|GO:0046907|GO:0048471|GO:0055037	protein-coding	RAB14, member RAS oncogene family	chr9	123940415	123964365
RAB1B	0	0	-10.3852	-3.37646	10.3852	down	81876		GO:0005515|GO:0005525|GO:0005739|GO:0005794|GO:0007264|GO:0015031|GO:0016020	protein-coding	RAB1B, member RAS oncogene family	chr11	66036056	66044963
RAB24	0	0	-12.1539	-3.60334	12.1539	down	53917		GO:0005515|GO:0005525|GO:0005739|GO:0005776|GO:0005829|GO:0006914|GO:0007264|GO:0015031|GO:0016020	protein-coding	RAB24, member RAS oncogene family	chr5	176728199	176730744
RAB28	0	0	-10.4615	-3.38702	10.4615	down	9364	CORD18	GO:0003924|GO:0005525|GO:0005886|GO:0006184|GO:0007264|GO:0019003|GO:0035253|GO:0036064	protein-coding	RAB28, member RAS oncogene family	chr4	13369347	13485989
RAB2B	0	0	-12.042	-3.59	12.042	down	84932		GO:0000139|GO:0005525|GO:0005789|GO:0005886|GO:0007264|GO:0015031|GO:0016192|GO:0045921	protein-coding	RAB2B, member RAS oncogene family	chr14	21927179	21945132
RAB34	0	0	-14.9361	-3.90073	14.9361	down	83871	RAB39|RAH	GO:0005525|GO:0005794|GO:0007264|GO:0015031|GO:0030670|GO:0045335|GO:0090382|GO:0090385	protein-coding	RAB34, member RAS oncogene family	chr17	27041299	27045286
RAB3GAP2	0	0	-10.4266	-3.38219	10.4266	down	25782	RAB3-GAP150|RAB3GAP150|WARBM2|p150	GO:0005096|GO:0005737|GO:0005886|GO:0006886|GO:0008047|GO:0030234|GO:0043085|GO:0043087|GO:0043547|GO:0046982	protein-coding	RAB3 GTPase activating protein subunit 2 (non-catalytic)	chr1	220321610	220445843
RAB4A	0	0	-34.6628	-5.11532	34.6628	down	5867	HRES-1/RAB4|RAB4	GO:0003924|GO:0005515|GO:0005525|GO:0005768|GO:0006184|GO:0007264|GO:0008565|GO:0016020|GO:0019003|GO:0019882|GO:0030100|GO:0031982|GO:0048471|GO:0070062	protein-coding	RAB4A, member RAS oncogene family	chr1	229406809	229441640
RAB8A	0	0	-15.7977	-3.98164	15.7977	down	4218	MEL|RAB8	GO:0000086|GO:0000139|GO:0000278|GO:0003924|GO:0005515|GO:0005525|GO:0005886|GO:0005929|GO:0005932|GO:0006184|GO:0006904|GO:0007264|GO:0007409|GO:0014069|GO:0015031|GO:0017137|GO:0019003|GO:0019901|GO:0030425|GO:0030659|GO:0030670|GO:0031513|GO:0032869|GO:0042384|GO:0043025|GO:0045335|GO:0048169|GO:0048210|GO:0048471|GO:0051223|GO:0055038|GO:0072659	protein-coding	RAB8A, member RAS oncogene family	chr19	16222490	16244445
RABGGTB	0	0	-10.4144	-3.3805	10.4144	down	5876	GGTB	GO:0004663|GO:0005515|GO:0006464|GO:0007601|GO:0018344|GO:0046872	protein-coding	Rab geranylgeranyltransferase, beta subunit	chr1	76251879	76260775
RAD18	0	0	-25.7015	-4.68378	25.7015	down	56852	RNF73	GO:0000403|GO:0000785|GO:0001741|GO:0003684|GO:0005515|GO:0005634|GO:0005657|GO:0006281|GO:0007283|GO:0008270|GO:0009411|GO:0016567|GO:0016874|GO:0031593|GO:0031625|GO:0045910	protein-coding	RAD18 homolog (S. cerevisiae)	chr3	8918880	9005159
RAD23B	0	0	-11.3987	-3.5108	11.3987	down	5887	HHR23B|HR23B|P58	GO:0000502|GO:0000715|GO:0000718|GO:0003684|GO:0003697|GO:0005515|GO:0005634|GO:0005654|GO:0005730|GO:0005737|GO:0006281|GO:0006289|GO:0007283|GO:0031593|GO:0032434|GO:0043161|GO:0071942	protein-coding	RAD23 homolog B (S. cerevisiae)	chr9	110045517	110094475
RAD51	0	0	-28.9561	-4.85579	28.9561	down	5888	BRCC5|HRAD51|HsRad51|HsT16930|MRMV2|RAD51A|RECA	GO:0000228|GO:0000724|GO:0000730|GO:0000793|GO:0000794|GO:0000800|GO:0003684|GO:0003690|GO:0003697|GO:0005515|GO:0005524|GO:0005634|GO:0005654|GO:0005737|GO:0005739|GO:0005759|GO:0006268|GO:0006281|GO:0006302|GO:0006310|GO:0006312|GO:0006974|GO:0007126|GO:0007131|GO:0008022|GO:0010569|GO:0016605|GO:0042802|GO:0043142|GO:0048471|GO:0051106|GO:0051260|GO:0071479|GO:0072757	protein-coding	RAD51 recombinase	chr15	40987327	41024356
RALGPS2	0	0	-22.1447	-4.46889	22.1447	down	55103	dJ595C2.1	GO:0005085|GO:0005543|GO:0005737|GO:0005886|GO:0007264	protein-coding	Ral GEF with PH domain and SH3 binding motif 2	chr1	178694300	178889237
RALY	0	0	-23.0696	-4.52792	23.0696	down	22913	HNRPCL2|P542	GO:0000166|GO:0000398|GO:0003723|GO:0005634|GO:0071013	protein-coding	RALY heterogeneous nuclear ribonucleoprotein	chr20	32581458	32670991
RANBP3	0	0	-23.3452	-4.54505	23.3452	down	8498		GO:0005515|GO:0005634|GO:0005730|GO:0005737|GO:0008536|GO:0015031|GO:0046907|GO:0070412	protein-coding	RAN binding protein 3	chr19	5916152	5978320
RANBP9	0	0	-17.7354	-4.14856	17.7354	down	10048	BPM-L|BPM90|RANBPM|RanBP7	GO:0005515|GO:0005634|GO:0005829|GO:0005875|GO:0006461|GO:0007020|GO:0007411|GO:0008536|GO:0019899	protein-coding	RAN binding protein 9	chr6	13621730	13711796
RAP1A	0	0	-29.3069	-4.87317	29.3069	down	5906	KREV-1|KREV1|RAP1|SMGP21	GO:0000186|GO:0003924|GO:0005515|GO:0005525|GO:0005737|GO:0005769|GO:0005770|GO:0005829|GO:0005886|GO:0006112|GO:0007165|GO:0007596|GO:0008565|GO:0010976|GO:0015031|GO:0017016|GO:0017034|GO:0030054|GO:0030168|GO:0032045|GO:0032403|GO:0032486|GO:0032854|GO:0038180|GO:0044281|GO:0045860|GO:0048011|GO:0048471|GO:0050796|GO:0061028|GO:0070374|GO:0071320|GO:1901888|GO:1990090|GO:2001214	protein-coding	RAP1A, member of RAS oncogene family	chr1	112085055	112256101
RARRES2	0	0	-20.3873	-4.3496	20.3873	down	5919	HP10433|TIG2	GO:0001523|GO:0001701|GO:0005102|GO:0005515|GO:0005576|GO:0010759|GO:0031012|GO:0048566|GO:0050873	protein-coding	retinoic acid receptor responder (tazarotene induced) 2	chr7	150035407	150038763
RARS	0	0	-30.4309	-4.92746	30.4309	down	5917	ArgRS|DALRD1	GO:0000049|GO:0004814|GO:0005515|GO:0005524|GO:0005634|GO:0005730|GO:0005737|GO:0005739|GO:0005829|GO:0006418|GO:0006420|GO:0010467|GO:0017101|GO:0034618	protein-coding	arginyl-tRNA synthetase	chr5	167913463	167946309
RARS2	0	0	-15.2425	-3.93003	15.2425	down	57038	ArgRS|DALRD2|PCH6|PRO1992|RARSL|dJ382I10.6	GO:0004814|GO:0005524|GO:0005759|GO:0006418|GO:0006420|GO:0010467	protein-coding	arginyl-tRNA synthetase 2, mitochondrial	chr6	88224096	88299735
RASA3	0	0	-20.9452	-4.38855	20.9452	down	22821	GAP1IP4BP|GAPIII	GO:0005096|GO:0005099|GO:0005543|GO:0005737|GO:0007165|GO:0015278|GO:0031235|GO:0032320|GO:0035556|GO:0046580|GO:0046872	protein-coding	RAS p21 protein activator 3	chr13	114747194	114898095
RASSF2	0	0	-34.439	-5.10597	34.439	down	9770	CENP-34|RASFADIN	GO:0005515|GO:0005634|GO:0005737|GO:0007049|GO:0007165	protein-coding	Ras association (RalGDS/AF-6) domain family member 2	chr20	4760669	4804291
RASSF8	0	0	-31.484	-4.97655	31.484	down	11228	C12orf2|HOJ1	GO:0007165	protein-coding	Ras association (RalGDS/AF-6) domain family (N-terminal) member 8	chr12	26111964	26232825
RBM10	0	0	-10.2861	-3.36262	10.2861	down	8241	DXS8237E|GPATC9|GPATCH9|S1-1|TARPS|ZRANB5	GO:0000122|GO:0000166|GO:0003723|GO:0005515|GO:0005634|GO:0005730|GO:0006397|GO:0008150|GO:0008270|GO:0008285|GO:0008380|GO:0032403|GO:0034393|GO:0042802|GO:0070935	protein-coding	RNA binding motif protein 10	chrX	47004617	47046214
RBM17	0	0	-14.578	-3.86572	14.578	down	84991	SPF45	GO:0000166|GO:0003723|GO:0005515|GO:0005634|GO:0005681|GO:0005730|GO:0006397|GO:0008380	protein-coding	RNA binding motif protein 17	chr10	6130949	6159422
RBM18	0	0	-20.8303	-4.38061	20.8303	down	92400		GO:0000166|GO:0003723	protein-coding	RNA binding motif protein 18	chr9	125001834	125027143
RBM3	0	0	-20.1845	-4.33518	20.1845	down	5935	IS1-RNPL|RNPL	GO:0000166|GO:0003723|GO:0005515|GO:0005634|GO:0005737|GO:0006396|GO:0006412|GO:0006417|GO:0009409|GO:0015934|GO:0030425|GO:0035196|GO:0043023|GO:0045727	protein-coding	RNA binding motif (RNP1, RRM) protein 3	chrX	48432741	48439553
RBM38	0	0	-39.7486	-5.31283	39.7486	down	55544	HSRNASEB|RNPC1|SEB4B|SEB4D|dJ800J21.2	GO:0000166|GO:0003729|GO:0003730|GO:0005634|GO:0005829|GO:0006397|GO:0006977|GO:0006978|GO:0007049|GO:0007050|GO:0008285|GO:0008380|GO:0010830|GO:0030154|GO:0043484|GO:0070935	protein-coding	RNA binding motif protein 38	chr20	55966454	55984386
RBP1	0	0	-11.9492	-3.57884	11.9492	down	5947	CRABP-I|CRBP|CRBP1|CRBPI|RBPC	GO:0001523|GO:0005215|GO:0005501|GO:0005829|GO:0006776|GO:0007603|GO:0016918|GO:0019841	protein-coding	retinol binding protein 1, cellular	chr3	139236276	139258671
RBX1	0	0	-21.5702	-4.43097	21.5702	down	9978	BA554C12.1|RNF75|ROC1	GO:0004842|GO:0005515|GO:0005654|GO:0005829|GO:0006281|GO:0006513|GO:0007219|GO:0008270|GO:0016032|GO:0016567|GO:0019005|GO:0019048|GO:0019788|GO:0030891|GO:0031146|GO:0031461|GO:0031462|GO:0031463|GO:0031464|GO:0031465|GO:0031466|GO:0031625|GO:0032403|GO:0043161|GO:0045116|GO:0061418|GO:0071456	protein-coding	ring-box 1, E3 ubiquitin protein ligase	chr22	41347351	41369019
RCOR1	0	0	-30.6176	-4.93629	30.6176	down	23186	COREST|RCOR	GO:0001078|GO:0003682|GO:0005515|GO:0005634|GO:0005654|GO:0007596|GO:0017053|GO:0019048|GO:0044212|GO:0045892|GO:0070933	protein-coding	REST corepressor 1	chr14	103058996	103196913
RDH13	0	0	-17.8746	-4.15984	17.8746	down	112724	SDR7C3	GO:0005739|GO:0016491	protein-coding	retinol dehydrogenase 13 (all-trans/9-cis)	chr19	55555692	55580914
RER1	0	0	-22.7157	-4.50561	22.7157	down	11079		GO:0003674|GO:0006890|GO:0030173	protein-coding	retention in endoplasmic reticulum sorting receptor 1	chr1	2323214	2336885
RFC2	0	0	-21.4407	-4.42228	21.4407	down	5982	RFC40	GO:0000278|GO:0000722|GO:0000723|GO:0003677|GO:0005515|GO:0005524|GO:0005654|GO:0005663|GO:0006260|GO:0006271|GO:0006281|GO:0006283|GO:0006289|GO:0006297|GO:0017111|GO:0032201	protein-coding	replication factor C (activator 1) 2, 40kDa	chr7	73645832	73668738
RFC4	0	0	-12.4366	-3.63652	12.4366	down	5984	A1|RFC37	GO:0000278|GO:0000722|GO:0000723|GO:0003677|GO:0005515|GO:0005524|GO:0005654|GO:0005663|GO:0006260|GO:0006271|GO:0006281|GO:0006283|GO:0006289|GO:0006297|GO:0017111|GO:0032201|GO:0048015	protein-coding	replication factor C (activator 1) 4, 37kDa	chr3	186507682	186524484
RFK	0	0	-21.3716	-4.41762	21.3716	down	55312	RIFK	GO:0005524|GO:0005737|GO:0005739|GO:0005829|GO:0006766|GO:0006767|GO:0006771|GO:0008531|GO:0009231|GO:0009398|GO:0044281|GO:0046872	protein-coding	riboflavin kinase	chr9	79000433	79009444
RFWD3	0	0	-10.8323	-3.43727	10.8323	down	55159	RNF201	GO:0002039|GO:0004842|GO:0005634|GO:0005737|GO:0006281|GO:0008270|GO:0010212|GO:0016567|GO:0016605|GO:0031571|GO:0097371	protein-coding	ring finger and WD repeat domain 3	chr16	74655297	74700779
RFX3	0	0	-12.9312	-3.69278	12.9312	down	5991		GO:0000790|GO:0003677|GO:0003700|GO:0003705|GO:0005515|GO:0005634|GO:0005667|GO:0006355|GO:0031018|GO:0042384|GO:0044212|GO:0045892|GO:0045893|GO:0045944|GO:0048469|GO:0050796|GO:0060285|GO:0060287|GO:0072560|GO:2000078	protein-coding	regulatory factor X, 3 (influences HLA class II expression)	chr9	3224647	3525983
RFXAP	0	0	-16.0477	-4.0043	16.0477	down	5994		GO:0003677|GO:0003700|GO:0003713|GO:0005634|GO:0045893	protein-coding	regulatory factor X-associated protein	chr13	37393339	37403740
RGS1	0	0	-25.5035	-4.67263	25.5035	down	5996	1R20|BL34|IER1|IR20	GO:0005096|GO:0005516|GO:0005737|GO:0005886|GO:0006955|GO:0007165|GO:0007193|GO:0038032|GO:0043547	protein-coding	regulator of G-protein signaling 1	chr1	192544857	192549159
RHOA	0	0	-10.6909	-3.41832	10.6909	down	387	ARH12|ARHA|RHO12|RHOH12	GO:0001666|GO:0003924|GO:0005515|GO:0005525|GO:0005634|GO:0005739|GO:0005829|GO:0005856|GO:0005886|GO:0005938|GO:0006357|GO:0007160|GO:0007179|GO:0007264|GO:0007266|GO:0007411|GO:0007519|GO:0007596|GO:0009612|GO:0009749|GO:0017022|GO:0019048|GO:0019904|GO:0030027|GO:0030036|GO:0030054|GO:0030168|GO:0030307|GO:0030334|GO:0030335|GO:0030424|GO:0030496|GO:0030521|GO:0030838|GO:0031098|GO:0032154|GO:…	protein-coding	ras homolog family member A	chr3	49396579	49449526
RMDN1	0	0	-25.3342	-4.66301	25.3342	down	51115	FAM82B|RMD-1|RMD1	GO:0000922|GO:0005739|GO:0005813|GO:0005874	protein-coding	regulator of microtubule dynamics 1	chr8	87484578	87521009
RN7SKP9	0	0	-59.5351	-5.89567	59.5351	down	100873853			pseudo	RNA, 7SK small nuclear pseudogene 9	chr13	99857962	99858260
RN7SL5P	0	0	-13.5876	-3.76422	13.5876	down	6031	7LEM1|RN7SL249P|RN7SLP2		pseudo	RNA, 7SL, cytoplasmic 5, pseudogene	chr9	9442060	9442347
RNA5SP145	0	0	-187.371	-7.54975	187.371	down	100873412	RN5S145		pseudo	RNA, 5S ribosomal pseudogene 145	chr3	150905886	150906010
RNASEH2C	0	0	-11.3606	-3.50597	11.3606	down	84153	AGS3|AYP1	GO:0005634|GO:0006401|GO:0032299	protein-coding	ribonuclease H2, subunit C	chr11	65485144	65488409
RNF114	0	0	-10.6164	-3.40823	10.6164	down	55905	PSORS12|ZNF313	GO:0005622|GO:0007275|GO:0007283|GO:0008270|GO:0030154	protein-coding	ring finger protein 114	chr20	48552914	48570422
RNF138	0	0	-18.8606	-4.2373	18.8606	down	51444	HSD-4|NARF|STRIN|hNARF	GO:0008270|GO:0016055|GO:0016567|GO:0016874|GO:0019901	protein-coding	ring finger protein 138, E3 ubiquitin protein ligase	chr18	29671818	29711524
RNF150	0	0	-11.1858	-3.48359	11.1858	down	57484		GO:0008270|GO:0016021	protein-coding	ring finger protein 150	chr4	141786725	142054616
RNF187	0	0	-21.0846	-4.39812	21.0846	down	149603	RACO-1|RACO1	GO:0004842|GO:0005515|GO:0005634|GO:0005737|GO:0008270|GO:0008284|GO:0043161|GO:0045893|GO:0051865|GO:0070936	protein-coding	ring finger protein 187	chr1	228675068	228683889
RNF2	0	0	-10.3505	-3.37163	10.3505	down	6045	BAP-1|BAP1|DING|HIPI3|RING1B|RING2	GO:0000122|GO:0000151|GO:0000278|GO:0001702|GO:0001739|GO:0003682|GO:0004842|GO:0005515|GO:0005634|GO:0005730|GO:0006351|GO:0008270|GO:0009948|GO:0016604|GO:0031519|GO:0035102|GO:0035518|GO:0071339|GO:0071535	protein-coding	ring finger protein 2	chr1	185014551	185071740
RNF214	0	0	-13.2257	-3.72527	13.2257	down	257160		GO:0008270	protein-coding	ring finger protein 214	chr11	117103341	117156404
RNPC3	0	0	-14.1445	-3.82217	14.1445	down	55599	RBM40|RNP|SNRNP65	GO:0000166|GO:0003723|GO:0005634|GO:0005689|GO:0006397|GO:0008380	protein-coding	RNA-binding region (RNP1, RRM) containing 3	chr1	104068578	104097859
RNU4ATAC	0	0	-107.843	-6.75279	107.843	down	100151683	MOPD1|RNU4ATAC1|TALS|U4ATAC		snRNA	RNA, U4atac small nuclear (U12-dependent splicing)	chr2	122288456	122288585
RP9	0.0113952	0.0224364	-10.9368	-3.45112	10.9368	down	6100	PAP-1	GO:0003676|GO:0005515|GO:0005634|GO:0005785|GO:0008270|GO:0008380	protein-coding	retinitis pigmentosa 9 (autosomal dominant)	chr7	33134410	33149002
RPA1	0	0	-45.2972	-5.50135	45.2972	down	6117	HSSB|MST075|REPA1|RF-A|RP-A|RPA70	GO:0000082|GO:0000278|GO:0000718|GO:0000722|GO:0000723|GO:0000724|GO:0000730|GO:0000800|GO:0001673|GO:0001701|GO:0003682|GO:0003697|GO:0005515|GO:0005634|GO:0005654|GO:0005662|GO:0005730|GO:0005737|GO:0006260|GO:0006261|GO:0006271|GO:0006281|GO:0006283|GO:0006289|GO:0006297|GO:0006302|GO:0006310|GO:0007126|GO:0008284|GO:0015629|GO:0016605|GO:0030097|GO:0032201|GO:0046872|GO:0048873	protein-coding	replication protein A1, 70kDa	chr17	1733273	1802848
RPA2	0	0	-11.2273	-3.48894	11.2273	down	6118	REPA2|RPA32	GO:0000082|GO:0000278|GO:0000718|GO:0000722|GO:0000723|GO:0000724|GO:0000730|GO:0003697|GO:0005515|GO:0005634|GO:0005654|GO:0005662|GO:0005730|GO:0006260|GO:0006261|GO:0006271|GO:0006281|GO:0006283|GO:0006289|GO:0006297|GO:0006302|GO:0010569|GO:0016605|GO:0019903|GO:0032201|GO:0047485	protein-coding	replication protein A2, 32kDa	chr1	28218049	28241236
RPE	0	0	-29.047	-4.86032	29.047	down	6120	RPE2-1	GO:0004750|GO:0005829|GO:0005975|GO:0006098|GO:0009052|GO:0042802|GO:0042803|GO:0043231|GO:0044281|GO:0046872|GO:0048029	protein-coding	ribulose-5-phosphate-3-epimerase	chr2	210867289	210886984
RPF1	0	0	-17.813	-4.15486	17.813	down	80135	BXDC5|RP11-118B23.1	GO:0003723|GO:0005730|GO:0006364|GO:0019843	protein-coding	ribosome production factor 1 homolog (S. cerevisiae)	chr1	84944920	84964033
RPF2	0	0	-16.294	-4.02627	16.294	down	84154	BXDC1|bA397G5.4	GO:0005634|GO:0005730	protein-coding	ribosome production factor 2 homolog (S. cerevisiae)	chr6	111303291	111346794
RPGRIP1L	0	0	-10.7288	-3.42341	10.7288	down	23322	CORS3|FTM|JBTS7|MKS5|NPHP8	GO:0001701|GO:0001822|GO:0001889|GO:0005515|GO:0005737|GO:0005813|GO:0005911|GO:0005923|GO:0005929|GO:0005932|GO:0007163|GO:0007368|GO:0008589|GO:0021532|GO:0021549|GO:0021670|GO:0021772|GO:0022038|GO:0031870|GO:0035085|GO:0035115|GO:0035116|GO:0042384|GO:0043010|GO:0043584|GO:0045744|GO:0060039|GO:0060322	protein-coding	RPGRIP1-like	chr16	53633818	53737771
RPL23AP64	0	0	-17.2157	-4.10565	17.2157	down	649946	RPL23A_25_1182		pseudo	ribosomal protein L23a pseudogene 64	chr11	118873671	118874303
RPP14	0	0	-13.3247	-3.73603	13.3247	down	11102	P14	GO:0003723|GO:0004526|GO:0005634|GO:0008033	protein-coding	ribonuclease P/MRP 14kDa subunit	chr3	58291972	58305920
RPP30	0	0	-13.2655	-3.7296	13.2655	down	10556	TSG15	GO:0004526|GO:0005634|GO:0005655|GO:0008033	protein-coding	ribonuclease P/MRP 30kDa subunit	chr10	92631275	92668312
RPPH1	0	0	-11.4516	-3.51747	11.4516	down	85495	H1RNA|RPPH1-1		miscRNA	ribonuclease P RNA component H1	chr14	20811230	20811570
RPRD1A	0	0	-18.4967	-4.2092	18.4967	down	55197	HsT3101|P15RS	GO:0016591|GO:0070940	protein-coding	regulation of nuclear pre-mRNA domain containing 1A	chr18	33569787	33647373
RRAGB	0	0	-10.5832	-3.40371	10.5832	down	10325	RAGB|bA465E19.1	GO:0005515|GO:0005525|GO:0005634|GO:0005737|GO:0005764|GO:0005765|GO:0005794|GO:0032008|GO:0032561|GO:0034613|GO:0043231|GO:0071230	protein-coding	Ras-related GTP binding B	chrX	55744110	55785207
RRAS	8.0209e-09	1.77221e-08	-18.1415	-4.18122	18.1415	down	6237		GO:0003924|GO:0005515|GO:0005525|GO:0005886|GO:0007265|GO:0007268|GO:0007411|GO:0019003|GO:0030336|GO:0045766	protein-coding	related RAS viral (r-ras) oncogene homolog	chr19	50138552	50143400
RRM2B	0	0	-14.051	-3.8126	14.051	down	50484	MTDPS8A|MTDPS8B|P53R2	GO:0001822|GO:0003014|GO:0004748|GO:0005634|GO:0005654|GO:0005730|GO:0005737|GO:0006264|GO:0006281|GO:0006979|GO:0009186|GO:0009200|GO:0009263|GO:0015949|GO:0043066|GO:0044281|GO:0046872|GO:0055086	protein-coding	ribonucleotide reductase M2 B (TP53 inducible)	chr8	103216729	103251346
RRN3P1	0	0	-17.9332	-4.16456	17.9332	down	730092			pseudo	RNA polymerase I transcription factor homolog (S. cerevisiae) pseudogene 1	chr16	21807951	21831731
RRP36	0	0	-25.5282	-4.67402	25.5282	down	88745	C6orf153|dJ20C7.4	GO:0005730|GO:0006364|GO:0042274	protein-coding	ribosomal RNA processing 36 homolog (S. cerevisiae)	chr6	42989385	42997337
RSAD2	0	0	-15.5175	-3.95582	15.5175	down	91543	2510004L01Rik|cig33|cig5|vig1	GO:0001503|GO:0003824|GO:0005515|GO:0005739|GO:0005741|GO:0005743|GO:0005783|GO:0005789|GO:0005794|GO:0005811|GO:0009615|GO:0019048|GO:0030278|GO:0034157|GO:0034165|GO:0035710|GO:0043367|GO:0043621|GO:0045071|GO:0045087|GO:0046872|GO:0050709|GO:0051539|GO:0051607|GO:2000553	protein-coding	radical S-adenosyl methionine domain containing 2	chr2	7017796	7038363
RTCA	0	0	-15.7093	-3.97355	15.7093	down	8634	RPC|RTC1|RTCD1	GO:0003723|GO:0003963|GO:0005524|GO:0005634|GO:0005654|GO:0006396	protein-coding	RNA 3'-terminal phosphate cyclase	chr1	100731714	100758325
RTCB	0	0	-10.0607	-3.33065	10.0607	down	51493	C22orf28|DJ149A16.6|FAAP|RP1-149A16.6	GO:0001701|GO:0001890|GO:0003972|GO:0005524|GO:0005737|GO:0006388|GO:0007160|GO:0017166|GO:0034446|GO:0046872|GO:0072669	protein-coding	RNA 2',3'-cyclic phosphate and 5'-OH ligase	chr22	32783562	32808274
RTFDC1	0	0	-14.7666	-3.88426	14.7666	down	51507	C20orf43|CDAO5|HSPC164|SHUJUN-3	GO:0003674|GO:0005575|GO:0008150	protein-coding	replication termination factor 2 domain containing 1	chr20	55043647	55093942
RUFY1	0	0	-10.3334	-3.36925	10.3334	down	80230	RABIP4|ZFYVE12	GO:0005515|GO:0006897|GO:0008270|GO:0008289|GO:0008565|GO:0030100|GO:0031901	protein-coding	RUN and FYVE domain containing 1	chr5	178977562	179037027
RUNX2	0	0	-14.4485	-3.85285	14.4485	down	860	AML3|CBF-alpha-1|CBFA1|CCD|CCD1|CLCD|OSF-2|OSF2|PEA2aA|PEBP2aA	GO:0000790|GO:0001503|GO:0001649|GO:0001958|GO:0002051|GO:0002063|GO:0002076|GO:0003682|GO:0003700|GO:0005515|GO:0005524|GO:0005634|GO:0005667|GO:0005730|GO:0005737|GO:0006367|GO:0008284|GO:0010467|GO:0019904|GO:0030217|GO:0030509|GO:0032332|GO:0035115|GO:0040036|GO:0042475|GO:0042487|GO:0043425|GO:0044212|GO:0045669|GO:0045879|GO:0045892|GO:0045893|GO:0048469|GO:0048701|GO:0048863|GO:0070491|GO:…	protein-coding	runt-related transcription factor 2	chr6	45296054	45518819
RWDD3	0	0	-11.0367	-3.46424	11.0367	down	25950	RSUME	GO:0005515|GO:0005634|GO:0005737	protein-coding	RWD domain containing 3	chr1	95699711	95712781
RXRB	0	0	-11.1571	-3.47989	11.1571	down	6257	DAUDI6|H-2RIIBP|NR2B2|RCoR-1	GO:0001701|GO:0001893|GO:0003700|GO:0003707|GO:0003713|GO:0004879|GO:0004886|GO:0005515|GO:0005634|GO:0005654|GO:0006367|GO:0008270|GO:0010467|GO:0043565|GO:0044212|GO:0045944|GO:0055012|GO:0060038|GO:0071300	protein-coding	retinoid X receptor, beta	chr6	33161362	33168630
RYBP	0	0	-10.9596	-3.45413	10.9596	down	23429	AAP1|DEDAF|YEAF1	GO:0000122|GO:0003677|GO:0003714|GO:0005515|GO:0005654|GO:0005737|GO:0006351|GO:0006915|GO:0007275|GO:0008270|GO:0031519|GO:0035518	protein-coding	RING1 and YY1 binding protein	chr3	72423744	72495774
S100A4	0	0	-21.0277	-4.39422	21.0277	down	6275	18A2|42A|CAPL|FSP1|MTS1|P9KA|PEL98	GO:0001837|GO:0005509|GO:0005515|GO:0005634|GO:0042802|GO:0043005|GO:0043123|GO:0048306|GO:0048471|GO:0050786	protein-coding	S100 calcium binding protein A4	chr1	153516095	153518282
SAAL1	0	0	-11.4141	-3.51275	11.4141	down	113174	SPACIA1	GO:0005576|GO:0006953	protein-coding	serum amyloid A-like 1	chr11	18101890	18127638
SACM1L	0	0	-13.5169	-3.75669	13.5169	down	22908	SAC1	GO:0000139|GO:0004438|GO:0005515|GO:0005789|GO:0005794|GO:0006644|GO:0006661|GO:0008150|GO:0016791|GO:0030176|GO:0032281|GO:0034593|GO:0043812|GO:0044281|GO:0046856	protein-coding	SAC1 suppressor of actin mutations 1-like (yeast)	chr3	45730754	45786900
SAMD1	0	0	-13.3119	-3.73465	13.3119	down	90378		GO:0005576|GO:0005737	protein-coding	sterile alpha motif domain containing 1	chr19	14199229	14201232
SAMHD1	0	0	-27.984	-4.80653	27.984	down	25939	CHBL2|DCIP|HDDC1|MOP-5|SBBI88	GO:0003676|GO:0003723|GO:0005515|GO:0005622|GO:0005634|GO:0006955|GO:0008081|GO:0045087|GO:0045088|GO:0046872|GO:0051607	protein-coding	SAM domain and HD domain 1	chr20	35520227	35580246
SAP18	0	0	-11.4672	-3.51944	11.4672	down	10284	2HOR0202|SAP18P	GO:0000118|GO:0000381|GO:0003714|GO:0005515|GO:0005634|GO:0005730|GO:0005737|GO:0005886|GO:0006351|GO:0006357|GO:0006397|GO:0008380|GO:0016607|GO:0035145|GO:0043065|GO:0048025|GO:0061574	protein-coding	Sin3A-associated protein, 18kDa	chr13	21714653	21723224
SAP30L	0	0	-16.801	-4.07048	16.801	down	79685	NS4ATP2	GO:0003677|GO:0005730|GO:0006351|GO:0006355|GO:0046872	protein-coding	SAP30-like	chr5	153825517	153840613
SAR1A	0	0	-11.2825	-3.49602	11.2825	down	56681	SAR1|SARA1|Sara|masra2	GO:0003924|GO:0005525|GO:0005737|GO:0005783|GO:0005794|GO:0006184|GO:0006886|GO:0006888|GO:0016529	protein-coding	SAR1 homolog A (S. cerevisiae)	chr10	71909961	71930285
SCARA3	0	0	-17.5265	-4.13147	17.5265	down	51435	APC7|CSR|CSR1|MSLR1|MSRL1	GO:0000139|GO:0005044|GO:0005581|GO:0005789|GO:0006979|GO:0009650|GO:0016021	protein-coding	scavenger receptor class A, member 3	chr8	27491577	27534286
SCARF2	0	0	-10.1819	-3.34793	10.1819	down	91179	NSR1|SREC-II|SREC2|SRECRP-1|VDEGS	GO:0005044|GO:0005515|GO:0007157|GO:0016021	protein-coding	scavenger receptor class F, member 2	chr22	20778874	20792146
SCARNA1	0	0	-193.376	-7.59527	193.376	down	677774	ACA35		miscRNA	small Cajal body-specific RNA 1	chr1	28160912	28161077
SCARNA10	0	0	-21.4489	-4.42283	21.4489	down	692148	U85		miscRNA	small Cajal body-specific RNA 10	chr12	6619388	6619717
SCARNA11	0	0	-20.4062	-4.35094	20.4062	down	677780	ACA57		miscRNA	small Cajal body-specific RNA 11	chr12	6690639	6690775
SCARNA12	0	0	-11.2781	-3.49545	11.2781	down	677777	U89		miscRNA	small Cajal body-specific RNA 12	chr12	7076500	7076769
SCARNA14	0	0	-11.456	-3.51804	11.456	down	692149	U100		miscRNA	small Cajal body-specific RNA 14	chr15	66639544	66639680
SCARNA16	0	0	-39.8864	-5.31783	39.8864	down	677781	ACA47		miscRNA	small Cajal body-specific RNA 16	chr17	75085389	75085575
SCARNA17	0	0	-20.4504	-4.35406	20.4504	down	677769	U91		miscRNA	small Cajal body-specific RNA 17	chr18	47340393	47340813
SCARNA18	0	0	-39.0903	-5.28874	39.0903	down	677765	U109		miscRNA	small Cajal body-specific RNA 18	chr5	82360023	82360156
SCARNA20	0	0	-10.7738	-3.42946	10.7738	down	677681	ACA66		miscRNA	small Cajal body-specific RNA 20	chr17	58308877	58309006
SCARNA3	0	0	-27.2833	-4.76995	27.2833	down	677679	HBI-100		miscRNA	small Cajal body-specific RNA 3	chr1	175937533	175937676
SCARNA4	0	0	-276.411	-8.11067	276.411	down	677771	ACA26		miscRNA	small Cajal body-specific RNA 4	chr1	155895749	155895877
SCARNA5	0	0	-13.2994	-3.73329	13.2994	down	677775	U87		miscRNA	small Cajal body-specific RNA 5	chr2	234184372	234184649
SCARNA7	0	0	-11.1129	-3.47416	11.1129	down	677767	U90		miscRNA	small Cajal body-specific RNA 7	chr3	160232695	160233024
SCARNA8	0	0	-217.354	-7.7639	217.354	down	677776	U92		miscRNA	small Cajal body-specific RNA 8	chr9	19063654	19063784
SCARNA9L	1.72466e-06	3.68477e-06	-13.6078	-3.76636	13.6078	down	100158262			miscRNA	small Cajal body-specific RNA 9-like	chrX	20154184	20154531
SCCPDH	0	0	-15.3841	-3.94336	15.3841	down	51097	NET11|RP11-439E19.2	GO:0005739|GO:0005811|GO:0016491|GO:0030496	protein-coding	saccharopine dehydrogenase (putative)	chr1	246887378	246931440
SCFD1	0	0	-44.1931	-5.46575	44.1931	down	23256	C14orf163|RA410|SLY1|SLY1P|STXBP1L2	GO:0001666|GO:0005515|GO:0005789|GO:0005798|GO:0005801|GO:0005886|GO:0006890|GO:0006892|GO:0006904|GO:0009636|GO:0015031|GO:0017119|GO:0019905|GO:0032580|GO:0047485|GO:0060628	protein-coding	sec1 family domain containing 1	chr14	31091460	31205033
SCML2	0	0	-15.4862	-3.95291	15.4862	down	10389		GO:0003677|GO:0003700|GO:0005634|GO:0006351|GO:0009653|GO:0031519	protein-coding	sex comb on midleg-like 2 (Drosophila)	chrX	18257433	18372844
SCO1	0	0	-10.3161	-3.36682	10.3161	down	6341	SCOD1	GO:0005507|GO:0005739|GO:0005743|GO:0006091|GO:0006825|GO:0006878|GO:0008535|GO:0030016	protein-coding	SCO1 cytochrome c oxidase assembly protein	chr17	10583649	10600885
SCO2	0	0	-12.5052	-3.64446	12.5052	down	9997	CEMCOX1|MYP6|SCO1L	GO:0001654|GO:0001701|GO:0003012|GO:0005507|GO:0005739|GO:0005743|GO:0006825|GO:0006878|GO:0008535|GO:0014823|GO:0022904|GO:0030016|GO:0055114	protein-coding	SCO2 cytochrome c oxidase assembly protein	chr22	50961997	50964905
SEC11C	0	0	-15.3394	-3.93917	15.3394	down	90701	SEC11L3|SPC21|SPCS4C	GO:0005789|GO:0006412|GO:0006465|GO:0006508|GO:0006614|GO:0008236|GO:0010467|GO:0016021|GO:0044267|GO:0050796	protein-coding	SEC11 homolog C (S. cerevisiae)	chr18	56807125	56826063
SEC61G	0	0	-47.9801	-5.58437	47.9801	down	23480	SSS1	GO:0002474|GO:0002479|GO:0005789|GO:0006412|GO:0006614|GO:0008565|GO:0010467|GO:0015450|GO:0016020|GO:0016021|GO:0042590|GO:0044267|GO:0045047	protein-coding	Sec61 gamma subunit	chr7	54819940	54826939
SENP2	0	0	-12.9027	-3.6896	12.9027	down	59343	AXAM2|SMT3IP2	GO:0001934|GO:0005515|GO:0005643|GO:0005654|GO:0005737|GO:0006508|GO:0007507|GO:0009950|GO:0015031|GO:0016055|GO:0016605|GO:0016925|GO:0016926|GO:0016929|GO:0019904|GO:0030111|GO:0031965|GO:0032091|GO:0035562|GO:0045944|GO:0051028	protein-coding	SUMO1/sentrin/SMT3 specific peptidase 2	chr3	185300507	185348885
SEPP1	0	0	-18.7845	-4.23147	18.7845	down	6414	SELP|SeP	GO:0001887|GO:0005576|GO:0005615|GO:0006979|GO:0007420|GO:0007626|GO:0008430|GO:0009791|GO:0019953|GO:0040007	protein-coding	selenoprotein P, plasma, 1	chr5	42799982	42825998
SEPT7P2	0	0	-11.3295	-3.50202	11.3295	down	641977	SEPT13|SEPT7B		pseudo	septin 7 pseudogene 2	chr7	45763386	45808617
SEPW1	0	0	-22.3674	-4.48332	22.3674	down	6415	selW	GO:0005737|GO:0008430|GO:0016209|GO:0045454	protein-coding	selenoprotein W, 1	chr19	48281842	48287943
SERINC5	0	0	-38.0108	-5.24834	38.0108	down	256987	C5orf12|TPO1	GO:0005789|GO:0005794|GO:0006658|GO:0008654|GO:0016021|GO:0042552|GO:0043209|GO:0051347	protein-coding	serine incorporator 5	chr5	79407050	79551898
SERP1	0	0	-22.8425	-4.51365	22.8425	down	27230	RAMP4	GO:0001501|GO:0005783|GO:0005789|GO:0005840|GO:0005881|GO:0006006|GO:0006464|GO:0006486|GO:0006950|GO:0006987|GO:0007009|GO:0009791|GO:0010259|GO:0015031|GO:0016021|GO:0030968|GO:0032024|GO:0044267|GO:0045727|GO:0046622|GO:0048644|GO:0060124	protein-coding	stress-associated endoplasmic reticulum protein 1	chr3	150259780	150264964
SESN3	0	0	-16.0521	-4.00469	16.0521	down	143686	SEST3	GO:0005634|GO:0007050	protein-coding	sestrin 3	chr11	94898677	94965705
SF3A2	0	0	-16.8011	-4.07048	16.8011	down	8175	PRP11|PRPF11|SAP62|SF3a66	GO:0000389|GO:0000398|GO:0003676|GO:0005515|GO:0005654|GO:0005681|GO:0006397|GO:0008270|GO:0008380|GO:0010467|GO:0030532|GO:0071013	protein-coding	splicing factor 3a, subunit 2, 66kDa	chr19	2236816	2248678
SF3A3	0	0	-20.8281	-4.38046	20.8281	down	10946	PRP9|PRPF9|SAP61|SF3a60	GO:0000375|GO:0000389|GO:0000398|GO:0003676|GO:0005515|GO:0005634|GO:0005654|GO:0005681|GO:0005730|GO:0006397|GO:0008270|GO:0008380|GO:0010467|GO:0016607|GO:0071013	protein-coding	splicing factor 3a, subunit 3, 60kDa	chr1	38422652	38455761
SF3B14	0	0	-16.8205	-4.07215	16.8205	down	51639	HSPC175|Ht006|P14|SAP14|SF3B14a	GO:0000166|GO:0000398|GO:0003723|GO:0005654|GO:0005689|GO:0008380|GO:0010467	protein-coding	splicing factor 3B, 14 kDa subunit	chr2	24290454	24299314
SF3B5	0	0	-12.467	-3.64004	12.467	down	83443	SF3b10|Ysf3	GO:0000398|GO:0005634|GO:0005654|GO:0005689|GO:0008380|GO:0010467	protein-coding	splicing factor 3b, subunit 5, 10kDa	chr6	144416018	144416754
SFI1	0	0	-11.0112	-3.4609	11.0112	down	9814	PISD|hSfi1p	GO:0000086|GO:0000278|GO:0005515|GO:0005814|GO:0005829|GO:0010923|GO:0019902	protein-coding	Sfi1 homolog, spindle assembly associated (yeast)	chr22	31892125	32014537
SFMBT1	0	0	-10.8424	-3.43861	10.8424	down	51460	RU1|SFMBT|hSFMBT	GO:0003714|GO:0005515|GO:0005634|GO:0006351|GO:0007283|GO:0016568|GO:0030154|GO:0042393|GO:0045892|GO:0048635	protein-coding	Scm-like with four mbt domains 1	chr3	52937583	53080089
SFRP4	0	0	-23.2914	-4.54172	23.2914	down	6424	FRP-4|FRPHE|sFRP-4	GO:0001944|GO:0002092|GO:0005615|GO:0005634|GO:0005737|GO:0007409|GO:0007420|GO:0008285|GO:0008406|GO:0009725|GO:0009790|GO:0009986|GO:0010628|GO:0016055|GO:0017147|GO:0022601|GO:0030165|GO:0032589|GO:0042813|GO:0043065|GO:0043433|GO:0045606|GO:0046329|GO:0046697|GO:0055062|GO:0060056|GO:0060429|GO:0090090|GO:0090263|GO:1902174|GO:2000119	protein-coding	secreted frizzled-related protein 4	chr7	37945535	37956525
SFT2D2	0	0	-53.3948	-5.73863	53.3948	down	375035	UNQ512|dJ747L4.C1.2	GO:0015031|GO:0016021|GO:0016192	protein-coding	SFT2 domain containing 2	chr1	168195255	168212088
SGOL1-AS1	0	0	-14.1218	-3.81985	14.1218	down	100874028			ncRNA	SGOL1 antisense RNA 1	chr3	20215736	20227919
SGPL1	0	0	-10.6001	-3.406	10.6001	down	8879	S1PL|SPL	GO:0001553|GO:0001570|GO:0001822|GO:0005515|GO:0005783|GO:0005789|GO:0006665|GO:0006672|GO:0007283|GO:0008117|GO:0008209|GO:0008210|GO:0009791|GO:0010761|GO:0016831|GO:0019752|GO:0030097|GO:0030148|GO:0030149|GO:0030170|GO:0030176|GO:0033327|GO:0040014|GO:0044281|GO:0048008|GO:0048705|GO:0060021|GO:0060325|GO:0097194	protein-coding	sphingosine-1-phosphate lyase 1	chr10	72575704	72640932
SH3BGRL2	0	0	-14.0643	-3.81396	14.0643	down	83699		GO:0005634|GO:0005730|GO:0017124	protein-coding	SH3 domain binding glutamic acid-rich protein like 2	chr6	80341000	80413369
SH3GL1	0	0	-10.3631	-3.37338	10.3631	down	6455	CNSA1|EEN|SH3D2B|SH3P8	GO:0002102|GO:0005515|GO:0005737|GO:0006897|GO:0007165|GO:0007417|GO:0008289|GO:0019902|GO:0030054|GO:0031901|GO:0042802|GO:0042995|GO:0051020	protein-coding	SH3-domain GRB2-like 1	chr19	4360364	4400565
SH3GLB1	0	0	-21.5082	-4.42682	21.5082	down	51100	Bif-1|PPP1R70|dJ612B15.2	GO:0000139|GO:0005504|GO:0005515|GO:0005737|GO:0005741|GO:0006654|GO:0006915|GO:0032461|GO:0042171|GO:0042802|GO:0042803|GO:0043234|GO:0051084|GO:0051259|GO:1900740	protein-coding	SH3-domain GRB2-like endophilin B1	chr1	87170253	87213867
SH3KBP1	0	0	-23.6363	-4.56293	23.6363	down	30011	CD2BP3|CIN85|GIG10|HSB-1|HSB1|MIG18	GO:0005515|GO:0005829|GO:0005856|GO:0005886|GO:0005925|GO:0006897|GO:0006915|GO:0007010|GO:0007173|GO:0007267|GO:0008360|GO:0016477|GO:0017124|GO:0030659|GO:0042059|GO:0043005|GO:0045202	protein-coding	SH3-domain kinase binding protein 1	chrX	19552083	19905744
SIL1	0	0	-10.3932	-3.37756	10.3932	down	64374	BAP|MSS|ULG5	GO:0005783|GO:0005788|GO:0006457|GO:0006886|GO:0051082	protein-coding	SIL1 nucleotide exchange factor	chr5	138282410	138534065
SLBP	0	0	-37.349	-5.223	37.349	down	7884	HBP	GO:0003729|GO:0005515|GO:0005634|GO:0005654|GO:0005737|GO:0005829|GO:0006366|GO:0006369|GO:0006398|GO:0006406|GO:0008334|GO:0010467|GO:0030529|GO:0031124|GO:0033260|GO:0051028|GO:0071204|GO:0071207|GO:0071208	protein-coding	stem-loop binding protein	chr4	1694527	1714071
SLC15A3	0	0	-10.3721	-3.37463	10.3721	down	51296	OCTP|PHT2|PTR3	GO:0005765|GO:0006811|GO:0015031|GO:0015293|GO:0015833|GO:0016021|GO:0055085	protein-coding	solute carrier family 15 (oligopeptide transporter), member 3	chr11	60704555	60719257
SLC1A1	0	0	-33.1994	-5.05309	33.1994	down	6505	EAAC1|EAAT3|SCZD18	GO:0005313|GO:0005886|GO:0005887|GO:0006811|GO:0007268|GO:0015501|GO:0016020|GO:0016595|GO:0017153|GO:0051260|GO:0051938|GO:0055085|GO:0070779	protein-coding	solute carrier family 1 (neuronal/epithelial high affinity glutamate transporter, system Xag), member 1	chr9	4490427	4587469
SLC24A5	0	0	-10.2664	-3.35986	10.2664	down	283652	JSX|NCKX5|OCA6|SHEP4	GO:0005886|GO:0006811|GO:0006813|GO:0006814|GO:0006816|GO:0015293|GO:0015297|GO:0016021|GO:0042470|GO:0050896|GO:0055085	protein-coding	solute carrier family 24 (sodium/potassium/calcium exchanger), member 5	chr15	48413169	48434589
SLC25A1	0	0	-14.6192	-3.8698	14.6192	down	6576	CTP|D2L2AD|SEA|SLC20A3	GO:0005743|GO:0005975|GO:0006006|GO:0006094|GO:0006843|GO:0015137|GO:0016021|GO:0019432|GO:0035338|GO:0044255|GO:0044281	protein-coding	solute carrier family 25 (mitochondrial carrier; citrate transporter), member 1	chr22	19163088	19166338
SLC25A10	0	0	-10.1095	-3.33764	10.1095	down	1468	DIC	GO:0000096|GO:0000098|GO:0005310|GO:0005515|GO:0005634|GO:0005730|GO:0005739|GO:0005743|GO:0005975|GO:0006006|GO:0006094|GO:0006811|GO:0006835|GO:0006839|GO:0008272|GO:0015114|GO:0015116|GO:0015117|GO:0015140|GO:0015141|GO:0015297|GO:0015709|GO:0016021|GO:0034641|GO:0044281|GO:0055085|GO:0070221	protein-coding	solute carrier family 25 (mitochondrial carrier; dicarboxylate transporter), member 10	chr17	79670400	79688046
SLC25A16	0	0	-11.8059	-3.56144	11.8059	down	8034	D10S105E|GDA|GDC|HGT.1|ML7|hML7	GO:0005743|GO:0006766|GO:0006767|GO:0006810|GO:0009108|GO:0015297|GO:0015939|GO:0016021|GO:0044281	protein-coding	solute carrier family 25 (mitochondrial carrier; Graves disease autoantigen), member 16	chr10	70242090	70287280
SLC25A17	0	0	-13.5818	-3.7636	13.5818	down	10478	PMP34	GO:0001561|GO:0005347|GO:0005515|GO:0005739|GO:0005777|GO:0005778|GO:0005779|GO:0006635|GO:0015217|GO:0015228|GO:0015230|GO:0015866|GO:0015867|GO:0015908|GO:0035349|GO:0035350|GO:0043132|GO:0044255|GO:0044281|GO:0044610|GO:0051087|GO:0051724|GO:0080121|GO:0080122	protein-coding	solute carrier family 25 (mitochondrial carrier; peroxisomal membrane protein, 34kDa), member 17	chr22	41165639	41215392
SLC25A24	0	0	-12.2286	-3.61219	12.2286	down	29957	APC1|SCAMC-1	GO:0005509|GO:0005743|GO:0016021|GO:0055085	protein-coding	solute carrier family 25 (mitochondrial carrier; phosphate carrier), member 24	chr1	108677344	108742980
SLC25A36	0	0	-11.5311	-3.52746	11.5311	down	55186	PNC2	GO:0005743|GO:0016021|GO:0032355|GO:0055085	protein-coding	solute carrier family 25 (pyrimidine nucleotide carrier ), member 36	chr3	140660662	140698785
SLC25A40	0	0	-43.361	-5.43833	43.361	down	55972	MCFP	GO:0005743|GO:0016021|GO:0055085	protein-coding	solute carrier family 25, member 40	chr7	87463814	87505692
SLC29A2	0	0	-12.4156	-3.63408	12.4156	down	3177	DER12|ENT2|HNP36	GO:0005337|GO:0005730|GO:0005886|GO:0005887|GO:0006139|GO:0008283|GO:0015858|GO:0016323|GO:0031965|GO:0055085	protein-coding	solute carrier family 29 (equilibrative nucleoside transporter), member 2	chr11	66129992	66139645
SLC30A9	0	0	-20.1608	-4.33348	20.1608	down	10463	C4orf1|GAC63|HUEL|ZNT9	GO:0000166|GO:0003682|GO:0003700|GO:0005634|GO:0005856|GO:0006289|GO:0006351|GO:0006829|GO:0008324|GO:0016021|GO:0016922|GO:0030374|GO:0045944	protein-coding	solute carrier family 30 (zinc transporter), member 9	chr4	41992523	42089551
SLC35A1	0	0	-11.4258	-3.51422	11.4258	down	10559	CDG2F|CMPST|CST|hCST	GO:0000139|GO:0005351|GO:0005456|GO:0005794|GO:0005887|GO:0005975|GO:0006464|GO:0015782|GO:0055085	protein-coding	solute carrier family 35 (CMP-sialic acid transporter), member A1	chr6	88146444	88222057
SLC35B3	0	0	-12.9774	-3.69793	12.9774	down	51000	C6orf196|PAPST2	GO:0000139|GO:0005739|GO:0005975|GO:0006805|GO:0016021|GO:0030203|GO:0044281|GO:0050427|GO:0050428|GO:0055085	protein-coding	solute carrier family 35 (adenosine 3'-phospho 5'-phosphosulfate transporter), member B3	chr6	8413301	8435794
SLC35D1	0	0	-21.3049	-4.41312	21.3049	down	23169	UGTREL7	GO:0005461|GO:0005463|GO:0005789|GO:0006065|GO:0006805|GO:0008643|GO:0015787|GO:0015789|GO:0030176|GO:0030206|GO:0044281|GO:0048706|GO:0052695|GO:0055085	protein-coding	solute carrier family 35 (UDP-GlcA/UDP-GalNAc transporter), member D1	chr1	67465015	67520080
SLC35D2	0	0	-34.2528	-5.09815	34.2528	down	11046	HFRC1|SQV7L|UGTrel8|hfrc	GO:0000139|GO:0005338|GO:0005575|GO:0005975|GO:0006024|GO:0008150|GO:0008643|GO:0016021|GO:0018146|GO:0030203|GO:0042339|GO:0044281|GO:0055085	protein-coding	solute carrier family 35 (UDP-GlcNAc/UDP-glucose transporter), member D2	chr9	99075726	99145992
SLC38A2	0	0	-10.9389	-3.45139	10.9389	down	54407	ATA2|PRO1068|SAT2|SNAT2	GO:0005886|GO:0006811|GO:0006814|GO:0006865|GO:0007268|GO:0007269|GO:0014047|GO:0015171|GO:0015293|GO:0016021|GO:0055085	protein-coding	solute carrier family 38, member 2	chr12	46751971	46766645
SLIRP	0	0	-10.665	-3.41481	10.665	down	81892	C14orf156|DC50|PD04872	GO:0000166|GO:0000961|GO:0003723|GO:0005634|GO:0005739|GO:0006351|GO:0006355|GO:0030529	protein-coding	SRA stem-loop interacting RNA binding protein	chr14	78174414	78183941
SLMO2	0	0	-22.4179	-4.48658	22.4179	down	51012	C20orf45|PRELID3B|dJ543J19.5	GO:0005739	protein-coding	slowmo homolog 2 (Drosophila)	chr20	57608200	57617901
SMA5	0	0	-20.0815	-4.3278	20.0815	down	11042			pseudo	glucuronidase, beta pseudogene	chr5	69497695	69881549
SMAD4	0	0	-13.4998	-3.75487	13.4998	down	4089	DPC4|JIP|MADH4|MYHRS	GO:0000122|GO:0000987|GO:0000988|GO:0001076|GO:0001085|GO:0001658|GO:0001666|GO:0001701|GO:0001702|GO:0003190|GO:0003198|GO:0003251|GO:0003279|GO:0003360|GO:0003677|GO:0003682|GO:0003700|GO:0005515|GO:0005518|GO:0005634|GO:0005654|GO:0005667|GO:0005730|GO:0005737|GO:0005813|GO:0005829|GO:0006351|GO:0006367|GO:0007179|GO:0007183|GO:0007411|GO:0007492|GO:0007498|GO:0008283|GO:0008285|GO:0010467|GO:…	protein-coding	SMAD family member 4	chr18	48494387	48611411
SMCHD1	0	0	-15.6826	-3.97109	15.6826	down	23347		GO:0001740|GO:0005524|GO:0051276|GO:0060821	protein-coding	structural maintenance of chromosomes flexible hinge domain containing 1	chr18	2655886	2805015
SMIM14	0	0	-12.9031	-3.68964	12.9031	down	201895	C4orf34	GO:0016021	protein-coding	small integral membrane protein 14	chr4	39552546	39640481
SMIM15	0	0	-16.4478	-4.03982	16.4478	down	643155	C5orf43	GO:0016021	protein-coding	small integral membrane protein 15	chr5	60453536	60458302
SMIM19	0	0	-81.4146	-6.34721	81.4146	down	114926	C8orf40	GO:0005634|GO:0005730|GO:0005737|GO:0016021	protein-coding	small integral membrane protein 19	chr8	42396298	42408140
SMIM7	0	0	-18.1789	-4.1842	18.1789	down	79086	C19orf42	GO:0016021	protein-coding	small integral membrane protein 7	chr19	16756959	16770968
SMNDC1	0	0	-23.7423	-4.56939	23.7423	down	10285	SMNR|SPF30|TDRD16C	GO:0000375|GO:0003723|GO:0005515|GO:0005634|GO:0005681|GO:0005737|GO:0006397|GO:0006915|GO:0008380|GO:0015030|GO:0016607	protein-coding	survival motor neuron domain containing 1	chr10	112052798	112064707
SMOC2	0	0	-21.7234	-4.44118	21.7234	down	64094	DTDP1|MST117|MSTP117|MSTP140|SMAP2|bA270C4A.1|bA37D8.1|dJ421D16.1	GO:0005509|GO:0005604|GO:0005614|GO:0007165|GO:0008201|GO:0010811|GO:0030198	protein-coding	SPARC related modular calcium binding 2	chr6	168841831	169068674
SMURF1	0	0	-16.2367	-4.02119	16.2367	down	57154		GO:0000209|GO:0004842|GO:0005515|GO:0005634|GO:0005654|GO:0005737|GO:0005829|GO:0005886|GO:0006611|GO:0007179|GO:0007398|GO:0016567|GO:0030154|GO:0030279|GO:0030509|GO:0030512|GO:0030514|GO:0030579|GO:0032801|GO:0034394|GO:0042787|GO:0043025|GO:0043161|GO:0048185|GO:0070411|GO:0070412	protein-coding	SMAD specific E3 ubiquitin protein ligase 1	chr7	98625058	98741743
SMYD2	0	0	-25.958	-4.69811	25.958	down	56950	HSKM-B|KMT3C|ZMYND14	GO:0000122|GO:0000993|GO:0002039|GO:0005515|GO:0005634|GO:0005737|GO:0005829|GO:0006351|GO:0008285|GO:0016279|GO:0018026|GO:0018027|GO:0043516|GO:0046872|GO:0046975	protein-coding	SET and MYND domain containing 2	chr1	214454565	214510477
SMYD3	0	0	-18.2494	-4.18978	18.2494	down	64754	KMT3E|ZMYND1|ZNFN3A1|bA74P14.1	GO:0005634|GO:0005737|GO:0018024|GO:0046872	protein-coding	SET and MYND domain containing 3	chr1	245912642	246670644
SNAP23	0	0	-16.2463	-4.02204	16.2463	down	8773	HsT17016|SNAP-23|SNAP23A|SNAP23B	GO:0005515|GO:0005634|GO:0005730|GO:0005794|GO:0005886|GO:0006887|GO:0006892|GO:0006903|GO:0015031|GO:0030054|GO:0042581|GO:0042582|GO:0043005|GO:0045202|GO:0061025	protein-coding	synaptosomal-associated protein, 23kDa	chr15	42787504	42825259
SNCA	0	0	-21.8467	-4.44934	21.8467	down	6622	NACP|PARK1|PARK4|PD1	GO:0000287|GO:0001774|GO:0001921|GO:0001933|GO:0001956|GO:0005504|GO:0005507|GO:0005509|GO:0005515|GO:0005543|GO:0005576|GO:0005634|GO:0005640|GO:0005737|GO:0005739|GO:0005791|GO:0005794|GO:0005829|GO:0005840|GO:0005886|GO:0005938|GO:0006631|GO:0006638|GO:0006644|GO:0006919|GO:0007006|GO:0007568|GO:0008017|GO:0008021|GO:0008198|GO:0008270|GO:0008344|GO:0010040|GO:0010517|GO:0010642|GO:0014048|GO:…	protein-coding	synuclein, alpha (non A4 component of amyloid precursor)	chr4	90645250	90759447
SNHG10	0	0	-54.2774	-5.76228	54.2774	down	283596	C14orf62|LINC00063|NCRNA00063		ncRNA	small nucleolar RNA host gene 10 (non-protein coding)	chr14	95999249	96001209
SNHG11	0	0	-12.4399	-3.6369	12.4399	down	128439	C20orf198|LINC00101|NCRNA00101		ncRNA	small nucleolar RNA host gene 11 (non-protein coding)	chr20	37075297	37079564
SNHG12	0	0	-12.0557	-3.59164	12.0557	down	85028	C1orf79|LINC00100|NCRNA00100|RP4-669K10.5		ncRNA	small nucleolar RNA host gene 12 (non-protein coding)	chr1	28905050	28908383
SNORA10	0	0	-143.815	-7.16807	143.815	down	574042	ACA10		snoRNA	small nucleolar RNA, H/ACA box 10	chr16	2012335	2012467
SNORA11	0	0	-426.424	-8.73615	426.424	down	677799	SNORA11A|U107		snoRNA	small nucleolar RNA, H/ACA box 11	chrX	54840803	54840933
SNORA12	0	0	-190.658	-7.57484	190.658	down	677800	U108		snoRNA	small nucleolar RNA, H/ACA box 12	chr10	101996913	101997059
SNORA13	0	0	-62.673	-5.96977	62.673	down	654322	ACA13		snoRNA	small nucleolar RNA, H/ACA box 13	chr5	111497182	111497314
SNORA14A	0	0	-51.2532	-5.67957	51.2532	down	677801	ACA14a		snoRNA	small nucleolar RNA, H/ACA box 14A	chr7	75573101	75573234
SNORA14B	0	0	-107.608	-6.74964	107.608	down	677802	ACA14b		snoRNA	small nucleolar RNA, H/ACA box 14B	chr1	235291118	235291252
SNORA15	0	0	-77.149	-6.26958	77.149	down	677803	ACA15		snoRNA	small nucleolar RNA, H/ACA box 15	chr7	56128163	56128295
SNORA16A	0	0	-14.24	-3.83188	14.24	down	692073	ACA16		snoRNA	small nucleolar RNA, H/ACA box 16A	chr1	28907432	28907565
SNORA17	0	0	-11.0654	-3.46799	11.0654	down	677804	ACA17		snoRNA	small nucleolar RNA, H/ACA box 17	chr9	139621199	139621331
SNORA18	0	0	-14.624	-3.87027	14.624	down	677805	ACA18		snoRNA	small nucleolar RNA, H/ACA box 18	chr11	93466632	93466763
SNORA20	0	0	-410.943	-8.6828	410.943	down	677806	ACA20		snoRNA	small nucleolar RNA, H/ACA box 20	chr6	160201282	160201413
SNORA21	0	0	-482.1	-8.91319	482.1	down	619505	ACA21		snoRNA	small nucleolar RNA, H/ACA box 21	chr17	37009116	37009248
SNORA22	0	0	-872.954	-9.76976	872.954	down	677807	ACA22		snoRNA	small nucleolar RNA, H/ACA box 22	chr7	65220513	65220646
SNORA23	0	0	-28.3142	-4.82345	28.3142	down	677808	ACA23		snoRNA	small nucleolar RNA, H/ACA box 23	chr11	9450313	9450501
SNORA24	0	0	-185.15	-7.53255	185.15	down	677809	ACA24		snoRNA	small nucleolar RNA, H/ACA box 24	chr4	119200345	119200475
SNORA26	0	0	-129.67	-7.0187	129.67	down	677810	HBI-6		snoRNA	small nucleolar RNA, H/ACA box 26	chr4	53579416	53579537
SNORA27	0	0	-104.662	-6.70959	104.662	down	619499	ACA27		snoRNA	small nucleolar RNA, H/ACA box 27	chr13	27829538	27829663
SNORA28	0	0	-49.7707	-5.63722	49.7707	down	677811	ACA28		snoRNA	small nucleolar RNA, H/ACA box 28	chr14	103804186	103804311
SNORA2A	0	0	-69.0686	-6.10996	69.0686	down	677793	ACA2A		snoRNA	small nucleolar RNA, H/ACA box 2A	chr12	49050431	49050565
SNORA2B	0	0	-18.5361	-4.21227	18.5361	down	677794	ACA2b		snoRNA	small nucleolar RNA, H/ACA box 2B	chr12	49061240	49061376
SNORA3	0	0	-212.793	-7.73331	212.793	down	619562	ACA3		snoRNA	small nucleolar RNA, H/ACA box 3	chr11	8705774	8705903
SNORA31	0	0	-183.413	-7.51895	183.413	down	677814	ACA31		snoRNA	small nucleolar RNA, H/ACA box 31	chr13	45911615	45911744
SNORA37	0	0	-81.7179	-6.35258	81.7179	down	677819	ACA37		snoRNA	small nucleolar RNA, H/ACA box 37	chr18	51748654	51748782
SNORA38	0	0	-61.0262	-5.93136	61.0262	down	677820	ACA38		snoRNA	small nucleolar RNA, H/ACA box 38	chr6	31590856	31590987
SNORA41	0	0	-18.925	-4.24222	18.925	down	619569	ACA41		snoRNA	small nucleolar RNA, H/ACA box 41	chr2	207026952	207027083
SNORA42	0	0	-140.242	-7.13177	140.242	down	677823	ACA42		snoRNA	small nucleolar RNA, H/ACA box 42	chr1	155889700	155889833
SNORA43	0	0	-92.9302	-6.53808	92.9302	down	677824	ACA43		snoRNA	small nucleolar RNA, H/ACA box 43	chr9	139620556	139620689
SNORA44	0	0	-42.5201	-5.41007	42.5201	down	677825	ACA44		snoRNA	small nucleolar RNA, H/ACA box 44	chr1	28906893	28907024
SNORA45	0	0	-331.417	-8.37251	331.417	down	677826	ACA3-2		snoRNA	small nucleolar RNA, H/ACA box 45	chr11	8706986	8707116
SNORA46	0	0	-54.208	-5.76044	54.208	down	677827	ACA46		snoRNA	small nucleolar RNA, H/ACA box 46	chr16	58582403	58582537
SNORA48	0	0	-630.892	-9.30125	630.892	down	652965	ACA48		snoRNA	small nucleolar RNA, H/ACA box 48	chr17	7478031	7478165
SNORA49	0	0	-155.302	-7.27894	155.302	down	677829	ACA49		snoRNA	small nucleolar RNA, H/ACA box 49	chr12	132515769	132515905
SNORA50	0	0	-129.83	-7.02048	129.83	down	677830	ACA50		snoRNA	small nucleolar RNA, H/ACA box 50	chr16	58593700	58593835
SNORA51	0	0	-268.004	-8.06611	268.004	down	677831	ACA51		snoRNA	small nucleolar RNA, H/ACA box 51	chr20	2635713	2635844
SNORA52	0	0	-72.1407	-6.17274	72.1407	down	619565	ACA52		snoRNA	small nucleolar RNA, H/ACA box 52	chr11	811681	811814
SNORA53	0	0	-39.202	-5.29286	39.202	down	677832	ACA53		snoRNA	small nucleolar RNA, H/ACA box 53	chr12	98993413	98993662
SNORA54	0	0	-154.298	-7.26957	154.298	down	677833	ACA54		snoRNA	small nucleolar RNA, H/ACA box 54	chr11	2985001	2985123
SNORA55	0	0	-297.424	-8.21638	297.424	down	677834	ACA55		snoRNA	small nucleolar RNA, H/ACA box 55	chr1	40033046	40033182
SNORA56	0	0	-11.7232	-3.5513	11.7232	down	677835	ACA56		snoRNA	small nucleolar RNA, H/ACA box 56	chrX	154003273	154003401
SNORA57	0	0	-55.4364	-5.79276	55.4364	down	692158	U99		snoRNA	small nucleolar RNA, H/ACA box 57	chr11	62432894	62433042
SNORA58	0	0	-15.3998	-3.94484	15.3998	down	677836	ACA58		snoRNA	small nucleolar RNA, H/ACA box 58	chr3	131197842	131198077
SNORA59A	0	0	-33.261	-5.05576	33.261	down	677885	ACA59		snoRNA	small nucleolar RNA, H/ACA box 59A	chr1	12567300	12567451
SNORA6	0	0	-467.817	-8.8698	467.817	down	574040	ACA6		snoRNA	small nucleolar RNA, H/ACA box 6	chr3	39449882	39450030
SNORA61	0	0	-112.432	-6.81291	112.432	down	677838	ACA61		snoRNA	small nucleolar RNA, H/ACA box 61	chr1	28906276	28906405
SNORA62	0	0	-1107.62	-10.1133	1107.62	down	6044	E2|E2-1|RNE2|RNU108		snoRNA	small nucleolar RNA, H/ACA box 62	chr3	39452545	39452698
SNORA63	0	0	-3061.17	-11.5799	3061.17	down	6043	E3|E3-2|RNE3|RNU107		snoRNA	small nucleolar RNA, H/ACA box 63	chr3	186505088	186505222
SNORA65	0	0	-117.447	-6.87587	117.447	down	26783	RNU65|U65		snoRNA	small nucleolar RNA, H/ACA box 65	chr9	130210781	130210916
SNORA67	0	0	-111.581	-6.80195	111.581	down	26781	RNU67|U67		snoRNA	small nucleolar RNA, H/ACA box 67	chr17	7481273	7481409
SNORA68	0	0	-258.396	-8.01344	258.396	down	26780	RNU68|U68		snoRNA	small nucleolar RNA, H/ACA box 68	chr19	17973397	17973529
SNORA69	0	0	-38.3454	-5.26098	38.3454	down	26779	RNU69|U69|U69A		snoRNA	small nucleolar RNA, H/ACA box 69	chrX	118921316	118921447
SNORA70	0	0	-105.661	-6.7233	105.661	down	26778	DXS648E|RNU70|U70		snoRNA	small nucleolar RNA, H/ACA box 70	chrX	153628622	153628756
SNORA71A	0	0	-55.2942	-5.78906	55.2942	down	26777	RNU71A|U71a		snoRNA	small nucleolar RNA, H/ACA box 71A	chr20	37055949	37056086
SNORA71B	0	0	-242.685	-7.92294	242.685	down	26776	RNU71B|U71b		snoRNA	small nucleolar RNA, H/ACA box 71B	chr20	37053843	37053978
SNORA71D	0	0	-96.5205	-6.59276	96.5205	down	677840	U71d		snoRNA	small nucleolar RNA, H/ACA box 71D	chr20	37062505	37062642
SNORA72	0	0	-171.359	-7.42087	171.359	down	26775	RNU72|U72		snoRNA	small nucleolar RNA, H/ACA box 72	chr8	99054314	99054445
SNORA74A	0	0	-17.3317	-4.11534	17.3317	down	26821	RNU19|U19		snoRNA	small nucleolar RNA, H/ACA box 74A	chr5	138614469	138614668
SNORA74B	0	0	-13.5284	-3.75792	13.5284	down	677841	U19-2		snoRNA	small nucleolar RNA, H/ACA box 74B	chr5	172447729	172447932
SNORA75	0	0	-228.245	-7.83444	228.245	down	654321	U23		snoRNA	small nucleolar RNA, H/ACA box 75	chr2	232320511	232320647
SNORA77	0	0	-185.888	-7.53829	185.888	down	677843	ACA63		snoRNA	small nucleolar RNA, H/ACA box 77	chr1	203698709	203698833
SNORA79	0	0	-11.8575	-3.56773	11.8575	down	677845	ACA65		snoRNA	small nucleolar RNA, H/ACA box 79	chr14	81669039	81669178
SNORA7B	0	0	-192.017	-7.58509	192.017	down	677797	ACA7B		snoRNA	small nucleolar RNA, H/ACA box 7B	chr3	129116053	129116191
SNORA9	0	0	-16.786	-4.06919	16.786	down	677798	ACA9		snoRNA	small nucleolar RNA, H/ACA box 9	chr7	45024977	45025109
SNORD103A	0	0	-47.8929	-5.58174	47.8929	down	692234	U103		snoRNA	small nucleolar RNA, C/D box 103A	chr1	31408536	31408623
SNORD104	0	0	-28.9684	-4.85641	28.9684	down	692227	U104		snoRNA	small nucleolar RNA, C/D box 104	chr17	62223438	62223517
SNORD110	0	0	-30.596	-4.93527	30.596	down	692213	HBII-55		snoRNA	small nucleolar RNA, C/D box 110	chr20	2634858	2634932
SNORD116@	0	0	-25.0743	-4.64814	25.0743	down	692236	HBII-85|PET1|PWCR1		other	small nucleolar RNA, C/D box 116 cluster	chr15	25296623	25367623
SNORD116-15	0	0	-213.682	-7.73932	213.682	down	100033427	HBII-85-15		snoRNA	small nucleolar RNA, C/D box 116-15	chr15	25326433	25326526
SNORD116-16	0	0	-301.408	-8.23557	301.408	down	100033428	HBII-85-16		snoRNA	small nucleolar RNA, C/D box 116-16	chr15	25327914	25328007
SNORD116-17	0	0	-207.111	-7.69426	207.111	down	100033429	HBII-85-17		snoRNA	small nucleolar RNA, C/D box 116-17	chr15	25328734	25328827
SNORD116-18	0	0	-15.1426	-3.92055	15.1426	down	100033430	HBII-85-18		snoRNA	small nucleolar RNA, C/D box 116-18	chr15	25330531	25330624
SNORD116-2	0	0	-333.959	-8.38353	333.959	down	100033414	HBII-85-2		snoRNA	small nucleolar RNA, C/D box 116-2	chr15	25299356	25299452
SNORD116-23	0	0	-96.6173	-6.59421	96.6173	down	100033434	HBII-85-23		snoRNA	small nucleolar RNA, C/D box 116-23	chr15	25336932	25337025
SNORD116-24	0	0	-575.942	-9.16978	575.942	down	100033435	HBII-85-24		snoRNA	small nucleolar RNA, C/D box 116-24	chr15	25339183	25339276
SNORD116-25	0	0	-17.2959	-4.11236	17.2959	down	100033436	HBII-85-25		snoRNA	small nucleolar RNA, C/D box 116-25	chr15	25342809	25342902
SNORD116-3	0	0	-478.476	-8.9023	478.476	down	100033415	HBII-85-3		snoRNA	small nucleolar RNA, C/D box 116-3	chr15	25302006	25302102
SNORD116-5	0	0	-104.392	-6.70586	104.392	down	100033417	HBII-85-5		snoRNA	small nucleolar RNA, C/D box 116-5	chr15	25307479	25307575
SNORD116-8	0	0	-610.847	-9.25467	610.847	down	100033420	HBII-85-8		snoRNA	small nucleolar RNA, C/D box 116-8	chr15	25315578	25315674
SNORD117	0	0	-10.1003	-3.33633	10.1003	down	692233	U83		snoRNA	small nucleolar RNA, C/D box 117	chr6	31504151	31504226
SNORD12	0	0	-29.2743	-4.87156	29.2743	down	692057	HBII-99|MIR1259|MIRN1259		snoRNA	small nucleolar RNA, C/D box 12	chr20	47897220	47897309
SNORD14A	0	0	-11.7182	-3.55068	11.7182	down	26822	RNU14|RNU14A|U14|U14-S13-5		snoRNA	small nucleolar RNA, C/D box 14A	chr11	17096201	17096291
SNORD15A	0	0	-78.6241	-6.2969	78.6241	down	6079	RNU15A|SNORNA|U15A		snoRNA	small nucleolar RNA, C/D box 15A	chr11	75111435	75111582
SNORD15B	0	0	-173.237	-7.4366	173.237	down	114599	RNU15B|U15B		snoRNA	small nucleolar RNA, C/D box 15B	chr11	75115465	75115610
SNORD16	0	0	-75.8731	-6.24552	75.8731	down	595097	U16		snoRNA	small nucleolar RNA, C/D box 16	chr15	66795149	66795248
SNORD17	0	0	-13.1871	-3.72105	13.1871	down	692086	HBI-43		snoRNA	small nucleolar RNA, C/D box 17	chr20	17943353	17943589
SNORD21	0	0	-247.125	-7.9491	247.125	down	6083	RNU21|U21		snoRNA	small nucleolar RNA, C/D box 21	chr1	93302846	93302940
SNORD22	0	0	-35.4035	-5.14582	35.4035	down	9304	RNU22|U22		snoRNA	small nucleolar RNA, C/D box 22	chr11	62620382	62620507
SNORD32A	0	0	-97.7537	-6.61108	97.7537	down	26819	RNU32|U32|U32A		snoRNA	small nucleolar RNA, C/D box 32A	chr19	49993223	49993304
SNORD33	0	0	-1071.44	-10.0653	1071.44	down	26818	RNU33|U33		snoRNA	small nucleolar RNA, C/D box 33	chr19	49993874	49993956
SNORD35A	0	0	-26.4141	-4.72324	26.4141	down	26816	RNU35|RNU35A|U35		snoRNA	small nucleolar RNA, C/D box 35A	chr19	49994432	49994517
SNORD35B	0	0	-11.4481	-3.51704	11.4481	down	84546	RNU35B|U35B		snoRNA	small nucleolar RNA, C/D box 35B	chr19	50000976	50001062
SNORD36A	0	0	-18.8795	-4.23875	18.8795	down	26815	RNU36A|U36a		snoRNA	small nucleolar RNA, C/D box 36A	chr9	136217311	136217382
SNORD45A	0	0	-32.646	-5.02883	32.646	down	26805	RNU45A|U45a		snoRNA	small nucleolar RNA, C/D box 45A	chr1	76253574	76253657
SNORD46	0	0	-50.7136	-5.6643	50.7136	down	94161	RNU40|RNU46|U40|U46		snoRNA	small nucleolar RNA, C/D box 46	chr1	45242164	45242261
SNORD50A	0	0	-17.2393	-4.10763	17.2393	down	26799	RNU50|U50		snoRNA	small nucleolar RNA, C/D box 50A	chr6	86387012	86387086
SNORD60	0	0	-33.1033	-5.0489	33.1033	down	26788	RNU60|U60		snoRNA	small nucleolar RNA, C/D box 60	chr16	2205024	2205106
SNORD62A	0	0	-51.8121	-5.69522	51.8121	down	26786	RNU62|U62|U62A		snoRNA	small nucleolar RNA, C/D box 62A	chr9	134361052	134361137
SNORD65	0	0	-21.0791	-4.39774	21.0791	down	692106	HBII-135		snoRNA	small nucleolar RNA, C/D box 65	chr17	16344540	16344612
SNORD67	0	0	-235.589	-7.88013	235.589	down	692108	HBII-166		snoRNA	small nucleolar RNA, C/D box 67	chr11	46783939	46784049
SNORD68	0	0	-42.7478	-5.41778	42.7478	down	606500	HBII-202		snoRNA	small nucleolar RNA, C/D box 68	chr16	89627838	89627909
SNORD76	0	0	-13.8166	-3.78833	13.8166	down	692196	U76		snoRNA	small nucleolar RNA, C/D box 76	chr1	173835773	173835853
SNORD8	0	0	-52.2049	-5.70611	52.2049	down	319103	RNU6C|mgU6-53		snoRNA	small nucleolar RNA, C/D box 8	chr14	21865452	21865560
SNORD89	0	0	-1505.52	-10.556	1505.52	down	692205	HBII-289		snoRNA	small nucleolar RNA, C/D box 89	chr2	101889398	101889511
SNORD9	0	0	-23.7519	-4.56997	23.7519	down	692053	mgU6-53B		snoRNA	small nucleolar RNA, C/D box 9	chr14	21860310	21860412
SNORD91B	0	0	-16.727	-4.0641	16.727	down	692208	HBII-296b		snoRNA	small nucleolar RNA, C/D box 91B	chr17	2232419	2232504
SNORD94	0	0	-14.6223	-3.8701	14.6223	down	692225	U94		snoRNA	small nucleolar RNA, C/D box 94	chr2	86362993	86363129
SNORD97	0	0	-551.258	-9.10658	551.258	down	692223	U97		snoRNA	small nucleolar RNA, C/D box 97	chr11	10823014	10823155
SNORD99	0	0	-17.1303	-4.09848	17.1303	down	692212	HBII-420		snoRNA	small nucleolar RNA, C/D box 99	chr1	28905255	28905334
SNRNP25	0	0	-11.6823	-3.54625	11.6823	down	79622	C16orf33	GO:0005634|GO:0005689|GO:0006397|GO:0008380	protein-coding	small nuclear ribonucleoprotein 25kDa (U11/U12)	chr16	103829	107669
SNRPB2	0	0	-12.9716	-3.69729	12.9716	down	6629	Msl1	GO:0000166|GO:0000398|GO:0005515|GO:0005654|GO:0005681|GO:0005686|GO:0006397|GO:0008380|GO:0010467|GO:0017069|GO:0071013	protein-coding	small nuclear ribonucleoprotein polypeptide B	chr20	16710609	16722417
SNRPC	0	0	-17.6029	-4.13774	17.6029	down	6631	U1C|Yhc1	GO:0000243|GO:0000387|GO:0000395|GO:0000398|GO:0003727|GO:0003729|GO:0005515|GO:0005685|GO:0008270|GO:0015030|GO:0030619|GO:0042803|GO:0071004	protein-coding	small nuclear ribonucleoprotein polypeptide C	chr6	34724871	34741634
SNRPN	0	0	-15.9691	-3.99721	15.9691	down	6638	HCERN3|PWCR|RT-LI|SM-D|SMN|SNRNP-N|SNURF-SNRPN|sm-N	GO:0003723|GO:0005515|GO:0005681|GO:0005685|GO:0005686|GO:0008380|GO:0009725|GO:0030532	protein-coding	small nuclear ribonucleoprotein polypeptide N	chr15	25068794	25244225
SNURF	0	0	-22.3267	-4.4807	22.3267	down	8926		GO:0003674|GO:0005634|GO:0008150	protein-coding	SNRPN upstream reading frame	chr15	25200070	25223729
SNX12	0	0	-13.5811	-3.76353	13.5811	down	29934		GO:0005515|GO:0007154|GO:0015031|GO:0016020|GO:0035091	protein-coding	sorting nexin 12	chrX	70256098	70293276
SNX14	0	0	-15.7368	-3.97607	15.7368	down	57231	RGS-PX2	GO:0007154|GO:0015031|GO:0016021|GO:0035091|GO:0038032	protein-coding	sorting nexin 14	chr6	86215215	86303629
SNX3	0	0	-16.0911	-4.00819	16.0911	down	8724	Grd19|MCOPS8|SDP3	GO:0005515|GO:0005737|GO:0005769|GO:0005829|GO:0006897|GO:0007154|GO:0010008|GO:0015031|GO:0019903|GO:0032266	protein-coding	sorting nexin 3	chr6	108532717	108582464
SNX4	0	0	-13.7905	-3.78561	13.7905	down	8723	ATG24B	GO:0005515|GO:0005737|GO:0005868|GO:0006897|GO:0007154|GO:0015031|GO:0031901|GO:0032456|GO:0035091	protein-coding	sorting nexin 4	chr3	125165488	125239058
SNX6	0	0	-31.0136	-4.95483	31.0136	down	58533	MSTP010|TFAF2	GO:0005515|GO:0005622|GO:0005634|GO:0005737|GO:0006886|GO:0007154|GO:0007175|GO:0030512|GO:0030659|GO:0031901|GO:0035091|GO:0042147|GO:0042803|GO:0043231|GO:0045892	protein-coding	sorting nexin 6	chr14	35030618	35099366
SORT1	0	0	-48.1994	-5.59094	48.1994	down	6272	Gp95|LDLCQ6|NT3	GO:0001503|GO:0005515|GO:0005737|GO:0005765|GO:0005768|GO:0005769|GO:0005789|GO:0005794|GO:0005886|GO:0005905|GO:0006895|GO:0006897|GO:0007186|GO:0007218|GO:0007275|GO:0008333|GO:0008625|GO:0009986|GO:0010008|GO:0010465|GO:0010468|GO:0014902|GO:0016021|GO:0016023|GO:0016050|GO:0019899|GO:0030136|GO:0030140|GO:0030379|GO:0030425|GO:0031965|GO:0032509|GO:0032580|GO:0032868|GO:0038180|GO:0043025|GO:…	protein-coding	sortilin 1	chr1	109852188	109940563
SOX17	0	0	-10.6488	-3.41262	10.6488	down	64321	VUR3	GO:0000122|GO:0001525|GO:0001570|GO:0001706|GO:0001828|GO:0001947|GO:0003142|GO:0003143|GO:0003151|GO:0003308|GO:0003705|GO:0003713|GO:0005634|GO:0005667|GO:0006355|GO:0007283|GO:0007493|GO:0008013|GO:0008134|GO:0021903|GO:0023019|GO:0030308|GO:0031648|GO:0035050|GO:0042074|GO:0042662|GO:0042789|GO:0043565|GO:0044212|GO:0045597|GO:0045732|GO:0045893|GO:0045944|GO:0045995|GO:0048617|GO:0048643|GO:…	protein-coding	SRY (sex determining region Y)-box 17	chr8	55370495	55373456
SOX18	0	0	-15.603	-3.96375	15.603	down	54345	HLTS	GO:0000122|GO:0000790|GO:0000978|GO:0001077|GO:0001525|GO:0001570|GO:0001701|GO:0001942|GO:0001944|GO:0001946|GO:0001947|GO:0003151|GO:0005634|GO:0022405|GO:0035050|GO:0042789|GO:0043534|GO:0044212|GO:0045892|GO:0045893|GO:0045944|GO:0048469|GO:0048866|GO:0060214|GO:0060836|GO:0060956|GO:0061028|GO:0072091	protein-coding	SRY (sex determining region Y)-box 18	chr20	62679079	62680979
SOX2-OT	0	0	-11.6737	-3.54519	11.6737	down	347689	NCRNA00043|SOX2OT		ncRNA	SOX2 overlapping transcript (non-protein coding)	chr3	180774468	181460013
SPAST	0	0	-12.6832	-3.66485	12.6832	down	6683	ADPSP|FSP2|SPG4	GO:0001578|GO:0005515|GO:0005524|GO:0005634|GO:0005737|GO:0005768|GO:0005783|GO:0005813|GO:0005819|GO:0005874|GO:0006888|GO:0007109|GO:0007409|GO:0008017|GO:0008219|GO:0008568|GO:0015630|GO:0016021|GO:0030496|GO:0031117|GO:0031410|GO:0034214|GO:0043014|GO:0048471|GO:0048487|GO:0051013|GO:0051260	protein-coding	spastin	chr2	32288680	32382706
SPATA17	0	0	-17.5898	-4.13667	17.5898	down	128153	IQCH|MSRG-11|MSRG11|RP11-144C20.1	GO:0005516|GO:0005737	protein-coding	spermatogenesis associated 17	chr1	217804695	218040484
SPC24	0	0	-15.4199	-3.94672	15.4199	down	147841	SPBC24	GO:0000278|GO:0000777|GO:0005515|GO:0005634|GO:0005829|GO:0007067|GO:0031262|GO:0051301	protein-coding	SPC24, NDC80 kinetochore complex component	chr19	11257831	11266484
SPCS1	0	0	-28.3565	-4.82561	28.3565	down	28972	SPC1|SPC12|YJR010C-A	GO:0003674|GO:0005787|GO:0005789|GO:0006412|GO:0006465|GO:0006508|GO:0006614|GO:0008233|GO:0010467|GO:0030176|GO:0043022|GO:0044267|GO:0050796	protein-coding	signal peptidase complex subunit 1 homolog (S. cerevisiae)	chr3	52739857	52742197
SPDYE2B	0	0	-12.5861	-3.65376	12.5861	down	100310812	SPDYE2L		protein-coding	speedy/RINGO cell cycle regulator family member E2B	chr7	102290772	102301847
SPG21	0	0	-55.4475	-5.79305	55.4475	down	51324	ACP33|GL010|MAST	GO:0005634|GO:0005737|GO:0005829|GO:0008219|GO:0010008|GO:0030140|GO:0042609|GO:0050851	protein-coding	spastic paraplegia 21 (autosomal recessive, Mast syndrome)	chr15	65255363	65282251
SPG7	0	0	-12.2509	-3.61482	12.2509	down	6687	CAR|CMAR|PGN|SPG5C	GO:0004222|GO:0005515|GO:0005524|GO:0005739|GO:0006508|GO:0007005|GO:0007399|GO:0008089|GO:0008219|GO:0008233|GO:0008270|GO:0016021|GO:0017111|GO:0031966|GO:0051082	protein-coding	spastic paraplegia 7 (pure and complicated autosomal recessive)	chr16	89574805	89624174
SPIN1	0	0	-17.8441	-4.15738	17.8441	down	10927	SPIN	GO:0003677|GO:0005634|GO:0005819|GO:0007049|GO:0007275|GO:0007276|GO:0035064	protein-coding	spindlin 1	chr9	91002840	91093622
SPINT2	0	0	-14.8993	-3.89717	14.8993	down	10653	DIAR3|HAI-2|HAI2|Kop|PB	GO:0004866|GO:0004867|GO:0005576|GO:0005737|GO:0006928|GO:0010951|GO:0016021	protein-coding	serine peptidase inhibitor, Kunitz type, 2	chr19	38755098	38783254
SPON1	0	0	-66.9043	-6.06403	66.9043	down	10418	VSGP/F-spondin|f-spondin	GO:0005515|GO:0005578|GO:0005615|GO:0007155|GO:0031012	protein-coding	spondin 1, extracellular matrix protein	chr11	13984184	14289679
SPOP	0	0	-15.6438	-3.96752	15.6438	down	8405	BTBD32|TEF2	GO:0005515|GO:0005634|GO:0016567|GO:0016607|GO:0031463|GO:0031625|GO:0043161	protein-coding	speckle-type POZ protein	chr17	47676246	47755525
SPPL3	0	0	-10.5914	-3.40482	10.5914	down	121665	IMP2|MDHV1887|PRO4332|PSH1|PSL4	GO:0005791|GO:0006509|GO:0030660|GO:0042500|GO:0042803|GO:0071458|GO:0071556	protein-coding	signal peptide peptidase like 3	chr12	121200313	121342155
SPRY1	0	0	-24.8021	-4.63239	24.8021	down	10252	hSPRY1	GO:0001656|GO:0001657|GO:0001759|GO:0005515|GO:0005737|GO:0005829|GO:0005886|GO:0007173|GO:0008285|GO:0030027|GO:0034261|GO:0040037|GO:0042059|GO:0043407|GO:0046580|GO:0051387|GO:0070373	protein-coding	sprouty homolog 1, antagonist of FGF signaling (Drosophila)	chr4	124317950	124324915
SPSB1	0	0	-16.0819	-4.00737	16.0819	down	80176	SSB-1|SSB1	GO:0005515|GO:0005737|GO:0016567|GO:0035556	protein-coding	splA/ryanodine receptor domain and SOCS box containing 1	chr1	9352941	9429590
SPTLC2	0	0	-14.747	-3.88235	14.747	down	9517	HSN1C|LCB2|LCB2A|NSAN1C|SPT2|hLCB2a	GO:0004758|GO:0005739|GO:0005789|GO:0006665|GO:0006686|GO:0016021|GO:0017059|GO:0030148|GO:0030170|GO:0044281|GO:0046511|GO:0046512|GO:0046513	protein-coding	serine palmitoyltransferase, long chain base subunit 2	chr14	77972340	78083110
SRD5A1	0	0	-10.332	-3.36905	10.332	down	6715	S5AR 1	GO:0003865|GO:0005789|GO:0006702|GO:0007530|GO:0007548|GO:0008202|GO:0009055|GO:0016021|GO:0030154|GO:0044281|GO:0047751	protein-coding	steroid-5-alpha-reductase, alpha polypeptide 1 (3-oxo-5 alpha-steroid delta 4-dehydrogenase alpha 1)	chr5	6633500	6669675
SRI	0	0	-41.7749	-5.38456	41.7749	down	6717	CP-22|CP22|SCN|V19	GO:0001508|GO:0002020|GO:0005102|GO:0005246|GO:0005509|GO:0005515|GO:0005737|GO:0005789|GO:0005829|GO:0006810|GO:0006816|GO:0006880|GO:0006942|GO:0007165|GO:0007507|GO:0007517|GO:0008016|GO:0010459|GO:0010649|GO:0010880|GO:0016020|GO:0016529|GO:0030018|GO:0030315|GO:0033017|GO:0035774|GO:0042584|GO:0042994|GO:0044325|GO:0046982|GO:0051281|GO:0051924|GO:0060315|GO:0070491|GO:0086004|GO:1901077|GO:…	protein-coding	sorcin	chr7	87834432	87856308
SRM	0	0	-10.1587	-3.34465	10.1587	down	6723	PAPT|SPDSY|SPS1|SRML1	GO:0004766|GO:0005829|GO:0006595|GO:0008295|GO:0034641|GO:0042803|GO:0044281	protein-coding	spermidine synthase	chr1	11114649	11120091
SRPRB	0	0	-12.8899	-3.68817	12.8899	down	58477	APMCF1	GO:0005525|GO:0005737|GO:0005789|GO:0005881|GO:0006412|GO:0006614|GO:0006987|GO:0007264|GO:0010467|GO:0016020|GO:0016021|GO:0030968|GO:0044267	protein-coding	signal recognition particle receptor, B subunit	chr3	133502877	133540336
SRSF7	0	0	-13.2915	-3.73243	13.2915	down	6432	9G8|AAG3|SFRS7	GO:0000166|GO:0000398|GO:0003723|GO:0005515|GO:0005634|GO:0005654|GO:0005730|GO:0006366|GO:0006369|GO:0006397|GO:0006406|GO:0008270|GO:0008380|GO:0010467|GO:0031124|GO:0048025	protein-coding	serine/arginine-rich splicing factor 7	chr2	38970741	38978636
SSBP1	0	0	-17.1147	-4.09717	17.1147	down	6742	Mt-SSB|SOSS-B1|SSBP|mtSSB	GO:0003682|GO:0003697|GO:0005515|GO:0005739|GO:0006260|GO:0042645|GO:0051096|GO:0070584	protein-coding	single-stranded DNA binding protein 1, mitochondrial	chr7	141438121	141450288
SSBP2	0	0	-28.6607	-4.841	28.6607	down	23635	HSPC116|SOSS-B2	GO:0003697|GO:0005634|GO:0005737|GO:0006355	protein-coding	single-stranded DNA binding protein 2	chr5	80713179	81047072
SSR4	0	0	-24.7904	-4.63171	24.7904	down	6748	TRAPD	GO:0005509|GO:0005784|GO:0006412|GO:0006614|GO:0006886|GO:0010467|GO:0016021|GO:0044267	protein-coding	signal sequence receptor, delta	chrX	153059630	153063967
SSRP1	0	0	-12.4411	-3.63704	12.4411	down	6749	FACT|FACT80|T160	GO:0003677|GO:0003682|GO:0005515|GO:0005634|GO:0005654|GO:0005694|GO:0005730|GO:0005737|GO:0006260|GO:0006281|GO:0006355|GO:0006366|GO:0006368|GO:0010467|GO:0016032|GO:0050434	protein-coding	structure specific recognition protein 1	chr11	57093459	57103351
ST3GAL4	0	0	-15.7487	-3.97716	15.7487	down	6484	CGS23|NANTA3|SAT3|SIAT4|SIAT4C|ST3GalIV|STZ	GO:0000139|GO:0003836|GO:0005576|GO:0005975|GO:0016266|GO:0018146|GO:0018279|GO:0030173|GO:0030203|GO:0032580|GO:0042339|GO:0043687|GO:0044267|GO:0044281|GO:0047288	protein-coding	ST3 beta-galactoside alpha-2,3-sialyltransferase 4	chr11	126225540	126310752
ST3GAL6	0	0	-14.4562	-3.85361	14.4562	down	10402	SIAT10|ST3GALVI	GO:0000139|GO:0005975|GO:0006464|GO:0006486|GO:0006664|GO:0009311|GO:0016021|GO:0018146|GO:0030173|GO:0030203|GO:0042339|GO:0044281|GO:0052798|GO:0071354	protein-coding	ST3 beta-galactoside alpha-2,3-sialyltransferase 6	chr3	98451080	98514689
ST6GALNAC5	0	0	-11.0065	-3.46029	11.0065	down	81849	SIAT7E|ST6GalNAcV	GO:0001665|GO:0006486|GO:0006688|GO:0008373|GO:0009312|GO:0030173|GO:0097503	protein-coding	ST6 (alpha-N-acetyl-neuraminyl-2,3-beta-galactosyl-1,3)-N-acetylgalactosaminide alpha-2,6-sialyltransferase 5	chr1	77333186	77531394
ST7-OT3	0	0	-11.1855	-3.48356	11.1855	down	93655	NCRNA00026|ST7|ST7OT3		ncRNA	ST7 overlapping transcript 3 (non-protein coding)	chr7	116822735	116849991
STAB1	0	0	-15.5483	-3.95868	15.5483	down	23166	CLEVER-1|FEEL-1|FELE-1|FEX1|STAB-1	GO:0005041|GO:0005044|GO:0005540|GO:0005886|GO:0005887|GO:0006898|GO:0006954|GO:0007155|GO:0007267|GO:0015035|GO:0016525|GO:0030169|GO:0030666|GO:0042742	protein-coding	stabilin 1	chr3	52529356	52558511
STAG2	0	0	-29.2134	-4.86856	29.2134	down	10735	SA-2|SA2|SCC3B|bA517O1.1	GO:0000278|GO:0000775|GO:0000785|GO:0005515|GO:0005634|GO:0005654|GO:0005694|GO:0005829|GO:0007062|GO:0007067|GO:0007126|GO:0019827|GO:0032876|GO:0051301	protein-coding	stromal antigen 2	chrX	123094475	123236505
STAG3L3	0	0	-11.8006	-3.56078	11.8006	down	442578	STAG3L1|STAG3L2	GO:0005634	pseudo	stromal antigen 3-like 3	chr7	72438647	72476448
STARD3NL	0	0	-19.6352	-4.29537	19.6352	down	83930	MENTHO	GO:0005765|GO:0016021|GO:0031902	protein-coding	STARD3 N-terminal like	chr7	38217808	38270272
STK11	0	0	-17.1193	-4.09755	17.1193	down	6794	LKB1|PJS|hLKB1	GO:0000287|GO:0001558|GO:0001894|GO:0001944|GO:0002039|GO:0004674|GO:0005515|GO:0005524|GO:0005634|GO:0005737|GO:0005739|GO:0005829|GO:0006112|GO:0006468|GO:0006914|GO:0006974|GO:0007050|GO:0007286|GO:0007409|GO:0008285|GO:0008286|GO:0010212|GO:0016020|GO:0030010|GO:0030111|GO:0030275|GO:0030295|GO:0030308|GO:0030511|GO:0032147|GO:0032403|GO:0033762|GO:0033993|GO:0042304|GO:0042593|GO:0043234|GO:…	protein-coding	serine/threonine kinase 11	chr19	1205798	1228434
STK38	0	0	-14.9487	-3.90195	14.9487	down	11329	NDR|NDR1	GO:0000287|GO:0004674|GO:0005515|GO:0005524|GO:0005634|GO:0005730|GO:0005737|GO:0005886|GO:0006464|GO:0006468|GO:0007243|GO:0031435|GO:0043231|GO:0043407|GO:0070688	protein-coding	serine/threonine kinase 38	chr6	36461669	36515247
STK38L	0	0	-26.8684	-4.74784	26.8684	down	23012	NDR2	GO:0000287|GO:0003779|GO:0004674|GO:0005515|GO:0005524|GO:0005634|GO:0005730|GO:0005737|GO:0005886|GO:0006468|GO:0007243|GO:0015629|GO:0043231|GO:0051128	protein-coding	serine/threonine kinase 38 like	chr12	27397078	27478890
STOML2	0	0	-12.4079	-3.63319	12.4079	down	30968	SLP-2	GO:0001772|GO:0005102|GO:0005515|GO:0005743|GO:0005758|GO:0005856|GO:0006851|GO:0006874|GO:0007005|GO:0008180|GO:0010876|GO:0010918|GO:0015629|GO:0019897|GO:0032623|GO:0034982|GO:0035710|GO:0042101|GO:0042776|GO:0045121|GO:0050852|GO:0051259|GO:0090297|GO:1900210|GO:1901612|GO:1990046	protein-coding	stomatin (EPB72)-like 2	chr9	35099889	35103154
STRBP	0	0	-15.8567	-3.98702	15.8567	down	55342	ILF3L|SPNR|p74	GO:0003677|GO:0003725|GO:0003727|GO:0005634|GO:0005737|GO:0006928|GO:0007275|GO:0007286|GO:0007638|GO:0015630	protein-coding	spermatid perinuclear RNA binding protein	chr9	125883908	126030855
STRN4	0	0	-10.4453	-3.38479	10.4453	down	29888	ZIN|zinedin	GO:0000159|GO:0005515|GO:0005516|GO:0005737|GO:0008150|GO:0016020|GO:0032403|GO:0043197|GO:0051721|GO:0070016	protein-coding	striatin, calmodulin binding protein 4	chr19	47222768	47250251
STX10	1.99785e-29	5.05501e-29	-10.8816	-3.44382	10.8816	down	8677	SYN10|hsyn10	GO:0000139|GO:0005484|GO:0006886|GO:0006906|GO:0016021|GO:0031201|GO:0042147|GO:0048193	protein-coding	syntaxin 10	chr19	13254872	13261188
STX16	0	0	-13.4004	-3.7442	13.4004	down	8675	SYN16	GO:0000139|GO:0005484|GO:0005515|GO:0005730|GO:0005737|GO:0005794|GO:0006886|GO:0006891|GO:0016021|GO:0031201|GO:0042147|GO:0043231	protein-coding	syntaxin 16	chr20	57226309	57254582
STX18	0	0	-10.2085	-3.35169	10.2085	down	53407	Ufe1	GO:0000139|GO:0005484|GO:0005515|GO:0005783|GO:0005789|GO:0006886|GO:0006888|GO:0016021	protein-coding	syntaxin 18	chr4	4420696	4543775
STX4	0	0	-10.9053	-3.44695	10.9053	down	6810	STX4A|p35-2	GO:0000149|GO:0005484|GO:0005515|GO:0005773|GO:0005802|GO:0005829|GO:0005886|GO:0006836|GO:0006886|GO:0006892|GO:0007596|GO:0009986|GO:0016020|GO:0016021|GO:0016323|GO:0030168|GO:0031201|GO:0035749|GO:0042581|GO:0043219|GO:0048471	protein-coding	syntaxin 4	chr16	31044416	31051488
STX8	0	0	-16.5502	-4.04877	16.5502	down	9482	CARB	GO:0005484|GO:0005765|GO:0005783|GO:0005887|GO:0006810|GO:0006886|GO:0006906|GO:0008333|GO:0031201|GO:0031625|GO:0031902	protein-coding	syntaxin 8	chr17	9153788	9479275
STXBP3	0	0	-28.081	-4.81152	28.081	down	6814	MUNC18-3|MUNC18C|PSP|UNC-18C	GO:0005515|GO:0005634|GO:0005730|GO:0005737|GO:0005829|GO:0005886|GO:0006904|GO:0007596|GO:0015031|GO:0016323|GO:0016324|GO:0017075|GO:0019905|GO:0030168|GO:0031091|GO:0042581|GO:0043312|GO:0045955|GO:0051291|GO:0070527|GO:0070820	protein-coding	syntaxin binding protein 3	chr1	109289285	109352148
STXBP6	0	0	-11.6617	-3.54371	11.6617	down	29091	amisyn	GO:0005737|GO:0016021|GO:0016192	protein-coding	syntaxin binding protein 6 (amisyn)	chr14	25281306	25519171
STYXL1	0	0	-12.7833	-3.67618	12.7833	down	51657	DUSP24|MK-STYX	GO:0006470|GO:0008138|GO:0035556	protein-coding	serine/threonine/tyrosine interacting-like 1	chr7	75625655	75677321
SULF1	0	0	-18.0311	-4.17242	18.0311	down	23213	HSULF-1|SULF-1	GO:0001822|GO:0001937|GO:0002063|GO:0003094|GO:0004065|GO:0005509|GO:0005615|GO:0005783|GO:0005794|GO:0005795|GO:0005886|GO:0006915|GO:0008449|GO:0009986|GO:0010575|GO:0014846|GO:0016525|GO:0030177|GO:0030201|GO:0030336|GO:0030513|GO:0032836|GO:0035860|GO:0040036|GO:0040037|GO:0045121|GO:0048010|GO:0048706|GO:0051216|GO:0060348|GO:0060384|GO:0060686	protein-coding	sulfatase 1	chr8	70378859	70573147
SUMO1	0	0	-15.2251	-3.92838	15.2251	down	7341	DAP1|GMP1|OFC10|PIC1|SENP2|SMT3|SMT3C|SMT3H3|UBL1	GO:0005515|GO:0005634|GO:0005643|GO:0005654|GO:0005737|GO:0006281|GO:0008134|GO:0016605|GO:0016607|GO:0016925|GO:0019221|GO:0019789|GO:0030425|GO:0030578|GO:0031334|GO:0031625|GO:0031965|GO:0032436|GO:0032880|GO:0043392|GO:0043433|GO:0045202|GO:0045892|GO:0060021|GO:0060333|GO:0060334|GO:0090204	protein-coding	small ubiquitin-like modifier 1	chr2	203070903	203103322
SUMO3	0	0	-14.9482	-3.9019	14.9482	down	6612	SMT3A|SMT3H1|SUMO-3|Smt3B	GO:0000776|GO:0005515|GO:0005654|GO:0005737|GO:0016604|GO:0016925|GO:0019789|GO:0034504|GO:2000060	protein-coding	small ubiquitin-like modifier 3	chr21	46225532	46238044
SUPT3H	0	0	-28.0344	-4.80913	28.0344	down	8464	SPT3|SPT3L	GO:0003713|GO:0004402|GO:0005634|GO:0005730|GO:0006352|GO:0006355|GO:0006357|GO:0006366|GO:0016578|GO:0030914|GO:0033276|GO:0043966|GO:0045893|GO:0046982	protein-coding	suppressor of Ty 3 homolog (S. cerevisiae)	chr6	44777054	45345788
SURF1	0	0	-15.1639	-3.92257	15.1639	down	6834		GO:0004129|GO:0005515|GO:0005746|GO:0006119|GO:0006754|GO:0008535|GO:0009060|GO:0016021|GO:0055114	protein-coding	surfeit 1	chr9	136218666	136223361
SWI5	0	0	-13.8522	-3.79204	13.8522	down	375757	C9orf119|bA395P17.9	GO:0000724|GO:0005515|GO:0005634|GO:0032798|GO:0071479	protein-coding	SWI5 recombination repair homolog (yeast)	chr9	131038425	131051268
SYK	0	0	-32.5305	-5.02372	32.5305	down	6850	p72-Syk	GO:0001525|GO:0001945|GO:0002250|GO:0002281|GO:0002283|GO:0002366|GO:0002554|GO:0004672|GO:0004713|GO:0004715|GO:0004716|GO:0005178|GO:0005515|GO:0005524|GO:0005829|GO:0005886|GO:0006468|GO:0007159|GO:0007167|GO:0007229|GO:0007257|GO:0007596|GO:0008283|GO:0009887|GO:0010543|GO:0019048|GO:0019370|GO:0019815|GO:0019901|GO:0030168|GO:0030593|GO:0032009|GO:0032928|GO:0033630|GO:0038095|GO:0038096|GO:…	protein-coding	spleen tyrosine kinase	chr9	93564012	93660842
SYPL1	0	0	-17.0351	-4.09044	17.0351	down	6856	H-SP1|SYPL	GO:0005215|GO:0005887|GO:0007268|GO:0008021|GO:0016021|GO:0030141|GO:0030659|GO:0042470	protein-coding	synaptophysin-like 1	chr7	105730814	105753093
TAF13	0	0	-42.8747	-5.42205	42.8747	down	6884	TAF(II)18|TAF2K|TAFII-18|TAFII18	GO:0003677|GO:0003700|GO:0005515|GO:0005634|GO:0005654|GO:0005669|GO:0005730|GO:0006352|GO:0006366|GO:0006367|GO:0006368|GO:0008022|GO:0010467|GO:0016032|GO:0046982	protein-coding	TAF13 RNA polymerase II, TATA box binding protein (TBP)-associated factor, 18kDa	chr1	109606998	109618624
TAF1D	0	0	-10.2139	-3.35247	10.2139	down	79101	JOSD3|RAFI41|TAF(I)41|TAFI41	GO:0003677|GO:0005515|GO:0005668|GO:0006351|GO:0006355	protein-coding	TATA box binding protein (TBP)-associated factor, RNA polymerase I, D, 41kDa	chr11	93463447	93474703
TAGLN	0	0	-21.6608	-4.43702	21.6608	down	6876	SM22|SMCC|TAGLN1|WS3-10	GO:0003779|GO:0005515|GO:0005737|GO:0007517	protein-coding	transgelin	chr11	117070040	117075508
TANK	0	0	-20.7772	-4.37693	20.7772	down	10010	I-TRAF|ITRAF|TRAF2	GO:0005515|GO:0005829|GO:0007165|GO:0007249|GO:0031625|GO:0045087|GO:0046872	protein-coding	TRAF family member-associated NFKB activator	chr2	161993466	162092683
TAP1	0	0	-12.1587	-3.60392	12.1587	down	6890	ABC17|ABCB2|APT1|D6S114E|PSF-1|PSF1|RING4|TAP1*0102N|TAP1N	GO:0001916|GO:0002474|GO:0002479|GO:0005515|GO:0005524|GO:0005743|GO:0005789|GO:0005829|GO:0005886|GO:0006952|GO:0015197|GO:0015421|GO:0015833|GO:0016021|GO:0019060|GO:0019885|GO:0030176|GO:0042288|GO:0042590|GO:0042605|GO:0042803|GO:0042825|GO:0043531|GO:0046967|GO:0046978|GO:0046979|GO:0046980|GO:0055085	protein-coding	transporter 1, ATP-binding cassette, sub-family B (MDR/TAP)	chr6	32812986	32821748
TAPT1	0	0	-16.1414	-4.0127	16.1414	down	202018	CMVFR	GO:0001701|GO:0009791|GO:0016021|GO:0016520|GO:0048706	protein-coding	transmembrane anterior posterior transformation 1	chr4	16162128	16228161
TARBP1	0	0	-10.1923	-3.3494	10.1923	down	6894	TRM3|TRP-185|TRP185	GO:0003723|GO:0005634|GO:0006357|GO:0006396|GO:0008173	protein-coding	TAR (HIV-1) RNA binding protein 1	chr1	234527059	234614849
TAS2R43	2.85446e-36	7.40496e-36	-12.0645	-3.59269	12.0645	down	259289	T2R43|T2R52	GO:0001580|GO:0005886|GO:0007186|GO:0008527|GO:0016021|GO:0031514|GO:0033038|GO:0060170	protein-coding	taste receptor, type 2, member 43	chr12	11243886	11244912
TATDN1	0	0	-30.3117	-4.9218	30.3117	down	83940		GO:0004536|GO:0005634|GO:0005737|GO:0006309|GO:0016888|GO:0046872	protein-coding	TatD DNase domain containing 1	chr8	125500735	125551329
TBC1D13	0	0	-10.94	-3.45154	10.94	down	54662		GO:0005097	protein-coding	TBC1 domain family, member 13	chr9	131549510	131572711
TBC1D3	0	0	-22.3126	-4.47979	22.3126	down	729873	PRC17|TBC1D3A|TBC1D3F	GO:0005097	protein-coding	TBC1 domain family, member 3	chr17	36337528	36358168
TBC1D3P1-DHX40P1	0	0	-10.4393	-3.38395	10.4393	down	653645	DHX40P|DHX40P1|TBC1D3P1		pseudo	TBC1D3P1-DHX40P1 readthrough transcribed pseudogene	chr17	58053385	58096336
TBCE	0	0	-11.6188	-3.53839	11.6188	down	6905	HRD|KCS|KCS1|pac2	GO:0000226|GO:0005737|GO:0005874|GO:0006457|GO:0007023|GO:0008344|GO:0009791|GO:0014889|GO:0044267|GO:0048589|GO:0048936|GO:0051084|GO:0051087	protein-coding	tubulin folding cofactor E	chr1	235530728	235612280
TBCEL	0	0	-16.5068	-4.04498	16.5068	down	219899	El|LRRC35	GO:0005737|GO:0005856	protein-coding	tubulin folding cofactor E-like	chr11	120894803	120960354
TBL1X	0	0	-30.0886	-4.91115	30.0886	down	6907	EBI|SMAP55|TBL1	GO:0000118|GO:0000122|GO:0003714|GO:0005515|GO:0005634|GO:0005654|GO:0005876|GO:0006351|GO:0006508|GO:0007219|GO:0007605|GO:0008013|GO:0008022|GO:0008134|GO:0017053|GO:0019904|GO:0042393|GO:0043161|GO:0044212|GO:0044255|GO:0044281|GO:0045893|GO:0045944|GO:0060070	protein-coding	transducin (beta)-like 1X-linked	chrX	9431335	9687780
TBRG4	0	0	-10.2117	-3.35215	10.2117	down	9238	CPR2|FASTKD4	GO:0000080|GO:0004672|GO:0005739|GO:0007050|GO:0008284|GO:0045333	protein-coding	transforming growth factor beta regulator 4	chr7	45139699	45151346
TCEAL1	0	0	-14.2162	-3.82947	14.2162	down	9338	SIIR|p21|pp21	GO:0000122|GO:0003700|GO:0005634|GO:0006351	protein-coding	transcription elongation factor A (SII)-like 1	chrX	102883648	102885876
TCP11L1	0	0	-10.6642	-3.41471	10.6642	down	55346	dJ85M6.3	GO:0005874	protein-coding	t-complex 11, testis-specific-like 1	chr11	33060963	33127488
TCTEX1D2	0	0	-10.5477	-3.39886	10.5477	down	255758		GO:0005515	protein-coding	Tctex1 domain containing 2	chr3	196018090	196045165
TDP2	0	0	-13.1187	-3.71356	13.1187	down	51567	AD022|EAP2|EAPII|TTRAP|dJ30M3.3|hTDP2	GO:0000287|GO:0003697|GO:0003714|GO:0004518|GO:0005515|GO:0005634|GO:0005730|GO:0005737|GO:0006302|GO:0007166|GO:0016605|GO:0030145|GO:0036317|GO:0070260	protein-coding	tyrosyl-DNA phosphodiesterase 2	chr6	24650205	24667115
TDRD7	0	0	-20.9143	-4.38642	20.9143	down	23424	CATC4|CTRCT36|PCTAIRE2BP|RP11-508D10.1|TRAP	GO:0002089|GO:0003729|GO:0005515|GO:0005737|GO:0005759|GO:0007281|GO:0007283|GO:0010608|GO:0033391|GO:0035770|GO:0043186|GO:0047485|GO:0070306	protein-coding	tudor domain containing 7	chr9	100174302	100258405
TERC	0	0	-34.4428	-5.10613	34.4428	down	7012	DKCA1|PFBMFT2|SCARNA19|TR|TRC3|hTR		miscRNA	telomerase RNA component	chr3	169482398	169482848
TFAM	0	0	-36.1758	-5.17695	36.1758	down	7019	MTTF1|MTTFA|TCF6|TCF6L1|TCF6L2|TCF6L3	GO:0003682|GO:0003700|GO:0005515|GO:0005739|GO:0005759|GO:0006261|GO:0006356|GO:0006390|GO:0006391|GO:0008301|GO:0010467|GO:0031072|GO:0033108|GO:0042645|GO:0045893|GO:0070363	protein-coding	transcription factor A, mitochondrial	chr10	60144903	60158990
TGFBI	0	0	-10.8151	-3.43497	10.8151	down	7045	BIGH3|CDB1|CDG2|CDGG1|CSD|CSD1|CSD2|CSD3|EBMD|LCD1	GO:0001525|GO:0005178|GO:0005576|GO:0005578|GO:0005615|GO:0005886|GO:0007155|GO:0007162|GO:0007601|GO:0008283|GO:0030198|GO:0031012|GO:0050840|GO:0050896|GO:0070062	protein-coding	transforming growth factor, beta-induced, 68kDa	chr5	135364584	135399507
THBS2	0	0	-11.9311	-3.57666	11.9311	down	7058	TSP2	GO:0005509|GO:0005515|GO:0005576|GO:0005604|GO:0007155|GO:0008201|GO:0016525	protein-coding	thrombospondin 2	chr6	169615875	169654137
THNSL2	0.000113607	0.000234858	-14.0013	-3.80748	14.0013	down	55258	SOFAT|THS2|TSH2	GO:0003674|GO:0005125|GO:0005575|GO:0005615|GO:0008150|GO:0009071|GO:0016311|GO:0016829|GO:0030170|GO:0046360|GO:0070905	protein-coding	threonine synthase-like 2 (S. cerevisiae)	chr2	88469814	88486156
THOC1	0	0	-10.6257	-3.40949	10.6257	down	9984	HPR1|P84|P84N5	GO:0000346|GO:0000347|GO:0000445|GO:0003677|GO:0003723|GO:0005515|GO:0005634|GO:0005730|GO:0005737|GO:0006351|GO:0006396|GO:0006397|GO:0006406|GO:0006915|GO:0007165|GO:0008380|GO:0016363|GO:0016607|GO:0032784|GO:0046784	protein-coding	THO complex 1	chr18	214520	268059
THOC5	0	0	-13.1567	-3.71772	13.1567	down	8563	C22orf19|Fmip|PK1.3|fSAP79	GO:0000346|GO:0000347|GO:0000445|GO:0003723|GO:0005515|GO:0005634|GO:0005730|GO:0005737|GO:0006397|GO:0006406|GO:0008380|GO:0030224|GO:0043231|GO:0045111|GO:0045650|GO:0046784|GO:0060215	protein-coding	THO complex 5	chr22	29904156	29949736
THOC7	0	0	-75.53	-6.23898	75.53	down	80145	NIF3L1BP1|fSAP24	GO:0000346|GO:0000347|GO:0000445|GO:0003723|GO:0005515|GO:0005634|GO:0005730|GO:0005737|GO:0006397|GO:0006406|GO:0008380|GO:0046784	protein-coding	THO complex 7 homolog (Drosophila)	chr3	63819546	63849597
THOP1	0	0	-12.0405	-3.58983	12.0405	down	7064	EP24.15|MEPD_HUMAN|MP78|TOP	GO:0004222|GO:0005515|GO:0005737|GO:0006508|GO:0006518|GO:0007243|GO:0042277|GO:0046872	protein-coding	thimet oligopeptidase 1	chr19	2785506	2813599
THSD4	0	0	-11.0259	-3.46283	11.0259	down	79875	ADAMTSL-6|ADAMTSL6|FVSY9334|PRO34005	GO:0001527|GO:0004222|GO:0048251	protein-coding	thrombospondin, type I, domain containing 4	chr15	71433788	72075722
TIAL1	0	0	-16.3224	-4.02879	16.3224	down	7073	TCBP|TIAR	GO:0000166|GO:0003723|GO:0005634|GO:0005737|GO:0005764|GO:0006357|GO:0006915|GO:0006952|GO:0007281|GO:0008284|GO:0010494|GO:0017091|GO:0017145	protein-coding	TIA1 cytotoxic granule-associated RNA binding protein-like 1	chr10	121332978	121356541
TIMM10	0	0	-17.6155	-4.13878	17.6155	down	26519	TIM10|TIM10A	GO:0005215|GO:0005515|GO:0005739|GO:0005743|GO:0005744|GO:0005758|GO:0006626|GO:0007605|GO:0008270|GO:0042719|GO:0042803|GO:0044267|GO:0045039|GO:0051087|GO:0072321	protein-coding	translocase of inner mitochondrial membrane 10 homolog (yeast)	chr11	57295936	57298232
TIMM23	0	0	-10.7395	-3.42485	10.7395	down	100287932	TIM23	GO:0005515|GO:0005739|GO:0005743|GO:0005744|GO:0005758|GO:0006626|GO:0015450|GO:0031305|GO:0044267	protein-coding	translocase of inner mitochondrial membrane 23 homolog (yeast)	chr10	51592081	51623386
TIMM9	0	0	-26.2865	-4.71625	26.2865	down	26520	TIM9|TIM9A	GO:0005215|GO:0005515|GO:0005739|GO:0005743|GO:0005758|GO:0006626|GO:0007605|GO:0008270|GO:0042719|GO:0042803|GO:0044267|GO:0045039|GO:0051087|GO:0072321	protein-coding	translocase of inner mitochondrial membrane 9 homolog (yeast)	chr14	58875370	58894232
TIMP2	0	0	-16.5468	-4.04848	16.5468	down	7077	CSC-21K|DDC8	GO:0005178|GO:0005576|GO:0005604|GO:0005615|GO:0007417|GO:0007568|GO:0008047|GO:0008191|GO:0008285|GO:0009986|GO:0022617|GO:0030198|GO:0030426|GO:0031514|GO:0032487|GO:0034097|GO:0042493|GO:0043025|GO:0043410|GO:0045666|GO:0045762|GO:0045861|GO:0045930|GO:0046580|GO:0046872|GO:0071310	protein-coding	TIMP metallopeptidase inhibitor 2	chr17	76849059	76921472
TIMP3	0	0	-12.1891	-3.60752	12.1891	down	7078	HSMRK222|K222|K222TA2|SFD	GO:0005515|GO:0005604|GO:0007601|GO:0008191|GO:0031012|GO:0046872|GO:0051045|GO:0071310	protein-coding	TIMP metallopeptidase inhibitor 3	chr22	33196802	33259028
TLE2	0	0	-10.3759	-3.37516	10.3759	down	7089	ESG|ESG2|GRG2	GO:0003714|GO:0005515|GO:0005634|GO:0005654|GO:0006351|GO:0007165|GO:0007219|GO:0009887|GO:0016055|GO:0045892|GO:0090090	protein-coding	transducin-like enhancer of split 2 (E(sp1) homolog, Drosophila)	chr19	2997636	3047633
TM9SF2	0	0	-13.4465	-3.74916	13.4465	down	9375	P76	GO:0005768|GO:0005887|GO:0006810|GO:0010008	protein-coding	transmembrane 9 superfamily member 2	chr13	100153628	100216302
TMA7	0	0	-16.0097	-4.00087	16.0097	down	51372	CCDC72		protein-coding	translation machinery associated 7 homolog (S. cerevisiae)	chr3	48481686	48485537
TMED2	0	0	-10.2945	-3.3638	10.2945	down	10959	P24A|RNP24|p24	GO:0001893|GO:0005515|GO:0005783|GO:0005789|GO:0005793|GO:0005794|GO:0006886|GO:0006888|GO:0007030|GO:0016021|GO:0030137|GO:0030663|GO:0032580|GO:0033116|GO:0034260|GO:0035459|GO:0042589|GO:0043231|GO:0048205|GO:0048208|GO:0048598|GO:0072661	protein-coding	transmembrane emp24 domain trafficking protein 2	chr12	124069076	124082688
TMEFF1	0	0	-12.5635	-3.65116	12.5635	down	8577	C9orf2|CT120.1|H7365|TR-1	GO:0005886|GO:0007275|GO:0016021	protein-coding	transmembrane protein with EGF-like and two follistatin-like domains 1	chr9	103235520	103339918
TMEM106C	0	0	-12.0567	-3.59176	12.0567	down	79022		GO:0003674|GO:0005575|GO:0005789|GO:0008150|GO:0016021	protein-coding	transmembrane protein 106C	chr12	48357330	48362661
TMEM107	0	0	-12.319	-3.62281	12.319	down	84314	GRVS638|PRO1268	GO:0003674|GO:0005575|GO:0008150|GO:0016021|GO:0021532|GO:0042384|GO:0042733	protein-coding	transmembrane protein 107	chr17	8076297	8079714
TMEM110	0	0	-25.9327	-4.6967	25.9327	down	375346		GO:0003674|GO:0005575|GO:0008150|GO:0016021	protein-coding	transmembrane protein 110	chr3	52870772	52931597
TMEM110-MUSTN1	0	0	-13.2005	-3.72252	13.2005	down	100526772			protein-coding	TMEM110-MUSTN1 readthrough	chr3	52867131	52931597
TMEM126A	0	0	-16.0046	-4.00041	16.0046	down	84233	OPA7	GO:0003674|GO:0005739|GO:0005743|GO:0016021|GO:0021554	protein-coding	transmembrane protein 126A	chr11	85358963	85367597
TMEM126B	0	0	-37.7442	-5.23818	37.7442	down	55863		GO:0003674|GO:0005575|GO:0008150|GO:0016021|GO:0031966	protein-coding	transmembrane protein 126B	chr11	85339617	85347583
TMEM14A	0	0	-13.5298	-3.75806	13.5298	down	28978	C6orf73	GO:0016021	protein-coding	transmembrane protein 14A	chr6	52535884	52551385
TMEM14C	0	0	-10.2385	-3.35593	10.2385	down	51522	C6orf53|MSTP073|NET26|bA421M1.6	GO:0006783|GO:0016021|GO:0031966	protein-coding	transmembrane protein 14C	chr6	10723148	10731362
TMEM184C	0	0	-18.9427	-4.24357	18.9427	down	55751	TMEM34	GO:0016021	protein-coding	transmembrane protein 184C	chr4	148538539	148556672
TMEM208	0	0	-16.0832	-4.00748	16.0832	down	29100		GO:0005789|GO:0006914|GO:0016021	protein-coding	transmembrane protein 208	chr16	67261016	67263182
TMEM222	0	0	-10.7289	-3.42343	10.7289	down	84065	C1orf160	GO:0016021	protein-coding	transmembrane protein 222	chr1	27648636	27662891
TMEM237	0	0	-12.9717	-3.6973	12.9717	down	65062	ALS2CR4|JBTS14	GO:0016021|GO:0030111|GO:0035869|GO:0042384	protein-coding	transmembrane protein 237	chr2	202484907	202508252
TMEM258	0	0	-20.9555	-4.38926	20.9555	down	746	C11orf10	GO:0016021	protein-coding	transmembrane protein 258	chr11	61556602	61560085
TMEM259	6.66134e-16	1.58351e-15	-13.5109	-3.75605	13.5109	down	91304	ASBABP1|C19orf6|MBRL|MEMBRALIN|R32184_3	GO:0005737|GO:0016021	protein-coding	transmembrane protein 259	chr19	1009650	1021141
TMEM42	0	0	-14.7279	-3.88048	14.7279	down	131616		GO:0016021	protein-coding	transmembrane protein 42	chr3	44903408	44907154
TMEM50A	0	0	-23.1659	-4.53393	23.1659	down	23585	IFNRC|SMP1	GO:0005783|GO:0016021	protein-coding	transmembrane protein 50A	chr1	25664789	25688852
TMEM50B	0	0	-10.8719	-3.44253	10.8719	down	757	C21orf4|HCVP7TP3	GO:0003674|GO:0005783|GO:0005886|GO:0008150|GO:0016021	protein-coding	transmembrane protein 50B	chr21	34804793	34852316
TMEM65	0	0	-27.0457	-4.75733	27.0457	down	157378		GO:0005739|GO:0016021	protein-coding	transmembrane protein 65	chr8	125323159	125384940
TMEM87B	0	0	-61.2116	-5.93573	61.2116	down	84910		GO:0016021	protein-coding	transmembrane protein 87B	chr2	112812800	112876895
TMOD1	0	0	-14.9422	-3.90133	14.9422	down	7111	D9S57E|ETMOD|TMOD	GO:0003779|GO:0005523|GO:0005829|GO:0008180|GO:0008344|GO:0016020|GO:0030016|GO:0030049|GO:0030239|GO:0030863	protein-coding	tropomodulin 1	chr9	100263462	100364025
TMOD2	0	0	-11.2467	-3.49143	11.2467	down	29767	N-TMOD|NTMOD	GO:0003779|GO:0005523|GO:0005737|GO:0005856|GO:0007270|GO:0007399|GO:0007611|GO:0030426|GO:0045745	protein-coding	tropomodulin 2 (neuronal)	chr15	52043758	52108558
TMOD3	0	0	-17.1889	-4.10341	17.1889	down	29766	UTMOD	GO:0003779|GO:0005523|GO:0005865	protein-coding	tropomodulin 3 (ubiquitous)	chr15	52121825	52221651
TMSB4X	0	0	-23.2217	-4.5374	23.2217	down	7114	FX|PTMB4|TB4X|TMSB4	GO:0002576|GO:0003779|GO:0005515|GO:0005576|GO:0005856|GO:0007596|GO:0030036|GO:0030168|GO:0031093|GO:0042989	protein-coding	thymosin beta 4, X-linked	chrX	12993226	12995346
TMTC1	0	0	-49.1512	-5.61916	49.1512	down	83857	OLF|TMTC1A	GO:0005739|GO:0016021	protein-coding	transmembrane and tetratricopeptide repeat containing 1	chr12	29653746	29937692
TNNT1	0	0	-45.3376	-5.50264	45.3376	down	7138	ANM|NEM5|STNT|TNT|TNTS	GO:0003009|GO:0005523|GO:0005829|GO:0005861|GO:0030049|GO:0031014|GO:0031444|GO:0045932	protein-coding	troponin T type 1 (skeletal, slow)	chr19	55644161	55660606
TNNT3	0	0	-10.4917	-3.39118	10.4917	down	7140	TNTF	GO:0003009|GO:0003779|GO:0005523|GO:0005829|GO:0005861|GO:0006942|GO:0030049|GO:0030172|GO:0030899|GO:0031013|GO:0043462|GO:0048306	protein-coding	troponin T type 3 (skeletal, fast)	chr11	1940799	1959936
TNPO3	0	0	-10.7014	-3.41973	10.7014	down	23534	IPO12|MTR10A|TRN-SR|TRN-SR2|TRNSR	GO:0004872|GO:0005515|GO:0005634|GO:0005730|GO:0005737|GO:0035048|GO:0043231	protein-coding	transportin 3	chr7	128594234	128695227
TOMM5	0	0	-11.6788	-3.54582	11.6788	down	401505	C9orf105|RP11-263I4.1|Tom5|bA613M10.3	GO:0005739|GO:0005742|GO:0006626|GO:0008565|GO:0016021|GO:0044267	protein-coding	translocase of outer mitochondrial membrane 5 homolog (yeast)	chr9	37582643	37592636
TOP2B	0	0	-11.218	-3.48774	11.218	down	7155	TOPIIB|top2beta	GO:0000712|GO:0000792|GO:0000795|GO:0000819|GO:0001764|GO:0003677|GO:0003682|GO:0003918|GO:0005080|GO:0005524|GO:0005634|GO:0005654|GO:0005730|GO:0005829|GO:0006261|GO:0006265|GO:0006312|GO:0007059|GO:0007409|GO:0008022|GO:0009295|GO:0019899|GO:0030900|GO:0042826|GO:0046872|GO:0046982|GO:0071778	protein-coding	topoisomerase (DNA) II beta 180kDa	chr3	25639396	25706430
TP53I11	0	0	-11.8003	-3.56075	11.8003	down	9537	PIG11	GO:0006950|GO:0008285|GO:0016021	protein-coding	tumor protein p53 inducible protein 11	chr11	44953899	44972857
TPCN2	0	0	-17.9688	-4.16743	17.9688	down	219931	SHEP10|TPC2	GO:0005245|GO:0005515|GO:0005765|GO:0006874|GO:0006939|GO:0010008|GO:0016021|GO:0019901|GO:0034220|GO:0042802|GO:0051209|GO:0055085|GO:0072345	protein-coding	two pore segment channel 2	chr11	68816350	68858072
TPGS2	0	0	-10.5283	-3.3962	10.5283	down	25941	C18orf10|L17|PGs2	GO:0005737|GO:0005874	protein-coding	tubulin polyglutamylase complex subunit 2	chr18	34359988	34409179
TPRKB	0	0	-41.6041	-5.37865	41.6041	down	51002		GO:0005515|GO:0005634|GO:0005737|GO:0005829|GO:0019901|GO:0030163	protein-coding	TP53RK binding protein	chr2	73956957	73964517
TRAF2	0	0	-10.9779	-3.45653	10.9779	down	7186	MGC:45012|TRAP|TRAP3	GO:0002726|GO:0004842|GO:0004871|GO:0005164|GO:0005174|GO:0005515|GO:0005737|GO:0005829|GO:0006461|GO:0006915|GO:0006919|GO:0007165|GO:0007250|GO:0008270|GO:0009898|GO:0019899|GO:0019903|GO:0030163|GO:0031625|GO:0031996|GO:0032743|GO:0033209|GO:0035631|GO:0042802|GO:0042981|GO:0043507|GO:0043623|GO:0045087|GO:0046625|GO:0050870|GO:0051023|GO:0051091|GO:0051092|GO:0051865|GO:0070207|GO:0070534|GO:…	protein-coding	TNF receptor-associated factor 2	chr9	139776385	139821067
TRAK2	0	0	-12.7352	-3.67075	12.7352	down	66008	ALS2CR3|CALS-C|GRIF-1|GRIF1|MILT2|OIP98	GO:0005102|GO:0005515|GO:0005634|GO:0005737|GO:0005739|GO:0005769|GO:0005886|GO:0006357|GO:0006493|GO:0006605|GO:0019899|GO:0050811	protein-coding	trafficking protein, kinesin binding 2	chr2	202241930	202316319
TRAP1	0	0	-12.8635	-3.68521	12.8635	down	10131	HSP 75|HSP75|HSP90L|TRAP-1	GO:0005164|GO:0005515|GO:0005524|GO:0005743|GO:0005759|GO:0006457|GO:0006950|GO:0051082|GO:1901856	protein-coding	TNF receptor-associated protein 1	chr16	3708038	3767598
TRAPPC6B	0	0	-14.0811	-3.81569	14.0811	down	122553	TPC6	GO:0005515|GO:0005783|GO:0005794|GO:0016192	protein-coding	trafficking protein particle complex 6B	chr14	39617015	39639634
TRIM37	0	0	-10.9651	-3.45485	10.9651	down	4591	MUL|POB1|TEF3	GO:0004842|GO:0005164|GO:0005515|GO:0005737|GO:0005777|GO:0005829|GO:0008270|GO:0016235|GO:0031625|GO:0032088|GO:0042803|GO:0046600|GO:0048471|GO:0051865|GO:0070842	protein-coding	tripartite motif containing 37	chr17	57060000	57184266
TRMT10A	0	0	-12.7334	-3.67054	12.7334	down	93587	RG9MTD2|TRM10	GO:0008168	protein-coding	tRNA methyltransferase 10 homolog A (S. cerevisiae)	chr4	100467864	100485189
TRMT11	0	0	-14.3548	-3.84346	14.3548	down	60487	C6orf75|MDS024|TRM11|TRMT11-1	GO:0000049|GO:0008033|GO:0008168	protein-coding	tRNA methyltransferase 11 homolog (S. cerevisiae)	chr6	126307576	126360420
TRMT112	0	0	-16.354	-4.03157	16.354	down	51504	HSPC152|HSPC170|TRM112|TRMT11-2	GO:0005515|GO:0008276|GO:0018364|GO:0043234	protein-coding	tRNA methyltransferase 11-2 homolog (S. cerevisiae)	chr11	64084165	64085033
TRMT13	0	0	-17.8717	-4.15961	17.8717	down	54482	CCDC76	GO:0008033|GO:0008168|GO:0046872	protein-coding	tRNA methyltransferase 13 homolog (S. cerevisiae)	chr1	100598706	100616054
TRMT44	0	0	-10.4741	-3.38875	10.4741	down	152992	C4orf23|METTL19|TRM44	GO:0005737|GO:0008033|GO:0008168|GO:0046872	protein-coding	tRNA methyltransferase 44 homolog (S. cerevisiae)	chr4	8440604	8495258
TRMU	0	0	-14.949	-3.90197	14.949	down	55687	MTO2|MTU1|TRMT|TRMT1|TRNT1	GO:0000049|GO:0004808|GO:0005524|GO:0005739|GO:0006399|GO:0008033|GO:0016783	protein-coding	tRNA 5-methylaminomethyl-2-thiouridylate methyltransferase	chr22	46731298	46753237
TRUB1	0	0	-11.0036	-3.4599	11.0036	down	142940	PUS4	GO:0001522|GO:0003723|GO:0008033|GO:0009982	protein-coding	TruB pseudouridine (psi) synthase family member 1	chr10	116697915	116737439
TRUB2	0	0	-31.783	-4.99018	31.783	down	26995	CLONE24922|RP11-339B21.1	GO:0001522|GO:0003723|GO:0008033|GO:0009982	protein-coding	TruB pseudouridine (psi) synthase family member 2	chr9	131071396	131084697
TSC22D4	0	0	-23.2066	-4.53646	23.2066	down	81628	THG-1|THG1|TILZ2	GO:0003700|GO:0005515|GO:0005634|GO:0005737|GO:0006351|GO:0006355|GO:0006970|GO:0045892	protein-coding	TSC22 domain family, member 4	chr7	100064142	100076902
TSEN2	0	0	-11.4357	-3.51547	11.4357	down	80746	PCH2B|SEN2|SEN2L	GO:0000213|GO:0000214|GO:0003676|GO:0005634|GO:0005730|GO:0005737|GO:0005813|GO:0006388|GO:0006397	protein-coding	TSEN2 tRNA splicing endonuclease subunit	chr3	12525931	12581122
TSNAX	0	0	-10.1801	-3.34768	10.1801	down	7257	TRAX	GO:0003677|GO:0005634|GO:0005794|GO:0007275|GO:0007283|GO:0008565|GO:0015031|GO:0030154|GO:0043565|GO:0046872|GO:0048471	protein-coding	translin-associated factor X	chr1	231664399	231702269
TSPAN12	0	0	-33.3977	-5.06168	33.3977	down	23554	EVR5|NET-2|NET2|TM4SF12	GO:0001525|GO:0005887|GO:0007166|GO:0010842|GO:0016020|GO:0016021|GO:0042813|GO:0045765	protein-coding	tetraspanin 12	chr7	120427374	120498177
TSPAN3	0	0	-44.8313	-5.48644	44.8313	down	10099	TM4-A|TM4SF8|TSPAN-3	GO:0016021	protein-coding	tetraspanin 3	chr15	77336360	77363570
TSPAN4	0	0	-12.6473	-3.66076	12.6473	down	7106	NAG-2|NAG2|TETRASPAN|TM4SF7|TSPAN-4	GO:0005886|GO:0005887|GO:0006461	protein-coding	tetraspanin 4	chr11	842824	867116
TSPAN6	0	0	-24.1714	-4.59523	24.1714	down	7105	T245|TM4SF6|TSPAN-6	GO:0004871|GO:0007165|GO:0016021|GO:0043123	protein-coding	tetraspanin 6	chrX	99883795	99891794
TSPAN7	0	0	-14.9936	-3.90628	14.9936	down	7102	A15|CCG-B7|CD231|DXS1692E|MRX58|MXS1|TALLA-1|TM4SF2|TM4SF2b	GO:0005887|GO:0019048	protein-coding	tetraspanin 7	chrX	38420731	38548172
TSPAN9	0	0	-15.8877	-3.98983	15.8877	down	10867	NET-5|NET5|PP1057	GO:0005887|GO:0016020	protein-coding	tetraspanin 9	chr12	3186521	3395730
TSSK4	0.000157907	0.000325672	-10.3029	-3.36498	10.3029	down	283629	C14orf20|STK22E|TSK-4|TSK4|TSSK5	GO:0000287|GO:0004674|GO:0005515|GO:0005524|GO:0006468|GO:0007275|GO:0007283|GO:0030154|GO:0032793	protein-coding	testis-specific serine kinase 4	chr14	24674903	24677454
TSTA3	0	0	-14.8377	-3.8912	14.8377	down	7264	FX|P35B|SDR4E1	GO:0005737|GO:0007159|GO:0009055|GO:0016853|GO:0019673|GO:0019835|GO:0042351|GO:0042356|GO:0050577|GO:0050662	protein-coding	tissue specific transplantation antigen P35B	chr8	144694788	144699732
TTC13	0	0	-16.9657	-4.08455	16.9657	down	79573			protein-coding	tetratricopeptide repeat domain 13	chr1	231041987	231114618
TTC8	0	0	-17.792	-4.15316	17.792	down	123016	BBS8|RP51	GO:0005515|GO:0005737|GO:0005813|GO:0005929|GO:0005932|GO:0007411|GO:0007608|GO:0015031|GO:0021772|GO:0032391|GO:0032880|GO:0034464|GO:0035264|GO:0042384|GO:0045444|GO:0048560|GO:0050893|GO:0060170|GO:0060219|GO:0061326	protein-coding	tetratricopeptide repeat domain 8	chr14	89290497	89344335
TTF1	0	0	-18.5137	-4.21052	18.5137	down	7270	TTF-1|TTF-I	GO:0003677|GO:0003682|GO:0005634|GO:0005654|GO:0005730|GO:0006338|GO:0006353|GO:0006355|GO:0006360|GO:0006361|GO:0006363|GO:0008156|GO:0010467	protein-coding	transcription termination factor, RNA polymerase I	chr9	135250937	135282238
TVP23B	0	0	-14.1784	-3.82562	14.1784	down	51030	FAM18B|FAM18B1|NPD008|YDR084C	GO:0016021	protein-coding	trans-golgi network vesicle protein 23 homolog B (S. cerevisiae)	chr17	18684582	18710026
TWF2	0	0	-11.9428	-3.57807	11.9428	down	11344	A6RP|A6r|PTK9L	GO:0003785|GO:0005080|GO:0005524|GO:0005546|GO:0005737|GO:0005856|GO:0010592|GO:0010976|GO:0030016|GO:0030027|GO:0030030|GO:0030175|GO:0030426|GO:0030837|GO:0032420|GO:0032532|GO:0032956|GO:0042989|GO:0045773|GO:0048471|GO:0051016|GO:0071300|GO:0071363	protein-coding	twinfilin actin-binding protein 2	chr3	52262626	52273183
TWSG1	0	0	-10.4746	-3.38883	10.4746	down	57045	TSG	GO:0001503|GO:0001707|GO:0005615|GO:0007435|GO:0030097|GO:0030154|GO:0030509|GO:0030513|GO:0030514|GO:0030900|GO:0043010|GO:0045668	protein-coding	twisted gastrulation BMP signaling modulator 1	chr18	9334765	9402418
TXK	0	0	-17.5782	-4.13571	17.5782	down	7294	BTKL|PSCTK5|PTK4|RLK|TKL	GO:0001012|GO:0001816|GO:0001865|GO:0002250|GO:0004715|GO:0005524|GO:0005634|GO:0005737|GO:0005886|GO:0006351|GO:0006357|GO:0006468|GO:0007202|GO:0032609|GO:0032633|GO:0032729|GO:0046777|GO:0050852|GO:0060335	protein-coding	TXK tyrosine kinase	chr4	48068410	48136273
TXN	0	0	-11.6616	-3.5437	11.6616	down	7295	TRDX|TRX|TRX1	GO:0000122|GO:0005515|GO:0005576|GO:0005654|GO:0005739|GO:0005829|GO:0006351|GO:0006662|GO:0006928|GO:0007165|GO:0007267|GO:0008283|GO:0009314|GO:0010269|GO:0014823|GO:0015035|GO:0015037|GO:0015949|GO:0016999|GO:0019899|GO:0030424|GO:0030425|GO:0033158|GO:0035690|GO:0035872|GO:0043025|GO:0043388|GO:0044281|GO:0045087|GO:0045454|GO:0046826|GO:0048678|GO:0055086|GO:0055114|GO:0071333|GO:0071455|GO:…	protein-coding	thioredoxin	chr9	113006092	113018920
TXNL4A	0	0	-15.122	-3.91858	15.122	down	10907	DIB1|DIM1|HsT161|SNRNP15|TXNL4|U5-15kD	GO:0000245|GO:0000375|GO:0000398|GO:0005515|GO:0005654|GO:0005681|GO:0007067|GO:0008380|GO:0010467|GO:0051301	protein-coding	thioredoxin-like 4A	chr18	77732867	77793915
TXNRD3	0	0	-36.9078	-5.20585	36.9078	down	114112	TGR|TR2|TRXR3	GO:0004791|GO:0005634|GO:0005783|GO:0007275|GO:0007283|GO:0009055|GO:0015035|GO:0030154|GO:0045454|GO:0050660|GO:0050661	protein-coding	thioredoxin reductase 3	chr3	126325895	126373967
TYK2	0	0	-11.8245	-3.5637	11.8245	down	7297	JTK1	GO:0004713|GO:0004715|GO:0005131|GO:0005515|GO:0005524|GO:0005634|GO:0005737|GO:0005829|GO:0005856|GO:0006468|GO:0007243|GO:0016020|GO:0018108|GO:0019221|GO:0060337|GO:0060338	protein-coding	tyrosine kinase 2	chr19	10461204	10491277
TYMS	0	0	-16.5239	-4.04648	16.5239	down	7298	HST422|TMS|TS	GO:0000082|GO:0000083|GO:0000166|GO:0000278|GO:0003729|GO:0004799|GO:0005542|GO:0005634|GO:0005654|GO:0005730|GO:0005737|GO:0005739|GO:0005743|GO:0005759|GO:0005829|GO:0005976|GO:0006139|GO:0006206|GO:0006231|GO:0006235|GO:0006260|GO:0006281|GO:0007568|GO:0007623|GO:0008144|GO:0009157|GO:0009636|GO:0019088|GO:0019860|GO:0031100|GO:0032570|GO:0033189|GO:0034097|GO:0042493|GO:0042803|GO:0044281|GO:…	protein-coding	thymidylate synthetase	chr18	657604	673499
UBA5	0	0	-10.1656	-3.34562	10.1656	down	79876	THIFP1|UBE1DC1	GO:0005515|GO:0005524|GO:0005634|GO:0005737|GO:0016235|GO:0016616|GO:0034976|GO:0043231|GO:0046872|GO:0048037|GO:0071566|GO:0071569	protein-coding	ubiquitin-like modifier activating enzyme 5	chr3	132373290	132398359
UBA6	0	0	-11.0218	-3.46229	11.0218	down	55236	E1-L2|MOP-4|UBE1L2	GO:0005515|GO:0005524|GO:0005737|GO:0006511|GO:0016567|GO:0016874|GO:0019780	protein-coding	ubiquitin-like modifier activating enzyme 6	chr4	68481479	68566889
UBE2B	0	0	-62.7195	-5.97084	62.7195	down	7320	E2-17kDa|HHR6B|HR6B|RAD6B|UBC2	GO:0000209|GO:0000785|GO:0000790|GO:0001666|GO:0001701|GO:0001741|GO:0004842|GO:0005515|GO:0005524|GO:0005634|GO:0005657|GO:0005737|GO:0005886|GO:0006281|GO:0006301|GO:0006344|GO:0006511|GO:0006513|GO:0006974|GO:0007283|GO:0007288|GO:0009411|GO:0010845|GO:0016567|GO:0031625|GO:0032869|GO:0033128|GO:0033503|GO:0033522|GO:0042493|GO:0043066|GO:0043161|GO:0043951|GO:0050821|GO:0051026|GO:0051865|GO:…	protein-coding	ubiquitin-conjugating enzyme E2B	chr5	133706870	133727799
UBE2D1	0	0	-20.4884	-4.35673	20.4884	down	7321	E2(17)KB1|SFT|UBC4/5|UBCH5|UBCH5A	GO:0000122|GO:0000209|GO:0000278|GO:0002224|GO:0002756|GO:0004842|GO:0005515|GO:0005524|GO:0005654|GO:0005737|GO:0005829|GO:0006351|GO:0006367|GO:0006511|GO:0007094|GO:0007179|GO:0010467|GO:0030509|GO:0031145|GO:0031398|GO:0034138|GO:0034142|GO:0035666|GO:0045087|GO:0051436|GO:0051437|GO:0051439|GO:0061418|GO:0070936|GO:0071456	protein-coding	ubiquitin-conjugating enzyme E2D 1	chr10	60094739	60130513
UBE2D2	0	0	-10.9516	-3.45307	10.9516	down	7322	E2(17)KB2|PUBC1|UBC4|UBC4/5|UBCH5B	GO:0000209|GO:0002224|GO:0002756|GO:0004842|GO:0005515|GO:0005524|GO:0005654|GO:0005829|GO:0006464|GO:0006511|GO:0016567|GO:0034138|GO:0034142|GO:0035666|GO:0045087|GO:0061418|GO:0070936|GO:0071456	protein-coding	ubiquitin-conjugating enzyme E2D 2	chr5	138940751	139008018
UBE2E1	0	0	-14.9358	-3.9007	14.9358	down	7324	UBCH6	GO:0000151|GO:0000209|GO:0000278|GO:0004842|GO:0005515|GO:0005524|GO:0005634|GO:0005654|GO:0005829|GO:0006511|GO:0007094|GO:0010390|GO:0016567|GO:0019221|GO:0031145|GO:0032020|GO:0033523|GO:0042296|GO:0051436|GO:0051437|GO:0051439|GO:0070936	protein-coding	ubiquitin-conjugating enzyme E2E 1	chr3	23847384	23933131
UBE2E2	0	0	-14.2991	-3.83785	14.2991	down	7325	UBCH8	GO:0004842|GO:0005524|GO:0032020|GO:0042296|GO:0070534|GO:0070936|GO:0070979	protein-coding	ubiquitin-conjugating enzyme E2E 2	chr3	23244653	23648882
UBE2F	0	0	-12.8065	-3.67881	12.8065	down	140739	NCE2	GO:0005515|GO:0005524|GO:0019788|GO:0045116	protein-coding	ubiquitin-conjugating enzyme E2F (putative)	chr2	238875587	238951423
UBE2G1	0	0	-11.656	-3.543	11.656	down	7326	E217K|UBC7|UBE2G	GO:0004842|GO:0005524|GO:0006511|GO:0031625|GO:0070534|GO:0070936	protein-coding	ubiquitin-conjugating enzyme E2G 1	chr17	4172512	4269969
UBE2J2	0	0	-24.3474	-4.6057	24.3474	down	118424	NCUBE-2|NCUBE2|PRO2121	GO:0004842|GO:0005524|GO:0005789|GO:0006986|GO:0016021	protein-coding	ubiquitin-conjugating enzyme E2, J2	chr1	1189292	1209234
UBE2Q1	0	0	-14.1769	-3.82547	14.1769	down	55585	GTAP|NICE-5|UBE2Q	GO:0004842|GO:0005515|GO:0005524	protein-coding	ubiquitin-conjugating enzyme E2Q family member 1	chr1	154521051	154531120
UBE2T	0	0	-15.803	-3.98213	15.803	down	29089	PIG50	GO:0003682|GO:0004842|GO:0005524|GO:0005634|GO:0005654|GO:0006281|GO:0006513|GO:0006974|GO:0031625|GO:0035519|GO:0044314|GO:0051865|GO:0070534|GO:0070936|GO:0070979|GO:0085020	protein-coding	ubiquitin-conjugating enzyme E2T (putative)	chr1	202300785	202311094
UBE2V2	0	0	-17.954	-4.16624	17.954	down	7336	DDVIT1|DDVit-1|EDAF-1|EDPF-1|EDPF1|MMS2|UEV-2|UEV2	GO:0000209|GO:0000729|GO:0005515|GO:0005634|GO:0005737|GO:0006282|GO:0008283|GO:0010976|GO:0016567|GO:0016881|GO:0031372|GO:0032436|GO:0042275|GO:0043524|GO:0045739|GO:0051965	protein-coding	ubiquitin-conjugating enzyme E2 variant 2	chr8	48920995	48974454
UBL3	0	0	-28.1661	-4.81589	28.1661	down	5412	HCG-1|PNSC1	GO:0005622|GO:0005886	protein-coding	ubiquitin-like 3	chr13	30338545	30424820
UBL4A	0	0	-11.1814	-3.48303	11.1814	down	8266	DX254E|DXS254E|G6PD|GDX|GET5|MDY2|TMA24|UBL4	GO:0005515|GO:0005829|GO:0006464|GO:0006810|GO:0019787|GO:0071816|GO:0071818	protein-coding	ubiquitin-like 4A	chrX	153712056	153714932
UBL7	0	0	-13.5035	-3.75526	13.5035	down	84993	BMSC-UbP|TCBA1		protein-coding	ubiquitin-like 7 (bone marrow stromal cell-derived)	chr15	74738318	74753529
UBP1	0	0	-34.0411	-5.08921	34.0411	down	7342	LBP-1B|LBP-1a|LBP1A|LBP1B	GO:0001525|GO:0003677|GO:0003700|GO:0003714|GO:0005634|GO:0006351|GO:0006357|GO:0019079|GO:0045892	protein-coding	upstream binding protein 1 (LBP-1a)	chr3	33429829	33481897
UBQLN1	0	0	-28.0428	-4.80956	28.0428	down	29979	DA41|DSK2|PLIC-1|UBQN|XDRP1	GO:0000502|GO:0005515|GO:0005634|GO:0005737|GO:0005783|GO:0019900|GO:0031396|GO:0034976|GO:0043234|GO:0048471|GO:0071456|GO:0097194	protein-coding	ubiquilin 1	chr9	86274878	86323168
UBTD2	0	0	-11.5593	-3.53099	11.5593	down	92181	DCUBP	GO:0005634|GO:0005730|GO:0005737	protein-coding	ubiquitin domain containing 2	chr5	171636650	171710795
UBXN2A	0	0	-25.1898	-4.65477	25.1898	down	165324	UBXD4	GO:0005783|GO:0005801|GO:0005829|GO:0010468|GO:0031396|GO:0033130|GO:0042176	protein-coding	UBX domain protein 2A	chr2	24150155	24223693
UBXN6	0	0	-38.1676	-5.25428	38.1676	down	80700	UBXD1|UBXDC2	GO:0003674|GO:0005515|GO:0005634|GO:0005730|GO:0005737|GO:0005815|GO:0008150	protein-coding	UBX domain protein 6	chr19	4445003	4457791
UBXN7	0	0	-10.7649	-3.42826	10.7649	down	26043	UBXD7	GO:0005515|GO:0008134|GO:0031625|GO:0034098|GO:0043130	protein-coding	UBX domain protein 7	chr3	196080369	196159345
UCHL1	0	0	-12.9873	-3.69903	12.9873	down	7345	NDGOA|PARK5|PGP 9.5|PGP9.5|PGP95|Uch-L1	GO:0004197|GO:0004221|GO:0005515|GO:0005634|GO:0005730|GO:0005737|GO:0005789|GO:0005829|GO:0005886|GO:0006511|GO:0006950|GO:0007412|GO:0007628|GO:0008219|GO:0008242|GO:0008283|GO:0016579|GO:0016874|GO:0019233|GO:0019896|GO:0030424|GO:0031694|GO:0042755|GO:0043025|GO:0043130|GO:0043407|GO:0048747|GO:0050905	protein-coding	ubiquitin carboxyl-terminal esterase L1 (ubiquitin thiolesterase)	chr4	41258898	41270446
UCHL3	0	0	-22.1259	-4.46767	22.1259	down	7347	UCH-L3	GO:0004221|GO:0005515|GO:0005634|GO:0005737|GO:0005739|GO:0006511|GO:0008233|GO:0008234|GO:0030163|GO:0043130	protein-coding	ubiquitin carboxyl-terminal esterase L3 (ubiquitin thiolesterase)	chr13	76123616	76180156
UFC1	0	0	-11.4395	-3.51595	11.4395	down	51506	HSPC155	GO:0005515|GO:0034976|GO:0071568|GO:0071569	protein-coding	ubiquitin-fold modifier conjugating enzyme 1	chr1	161123534	161128646
UFL1	0	0	-10.6984	-3.41932	10.6984	down	23376	KIAA0776|Maxer|NLBP|RCAD|RP3-393D12.1	GO:0005515|GO:0005634|GO:0005730|GO:0005737|GO:0005783|GO:0031397|GO:0032088|GO:0034976|GO:0071568|GO:0071569	protein-coding	UFM1-specific ligase 1	chr6	96969702	97003151
UGCG	0	0	-13.2096	-3.72352	13.2096	down	7357	GCS|GLCT1	GO:0000139|GO:0006665|GO:0006679|GO:0006687|GO:0006688|GO:0008120|GO:0008544|GO:0016020|GO:0016021|GO:0044281	protein-coding	UDP-glucose ceramide glucosyltransferase	chr9	114659206	114695433
UGGT2	0	0	-12.1874	-3.60732	12.1874	down	55757	HUGT2|UGCGL2|UGT2	GO:0003980|GO:0005788|GO:0005793|GO:0006457|GO:0018279|GO:0043687|GO:0044267|GO:0097359	protein-coding	UDP-glucose glycoprotein glucosyltransferase 2	chr13	96453836	96705736
ULK3	0	0	-20.9418	-4.38832	20.9418	down	25989		GO:0000407|GO:0004674|GO:0005515|GO:0005524|GO:0005737|GO:0006914|GO:0045879|GO:0045880|GO:0046777|GO:0090398	protein-coding	unc-51 like kinase 3	chr15	75128459	75135552
ULK4P1	1.37224e-11	3.12517e-11	-13.0885	-3.71022	13.0885	down	89838	D-X|FAM7A1		pseudo	ULK4 pseudogene 1	chr15	32691167	32727434
UQCRC1	0	0	-10.888	-3.44466	10.888	down	7384	D3S3191|QCR1|UQCR1	GO:0005739|GO:0005743|GO:0005746|GO:0005750|GO:0006119|GO:0006122|GO:0008121|GO:0009060|GO:0014823|GO:0022904|GO:0032403|GO:0043279|GO:0044237|GO:0044281|GO:0046872|GO:0055114	protein-coding	ubiquinol-cytochrome c reductase core protein I	chr3	48636432	48647098
UQCRH	0	0	-15.042	-3.91093	15.042	down	7388	QCR6|UQCR8	GO:0005743|GO:0005746|GO:0005750|GO:0006119|GO:0006122|GO:0008121|GO:0009060|GO:0022904|GO:0032403|GO:0044237|GO:0044281|GO:0051291|GO:0055114	protein-coding	ubiquinol-cytochrome c reductase hinge protein	chr1	46769380	46782447
UQCRHL	0	0	-19.6662	-4.29765	19.6662	down	440567			protein-coding	ubiquinol-cytochrome c reductase hinge protein-like	chr1	16133657	16134194
UROS	0	0	-12.4893	-3.64262	12.4893	down	7390	UROIIIS	GO:0004852|GO:0005739|GO:0005829|GO:0006778|GO:0006780|GO:0006782|GO:0006783|GO:0044281|GO:0046677|GO:0048037|GO:0071243|GO:0071418	protein-coding	uroporphyrinogen III synthase	chr10	127477147	127511837
USP11	0	0	-10.0803	-3.33347	10.0803	down	8237	UHX1	GO:0004197|GO:0004221|GO:0004843|GO:0005515|GO:0005634|GO:0005737|GO:0006511|GO:0016579	protein-coding	ubiquitin specific peptidase 11	chrX	47092314	47107727
USP14	0	0	-24.0503	-4.58798	24.0503	down	9097	TGT	GO:0000502|GO:0004197|GO:0004221|GO:0004843|GO:0004866|GO:0005515|GO:0005737|GO:0005886|GO:0006511|GO:0007268|GO:0008193|GO:0009986|GO:0010951|GO:0016023|GO:0045202|GO:0050920|GO:0061136|GO:0070628	protein-coding	ubiquitin specific peptidase 14 (tRNA-guanine transglycosylase)	chr18	158483	213739
USP24	0	0	-11.0699	-3.46857	11.0699	down	23358		GO:0004221|GO:0006511|GO:0008234	protein-coding	ubiquitin specific peptidase 24	chr1	55532032	55681039
USP25	0	0	-14.3166	-3.83962	14.3166	down	29761	USP21	GO:0004221|GO:0004843|GO:0005515|GO:0005634|GO:0005737|GO:0006464|GO:0006508|GO:0006511|GO:0008233|GO:0032183|GO:0070536|GO:0071108	protein-coding	ubiquitin specific peptidase 25	chr21	17102496	17252377
USP40	0	0	-11.017	-3.46166	11.017	down	55230		GO:0004221|GO:0006511|GO:0008234	protein-coding	ubiquitin specific peptidase 40	chr2	234384165	234475428
USP46	0	0	-10.4913	-3.39112	10.4913	down	64854		GO:0001662|GO:0004221|GO:0004843|GO:0005515|GO:0006511|GO:0007610|GO:0016579|GO:0032228	protein-coding	ubiquitin specific peptidase 46	chr4	53457127	53525502
UXS1	0	0	-10.0318	-3.32651	10.0318	down	80146	SDR6E1|UGD	GO:0005739|GO:0016021|GO:0032580|GO:0033320|GO:0048040|GO:0050662	protein-coding	UDP-glucuronate decarboxylase 1	chr2	106709759	106810795
UXT	0	0	-12.6624	-3.66248	12.6624	down	8409	ART-27|STAP1	GO:0000122|GO:0000226|GO:0000930|GO:0001106|GO:0003682|GO:0005515|GO:0005634|GO:0005737|GO:0005813|GO:0005856|GO:0006457|GO:0008017|GO:0016272|GO:0047497|GO:0048487|GO:0051015|GO:0051082|GO:0051297	protein-coding	ubiquitously-expressed, prefoldin-like chaperone	chrX	47511191	47518579
VAC14	0	0	-10.4245	-3.38191	10.4245	down	55697	ArPIKfyve|TAX1BP2|TRX	GO:0000139|GO:0004872|GO:0005515|GO:0005783|GO:0006644|GO:0006661|GO:0007165|GO:0010008|GO:0019048|GO:0019209|GO:0031901|GO:0031902|GO:0044281	protein-coding	Vac14 homolog (S. cerevisiae)	chr16	70721342	70835061
VAMP3	0	0	-30.9016	-4.94961	30.9016	down	9341	CEB	GO:0001921|GO:0005515|GO:0005886|GO:0006461|GO:0006887|GO:0006904|GO:0016021|GO:0016192|GO:0016324|GO:0017075|GO:0017156|GO:0030054|GO:0030136|GO:0030141|GO:0030665|GO:0031201|GO:0034446|GO:0042147|GO:0043001|GO:0043005|GO:0045202|GO:0055037|GO:0061025	protein-coding	vesicle-associated membrane protein 3	chr1	7831329	7841492
VAMP4	3.43414e-12	7.87289e-12	-13.9812	-3.80541	13.9812	down	8674	VAMP-4|VAMP24	GO:0000139|GO:0005764|GO:0005768|GO:0005802|GO:0016021|GO:0031201|GO:0042996|GO:0043001	protein-coding	vesicle-associated membrane protein 4	chr1	171669296	171711379
VAMP7	0	0	-44.3922	-5.47224	44.3922	down	6845.chrX	SYBL1|TI-VAMP|TIVAMP|VAMP-7	GO:0000046|GO:0005515|GO:0005737|GO:0005765|GO:0005789|GO:0005794|GO:0005886|GO:0006888|GO:0006892|GO:0006906|GO:0006911|GO:0008333|GO:0016021|GO:0016192|GO:0017156|GO:0019905|GO:0030054|GO:0030658|GO:0030670|GO:0031201|GO:0031902|GO:0034197|GO:0043001|GO:0043005|GO:0043231|GO:0043308|GO:0043312|GO:0045177|GO:0045202|GO:0045335|GO:0048280|GO:0048471|GO:1900483	protein-coding	vesicle-associated membrane protein 7	chrX	155110943	155173433
VBP1	0	0	-11.4011	-3.5111	11.4011	down	7411	PFD3|PFDN3|VBP-1	GO:0005515|GO:0005634|GO:0005737|GO:0006457|GO:0016272|GO:0043231|GO:0044267|GO:0051082|GO:0051084	protein-coding	von Hippel-Lindau binding protein 1	chrX	154444701	154468098
VHL	0	0	-13.9095	-3.798	13.9095	down	7428	HRCA1|RCA1|VHL1|pVHL	GO:0000122|GO:0000902|GO:0004842|GO:0005515|GO:0005634|GO:0005654|GO:0005739|GO:0005783|GO:0005829|GO:0006355|GO:0006508|GO:0006950|GO:0008134|GO:0008285|GO:0016020|GO:0016567|GO:0019899|GO:0043066|GO:0045597|GO:0045893|GO:0050821|GO:0061418|GO:0061428|GO:0071456	protein-coding	von Hippel-Lindau tumor suppressor, E3 ubiquitin protein ligase	chr3	10183319	10195354
VIMP	0	0	-16.8787	-4.07714	16.8787	down	55829	ADO15|SBBI8|SELS|SEPS1	GO:0002865|GO:0004872|GO:0005515|GO:0005783|GO:0005881|GO:0005886|GO:0006111|GO:0006983|GO:0008430|GO:0009749|GO:0016209|GO:0019899|GO:0030176|GO:0030433|GO:0030968|GO:0030970|GO:0032715|GO:0032720|GO:0032869|GO:0034361|GO:0034362|GO:0034599|GO:0045184|GO:0045454|GO:0045719|GO:0046325|GO:0050728|GO:0051771|GO:0051775|GO:0071222|GO:0080164|GO:1902236|GO:2000110	protein-coding	VCP-interacting membrane protein	chr15	101811214	101817700
VPS26A	0	0	-14.803	-3.88781	14.803	down	9559	HB58|Hbeta58|PEP8A|VPS26	GO:0005515|GO:0005768|GO:0005829|GO:0007034|GO:0008565|GO:0010008|GO:0030904|GO:0031982|GO:0042147	protein-coding	vacuolar protein sorting 26 homolog A (S. pombe)	chr10	70883908	70932616
VPS33B	0	0	-19.2705	-4.26832	19.2705	down	26276		GO:0005515|GO:0005737|GO:0005764|GO:0005765|GO:0005770|GO:0006904|GO:0015031|GO:0016192|GO:0030897|GO:0031091|GO:0031902|GO:0032400|GO:0032418|GO:0048471|GO:0061025|GO:0070889	protein-coding	vacuolar protein sorting 33 homolog B (yeast)	chr15	91541774	91565833
VPS36	0	0	-19.2693	-4.26823	19.2693	down	51028	C13orf9|EAP45	GO:0005634|GO:0005764|GO:0005768|GO:0005770|GO:0005829|GO:0006351|GO:0006355|GO:0015031|GO:0016020|GO:0016197|GO:0032266|GO:0043130	protein-coding	vacuolar protein sorting 36 homolog (S. cerevisiae)	chr13	52986737	53024763
VPS41	0	0	-13.024	-3.7031	13.024	down	27072	HVPS41|HVSP41|hVps41p	GO:0003674|GO:0005515|GO:0005765|GO:0005769|GO:0005770|GO:0005798|GO:0005829|GO:0005874|GO:0006886|GO:0008017|GO:0008150|GO:0008270|GO:0016020|GO:0016192|GO:0030897|GO:0048193	protein-coding	vacuolar protein sorting 41 homolog (S. cerevisiae)	chr7	38763543	38948800
VPS8	0	0	-24.8436	-4.6348	24.8436	down	23355	KIAA0804	GO:0008270	protein-coding	vacuolar protein sorting 8 homolog (S. cerevisiae)	chr3	184529931	184770402
VRK1	0	0	-20.9536	-4.38912	20.9536	down	7443	PCH1|PCH1A	GO:0000278|GO:0004674|GO:0005515|GO:0005524|GO:0005634|GO:0005654|GO:0005730|GO:0005737|GO:0005795|GO:0005819|GO:0005829|GO:0006468|GO:0007067|GO:0007077|GO:0007084|GO:0046777|GO:0051301|GO:0090166	protein-coding	vaccinia related kinase 1	chr14	97263684	97347951
VTRNA2-1	0	0	-37.2652	-5.21976	37.2652	down	100126299	CBL-3|CBL3|MIR886|MIRN886|VTRNA2|hsa-mir-886|hvg-5|nc886		miscRNA	vault RNA 2-1	chr5	135416187	135416286
WASH4P	0	0	-23.0682	-4.52783	23.0682	down	374677	CXYorf1P|FAM39CP		pseudo	WAS protein family homolog 4 pseudogene	chr16	66541	69448
WBP5	2.35367e-14	5.51755e-14	-11.1874	-3.4838	11.1874	down	51186	TCEAL9	GO:0050699	protein-coding	WW domain binding protein 5	chrX	102611380	102613397
WDFY1	0	0	-19.8803	-4.31327	19.8803	down	57590	FENS-1|WDF1|ZFYVE17	GO:0005545|GO:0005634|GO:0005769|GO:0005829|GO:0008150|GO:0008270	protein-coding	WD repeat and FYVE domain containing 1	chr2	224740065	224810052
WDR19	0	0	-17.2477	-4.10833	17.2477	down	57728	ATD5|CED4|DYF-2|IFT144|NPHP13|ORF26|Oseg6|PWDMP	GO:0001701|GO:0005737|GO:0005932|GO:0030326|GO:0030991|GO:0031076|GO:0031513|GO:0031514|GO:0032391|GO:0042384|GO:0042471|GO:0048701|GO:0050877|GO:0055123|GO:0060830|GO:0060831|GO:0061055	protein-coding	WD repeat domain 19	chr4	39184024	39287430
WDR5	0	0	-27.0456	-4.75732	27.0456	down	11091	BIG-3|SWD3	GO:0000123|GO:0001501|GO:0005515|GO:0005634|GO:0005671|GO:0006351|GO:0006355|GO:0035097|GO:0042800|GO:0043966|GO:0043981|GO:0043982|GO:0043984|GO:0043995|GO:0043996|GO:0046972|GO:0048188|GO:0051568|GO:0071339	protein-coding	WD repeat domain 5	chr9	137001210	137025094
WDR74	0	0	-14.8218	-3.88965	14.8218	down	54663		GO:0001825|GO:0003674|GO:0005730|GO:0008150|GO:0016070	protein-coding	WD repeat domain 74	chr11	62600383	62609281
WDR83OS	0	0	-15.8337	-3.98493	15.8337	down	51398	C19orf56|PTD008	GO:0016021	protein-coding	WD repeat domain 83 opposite strand	chr19	12778881	12780465
WDYHV1	0	0	-10.9743	-3.45605	10.9743	down	55093	C8orf32	GO:0005515|GO:0005634|GO:0005829|GO:0006464|GO:0070773	protein-coding	WDYHV motif containing 1	chr8	124428965	124454260
WEE2-AS1	0	0	-62.0091	-5.95441	62.0091	down	285962			ncRNA	WEE2 antisense RNA 1	chr7	141404138	141438030
WT1	0	0	-245.128	-7.93739	245.128	down	7490	AWT1|EWS-WT1|GUD|NPHS4|WAGR|WIT-2|WT33	GO:0000122|GO:0001077|GO:0001570|GO:0001657|GO:0001658|GO:0001822|GO:0003156|GO:0003700|GO:0003723|GO:0005515|GO:0005634|GO:0005654|GO:0005730|GO:0005737|GO:0006309|GO:0006355|GO:0006357|GO:0007281|GO:0007356|GO:0007507|GO:0007530|GO:0008270|GO:0008285|GO:0008380|GO:0008406|GO:0008584|GO:0009888|GO:0016607|GO:0017148|GO:0030308|GO:0030325|GO:0030539|GO:0030855|GO:0032835|GO:0032836|GO:0035802|GO:…	protein-coding	Wilms tumor 1	chr11	32409322	32457081
WTIP	0	0	-53.7243	-5.7475	53.7243	down	126374		GO:0000932|GO:0001666|GO:0005515|GO:0005634|GO:0005912|GO:0006351|GO:0006355|GO:0007010|GO:0008270|GO:0022604|GO:0035195|GO:0035331|GO:2000637	protein-coding	Wilms tumor 1 interacting protein	chr19	34972880	34992085
WWOX	0	0	-23.8204	-4.57412	23.8204	down	51741	D16S432E|FOR|FRA16D|HHCMA56|PRO0128|SDR41C1|WOX1	GO:0001649|GO:0005515|GO:0005634|GO:0005737|GO:0005739|GO:0005794|GO:0005829|GO:0005886|GO:0005902|GO:0006915|GO:0008202|GO:0016055|GO:0016491|GO:0019899|GO:0030178|GO:0043065|GO:0045944|GO:0046983|GO:0048037|GO:0048705|GO:0050662|GO:0055114|GO:0071560|GO:2001238	protein-coding	WW domain containing oxidoreductase	chr16	78133327	79246564
XPO1	0	0	-12.9114	-3.69057	12.9114	down	7514	CRM1|emb|exp1	GO:0000122|GO:0000278|GO:0000776|GO:0003723|GO:0005215|GO:0005515|GO:0005635|GO:0005642|GO:0005654|GO:0005730|GO:0005737|GO:0005829|GO:0006611|GO:0007179|GO:0008536|GO:0008565|GO:0010467|GO:0010824|GO:0015030|GO:0016032|GO:0016070|GO:0016071|GO:0019048|GO:0019058|GO:0019904|GO:0030512|GO:0030529|GO:0034504|GO:0042176|GO:0042493|GO:0046825|GO:0051028|GO:0075733	protein-coding	exportin 1 (CRM1 homolog, yeast)	chr2	61705069	61765418
XRCC3	0	0	-10.048	-3.32884	10.048	down	7517	CMM6	GO:0003677|GO:0005515|GO:0005524|GO:0005634|GO:0005737|GO:0005739|GO:0006281|GO:0006310|GO:0006974|GO:0008094|GO:0010033|GO:0048471	protein-coding	X-ray repair complementing defective repair in Chinese hamster cells 3	chr14	104163954	104181823
XRCC6BP1	0	0	-13.0062	-3.70113	13.0062	down	91419	KUB3	GO:0004222|GO:0004677|GO:0005958|GO:0006303|GO:0006508|GO:0046872	protein-coding	XRCC6 binding protein 1	chr12	58335445	58351052
XYLB	0	0	-18.7214	-4.22662	18.7214	down	9942		GO:0004856|GO:0005524|GO:0005975|GO:0005997|GO:0005998|GO:0006091|GO:0042732	protein-coding	xylulokinase homolog (H. influenzae)	chr3	38388251	38456467
YAE1D1	0	0	-17.413	-4.12209	17.413	down	57002	C7orf36		protein-coding	Yae1 domain containing 1	chr7	39606003	39612480
YIPF4	0	0	-15.6698	-3.96991	15.6698	down	84272	FinGER4	GO:0005783|GO:0005794|GO:0016021	protein-coding	Yip1 domain family, member 4	chr2	32502958	32531658
YPEL1	0	0	-10.8963	-3.44576	10.8963	down	29799		GO:0005634|GO:0031641|GO:0051898	protein-coding	yippee-like 1 (Drosophila)	chr22	22051826	22090071
YPEL2	0	0	-13.0529	-3.7063	13.0529	down	388403		GO:0005730	protein-coding	yippee-like 2 (Drosophila)	chr17	57409053	57479095
YPEL4	0	0	-19.3328	-4.27298	19.3328	down	219539		GO:0005730	protein-coding	yippee-like 4 (Drosophila)	chr11	57412560	57417417
YWHAQ	0	0	-14.8029	-3.88781	14.8029	down	10971	14-3-3|1C5|HS1	GO:0005515|GO:0005737|GO:0005829|GO:0006605|GO:0006915|GO:0007264|GO:0019904|GO:0030659|GO:0045892|GO:0047485|GO:0070062|GO:0097193|GO:1900740	protein-coding	tyrosine 3-monooxygenase/tryptophan 5-monooxygenase activation protein, theta polypeptide	chr2	9724106	9771106
ZADH2	0	0	-10.3222	-3.36768	10.3222	down	284273		GO:0003674|GO:0005739|GO:0005777|GO:0008150|GO:0008270|GO:0016491	protein-coding	zinc binding alcohol dehydrogenase domain containing 2	chr18	72909278	72921281
ZC3H15	0	0	-10.0547	-3.3298	10.0547	down	55854	HT010|LEREPO4|MSTP012	GO:0005515|GO:0005634|GO:0005730|GO:0005737|GO:0019221|GO:0046872	protein-coding	zinc finger CCCH-type containing 15	chr2	187350885	187374087
ZC3H8	0	0	-11.7242	-3.55142	11.7242	down	84524	Fliz1|ZC3HDC8	GO:0003700|GO:0003723|GO:0005634|GO:0006351|GO:0006915|GO:0033085|GO:0043029|GO:0043565|GO:0045892|GO:0046677|GO:0046872|GO:0070245	protein-coding	zinc finger CCCH-type containing 8	chr2	112973439	113012664
ZDHHC13	0	0	-23.2617	-4.53988	23.2617	down	54503	HIP14L|HIP3RP	GO:0000139|GO:0004871|GO:0005794|GO:0007165|GO:0008270|GO:0015095|GO:0016021|GO:0016409|GO:0019706|GO:0030660|GO:0043123|GO:0043231	protein-coding	zinc finger, DHHC-type containing 13	chr11	19138692	19197967
ZDHHC2	0	0	-29.3753	-4.87653	29.3753	down	51201	DHHC2|ZNF372	GO:0005887|GO:0008270|GO:0018345|GO:0019706|GO:0055038	protein-coding	zinc finger, DHHC-type containing 2	chr8	17013836	17080241
ZDHHC21	0	0	-22.4003	-4.48544	22.4003	down	340481	9130404H11Rik|DHHC-21|DHHC21|DNZ1|HSPC097	GO:0000139|GO:0001942|GO:0005794|GO:0008270|GO:0016021|GO:0018230|GO:0019706|GO:0044281|GO:0046209|GO:0048733|GO:0050999	protein-coding	zinc finger, DHHC-type containing 21	chr9	14555481	14693480
ZDHHC6	0	0	-17.8489	-4.15776	17.8489	down	64429	ZNF376	GO:0005789|GO:0008270|GO:0016021|GO:0019706	protein-coding	zinc finger, DHHC-type containing 6	chr10	114190058	114207306
ZFAND1	0	0	-18.772	-4.23051	18.772	down	79752		GO:0008270	protein-coding	zinc finger, AN1-type domain 1	chr8	82613566	82633539
ZFAND6	0	0	-19.8996	-4.31466	19.8996	down	54469	AWP1|ZA20D3|ZFAND5B	GO:0003674|GO:0003677|GO:0005515|GO:0005575|GO:0005737|GO:0006625|GO:0006915|GO:0008270|GO:0031593|GO:0043066|GO:0043122|GO:0071356	protein-coding	zinc finger, AN1-type domain 6	chr15	80351910	80430735
ZFP62	0	0	-11.6066	-3.53688	11.6066	down	643836	ZET|ZNF755	GO:0003676|GO:0005634|GO:0006351|GO:0006355|GO:0046872	protein-coding	ZFP62 zinc finger protein	chr5	180274611	180288286
ZNF100	0	0	-20.4163	-4.35165	20.4163	down	163227		GO:0003677|GO:0005634|GO:0006351|GO:0006355|GO:0046872	protein-coding	zinc finger protein 100	chr19	21906843	21950430
ZNF117	0	0	-26.5086	-4.72839	26.5086	down	51351	H-plk|HPF9	GO:0003677|GO:0003700|GO:0005634|GO:0006351|GO:0006355|GO:0008270	protein-coding	zinc finger protein 117	chr7	64434830	64451414
ZNF141	0	0	-20.0402	-4.32483	20.0402	down	7700	D4S90|PAPA6|pHZ-44	GO:0003677|GO:0005634|GO:0006355|GO:0006366|GO:0009653|GO:0035108|GO:0046872	protein-coding	zinc finger protein 141	chr4	331596	377760
ZNF208	0	0	-34.7803	-5.1202	34.7803	down	7757	PMIDP|ZNF95	GO:0003677|GO:0005634|GO:0006351|GO:0006355|GO:0008270	protein-coding	zinc finger protein 208	chr19	22115760	22193745
ZNF253	0	0	-21.6251	-4.43463	21.6251	down	56242	BMZF-1|BMZF1|ZNF411	GO:0003677|GO:0005634|GO:0006351|GO:0006355|GO:0008270|GO:0045892	protein-coding	zinc finger protein 253	chr19	19976714	20004523
ZNF254	0	0	-36.0351	-5.17133	36.0351	down	9534	BMZF-5|HD-ZNF1|ZNF539|ZNF91L	GO:0000122|GO:0003677|GO:0005634|GO:0006351|GO:0046872	protein-coding	zinc finger protein 254	chr19	24216247	24312654
ZNF271	0	0	-12.2796	-3.61819	12.2796	down	10778	HZF7|ZNFEB		pseudo	zinc finger protein 271	chr18	32870236	32890730
ZNF273	0	0	-12.1597	-3.60403	12.1597	down	10793	HZF9	GO:0003677|GO:0005634|GO:0006351|GO:0006355|GO:0046872	protein-coding	zinc finger protein 273	chr7	64342871	64391955
ZNF277	0	0	-10.154	-3.34398	10.154	down	11179	NRIF4|ZNF277P	GO:0003677|GO:0003700|GO:0005634|GO:0006351|GO:0006355|GO:0046872	protein-coding	zinc finger protein 277	chr7	111846643	111983989
ZNF331	0	0	-10.8059	-3.43374	10.8059	down	55422	RITA|ZNF361|ZNF463	GO:0003677|GO:0005634|GO:0006351|GO:0006355|GO:0008270	protein-coding	zinc finger protein 331	chr19	54024177	54083523
ZNF334	0	0	-14.9038	-3.89761	14.9038	down	55713		GO:0003677|GO:0005634|GO:0006351|GO:0006355|GO:0046872	protein-coding	zinc finger protein 334	chr20	45128269	45142198
ZNF358	3.60341e-10	8.08583e-10	-13.3274	-3.73632	13.3274	down	140467	ZFEND	GO:0003677|GO:0005634|GO:0006351|GO:0006355|GO:0019827|GO:0021915|GO:0035115|GO:0046872	protein-coding	zinc finger protein 358	chr19	7581004	7585911
ZNF362	0	0	-17.3707	-4.11859	17.3707	down	149076	RN|lin-29	GO:0003677|GO:0005634|GO:0006351|GO:0006355|GO:0046872	protein-coding	zinc finger protein 362	chr1	33722174	33766320
ZNF43	0	0	-18.748	-4.22867	18.748	down	7594	HTF6|KOX27|ZNF39L1	GO:0003677|GO:0005634|GO:0006351|GO:0006355|GO:0046872	protein-coding	zinc finger protein 43	chr19	21987751	22034870
ZNF430	0	0	-21.5327	-4.42845	21.5327	down	80264		GO:0003677|GO:0005634|GO:0006351|GO:0006355|GO:0046872	protein-coding	zinc finger protein 430	chr19	21203426	21242852
ZNF431	0	0	-20.4446	-4.35365	20.4446	down	170959		GO:0003677|GO:0005634|GO:0006351|GO:0006355|GO:0046872	protein-coding	zinc finger protein 431	chr19	21324840	21368805
ZNF486	0	0	-58.8278	-5.87843	58.8278	down	90649	KRBO2	GO:0003677|GO:0005634|GO:0006351|GO:0006355|GO:0046872	protein-coding	zinc finger protein 486	chr19	20278023	20311299
ZNF496	0	0	-10.0487	-3.32894	10.0487	down	84838	NIZP1|ZFP496|ZKSCAN17|ZSCAN49	GO:0000122|GO:0000981|GO:0003677|GO:0005515|GO:0005634|GO:0006366|GO:0016604|GO:0043621|GO:0045893|GO:0046872	protein-coding	zinc finger protein 496	chr1	247463622	247495045
ZNF506	0	0	-12.9908	-3.69942	12.9908	down	440515		GO:0003677|GO:0005730|GO:0006351|GO:0006355|GO:0046872	protein-coding	zinc finger protein 506	chr19	19896651	19932560
ZNF561	0	0	-17.7261	-4.14781	17.7261	down	93134		GO:0003677|GO:0005634|GO:0006351|GO:0006355|GO:0046872	protein-coding	zinc finger protein 561	chr19	9718002	9731916
ZNF562	0	0	-22.0251	-4.46108	22.0251	down	54811		GO:0003677|GO:0005634|GO:0006351|GO:0006355|GO:0046872	protein-coding	zinc finger protein 562	chr19	9759338	9785776
ZNF621	0	0	-22.8951	-4.51697	22.8951	down	285268		GO:0003677|GO:0005634|GO:0006351|GO:0006355|GO:0046872	protein-coding	zinc finger protein 621	chr3	40566376	40581043
ZNF66	0	0	-12.2602	-3.61591	12.2602	down	7617	ZNF66P	GO:0003677|GO:0005634|GO:0006351|GO:0006355|GO:0046872	pseudo	zinc finger protein 66	chr19	20959110	20977403
ZNF675	0	0	-36.9968	-5.20933	36.9968	down	171392	TBZF|TIZ	GO:0000122|GO:0003677|GO:0005515|GO:0005634|GO:0006351|GO:0007249|GO:0008270|GO:0010804|GO:0019221|GO:0031625|GO:0032088|GO:0043508|GO:0045453|GO:0045671|GO:0046329|GO:0048471|GO:2000660|GO:2000678	protein-coding	zinc finger protein 675	chr19	23835708	23870017
ZNF676	0	0	-15.1102	-3.91745	15.1102	down	163223		GO:0003677|GO:0005634|GO:0006351|GO:0006355|GO:0046872	protein-coding	zinc finger protein 676	chr19	22361903	22379753
ZNF680	0	0	-11.2313	-3.48945	11.2313	down	340252		GO:0003677|GO:0005634|GO:0005730|GO:0006351|GO:0006355|GO:0046872	protein-coding	zinc finger protein 680	chr7	63980255	64023505
ZNF682	0	0	-26.2679	-4.71523	26.2679	down	91120	BC39498_3	GO:0003677|GO:0005634|GO:0006351|GO:0006355|GO:0046872	protein-coding	zinc finger protein 682	chr19	20115227	20150277
ZNF69	0	0	-35.5705	-5.15261	35.5705	down	7620	Cos5	GO:0003677|GO:0003700|GO:0005634|GO:0006351|GO:0006355|GO:0046872	protein-coding	zinc finger protein 69	chr19	11998670	12025365
ZNF702P	0	0	-13.5696	-3.76231	13.5696	down	79986	ZNF702	GO:0003677|GO:0005634|GO:0006351|GO:0006355|GO:0046872	pseudo	zinc finger protein 702, pseudogene	chr19	53471504	53496784
ZNF714	0	0	-13.9106	-3.79811	13.9106	down	148206		GO:0003677|GO:0005634|GO:0006351|GO:0006355|GO:0046872	protein-coding	zinc finger protein 714	chr19	21264953	21307883
ZNF724P	0.000385	0.000787249	-16.4736	-4.04208	16.4736	down	440519		GO:0003677|GO:0005634|GO:0006351|GO:0006355|GO:0046872	pseudo	zinc finger protein 724, pseudogene	chr19	23406607	23433172
ZNF730	0	0	-27.1386	-4.76227	27.1386	down	100129543		GO:0003677|GO:0005634|GO:0006351|GO:0006355|GO:0046872	protein-coding	zinc finger protein 730	chr19	23299777	23330017
ZNF732	0	0	-17.2492	-4.10846	17.2492	down	654254		GO:0003677|GO:0005634|GO:0006351|GO:0006355|GO:0046872	protein-coding	zinc finger protein 732	chr4	264464	299099
ZNF740	0	0	-12.2274	-3.61205	12.2274	down	283337	Zfp740	GO:0003676|GO:0005634|GO:0006351|GO:0006355|GO:0046872	protein-coding	zinc finger protein 740	chr12	53574535	53584654
ZNF763	0	0	-25.5615	-4.6759	25.5615	down	284390	ZNF|ZNF440L	GO:0003677|GO:0005634|GO:0006351|GO:0006355|GO:0046872	protein-coding	zinc finger protein 763	chr19	12075869	12091198
ZNF767	0	0	-15.1562	-3.92184	15.1562	down	79970			pseudo	zinc finger family member 767	chr7	149244245	149321881
ZNF789	0	0	-11.6583	-3.54328	11.6583	down	285989		GO:0003677|GO:0005634|GO:0006351|GO:0006355|GO:0046872	protein-coding	zinc finger protein 789	chr7	99070515	99085217
ZNF826P	0	0	-21.0867	-4.39827	21.0867	down	664701.chr19.2	ZNF826	GO:0003677|GO:0005634|GO:0006351|GO:0006355|GO:0046872	pseudo	zinc finger protein 826, pseudogene	chr19	20451078	20607771
ZNF85	0	0	-11.2808	-3.49579	11.2808	down	7639	HPF4|HTF1	GO:0003677|GO:0003700|GO:0003714|GO:0005634|GO:0006351|GO:0046872	protein-coding	zinc finger protein 85	chr19	21106059	21133503
ZNF876P	0	0	-18.0986	-4.1778	18.0986	down	642280		GO:0003677|GO:0005634|GO:0006351|GO:0006355|GO:0046872	pseudo	zinc finger protein 876, pseudogene	chr4	206389	249773
ZNF93	0	0	-24.0179	-4.58604	24.0179	down	81931	HPF34|HTF34|TF34|ZNF505	GO:0003677|GO:0003700|GO:0005634|GO:0006351|GO:0006355|GO:0008270	protein-coding	zinc finger protein 93	chr19	20011722	20046382
ZNF98	0	0	-10.8316	-3.43717	10.8316	down	148198	F7175|ZNF739	GO:0003677|GO:0005634|GO:0006351|GO:0006355|GO:0046872	protein-coding	zinc finger protein 98	chr19	22573899	22605148
ZNRF2	0	0	-11.6983	-3.54823	11.6983	down	223082	RNF202	GO:0005765|GO:0008270|GO:0010008|GO:0016567|GO:0016874|GO:0030054|GO:0042734	protein-coding	zinc and ring finger 2	chr7	30323923	30407308
ZSCAN16	0	0	-13.112	-3.71281	13.112	down	80345	ZNF392|ZNF435|dJ265C24.3	GO:0003677|GO:0003700|GO:0005634|GO:0006351|GO:0046872	protein-coding	zinc finger and SCAN domain containing 16	chr6	28092387	28097856
ZW10	0	0	-13.3623	-3.7401	13.3623	down	9183	HZW10|KNTC1AP	GO:0000070|GO:0000132|GO:0000278|GO:0000776|GO:0000777|GO:0000922|GO:0005515|GO:0005634|GO:0005783|GO:0005789|GO:0005828|GO:0005829|GO:0006461|GO:0006888|GO:0007080|GO:0007093|GO:0007096|GO:0007126|GO:0015031|GO:0019237|GO:0034501|GO:0051301	protein-coding	zw10 kinetochore protein	chr11	113603905	113644485
			Upregulated genes in 11 OVA CCC compared to 10 HGSOC
Gene Symbol	p-value	Corrected p-value	FC ([OVA-CCC] vs [HGSOC])	Log FC ([OVA-CCC] vs [HGSOC])	FC (abs) ([OVA-CCC] vs [HGSOC])	Regulation ([OVA-CCC] vs [HGSOC])	Gene ID	Aliases	GO Accession	Gene Type	Description	Chromosome	Start	End
A4GALT	0	0	17.9064	4.1624	17.9064	up	53947	A14GALT|A4GALT1|Gb3S|P(k)|P1|P1PK|PK	GO:0005795|GO:0006486|GO:0006688|GO:0007009|GO:0008378|GO:0016020|GO:0030173|GO:0050512	protein-coding	alpha 1,4-galactosyltransferase	chr22	43088127	43117286
ABCB11	0	0	28.9906	4.85752	28.9906	up	8647	ABC16|BRIC2|BSEP|PFIC-2|PFIC2|PGY4|SPGP	GO:0000139|GO:0005215|GO:0005524|GO:0005886|GO:0005887|GO:0006699|GO:0006810|GO:0008206|GO:0008554|GO:0015126|GO:0015432|GO:0015721|GO:0015722|GO:0016020|GO:0016021|GO:0016324|GO:0042626|GO:0044281|GO:0046581|GO:0055085	protein-coding	ATP-binding cassette, sub-family B (MDR/TAP), member 11	chr2	169779449	169887833
ABCC12	0	0	21.9886	4.45869	21.9886	up	94160	MRP9	GO:0005524|GO:0005739|GO:0016021|GO:0042626	protein-coding	ATP-binding cassette, sub-family C (CFTR/MRP), member 12	chr16	48116884	48189929
[truncated: 1,209 more rows]

## Sheet: ST1B
Supplementary Table 2B: Canonical Pathways of 1613 downregulated differentially transcribed genes in eleven OVA CCC versus ten HGSOC; corrected p < 0.05.
[truncated: 118 more rows]

[truncated: 4 more sheets: ST1C, ST1D, ST1E, ST1F]
