# Supplementary material for: Transcriptome Analysis of Ovarian and Uterine Clear Cell Malignancies
Source: Front Oncol. 2020 Dec 22;10:598579. doi: 10.3389/fonc.2020.598579 (PMC7784081; doi:10.3389/fonc.2020.598579)
Supplement: Supplementary file 3 [file Table_3.xlsx]

## Sheet: ST2A
Supplementary Table 2A: 2000 most significantly differentially transcribed genes in six PD-L1+ clear cell ovarian cancer (OVA CCC). versus five PD-L1- OVA CCC; corrected p < 0.05
			Downregulated genes in 6 PDL-1+ OVA CCC compared to 5 PDL-1- OVA CCC
Gene Symbol	p-value	Corrected p-value	FC ([PDL-1+] vs [PDL-1-])	Log FC ([PDL-1+] vs [PDL-1-])	FC (abs) ([PDL-1+] vs [PDL-1-])	Regulation ([PDL-1+] vs [PDL-1-])	Gene ID	Aliases	GO Accession	Gene Type	Description	Chromosome	Start	End
AAMDC	0	0	-11	-3.46	11	down	28971	C11orf67|CK067	GO:0005737|GO:0043066|GO:0045600|GO:0045944	protein-coding	adipogenesis associated, Mth938 domain containing	chr11	77532197	77629464
AASS	0	0	-9.98	-3.32	9.98	down	10157	LKR/SDH|LKRSDH|LORSDH	GO:0005737|GO:0005739|GO:0005759|GO:0006554|GO:0033512|GO:0034641|GO:0043231|GO:0044281|GO:0047130|GO:0047131|GO:0051262	protein-coding	aminoadipate-semialdehyde synthase	chr7	121713598	121784344
ABCA12	0	0	-8.79	-3.14	8.79	down	26154	ARCI4A|ARCI4B|ICR2B|LI2	GO:0005524|GO:0005743|GO:0005829|GO:0006869|GO:0016021|GO:0016887|GO:0019725|GO:0031424|GO:0035627|GO:0043129|GO:0048286|GO:0055088|GO:0061436	protein-coding	ATP-binding cassette, sub-family A (ABC1), member 12	chr2	215796266	216003151
ABCC2	0	0	-23.76	-4.57	23.76	down	1244	ABC30|CMOAT|DJS|MRP2|cMRP	GO:0005515|GO:0005524|GO:0005886|GO:0005887|GO:0006810|GO:0006855|GO:0006979|GO:0008514|GO:0009408|GO:0015732|GO:0016324|GO:0019904|GO:0030644|GO:0031427|GO:0042626|GO:0046581|GO:0046685|GO:0055085|GO:0070327	protein-coding	ATP-binding cassette, sub-family C (CFTR/MRP), member 2	chr10	101542463	101611662
ABCC5	0	0	-8.84	-3.14	8.84	down	10057	ABC33|EST277145|MOAT-C|MOATC|MRP5|SMRP|pABC11	GO:0005524|GO:0005886|GO:0005887|GO:0005975|GO:0006810|GO:0008514|GO:0015711|GO:0016020|GO:0030203|GO:0030212|GO:0030213|GO:0042626|GO:0044281|GO:0055085	protein-coding	ATP-binding cassette, sub-family C (CFTR/MRP), member 5	chr3	183637724	183735727
ABCD2	0	0	-18.05	-4.17	18.05	down	225	ABC39|ALDL1|ALDR|ALDRP|hALDR	GO:0000038|GO:0005515|GO:0005524|GO:0005739|GO:0005777|GO:0005778|GO:0005829|GO:0006635|GO:0016021|GO:0032000|GO:0042626|GO:0042760|GO:0042803|GO:0043231|GO:0055085	protein-coding	ATP-binding cassette, sub-family D (ALD), member 2	chr12	39945022	40013843
ABCD4	0	0	-11.33	-3.5	11.33	down	5826	ABC41|EST352188|MAHCJ|P70R|P79R|PMP69|PXMP1L	GO:0005524|GO:0005777|GO:0005778|GO:0005789|GO:0009235|GO:0016021|GO:0042626|GO:0043190|GO:0055085	protein-coding	ATP-binding cassette, sub-family D (ALD), member 4	chr14	74751980	74769767
ABCF3	0	0	-20.41	-4.35	20.41	down	55324	EST201864	GO:0005524|GO:0016887|GO:0051607	protein-coding	ATP-binding cassette, sub-family F (GCN20), member 3	chr3	183903863	183911795
ABHD10	0	0	-14.88	-3.9	14.88	down	55347		GO:0004553|GO:0005739|GO:0005829|GO:0019391	protein-coding	abhydrolase domain containing 10	chr3	111697723	111712215
ABHD4	0	0	-11.7	-3.55	11.7	down	63874	ABH4	GO:0016042|GO:0016787	protein-coding	abhydrolase domain containing 4	chr14	23067147	23081265
ABLIM3	0	0	-8.42	-3.07	8.42	down	22885		GO:0003779|GO:0005737|GO:0007010|GO:0007411|GO:0008270|GO:0045944	protein-coding	actin binding LIM protein family, member 3	chr5	148521054	148640001
ACAD10	0	0	-12.67	-3.66	12.67	down	80724		GO:0003995|GO:0005739|GO:0016772|GO:0016787|GO:0050660	protein-coding	acyl-CoA dehydrogenase family, member 10	chr12	112123857	112194911
ACAT1	0	0	-13.52	-3.76	13.52	down	38	ACAT|MAT|T2|THIL	GO:0001889|GO:0003985|GO:0005739|GO:0005743|GO:0005759|GO:0007420|GO:0009083|GO:0009725|GO:0014070|GO:0019899|GO:0034641|GO:0042594|GO:0042803|GO:0044255|GO:0044281|GO:0046872|GO:0046950|GO:0046951|GO:0046952|GO:0050662|GO:0051260|GO:0060612|GO:0072229	protein-coding	acetyl-CoA acetyltransferase 1	chr11	107992258	108018891
ACKR4	0	0	-42.76	-5.42	42.76	down	51554	CC-CKR-11|CCBP2|CCR-11|CCR10|CCR11|CCRL1|CCX CKR|CCX-CKR|CKR-11|PPR1|VSHK1	GO:0004950|GO:0005044|GO:0005515|GO:0005768|GO:0005886|GO:0005887|GO:0006935|GO:0006955|GO:0007186|GO:0019956|GO:0070098	protein-coding	atypical chemokine receptor 4	chr3	132316094	132321382
ACP2	0	0	-8.56	-3.1	8.56	down	53		GO:0001501|GO:0003993|GO:0005764|GO:0005765|GO:0007040|GO:0016021|GO:0043202	protein-coding	acid phosphatase 2, lysosomal	chr11	47260853	47270457
ACSM4	0	0	-10.06	-3.33	10.06	down	341392		GO:0004321|GO:0005524|GO:0005759|GO:0006631|GO:0006637|GO:0046872|GO:0047760	protein-coding	acyl-CoA synthetase medium-chain family member 4	chr12	7456928	7480969
ACTN2	0	0	-27.55	-4.78	27.55	down	88	CMD1AA	GO:0002576|GO:0005178|GO:0005509|GO:0005515|GO:0005576|GO:0005829|GO:0005856|GO:0005884|GO:0005925|GO:0007155|GO:0007268|GO:0007596|GO:0008092|GO:0008307|GO:0030018|GO:0030035|GO:0030049|GO:0030168|GO:0030175|GO:0030274|GO:0030375|GO:0031093|GO:0031143|GO:0031432|GO:0042391|GO:0042802|GO:0042981|GO:0043197|GO:0043267|GO:0043268|GO:0044325|GO:0046983|GO:0048041|GO:0051015|GO:0051289|GO:0051373|GO:…	protein-coding	actinin, alpha 2	chr1	236849770	236927558
ACTR10	0	0	-9.71	-3.28	9.71	down	55860	ACTR11|Arp11|HARP11	GO:0005737|GO:0005869|GO:0007018	protein-coding	actin-related protein 10 homolog (S. cerevisiae)	chr14	58666833	58702353
ACVR1	0	0	-20.59	-4.36	20.59	down	90	ACTRI|ACVR1A|ACVRLK2|ALK2|FOP|SKR1|TSRI	GO:0000082|GO:0001569|GO:0001655|GO:0001701|GO:0001702|GO:0001707|GO:0001755|GO:0002526|GO:0003143|GO:0003183|GO:0003289|GO:0004672|GO:0004674|GO:0004675|GO:0004702|GO:0005025|GO:0005515|GO:0005524|GO:0005887|GO:0006468|GO:0007179|GO:0007281|GO:0007368|GO:0009968|GO:0010862|GO:0016361|GO:0017046|GO:0018107|GO:0030278|GO:0030501|GO:0030509|GO:0032924|GO:0032926|GO:0042803|GO:0045177|GO:0045669|GO:…	protein-coding	activin A receptor, type I	chr2	158592958	158732374
ACVRL1	0	0	-11.36	-3.51	11.36	down	94	ACVRLK1|ALK-1|ALK1|HHT|HHT2|ORW2|SKR3|TSR-I	GO:0001525|GO:0001701|GO:0001936|GO:0001937|GO:0001938|GO:0001946|GO:0001955|GO:0001974|GO:0002043|GO:0004674|GO:0004675|GO:0004702|GO:0005024|GO:0005025|GO:0005515|GO:0005524|GO:0005887|GO:0006275|GO:0006355|GO:0006468|GO:0007162|GO:0007165|GO:0007179|GO:0008015|GO:0008217|GO:0008285|GO:0009986|GO:0010596|GO:0010862|GO:0016361|GO:0019901|GO:0030308|GO:0030336|GO:0030425|GO:0030509|GO:0030513|GO:…	protein-coding	activin A receptor type II-like 1	chr12	52300692	52317145
ADAM21	0	0	-30.33	-4.92	30.33	down	8747	ADAM 21|ADAM31	GO:0004222|GO:0005886|GO:0006508|GO:0007338|GO:0007339|GO:0008237|GO:0008270|GO:0016021|GO:0032504	protein-coding	ADAM metallopeptidase domain 21	chr14	70918874	70926622
ADAM21P1	0	0	-8.17	-3.03	8.17	down	145241	ADAM21P		pseudo	ADAM metallopeptidase domain 21 pseudogene 1	chr14	70712470	70714518
ADAM29	0	0	-13.99	-3.81	13.99	down	11086	CT73|svph1	GO:0004222|GO:0005887|GO:0006508|GO:0007283|GO:0008237|GO:0008270	protein-coding	ADAM metallopeptidase domain 29	chr4	175839509	175899331
ADAMTS12	0	0	-11.09	-3.47	11.09	down	81792	PRO4389	GO:0004222|GO:0005578|GO:0006508|GO:0008270	protein-coding	ADAM metallopeptidase with thrombospondin type 1 motif, 12	chr5	33527287	33892124
ADCK2	0	0	-21.94	-4.46	21.94	down	90956	AARF	GO:0004674|GO:0005524|GO:0005739|GO:0016021	protein-coding	aarF domain containing kinase 2	chr7	140372953	140395745
ADCY10	0	0	-74.26	-6.21	74.26	down	55811	HCA2|RP1-313L4.2|SAC|SACI|Sacy	GO:0000287|GO:0004016|GO:0005524|GO:0005737|GO:0005829|GO:0005856|GO:0005886|GO:0006171|GO:0007283|GO:0030145|GO:0030424|GO:0030425|GO:0030426|GO:0035556|GO:0043025|GO:0043065|GO:0045177|GO:0045178|GO:0048471|GO:0051117	protein-coding	adenylate cyclase 10 (soluble)	chr1	167778625	167883453
ADCY2	0	0	-15.43	-3.95	15.43	down	108	AC2|HBAC2	GO:0004016|GO:0005524|GO:0005622|GO:0005737|GO:0005886|GO:0006112|GO:0006171|GO:0006833|GO:0007165|GO:0007173|GO:0007188|GO:0007189|GO:0007193|GO:0007202|GO:0007268|GO:0008179|GO:0008294|GO:0008543|GO:0016020|GO:0016021|GO:0030425|GO:0031683|GO:0034199|GO:0035556|GO:0043234|GO:0044281|GO:0045087|GO:0045121|GO:0046872|GO:0046982|GO:0048011|GO:0055085|GO:0071377	protein-coding	adenylate cyclase 2 (brain)	chr5	7396343	7830194
ADCY4	0	0	-17.63	-4.14	17.63	down	196883	AC4	GO:0004016|GO:0005515|GO:0005524|GO:0005737|GO:0005886|GO:0006112|GO:0006171|GO:0006833|GO:0007165|GO:0007173|GO:0007188|GO:0007189|GO:0007193|GO:0007202|GO:0007268|GO:0008543|GO:0016020|GO:0016021|GO:0030425|GO:0034199|GO:0035556|GO:0044281|GO:0045087|GO:0046872|GO:0048011|GO:0055085|GO:0071377	protein-coding	adenylate cyclase 4	chr14	24787555	24804277
ADCY5	0	0	-18.06	-4.18	18.06	down	111	AC5|FDFM	GO:0001973|GO:0004016|GO:0005524|GO:0005886|GO:0006112|GO:0006833|GO:0007165|GO:0007173|GO:0007189|GO:0007191|GO:0007193|GO:0007195|GO:0007202|GO:0007268|GO:0007626|GO:0008179|GO:0008543|GO:0016021|GO:0034199|GO:0035556|GO:0044281|GO:0045087|GO:0046872|GO:0046982|GO:0048011|GO:0050885|GO:0055085|GO:0071377|GO:0072372	protein-coding	adenylate cyclase 5	chr3	123001143	123167392
ADCY6	0	0	-8.45	-3.08	8.45	down	112	AC6	GO:0004016|GO:0005515|GO:0005524|GO:0005886|GO:0005929|GO:0006112|GO:0006171|GO:0006833|GO:0007165|GO:0007173|GO:0007189|GO:0007193|GO:0007202|GO:0007212|GO:0007268|GO:0008543|GO:0016020|GO:0016021|GO:0019901|GO:0034199|GO:0035556|GO:0044281|GO:0045087|GO:0046872|GO:0048011|GO:0055085|GO:0071377|GO:0071380|GO:0071870	protein-coding	adenylate cyclase 6	chr12	49159975	49182820
ADH1B	0	0	-11.86	-3.57	11.86	down	125	ADH2	GO:0004024|GO:0005829|GO:0006069|GO:0006805|GO:0008270|GO:0044281	protein-coding	alcohol dehydrogenase 1B (class I), beta polypeptide	chr4	100227527	100242572
ADRA2A	0	0	-9.48	-3.24	9.48	down	150	ADRA2|ADRA2R|ADRAR|ALPHA2AAR|ZNF32	GO:0001819|GO:0002526|GO:0004938|GO:0005515|GO:0005737|GO:0005886|GO:0005887|GO:0006112|GO:0006260|GO:0006928|GO:0007165|GO:0007186|GO:0007194|GO:0007265|GO:0007266|GO:0007565|GO:0007596|GO:0008284|GO:0010700|GO:0016323|GO:0019229|GO:0019901|GO:0030036|GO:0030168|GO:0030335|GO:0030818|GO:0031692|GO:0031696|GO:0031996|GO:0032147|GO:0032148|GO:0032795|GO:0032811|GO:0032870|GO:0035625|GO:0042593|GO:…	protein-coding	adrenoceptor alpha 2A	chr10	112836790	112840662
ADRB2	0	0	-13.67	-3.77	13.67	down	154	ADRB2R|ADRBR|B2AR|BAR|BETA2AR	GO:0002024|GO:0002025|GO:0002028|GO:0002032|GO:0004941|GO:0005515|GO:0005634|GO:0005764|GO:0005768|GO:0005886|GO:0005887|GO:0006898|GO:0007166|GO:0007171|GO:0007188|GO:0007189|GO:0007190|GO:0008179|GO:0008333|GO:0009409|GO:0015459|GO:0016324|GO:0030501|GO:0031398|GO:0031649|GO:0040015|GO:0042312|GO:0042803|GO:0043235|GO:0043410|GO:0045453|GO:0045944|GO:0045986|GO:0050873|GO:0051380	protein-coding	adrenoceptor beta 2, surface	chr5	148206156	148208197
AGAP1	0	0	-9.43	-3.24	9.43	down	116987	AGAP-1|CENTG2|GGAP1|cnt-g2	GO:0005525|GO:0005543|GO:0005737|GO:0007264|GO:0008060|GO:0008270|GO:0015031|GO:0032312	protein-coding	ArfGAP with GTPase domain, ankyrin repeat and PH domain 1	chr2	236402733	237040444
AGBL3	0	0	-9.67	-3.27	9.67	down	340351		GO:0004181|GO:0005829|GO:0006508|GO:0008270	protein-coding	ATP/GTP binding protein-like 3	chr7	134671259	134820530
AGPAT4	0	0	-32.25	-5.01	32.25	down	56895	1-AGPAT4|LPAAT-delta|dJ473J16.2	GO:0003841|GO:0005789|GO:0006644|GO:0006654|GO:0008654|GO:0016021|GO:0016024|GO:0019432|GO:0044255|GO:0044281|GO:0046474	protein-coding	1-acylglycerol-3-phosphate O-acyltransferase 4	chr6	161551057	161695107
AGPAT9	0	0	-16.32	-4.03	16.32	down	84803	AGPAT 10|AGPAT8|GPAT3|LPAAT-theta|MAG1	GO:0003841|GO:0004366|GO:0005783|GO:0005789|GO:0006644|GO:0006654|GO:0016021|GO:0016024|GO:0019432|GO:0032006|GO:0044255|GO:0044281|GO:0046474	protein-coding	1-acylglycerol-3-phosphate O-acyltransferase 9	chr4	84457067	84527027
AGT	0	0	-9.55	-3.25	9.55	down	183	ANHU|SERPINA8	GO:0001543|GO:0001558|GO:0001568|GO:0001658|GO:0001819|GO:0001822|GO:0001974|GO:0001998|GO:0001999|GO:0002003|GO:0002016|GO:0002018|GO:0002019|GO:0002034|GO:0003051|GO:0003331|GO:0004867|GO:0005179|GO:0005515|GO:0005576|GO:0005615|GO:0006883|GO:0007160|GO:0007186|GO:0007199|GO:0007200|GO:0007202|GO:0007250|GO:0007263|GO:0007267|GO:0007568|GO:0007588|GO:0008065|GO:0008083|GO:0008285|GO:0009409|GO:…	protein-coding	angiotensinogen (serpin peptidase inhibitor, clade A, member 8)	chr1	230838272	230850336
AGXT2	0	0	-24.74	-4.63	24.74	down	64902	AGT2|DAIBAT	GO:0005739|GO:0005759|GO:0006206|GO:0008453|GO:0009436|GO:0016223|GO:0019265|GO:0019481|GO:0030170|GO:0034641|GO:0044281|GO:0045429|GO:0046135|GO:0046487|GO:0047305|GO:0055086	protein-coding	alanine--glyoxylate aminotransferase 2	chr5	34998206	35048240
AHCTF1P1	0	0	-8.2	-3.04	8.2	down	285116	AHCTF1P|ELYS-like		pseudo	AT hook containing transcription factor 1 pseudogene 1	chr2	162355578	162364413
AIF1	0	0	-22.83	-4.51	22.83	down	199	AIF-1|IBA1|IRT-1|IRT1	GO:0001774|GO:0001891|GO:0003674|GO:0005509|GO:0005634|GO:0005737|GO:0005829|GO:0005884|GO:0006911|GO:0006954|GO:0016601|GO:0030027|GO:0030041|GO:0032587|GO:0042102|GO:0048471|GO:0048661|GO:0048662|GO:0051015|GO:0051017|GO:0071346|GO:0071672|GO:0071673|GO:0090026|GO:0097178|GO:1900087|GO:2000406	protein-coding	allograft inflammatory factor 1	chr6	31582994	31584798
AK1	0	0	-8.15	-3.03	8.15	down	203		GO:0001520|GO:0004017|GO:0004550|GO:0005524|GO:0005737|GO:0005829|GO:0005886|GO:0006165|GO:0007050|GO:0009142|GO:0015949|GO:0036126|GO:0044281|GO:0046034|GO:0055086	protein-coding	adenylate kinase 1	chr9	130628759	130640022
AK5	0	0	-25.22	-4.66	25.22	down	26289	AK6	GO:0004017|GO:0004550|GO:0005524|GO:0005737|GO:0005813|GO:0005829|GO:0006165|GO:0006172|GO:0006173|GO:0009142|GO:0009220|GO:0015949|GO:0019206|GO:0044281|GO:0046034|GO:0055086	protein-coding	adenylate kinase 5	chr1	77747662	78025654
AKR1D1	0	0	-10.41	-3.38	10.41	down	6718	3o5bred|CBAS2|SRD5B1	GO:0005496|GO:0005829|GO:0006699|GO:0006707|GO:0007586|GO:0008206|GO:0008207|GO:0008209|GO:0030573|GO:0044281|GO:0047787|GO:0055114	protein-coding	aldo-keto reductase family 1, member D1	chr7	137687070	137803050
ALDH1B1	0	0	-32.14	-5.01	32.14	down	219	ALDH5|ALDHX	GO:0004029|GO:0005634|GO:0005730|GO:0005739|GO:0005759|GO:0005975|GO:0006068|GO:0043231	protein-coding	aldehyde dehydrogenase 1 family, member B1	chr9	38392661	38398662
ALDH9A1	0	0	-9.42	-3.24	9.42	down	223	ALDH4|ALDH7|ALDH9|E3|TMABADH	GO:0004028|GO:0004029|GO:0005737|GO:0005739|GO:0005829|GO:0005886|GO:0006081|GO:0019145|GO:0033737|GO:0034641|GO:0042136|GO:0042445|GO:0044281|GO:0045329|GO:0047105|GO:0055114	protein-coding	aldehyde dehydrogenase 9 family, member A1	chr1	165631449	165667900
ALDOB	0	0	-15.88	-3.99	15.88	down	229	ALDB|ALDO2	GO:0004332|GO:0005515|GO:0005815|GO:0005829|GO:0005975|GO:0006000|GO:0006001|GO:0006006|GO:0006094|GO:0006096|GO:0006116|GO:0008092|GO:0030388|GO:0032781|GO:0034451|GO:0042802|GO:0044281|GO:0051117|GO:0070061|GO:0070072	protein-coding	aldolase B, fructose-bisphosphate	chr9	104182842	104198062
ALG1L9P	0	0	-12.88	-3.69	12.88	down	285407			pseudo	asparagine-linked glycosylation 1-like 9, pseudogene	chr11	71505409	71524905
ALK	0	0	-9.92	-3.31	9.92	down	238	CD246|NBLST3	GO:0000187|GO:0004704|GO:0004713|GO:0004714|GO:0005515|GO:0005524|GO:0005887|GO:0007165|GO:0007169|GO:0008283|GO:0016310|GO:0018108|GO:0038061|GO:0042981|GO:0046777|GO:0048666|GO:0051092	protein-coding	anaplastic lymphoma receptor tyrosine kinase	chr2	29415640	30144477
ALOX5	0	0	-13.45	-3.75	13.45	down	240	5-LO|5-LOX|5LPG|LOG5	GO:0002540|GO:0004051|GO:0005506|GO:0005515|GO:0005635|GO:0005641|GO:0005829|GO:0006691|GO:0016363|GO:0019369|GO:0019370|GO:0019372|GO:0031965|GO:0044281|GO:2001300	protein-coding	arachidonate 5-lipoxygenase	chr10	45869624	45941567
ALOX5AP	0	0	-8	-3	8	down	241	FLAP	GO:0002540|GO:0002675|GO:0004364|GO:0004464|GO:0004602|GO:0005515|GO:0005635|GO:0005783|GO:0005789|GO:0005829|GO:0006691|GO:0008047|GO:0016021|GO:0019369|GO:0019370|GO:0019372|GO:0019899|GO:0031965|GO:0042803|GO:0044281|GO:0046982|GO:0047485|GO:0050544|GO:0070207|GO:0071277|GO:2001300	protein-coding	arachidonate 5-lipoxygenase-activating protein	chr13	31287615	31338565
ALPP	0	0	-52.43	-5.71	52.43	down	250	ALP|PALP|PLAP|PLAP-1	GO:0004035|GO:0005886|GO:0009986|GO:0016021|GO:0031225|GO:0046872	protein-coding	alkaline phosphatase, placental	chr2	233243348	233247599
AMBP	0	0	-11.65	-3.54	11.65	down	259	A1M|EDC1|HCP|HI30|IATIL|ITI|ITIL|ITILC|UTI	GO:0004867|GO:0005515|GO:0005576|GO:0005615|GO:0005886|GO:0007155|GO:0007565|GO:0009986|GO:0018298|GO:0019048|GO:0019855|GO:0019862|GO:0020037|GO:0030163|GO:0036094|GO:0042167|GO:0042803|GO:0043231|GO:0046329|GO:0046904|GO:0050777	protein-coding	alpha-1-microglobulin/bikunin precursor	chr9	116822408	116840752
AMICA1	0	0	-22.36	-4.48	22.36	down	120425	AMICA|CREA7-1|CREA7-4|Gm638|JAML	GO:0005886|GO:0005923|GO:0007157|GO:0007596|GO:0016021|GO:0030593|GO:0050776|GO:0050839|GO:0050900|GO:0070633	protein-coding	adhesion molecule, interacts with CXADR antigen 1	chr11	118064442	118095809
AMT	0	0	-84.08	-6.39	84.08	down	275	GCE|GCST|GCVT|NKH	GO:0004047|GO:0005739|GO:0006546|GO:0008483	protein-coding	aminomethyltransferase	chr3	49454211	49460111
AMY1A	0	0	-20.99	-4.39	20.99	down	276	AMY1		protein-coding	amylase, alpha 1A (salivary)	chr1	104198141	104207173
AMZ1	0	0	-12.69	-3.67	12.69	down	155185		GO:0006508|GO:0008237|GO:0008270	protein-coding	archaelysin family metallopeptidase 1	chr7	2719163	2755069
ANAPC2	0	0	-17.64	-4.14	17.64	down	29882	APC2|RP11-350O14.5	GO:0000079|GO:0000278|GO:0004842|GO:0005654|GO:0005680|GO:0005829|GO:0006511|GO:0007067|GO:0007094|GO:0007399|GO:0008054|GO:0030154|GO:0031145|GO:0031625|GO:0031915|GO:0051301|GO:0051436|GO:0051437|GO:0051439|GO:0070979|GO:0090129	protein-coding	anaphase promoting complex subunit 2	chr9	140069236	140083057
ANGEL2	0	0	-13.82	-3.79	13.82	down	90806	KIAA0759L		protein-coding	angel homolog 2 (Drosophila)	chr1	213165524	213189168
ANGPTL1	0	0	-12.57	-3.65	12.57	down	9068	ANG3|ANGPT3|ARP1|AngY|UNQ162|dJ595C2.2	GO:0005102|GO:0005615|GO:0007169	protein-coding	angiopoietin-like 1	chr1	178818670	178840215
ANGPTL7	0	0	-23.42	-4.55	23.42	down	10218	AngX|CDT6|RP4-647M16.2|dJ647M16.1	GO:0005576|GO:0006979	protein-coding	angiopoietin-like 7	chr1	11249346	11256038
ANK1	0	0	-32.23	-5.01	32.23	down	286	ANK|SPH1|SPH2	GO:0005198|GO:0005200|GO:0005515|GO:0005829|GO:0005856|GO:0005886|GO:0006779|GO:0006887|GO:0006888|GO:0007010|GO:0007165|GO:0007411|GO:0008093|GO:0014731|GO:0015672|GO:0016323|GO:0016529|GO:0019899|GO:0030507|GO:0030863|GO:0031430|GO:0045199|GO:0048821|GO:0051117|GO:0072661	protein-coding	ankyrin 1, erythrocytic	chr8	41503829	41754280
ANKAR	0	0	-12.46	-3.64	12.46	down	150709		GO:0016021	protein-coding	ankyrin and armadillo repeat containing	chr2	190539219	190618285
ANKRD20A1	0	0	-14.3	-3.84	14.3	down	84210	ANKRD20A	GO:0005886	protein-coding	ankyrin repeat domain 20 family, member A1	chr9	67926761	67970293
ANKRD32	0	0	-9.04	-3.18	9.04	down	84250	BRCTD1|BRCTx	GO:0005634|GO:0005813	protein-coding	ankyrin repeat domain 32	chr5	93954391	94031573
ANKRD33	0	0	-12.07	-3.59	12.07	down	341405	C12orf7|PANKY	GO:0035914	protein-coding	ankyrin repeat domain 33	chr12	52281793	52285505
ANKRD44	0	0	-22.54	-4.49	22.54	down	91526	PP6-ARS-B	GO:0005515	protein-coding	ankyrin repeat domain 44	chr2	197831741	198175521
ANKRD6	0	0	-12.43	-3.64	12.43	down	22881		GO:0005634|GO:0005737|GO:0046330|GO:0090090|GO:2000096	protein-coding	ankyrin repeat domain 6	chr6	90142897	90343553
ANKRD66	0	0	-13.74	-3.78	13.74	down	100287718			protein-coding	ankyrin repeat domain 66	chr6	46714654	46726954
ANKUB1	0	0	-10.93	-3.45	10.93	down	389161	C3orf16		protein-coding	ankyrin repeat and ubiquitin domain containing 1	chr3	149478890	149510610
ANKZF1	0	0	-12.96	-3.7	12.96	down	55139	ZNF744	GO:0005515|GO:0046872	protein-coding	ankyrin repeat and zinc finger domain containing 1	chr2	220094479	220101391
ANO2	0	0	-8.61	-3.11	8.61	down	57101	C12orf3|TMEM16B	GO:0005229|GO:0005634|GO:0005730|GO:0005886|GO:0034220|GO:0034707|GO:0055085	protein-coding	anoctamin 2	chr12	5671817	6055398
ANO6	0	0	-8.3	-3.05	8.3	down	196527	BDPLT7|SCTS|TMEM16F	GO:0002543|GO:0005227|GO:0005229|GO:0005244|GO:0005622|GO:0005886|GO:0007596|GO:0017121|GO:0034220|GO:0034707|GO:0055085|GO:0097045	protein-coding	anoctamin 6	chr12	45609770	45834187
ANO7	0	0	-22.33	-4.48	22.33	down	50636	D-TMPP|DTMPP|IPCA-5|IPCA5|NGEP|PCANAP5|PCANAP5L|TMEM16G	GO:0005229|GO:0005622|GO:0005634|GO:0005783|GO:0005829|GO:0005886|GO:0016021|GO:0030054|GO:0034220|GO:0055085	protein-coding	anoctamin 7	chr2	242127924	242164791
ANP32AP1	0	0	-26.05	-4.7	26.05	down	723972			pseudo	acidic (leucine-rich) nuclear phosphoprotein 32 family, member A pseudogene 1	chr15	35529527	35530264
ANP32C	0	0	-8.97	-3.17	8.97	down	23520	PP32R1		protein-coding	acidic (leucine-rich) nuclear phosphoprotein 32 family, member C	chr4	165118159	165118863
ANTXR1	0	0	-8.75	-3.13	8.75	down	84168	ATR|GAPO|TEM8	GO:0004888|GO:0005515|GO:0005518|GO:0016021|GO:0022414|GO:0031258|GO:0031527|GO:0031532|GO:0034446|GO:0046872|GO:0051015	protein-coding	anthrax toxin receptor 1	chr2	69240276	69476459
AP5B1	0	0	-10.18	-3.35	10.18	down	91056	AP-5|PP1030	GO:0005515|GO:0005765|GO:0015031|GO:0016197|GO:0030119	protein-coding	adaptor-related protein complex 5, beta 1 subunit	chr11	65541369	65548062
APC	0	0	-10.43	-3.38	10.43	down	324	BTPS2|DP2|DP2.5|DP3|GS|PPP1R46	GO:0000281|GO:0000776|GO:0001822|GO:0001942|GO:0005515|GO:0005634|GO:0005737|GO:0005813|GO:0005829|GO:0005881|GO:0005886|GO:0005913|GO:0005923|GO:0006461|GO:0006915|GO:0006921|GO:0006974|GO:0007026|GO:0007050|GO:0007091|GO:0007094|GO:0007155|GO:0007409|GO:0008013|GO:0008017|GO:0008285|GO:0009798|GO:0009952|GO:0009953|GO:0009954|GO:0016328|GO:0016477|GO:0019887|GO:0019901|GO:0030027|GO:0030335|GO:…	protein-coding	adenomatous polyposis coli	chr5	112043202	112181936
APIP	0	0	-18.38	-4.2	18.38	down	51074	APIP2|CGI29|MMRP19|dJ179L10.2|hAPIP	GO:0000096|GO:0005515|GO:0005829|GO:0006595|GO:0006915|GO:0008270|GO:0019284|GO:0019509|GO:0034641|GO:0042802|GO:0043066|GO:0044281|GO:0046570|GO:0070372	protein-coding	APAF1 interacting protein	chr11	34896714	34937939
APTX	0	0	-14.2	-3.83	14.2	down	54840	AOA|AOA1|AXA1|EAOH|EOAHA|FHA-HIT	GO:0000012|GO:0000785|GO:0000790|GO:0003682|GO:0003684|GO:0003690|GO:0003725|GO:0005515|GO:0005654|GO:0005730|GO:0005737|GO:0006266|GO:0006302|GO:0006974|GO:0008219|GO:0008967|GO:0031647|GO:0033699|GO:0042542|GO:0046403|GO:0046872|GO:0047485|GO:0051219|GO:0098506	protein-coding	aprataxin	chr9	32972604	33001639
AQP6	0	0	-8.24	-3.04	8.24	down	363	AQP2L|KID	GO:0005253|GO:0005887|GO:0006810|GO:0006833|GO:0007588|GO:0015112|GO:0015250|GO:0030658|GO:0042476|GO:0055085	protein-coding	aquaporin 6, kidney specific	chr12	50360977	50370922
AQP7	0	0	-17.77	-4.15	17.77	down	364	AQP7L|AQP9|AQPap|GLYCQTL	GO:0005737|GO:0005886|GO:0005887|GO:0005911|GO:0006091|GO:0006833|GO:0007283|GO:0007588|GO:0015250|GO:0015254|GO:0015265|GO:0015793|GO:0030529|GO:0031526|GO:0042493|GO:0055085|GO:0070295	protein-coding	aquaporin 7	chr9	33384948	33402517
ARHGAP11B	0	0	-13.94	-3.8	13.94	down	89839	B'-T|FAM7B1	GO:0005096|GO:0005829|GO:0007264|GO:0051056	protein-coding	Rho GTPase activating protein 11B	chr15	30916697	30938498
ARHGAP20	0	0	-21.84	-4.45	21.84	down	57569	RARHOGAP	GO:0005096|GO:0005543|GO:0005829|GO:0007264|GO:0051056	protein-coding	Rho GTPase activating protein 20	chr11	110447759	110583912
ARHGAP9	0	0	-27.1	-4.76	27.1	down	64333	10C|RGL1	GO:0005096|GO:0005543|GO:0005829|GO:0007264|GO:0043547|GO:0051056	protein-coding	Rho GTPase activating protein 9	chr12	57866038	57882597
ARHGEF2	0	0	-14.48	-3.86	14.48	down	9181	GEF|GEF-H1|GEFH1|LFP40|P40	GO:0000132|GO:0000902|GO:0005089|GO:0005515|GO:0005543|GO:0005794|GO:0005819|GO:0005829|GO:0005874|GO:0005923|GO:0006886|GO:0007015|GO:0007026|GO:0007067|GO:0007264|GO:0008017|GO:0008134|GO:0008270|GO:0017048|GO:0030676|GO:0032587|GO:0035023|GO:0042127|GO:0043025|GO:0043065|GO:0043198|GO:0048011|GO:0048365|GO:0050768|GO:0051056|GO:0051092|GO:0051301|GO:0060547|GO:0071356|GO:0071474|GO:0097190|GO:…	protein-coding	Rho/Rac guanine nucleotide exchange factor (GEF) 2	chr1	155916630	155959864
ARHGEF37	0	0	-9.41	-3.23	9.41	down	389337		GO:0005089|GO:0005737|GO:0035023	protein-coding	Rho guanine nucleotide exchange factor (GEF) 37	chr5	148961135	149014527
ARHGEF7	0	0	-9.64	-3.27	9.64	down	8874	BETA-PIX|COOL-1|COOL1|Nbla10314|P50|P50BP|P85|P85COOL1|P85SPR|PAK3|PIXB	GO:0001726|GO:0005085|GO:0005089|GO:0005515|GO:0005543|GO:0005829|GO:0005925|GO:0005938|GO:0007165|GO:0007173|GO:0007264|GO:0007399|GO:0019901|GO:0030027|GO:0030032|GO:0035023|GO:0042059|GO:0043005|GO:0043025|GO:0043065|GO:0043234|GO:0043547|GO:0048011|GO:0051056|GO:0097190	protein-coding	Rho guanine nucleotide exchange factor (GEF) 7	chr13	111767624	111958081
ARL10	0	0	-35.4	-5.15	35.4	down	285598	ARL10A	GO:0005525|GO:0005622|GO:0007264	protein-coding	ADP-ribosylation factor-like 10	chr5	175792502	175800503
ARL14EP	0	0	-77.94	-6.28	77.94	down	120534	ARF7EP|C11orf46|dJ299F11.1	GO:0005515|GO:0005737	protein-coding	ADP-ribosylation factor-like 14 effector protein	chr11	30344649	30359165
ARMC1	0	0	-8.7	-3.12	8.7	down	55156	Arcp	GO:0005739|GO:0030001|GO:0046872	protein-coding	armadillo repeat containing 1	chr8	66514691	66546452
ARMC12	0	0	-12.39	-3.63	12.39	down	221481	C6orf81		protein-coding	armadillo repeat containing 12	chr6	35704859	35716688
ARMC3	0	0	-10.71	-3.42	10.71	down	219681	CT81|KU-CT-1		protein-coding	armadillo repeat containing 3	chr10	23216954	23326514
ARNTL	0	0	-10.07	-3.33	10.07	down	406	BMAL1|BMAL1c|JAP3|MOP3|PASD3|TIC|bHLHe5	GO:0000060|GO:0000982|GO:0001190|GO:0003677|GO:0004871|GO:0005667|GO:0005737|GO:0006355|GO:0007623|GO:0016604|GO:0017162|GO:0032922|GO:0042176|GO:0043425|GO:0045944|GO:0046982|GO:0051879	protein-coding	aryl hydrocarbon receptor nuclear translocator-like	chr11	13299325	13408812
ARSB	0	0	-32.58	-5.03	32.58	down	411	ASB|G4S|MPS6	GO:0003943|GO:0004065|GO:0005739|GO:0005764|GO:0005788|GO:0005791|GO:0005794|GO:0005975|GO:0006665|GO:0006687|GO:0006914|GO:0007040|GO:0007041|GO:0007417|GO:0007584|GO:0009268|GO:0030203|GO:0030204|GO:0030207|GO:0043202|GO:0043627|GO:0043687|GO:0044267|GO:0044281|GO:0046872|GO:0051597	protein-coding	arylsulfatase B	chr5	78073037	78282357
ASAP2	0	0	-15.6	-3.96	15.6	down	8853	AMAP2|CENTB3|DDEF2|PAG3|PAP|Pap-alpha|SHAG1	GO:0005515|GO:0005543|GO:0005886|GO:0008047|GO:0008060|GO:0008270|GO:0032312|GO:0032580|GO:0043085	protein-coding	ArfGAP with SH3 domain, ankyrin repeat and PH domain 2	chr2	9346894	9545812
ASH1L-AS1	0	0	-15.7	-3.97	15.7	down	645676			ncRNA	ASH1L antisense RNA 1	chr1	155531772	155533735
ASIC3	0	0	-13.29	-3.73	13.29	down	9311	ACCN3|DRASIC|SLNAC1|TNaC1	GO:0001101|GO:0005261|GO:0005272|GO:0005737|GO:0005886|GO:0005887|GO:0006810|GO:0007165|GO:0007600|GO:0009408|GO:0015280|GO:0030165|GO:0034220|GO:0035725|GO:0042931|GO:0050965|GO:0050966|GO:0050968|GO:0055085	protein-coding	acid-sensing (proton-gated) ion channel 3	chr7	150745379	150749843
ASPM	0	0	-17.88	-4.16	17.88	down	259266	ASP|Calmbp1|MCPH5	GO:0000922|GO:0001764|GO:0002052|GO:0005516|GO:0005634|GO:0005737|GO:0007067|GO:0007283|GO:0021873|GO:0030496|GO:0045665|GO:0045769|GO:0048477|GO:0048589|GO:0051661|GO:0090263	protein-coding	asp (abnormal spindle) homolog, microcephaly associated (Drosophila)	chr1	197053257	197115824
ASPN	0	0	-13.1	-3.71	13.1	down	54829	OS3|PLAP-1|PLAP1|SLRR1C	GO:0005509|GO:0005578|GO:0030282|GO:0030512|GO:0031012|GO:0070171	protein-coding	asporin	chr9	95218489	95244844
ASTE1	0	0	-73.73	-6.2	73.73	down	28990		GO:0004518|GO:0006281	protein-coding	asteroid homolog 1 (Drosophila)	chr3	130732721	130745646
ASTN1	0	0	-16.08	-4.01	16.08	down	460	ASTN	GO:0001764|GO:0005575|GO:0005768|GO:0007158|GO:0007626|GO:0009897|GO:0016021|GO:0016477	protein-coding	astrotactin 1	chr1	176826441	177134024
ATAD3B	0	0	-32.35	-5.02	32.35	down	83858	AAA-TOB3|TOB3	GO:0005524|GO:0005743|GO:0017111	protein-coding	ATPase family, AAA domain containing 3B	chr1	1407164	1444689
ATAT1	0	0	-9.14	-3.19	9.14	down	79969	C6orf134|MEC17|Nbla00487|TAT	GO:0019799|GO:0048666|GO:0070507|GO:0071929	protein-coding	alpha tubulin acetyltransferase 1	chr6	30594613	30614598
ATF3	0	0	-23.31	-4.54	23.31	down	467		GO:0003700|GO:0003714|GO:0005515|GO:0005634|GO:0005654|GO:0005730|GO:0006094|GO:0006351|GO:0006987|GO:0008284|GO:0030968|GO:0035914|GO:0042802|GO:0043565|GO:0044267|GO:0045892	protein-coding	activating transcription factor 3	chr1	212738676	212794119
ATF7	0	0	-13.46	-3.75	13.46	down	11016	ATFA	GO:0003700|GO:0005515|GO:0005634|GO:0005654|GO:0005737|GO:0006351|GO:0006355|GO:0008134|GO:0019048|GO:0034399|GO:0043565|GO:0046872|GO:0051019	protein-coding	activating transcription factor 7	chr12	53901640	54020199
ATG2B	0	0	-9.35	-3.22	9.35	down	55102	C14orf103	GO:0005811|GO:0006914|GO:0034045	protein-coding	autophagy related 2B	chr14	96747595	96829678
ATG4C	0	0	-35.41	-5.15	35.41	down	84938	APG4-C|APG4C|AUTL1|AUTL3	GO:0000045|GO:0004197|GO:0005576|GO:0005737|GO:0005829|GO:0006508|GO:0006612|GO:0006914|GO:0008233	protein-coding	autophagy related 4C, cysteine peptidase	chr1	63249777	63330941
ATL1	0	0	-9.72	-3.28	9.72	down	51062	AD-FSP|FSP1|GBP3|HSN1D|SPG3|SPG3A|atlastin1	GO:0000137|GO:0000139|GO:0003924|GO:0005515|GO:0005525|GO:0005783|GO:0005789|GO:0005794|GO:0006184|GO:0007029|GO:0007409|GO:0008219|GO:0016021|GO:0030424|GO:0042802|GO:0051260	protein-coding	atlastin GTPase 1	chr14	50999800	51099784
ATOH8	0	0	-44.51	-5.48	44.51	down	84913	HATH6|bHLHa21	GO:0003677|GO:0005634|GO:0006351|GO:0006355|GO:0007399|GO:0030154|GO:0046983	protein-coding	atonal homolog 8 (Drosophila)	chr2	85980909	86018506
ATP10A	0	0	-23.48	-4.55	23.48	down	57194	ATP10C|ATPVA|ATPVC	GO:0000287|GO:0004012|GO:0005515|GO:0005524|GO:0005783|GO:0005789|GO:0005886|GO:0008360|GO:0016021|GO:0019829|GO:0034220|GO:0045332|GO:0055085	protein-coding	ATPase, class V, type 10A	chr15	25923860	26110317
ATP1A2	0	0	-28.38	-4.83	28.38	down	477	FHM2|MHP2	GO:0001504|GO:0002026|GO:0002087|GO:0005391|GO:0005524|GO:0005737|GO:0005768|GO:0005886|GO:0005890|GO:0005901|GO:0006754|GO:0006813|GO:0006814|GO:0006940|GO:0006942|GO:0008217|GO:0008344|GO:0008542|GO:0015991|GO:0019229|GO:0030315|GO:0034220|GO:0035094|GO:0040011|GO:0043197|GO:0045202|GO:0045822|GO:0045988|GO:0046872|GO:0051481|GO:0055085|GO:0071260|GO:0086004	protein-coding	ATPase, Na+/K+ transporting, alpha 2 polypeptide	chr1	160085520	160113374
ATP1A4	0	0	-10.76	-3.43	10.76	down	480	ATP1A1|ATP1AL2	GO:0005391|GO:0005524|GO:0005886|GO:0005887|GO:0005890|GO:0006754|GO:0006813|GO:0006814|GO:0007283|GO:0009566|GO:0015991|GO:0030317|GO:0030641|GO:0034220|GO:0042391|GO:0046872|GO:0055085	protein-coding	ATPase, Na+/K+ transporting, alpha 4 polypeptide	chr1	160121352	160156767
ATP2B2	0	0	-14.01	-3.81	14.01	down	491	PMCA2|PMCA2a|PMCA2i	GO:0005388|GO:0005509|GO:0005515|GO:0005516|GO:0005524|GO:0005737|GO:0005783|GO:0005886|GO:0005929|GO:0006810|GO:0006816|GO:0006996|GO:0007595|GO:0007596|GO:0007605|GO:0007626|GO:0008022|GO:0008361|GO:0016021|GO:0016324|GO:0021702|GO:0021707|GO:0030165|GO:0030182|GO:0030899|GO:0034220|GO:0040011|GO:0042428|GO:0043025|GO:0045299|GO:0046068|GO:0046872|GO:0048167|GO:0050808|GO:0050885|GO:0050910|GO:…	protein-coding	ATPase, Ca++ transporting, plasma membrane 2	chr3	10365707	10749716
ATP2B4	0	0	-11.61	-3.54	11.61	down	493	ATP2B2|MXRA1|PMCA4|PMCA4b|PMCA4x	GO:0005388|GO:0005515|GO:0005516|GO:0005524|GO:0005886|GO:0005887|GO:0006810|GO:0007596|GO:0017080|GO:0034220|GO:0043234|GO:0046872|GO:0055085|GO:0097110|GO:1902083|GO:1902305	protein-coding	ATPase, Ca++ transporting, plasma membrane 4	chr1	203595915	203713209
ATP6V0A2	0	0	-8.49	-3.09	8.49	down	23545	A2|ARCL|ARCL2A|ATP6A2|ATP6N1D|J6B7|RTF|STV1|TJ6|TJ6M|TJ6S|VPH1|WSS	GO:0000220|GO:0001669|GO:0005515|GO:0005737|GO:0005765|GO:0005886|GO:0006879|GO:0006955|GO:0008286|GO:0010008|GO:0015078|GO:0015991|GO:0016021|GO:0030670|GO:0033572|GO:0051701|GO:0055085|GO:0090382	protein-coding	ATPase, H+ transporting, lysosomal V0 subunit a2	chr12	124196865	124246301
ATP6V0A4	0	0	-18.41	-4.2	18.41	down	50617	A4|ATP6N1B|ATP6N2|RDRTA2|RTA1C|RTADR|STV1|VPH1|VPP2	GO:0000220|GO:0001503|GO:0005515|GO:0005765|GO:0005768|GO:0005886|GO:0006879|GO:0006885|GO:0007588|GO:0007605|GO:0008286|GO:0010008|GO:0015078|GO:0015991|GO:0015992|GO:0016021|GO:0016324|GO:0016471|GO:0030670|GO:0031526|GO:0033572|GO:0045177|GO:0051117|GO:0051701|GO:0055085|GO:0090382	protein-coding	ATPase, H+ transporting, lysosomal V0 subunit a4	chr7	138391039	138482941
ATP6V1E2	0	0	-13.16	-3.72	13.16	down	90423	ATP6E1|ATP6EL2|ATP6V1EL2|VMA4	GO:0001669|GO:0005829|GO:0006879|GO:0008286|GO:0008553|GO:0015991|GO:0033178|GO:0033572|GO:0046961|GO:0051701|GO:0055085|GO:0090382	protein-coding	ATPase, H+ transporting, lysosomal 31kDa, V1 subunit E2	chr2	46738986	46769141
ATRNL1	0	0	-9.28	-3.21	9.28	down	26033	ALP|bA338L11.1|bA454H24.1	GO:0004872|GO:0007186|GO:0007275|GO:0016021|GO:0030246	protein-coding	attractin-like 1	chr10	116853124	117708496
B3GAT2	0	0	-8.24	-3.04	8.24	down	135152	GLCATS	GO:0000139|GO:0005975|GO:0006486|GO:0015018|GO:0016021|GO:0030203|GO:0030204|GO:0044281|GO:0046872	protein-coding	beta-1,3-glucuronyltransferase 2 (glucuronosyltransferase S)	chr6	71571069	71666788
B3GAT3	0	0	-8.21	-3.04	8.21	down	26229	GLCATI	GO:0000139|GO:0005794|GO:0005801|GO:0005975|GO:0006024|GO:0006486|GO:0015012|GO:0015018|GO:0015020|GO:0016021|GO:0030145|GO:0030203|GO:0030204|GO:0044281|GO:0050650|GO:0050651	protein-coding	beta-1,3-glucuronyltransferase 3 (glucuronosyltransferase I)	chr11	62382768	62389647
B3GNT4	0	0	-9.98	-3.32	9.98	down	79369	B3GN-T4|beta3Gn-T4	GO:0000139|GO:0005975|GO:0008378|GO:0016021|GO:0016266|GO:0018146|GO:0030203|GO:0042339|GO:0043687|GO:0044267|GO:0044281	protein-coding	UDP-GlcNAc:betaGal beta-1,3-N-acetylglucosaminyltransferase 4	chr12	122688228	122692084
BAD	0	0	-10.7	-3.42	10.7	down	572	BBC2|BCL2L8	GO:0005515|GO:0005543|GO:0005739|GO:0005741|GO:0005829|GO:0006007|GO:0006915|GO:0006919|GO:0007173|GO:0008289|GO:0008543|GO:0008656|GO:0009749|GO:0010508|GO:0010918|GO:0019221|GO:0019901|GO:0030346|GO:0032024|GO:0032355|GO:0032570|GO:0033133|GO:0033574|GO:0034201|GO:0035774|GO:0038095|GO:0042493|GO:0042542|GO:0042593|GO:0043065|GO:0043200|GO:0043280|GO:0043422|GO:0044342|GO:0045087|GO:0045471|GO:…	protein-coding	BCL2-associated agonist of cell death	chr11	64037300	64052176
BAHD1	0	0	-17.2	-4.1	17.2	down	22893		GO:0003677|GO:0003682|GO:0005515|GO:0005677|GO:0005694|GO:0006351|GO:0031507|GO:0045892	protein-coding	bromo adjacent homology domain containing 1	chr15	40731920	40760441
BAI3	0	0	-18.3	-4.19	18.3	down	577		GO:0004930|GO:0005886|GO:0007186|GO:0007218|GO:0016021|GO:0016525	protein-coding	brain-specific angiogenesis inhibitor 3	chr6	69345632	70099403
BAMBI	0	0	-8.47	-3.08	8.47	down	25805	NMA	GO:0005109|GO:0005114|GO:0005737|GO:0005886|GO:0007179|GO:0008284|GO:0008360|GO:0010718|GO:0016021|GO:0016477|GO:0030512|GO:0032092|GO:0035413|GO:0045893|GO:0090263	protein-coding	BMP and activin membrane-bound inhibitor	chr10	28966424	28971868
BBS12	0	0	-33.67	-5.07	33.67	down	166379	C4orf24	GO:0005515|GO:0005524|GO:0005929|GO:0044267|GO:0051131	protein-coding	Bardet-Biedl syndrome 12	chr4	123653857	123666098
BBS7	0	0	-14.27	-3.84	14.27	down	55212	BBS2L1	GO:0001654|GO:0001947|GO:0005515|GO:0005737|GO:0005813|GO:0007224|GO:0007368|GO:0007420|GO:0007601|GO:0015031|GO:0032402|GO:0034464|GO:0045444|GO:0048546|GO:0051877|GO:0060021|GO:0060170|GO:0060173|GO:0060271	protein-coding	Bardet-Biedl syndrome 7	chr4	122745484	122791652
BBS9	0	0	-35.97	-5.17	35.97	down	27241	B1|C18|D1|PTHB1	GO:0003674|GO:0005515|GO:0005634|GO:0005730|GO:0005737|GO:0005815|GO:0005886|GO:0007601|GO:0015031|GO:0030030|GO:0034464|GO:0045444|GO:0050896|GO:0060170	protein-coding	Bardet-Biedl syndrome 9	chr7	33169152	33645680
BCAT1	0	0	-13.46	-3.75	13.46	down	586	BCATC|BCT1|ECA39|MECA39|PNAS121|PP18	GO:0000082|GO:0004084|GO:0005739|GO:0005829|GO:0008283|GO:0009082|GO:0009083|GO:0034641|GO:0042802|GO:0044281|GO:0052654|GO:0052655|GO:0052656	protein-coding	branched chain amino-acid transaminase 1, cytosolic	chr12	24962958	25102393
BCL10	0	0	-9.85	-3.3	9.85	down	8915	CARMEN|CIPER|CLAP|c-E10|mE10	GO:0001772|GO:0001843|GO:0002020|GO:0002224|GO:0002237|GO:0002250|GO:0002906|GO:0003713|GO:0005515|GO:0005634|GO:0005737|GO:0005764|GO:0005829|GO:0005881|GO:0005886|GO:0006921|GO:0006968|GO:0007249|GO:0008022|GO:0008134|GO:0008219|GO:0009620|GO:0016064|GO:0019209|GO:0019899|GO:0019900|GO:0019901|GO:0031398|GO:0031625|GO:0032449|GO:0032765|GO:0038095|GO:0042101|GO:0042109|GO:0042221|GO:0042226|GO:…	protein-coding	B-cell CLL/lymphoma 10	chr1	85731460	85742587
BDNF	0	0	-21.39	-4.42	21.39	down	627	ANON2|BULN2	GO:0001657|GO:0001662|GO:0001666|GO:0002544|GO:0005169|GO:0005576|GO:0005737|GO:0006120|GO:0007399|GO:0007406|GO:0007411|GO:0007412|GO:0007611|GO:0007631|GO:0008021|GO:0008038|GO:0008083|GO:0009725|GO:0014047|GO:0014076|GO:0016358|GO:0019222|GO:0021675|GO:0033189|GO:0042490|GO:0043524|GO:0045666|GO:0045843|GO:0046668|GO:0048170|GO:0048172|GO:0048471|GO:0048839|GO:0051965|GO:0055093|GO:0060079|GO:…	protein-coding	brain-derived neurotrophic factor	chr11	27676442	27743605
BEND7	0	0	-10.13	-3.34	10.13	down	222389	C10orf30	GO:0005515	protein-coding	BEN domain containing 7	chr10	13480484	13544976
BEST1	0	0	-8.58	-3.1	8.58	down	7439	ARB|BEST|BMD|RP50|TU15B|VMD2	GO:0005254|GO:0005829|GO:0005886|GO:0006821|GO:0007601|GO:0016020|GO:0016021|GO:0016323|GO:0030321|GO:0034220|GO:0034707|GO:0050908|GO:0051924|GO:0055085	protein-coding	bestrophin 1	chr11	61717356	61731935
BET1	0	0	-11.76	-3.56	11.76	down	10282	HBET1	GO:0000139|GO:0005515|GO:0005789|GO:0005801|GO:0006888|GO:0015031|GO:0016021|GO:0031985|GO:0048280	protein-coding	Bet1 golgi vesicular membrane trafficking protein	chr7	93592082	93633690
BHLHE41	0	0	-17.8	-4.15	17.8	down	79365	BHLHB3|DEC2|SHARP1|hDEC2	GO:0000122|GO:0000978|GO:0001078|GO:0001102|GO:0001191|GO:0003700|GO:0003705|GO:0005634|GO:0006355|GO:0008283|GO:0009887|GO:0010832|GO:0010944|GO:0030154|GO:0032922|GO:0042803|GO:0042826|GO:0043425|GO:0043426|GO:0046982|GO:0070888	protein-coding	basic helix-loop-helix family, member e41	chr12	26272959	26278003
BIN2	0	0	-16.22	-4.02	16.22	down	51411	BRAP-1	GO:0001891|GO:0002102|GO:0005515|GO:0005543|GO:0005938|GO:0006911|GO:0030054|GO:0042995|GO:0060326|GO:0071800|GO:0097320	protein-coding	bridging integrator 2	chr12	51674822	51718452
BLOC1S1-RDH5	0	0	-12.87	-3.69	12.87	down	100528022			ncRNA	BLOC1S1-RDH5 readthrough	chr12	56109818	56118526
BMP2K	0	0	-39.84	-5.32	39.84	down	55589	BIKE	GO:0004674|GO:0005524|GO:0005634|GO:0005730|GO:0019208|GO:0030500	protein-coding	BMP2 inducible kinase	chr4	79697532	79837517
BMPR1B	0	0	-8.34	-3.06	8.34	down	658	ALK-6|ALK6|CDw293	GO:0001501|GO:0001502|GO:0001550|GO:0001654|GO:0004674|GO:0004675|GO:0004702|GO:0005025|GO:0005515|GO:0005524|GO:0005886|GO:0005887|GO:0006468|GO:0006954|GO:0009953|GO:0030501|GO:0030509|GO:0031290|GO:0035108|GO:0042698|GO:0043235|GO:0045597|GO:0045669|GO:0046332|GO:0046872|GO:0060041	protein-coding	bone morphogenetic protein receptor, type IB	chr4	95679128	96079601
BNIP3	0	0	-25.24	-4.66	25.24	down	664	NIP3	GO:0001666|GO:0005515|GO:0005634|GO:0005635|GO:0005654|GO:0005737|GO:0005739|GO:0005741|GO:0006309|GO:0006338|GO:0006915|GO:0008219|GO:0008626|GO:0010637|GO:0019048|GO:0030425|GO:0031307|GO:0031966|GO:0035694|GO:0042802|GO:0042803|GO:0043065|GO:0043066|GO:0043243|GO:0043653|GO:0045837|GO:0046902|GO:0046982|GO:0048102|GO:0050873|GO:0051020|GO:0051402|GO:0051607|GO:0055093|GO:0070301|GO:0071260|GO:…	protein-coding	BCL2/adenovirus E1B 19kDa interacting protein 3	chr10	133781187	133795435
BSCL2	0	0	-9.36	-3.23	9.36	down	26580	GNG3LG|HMN5|SPG17	GO:0003674|GO:0008219|GO:0016042|GO:0019915|GO:0030176|GO:0034389|GO:0045444|GO:0050995	protein-coding	Berardinelli-Seip congenital lipodystrophy 2 (seipin)	chr11	62457734	62477091
BST1	0	0	-15.14	-3.92	15.14	down	683	CD157	GO:0003953|GO:0005886|GO:0006959|GO:0007275|GO:0019898|GO:0031225	protein-coding	bone marrow stromal cell antigen 1	chr4	15704573	15733796
BTBD18	0	0	-28.85	-4.85	28.85	down	643376			protein-coding	BTB (POZ) domain containing 18	chr11	57510986	57519253
BTBD19	0	0	-28.46	-4.83	28.46	down	149478			protein-coding	BTB (POZ) domain containing 19	chr1	45274154	45279801
BTBD6	0	0	-13.37	-3.74	13.37	down	90135	BDPL	GO:0000932	protein-coding	BTB (POZ) domain containing 6	chr14	105714879	105717430
BTD	0	0	-8.49	-3.09	8.49	down	686		GO:0004075|GO:0005576|GO:0005615|GO:0005730|GO:0006766|GO:0006767|GO:0006768|GO:0007417|GO:0008544|GO:0043204|GO:0044281|GO:0045177|GO:0047708	protein-coding	biotinidase	chr3	15643140	15687325
BTF3L4	0	0	-8.15	-3.03	8.15	down	91408			protein-coding	basic transcription factor 3-like 4	chr1	52521857	52556388
BTG1	0	0	-16.36	-4.03	16.36	down	694		GO:0003712|GO:0005515|GO:0005634|GO:0005737|GO:0006355|GO:0008285|GO:0016477|GO:0019899|GO:0019900|GO:0030308|GO:0045603|GO:0045663|GO:0045766|GO:2000271	protein-coding	B-cell translocation gene 1, anti-proliferative	chr12	92534054	92539673
BTNL2	0	0	-9.07	-3.18	9.07	down	56244	BTL-II|HSBLMHC1|SS2	GO:0016021	protein-coding	butyrophilin-like 2 (MHC class II associated)	chr6	32362513	32374900
C10orf53	0	0	-12.44	-3.64	12.44	down	282966			protein-coding	chromosome 10 open reading frame 53	chr10	50887684	50916956
C11orf16	0	0	-9.86	-3.3	9.86	down	56673			protein-coding	chromosome 11 open reading frame 16	chr11	8941623	8954553
C11orf96	0	0	-67.84	-6.08	67.84	down	387763	AG2		protein-coding	chromosome 11 open reading frame 96	chr11	43964106	43965433
C12orf36	0	0	-11.86	-3.57	11.86	down	283422			ncRNA	chromosome 12 open reading frame 36	chr12	13523605	13529679
C12orf60	0	0	-11.97	-3.58	11.97	down	144608			protein-coding	chromosome 12 open reading frame 60	chr12	14956506	14976791
C12orf66	0	0	-14.35	-3.84	14.35	down	144577			protein-coding	chromosome 12 open reading frame 66	chr12	64586419	64616076
C12orf74	0	0	-9.33	-3.22	9.33	down	338809			protein-coding	chromosome 12 open reading frame 74	chr12	93096619	93102325
C12orf77	0	0	-17.29	-4.11	17.29	down	196415			protein-coding	chromosome 12 open reading frame 77	chr12	25146365	25150453
C14orf105	0	0	-13.27	-3.73	13.27	down	55195			protein-coding	chromosome 14 open reading frame 105	chr14	57936595	57960576
C14orf159	0	0	-10.98	-3.46	10.98	down	80017		GO:0003674|GO:0005575|GO:0005739|GO:0008150	protein-coding	chromosome 14 open reading frame 159	chr14	91580357	91691703
C14orf182	0	0	-10.75	-3.43	10.75	down	283551			protein-coding	chromosome 14 open reading frame 182	chr14	50448430	50474238
C14orf37	0	0	-14.18	-3.83	14.18	down	145407	c14_5376	GO:0016021	protein-coding	chromosome 14 open reading frame 37	chr14	58470808	58764855
C1orf101	0	0	-29.99	-4.91	29.99	down	257044	RP11-523K4.1	GO:0016021	protein-coding	chromosome 1 open reading frame 101	chr1	244617679	244803662
C1orf145	0	0	-11.46	-3.52	11.46	down	574407			ncRNA	chromosome 1 open reading frame 145	chr1	228391207	228401365
C1orf200	0	0	-35.45	-5.15	35.45	down	644997			ncRNA	chromosome 1 open reading frame 200	chr1	9712668	9714644
C1orf94	0	0	-8.74	-3.13	8.74	down	84970		GO:0005515	protein-coding	chromosome 1 open reading frame 94	chr1	34632624	34684731
C1QTNF9B	0	0	-21.92	-4.45	21.92	down	387911	CTRP9B	GO:0005581	protein-coding	C1q and tumor necrosis factor related protein 9B	chr13	24465238	24471641
C1S	0	0	-9.81	-3.29	9.81	down	716		GO:0004252|GO:0005509|GO:0005515|GO:0005576|GO:0006508|GO:0006956|GO:0006958|GO:0042802|GO:0045087	protein-coding	complement component 1, s subcomponent	chr12	7096260	7178335
C2orf44	0	0	-17.78	-4.15	17.78	down	80304			protein-coding	chromosome 2 open reading frame 44	chr2	24252206	24270296
C2orf76	0	0	-9.8	-3.29	9.8	down	130355	AIM29		protein-coding	chromosome 2 open reading frame 76	chr2	120060020	120124404
C2orf81	0	0	-11.75	-3.55	11.75	down	388963	hCG40743		protein-coding	chromosome 2 open reading frame 81	chr2	74641303	74644844
C3orf20	0	0	-8.51	-3.09	8.51	down	84077		GO:0005737|GO:0016021	protein-coding	chromosome 3 open reading frame 20	chr3	14716606	14814543
C3orf72	0	0	-10.99	-3.46	10.99	down	401089			protein-coding	chromosome 3 open reading frame 72	chr3	138666076	138672830
C4A	0	0	-18.86	-4.24	18.86	down	720	C4|C4A2|C4A3|C4A4|C4A6|C4AD|C4S|CO4|CPAMD2|RG	GO:0004866|GO:0005576|GO:0005615|GO:0005886|GO:0006954|GO:0006956|GO:0006958|GO:0030449|GO:0045087	protein-coding	complement component 4A (Rodgers blood group)	chr6	31949834	31970458
C4BPB	0	0	-19.72	-4.3	19.72	down	725	C4BP	GO:0005576|GO:0005886|GO:0006958|GO:0007596|GO:0030449|GO:0045087	protein-coding	complement component 4 binding protein, beta	chr1	207262212	207273337
C5	0	0	-26.21	-4.71	26.21	down	727	C5a|C5b|CPAMD4	GO:0000187|GO:0001701|GO:0002523|GO:0004866|GO:0005102|GO:0005515|GO:0005576|GO:0005579|GO:0005615|GO:0006874|GO:0006935|GO:0006950|GO:0006954|GO:0006956|GO:0006957|GO:0006958|GO:0007166|GO:0007186|GO:0008009|GO:0010575|GO:0010700|GO:0010760|GO:0019835|GO:0030449|GO:0031714|GO:0033602|GO:0042593|GO:0045087|GO:0045766|GO:0050921|GO:0090197	protein-coding	complement component 5	chr9	123714614	123812554
C5orf56	0	0	-8.64	-3.11	8.64	down	441108			ncRNA	chromosome 5 open reading frame 56	chr5	131746465	131822549
C5orf60	0	0	-9.09	-3.18	9.09	down	285679		GO:0016021	protein-coding	chromosome 5 open reading frame 60	chr5	179068558	179072047
C5orf64	0	0	-20.31	-4.34	20.31	down	285668		GO:0005576	protein-coding	chromosome 5 open reading frame 64	chr5	60933636	61002362
C6orf10	0	0	-12.79	-3.68	12.79	down	10665	TSBP	GO:0016021	protein-coding	chromosome 6 open reading frame 10	chr6	32256303	32339656
C6orf163	0	0	-32.62	-5.03	32.62	down	206412		GO:0003674|GO:0005575|GO:0008150	protein-coding	chromosome 6 open reading frame 163	chr6	88032306	88085428
C6orf7	0	0	-16.05	-4	16.05	down	89758			protein-coding	chromosome 6 open reading frame 7	chr6	80513304	80580137
C7	0	0	-11.2	-3.49	11.2	down	730		GO:0005576|GO:0005579|GO:0006956|GO:0006957|GO:0006958|GO:0019835|GO:0030449|GO:0045087	protein-coding	complement component 7	chr5	40909599	40983042
C7orf10	0	0	-18.26	-4.19	18.26	down	79783	DERP13|ORF19	GO:0005739|GO:0047369	protein-coding	chromosome 7 open reading frame 10	chr7	40174575	40900366
C7orf31	0	0	-25.21	-4.66	25.21	down	136895			protein-coding	chromosome 7 open reading frame 31	chr7	25174316	25219817
C7orf62	0	0	-15.34	-3.94	15.34	down	219557			protein-coding	chromosome 7 open reading frame 62	chr7	88423420	88425031
C7orf76	0	0	-19.83	-4.31	19.83	down	401388			protein-coding	chromosome 7 open reading frame 76	chr7	96110938	96132835
C8B	0	0	-14.82	-3.89	14.82	down	732	C82	GO:0005576|GO:0005579|GO:0005615|GO:0006955|GO:0006956|GO:0006957|GO:0006958|GO:0016020|GO:0019835|GO:0030449|GO:0032403|GO:0045087	protein-coding	complement component 8, beta polypeptide	chr1	57394883	57431688
C8orf37	0	0	-8.1	-3.02	8.1	down	157657	CORD16|RP64|smalltalk	GO:0005737	protein-coding	chromosome 8 open reading frame 37	chr8	96257141	96281462
C8orf48	0	0	-9.26	-3.21	9.26	down	157773		GO:0005515	protein-coding	chromosome 8 open reading frame 48	chr8	13424352	13425797
C8orf58	0	0	-8.69	-3.12	8.69	down	541565		GO:0005634	protein-coding	chromosome 8 open reading frame 58	chr8	22457114	22461662
C9orf129	0	0	-11.08	-3.47	11.08	down	445577	bA165J3.3		protein-coding	chromosome 9 open reading frame 129	chr9	96080481	96108696
C9orf156	0	0	-9.62	-3.27	9.62	down	51531	HSPC219|NAP1	GO:0016787|GO:0019048	protein-coding	chromosome 9 open reading frame 156	chr9	100666772	100684852
C9orf3	0	0	-19.06	-4.25	19.06	down	84909	AOPEP|AP-O|APO|C90RF3|ONPEP	GO:0004177|GO:0005737|GO:0006508|GO:0008237|GO:0008270|GO:0019370	protein-coding	chromosome 9 open reading frame 3	chr9	97488951	97849500
C9orf40	0	0	-9.39	-3.23	9.39	down	55071			protein-coding	chromosome 9 open reading frame 40	chr9	77561499	77567802
C9orf66	0	0	-8.15	-3.03	8.15	down	157983	RP11-59O6.1		protein-coding	chromosome 9 open reading frame 66	chr9	213108	215893
C9orf85	0	0	-11.34	-3.5	11.34	down	138241			protein-coding	chromosome 9 open reading frame 85	chr9	74526423	74599390
CAB39	0	0	-10.69	-3.42	10.69	down	51719	MO25	GO:0004674|GO:0005515|GO:0005829|GO:0007050|GO:0008286|GO:0019900|GO:0030295|GO:0045860	protein-coding	calcium binding protein 39	chr2	231577557	231685790
CAB39L	0	0	-11.17	-3.48	11.17	down	81617	MO25-BETA|MO2L|bA103J18.3	GO:0005829|GO:0007050|GO:0008286	protein-coding	calcium binding protein 39-like	chr13	49882786	50018221
CACHD1	0	0	-27.6	-4.79	27.6	down	57685	RP4-655E10.1	GO:0006816|GO:0016021	protein-coding	cache domain containing 1	chr1	64936476	65158741
CACNA1B	0	0	-30	-4.91	30	down	774	BIII|CACNL1A5|CACNN|Cav2.2	GO:0005245|GO:0005509|GO:0005515|GO:0005524|GO:0005886|GO:0005891|GO:0006810|GO:0007268|GO:0007269|GO:0007626|GO:0008016|GO:0008022|GO:0008217|GO:0030425|GO:0043025|GO:0048265|GO:0051899|GO:0051924	protein-coding	calcium channel, voltage-dependent, N type, alpha 1B subunit	chr9	140772241	141019076
CACNA1C	0	0	-9.56	-3.26	9.56	down	775	CACH2|CACN2|CACNL1A1|CCHL1A1|CaV1.2|LQT8|TS	GO:0002095|GO:0005245|GO:0005515|GO:0005516|GO:0005737|GO:0005886|GO:0005891|GO:0006112|GO:0007204|GO:0007268|GO:0007411|GO:0007628|GO:0008217|GO:0008331|GO:0008542|GO:0010881|GO:0014069|GO:0016021|GO:0017156|GO:0019229|GO:0030018|GO:0030073|GO:0030252|GO:0035585|GO:0042593|GO:0043025|GO:0043198|GO:0044281|GO:0046620|GO:0046872|GO:0050796|GO:0051393|GO:0060083|GO:0060402|GO:0086064	protein-coding	calcium channel, voltage-dependent, L type, alpha 1C subunit	chr12	2080229	2807115
CADM3	0	0	-10.43	-3.38	10.43	down	57863	BIgR|IGSF4B|NECL1|Necl-1|TSLL1|synCAM3	GO:0005886|GO:0005911|GO:0007156|GO:0007157|GO:0008104|GO:0016021|GO:0034329|GO:0034332|GO:0042803|GO:0045216	protein-coding	cell adhesion molecule 3	chr1	159141377	159172932
CADPS	0	0	-22.11	-4.47	22.11	down	8618	CADPS1|CAPS|CAPS1	GO:0005515|GO:0005543|GO:0005829|GO:0006887|GO:0015031|GO:0016050|GO:0016082|GO:0030054|GO:0030659|GO:0045202|GO:0046872|GO:0050432	protein-coding	Ca++-dependent secretion activator	chr3	62384021	62861064
CAMKMT	0	0	-10.75	-3.43	10.75	down	79823	C2orf34|CLNMT|CaM KMT|Cam|KMT	GO:0005634|GO:0005794|GO:0018025	protein-coding	calmodulin-lysine N-methyltransferase	chr2	44589043	44999731
CAMKV	0	0	-9.98	-3.32	9.98	down	79012	1G5|VACAMKL	GO:0004672|GO:0005516|GO:0005524|GO:0005886|GO:0030659	protein-coding	CaM kinase-like vesicle-associated	chr3	49895422	49907369
CAMP	0	0	-8.42	-3.07	8.42	down	820	CAP-18|CAP18|CRAMP|FALL-39|FALL39|LL37	GO:0005515|GO:0005576|GO:0005618|GO:0005829|GO:0042742|GO:0044140|GO:0051701|GO:0051873|GO:0090382	protein-coding	cathelicidin antimicrobial peptide	chr3	48264837	48266981
CAMTA1	0	0	-19.81	-4.31	19.81	down	23261	CANPMR	GO:0003677|GO:0005634|GO:0005737|GO:0006351|GO:0006355	protein-coding	calmodulin binding transcription activator 1	chr1	6845384	7829766
CAND2	0	0	-16.7	-4.06	16.7	down	23066	TIP120B|Tp120b	GO:0005515|GO:0005622|GO:0005634|GO:0006351|GO:0017025|GO:0045893	protein-coding	cullin-associated and neddylation-dissociated 2 (putative)	chr3	12838171	12876313
CAPN10	0	0	-14.56	-3.86	14.56	down	11132	CANP10|NIDDM1	GO:0000149|GO:0004198|GO:0005623|GO:0005829|GO:0005886|GO:0006508|GO:0008092|GO:0031532|GO:0032024|GO:0032388|GO:0032869|GO:0043065|GO:0046326|GO:0097050|GO:0097194	protein-coding	calpain 10	chr2	241526133	241557122
CAPN11	0	0	-8.03	-3.01	8.03	down	11131	calpain11	GO:0001669|GO:0004198|GO:0005509|GO:0006508|GO:0008233	protein-coding	calpain 11	chr6	44126548	44152139
CAPN3	0	0	-56.06	-5.81	56.06	down	825	CANP3|CANPL3|LGMD2|LGMD2A|nCL-1|p94	GO:0001896|GO:0003824|GO:0004198|GO:0004871|GO:0005509|GO:0005515|GO:0005622|GO:0005634|GO:0005737|GO:0005829|GO:0005886|GO:0006461|GO:0006508|GO:0006915|GO:0007165|GO:0007517|GO:0008233|GO:0008234|GO:0008307|GO:0014718|GO:0014850|GO:0030016|GO:0030018|GO:0030239|GO:0030315|GO:0031402|GO:0031432|GO:0032947|GO:0033234|GO:0043066|GO:0043122|GO:0043234|GO:0045214|GO:0045661|GO:0045862|GO:0045892|GO:…	protein-coding	calpain 3, (p94)	chr15	42640301	42704515
CAPRIN2	0	0	-39.27	-5.3	39.27	down	65981	C1QDC1|EEG-1|EEG1|RNG140	GO:0003723|GO:0005102|GO:0005515|GO:0005737|GO:0005739|GO:0017148|GO:0030308|GO:0032092|GO:0033138|GO:0043235|GO:0045944|GO:0050775|GO:0061003|GO:0090263	protein-coding	caprin family member 2	chr12	30862486	30907448
CARD11	0	0	-14.53	-3.86	14.53	down	84433	BENTA|BIMP3|CARMA1|IMD11|PPBL	GO:0001819|GO:0004385|GO:0005515|GO:0005737|GO:0005829|GO:0005886|GO:0030890|GO:0031295|GO:0038095|GO:0042101|GO:0042102|GO:0042981|GO:0043123|GO:0045061|GO:0045086|GO:0045087|GO:0045121|GO:0045577|GO:0045580|GO:0050700|GO:0050852|GO:0051092	protein-coding	caspase recruitment domain family, member 11	chr7	2945710	3083509
CARD16	0	0	-9.05	-3.18	9.05	down	114769	COP|COP1|PSEUDO-ICE	GO:0004869|GO:0005622|GO:0042981	protein-coding	caspase recruitment domain family, member 16	chr11	104912053	104916051
CASC1	0	0	-24.24	-4.6	24.24	down	55259	LAS1|PPP1R54		protein-coding	cancer susceptibility candidate 1	chr12	25261223	25348094
CASC4	0	0	-9.61	-3.26	9.61	down	113201	H63	GO:0016021	protein-coding	cancer susceptibility candidate 4	chr15	44580909	44707959
CASP2	0	0	-14.55	-3.86	14.55	down	835	CASP-2|ICH1|NEDD-2|NEDD2|PPP1R57	GO:0001554|GO:0003407|GO:0004197|GO:0005515|GO:0005634|GO:0005739|GO:0005829|GO:0006508|GO:0006915|GO:0006977|GO:0007420|GO:0007568|GO:0016020|GO:0016485|GO:0019899|GO:0019904|GO:0043065|GO:0043281|GO:0043525|GO:0048011|GO:0071260|GO:0097190|GO:0097194	protein-coding	caspase 2, apoptosis-related cysteine peptidase	chr7	142985308	143004789
CBWD7	0	0	-34.8	-5.12	34.8	down	728013		GO:0005524	protein-coding	COBW domain containing 7	chr9	42669321	42714914
CBX3	0	0	-21.18	-4.4	21.18	down	11335	HECH|HP1-GAMMA|HP1Hs-gamma	GO:0000779|GO:0000785|GO:0005515|GO:0005634|GO:0005635|GO:0005637|GO:0005719|GO:0005720|GO:0005819|GO:0006338|GO:0006351|GO:0019899|GO:0019904|GO:0031618|GO:0042802|GO:0045892	protein-coding	chromobox homolog 3	chr7	26240831	26253227
CCDC110	0	0	-11.98	-3.58	11.98	down	256309	CT52|KM-HN-1|KMHN1	GO:0005634|GO:0005730|GO:0005737|GO:0005794|GO:0005886|GO:0043231	protein-coding	coiled-coil domain containing 110	chr4	186366338	186392913
CCDC129	0	0	-13.19	-3.72	13.19	down	223075			protein-coding	coiled-coil domain containing 129	chr7	31553685	31698334
CCDC13	0	0	-11.19	-3.48	11.19	down	152206			protein-coding	coiled-coil domain containing 13	chr3	42749874	42814745
CCDC132	0	0	-35.38	-5.14	35.38	down	55610			protein-coding	coiled-coil domain containing 132	chr7	92861653	92990435
CCDC15	0	0	-20.15	-4.33	20.15	down	80071		GO:0005813	protein-coding	coiled-coil domain containing 15	chr11	124824017	124911385
CCDC173	0	0	-36.26	-5.18	36.26	down	129881	C2orf77		protein-coding	coiled-coil domain containing 173	chr2	170501935	170550931
CCDC176	0	0	-11.14	-3.48	11.14	down	80127	C14orf45		protein-coding	coiled-coil domain containing 176	chr14	74486059	74549566
CCDC177	0	0	-21.97	-4.46	21.97	down	56936	C14orf162|PLPL		protein-coding	coiled-coil domain containing 177	chr14	70036531	70041600
CCDC41	0	0	-11.04	-3.46	11.04	down	51134	Cep83|NY-REN-58	GO:0003674|GO:0005515|GO:0005814|GO:0042384|GO:0048278	protein-coding	coiled-coil domain containing 41	chr12	94702056	94853764
CCDC53	0	0	-9.19	-3.2	9.19	down	51019	CGI-116	GO:0005515|GO:0008150|GO:0071203	protein-coding	coiled-coil domain containing 53	chr12	102406717	102455899
CCDC60	0	0	-13.24	-3.73	13.24	down	160777			protein-coding	coiled-coil domain containing 60	chr12	119772517	119978852
CCDC67	0	0	-16.69	-4.06	16.69	down	159989			protein-coding	coiled-coil domain containing 67	chr11	93063156	93171636
CCDC7	0	0	-10.42	-3.38	10.42	down	221016	BioT2-A|BioT2-B|BioT2-C|RP11-479G22.1		protein-coding	coiled-coil domain containing 7	chr10	32735041	32863492
CCDC81	0	0	-16.81	-4.07	16.81	down	60494			protein-coding	coiled-coil domain containing 81	chr11	86085778	86134151
CCDC88C	0	0	-17.78	-4.15	17.78	down	440193	DAPLE|HKRP2|KIAA1509	GO:0001932|GO:0016055|GO:0030165|GO:0031648|GO:0043621|GO:0051260	protein-coding	coiled-coil domain containing 88C	chr14	91737667	91884188
CCDC89	0	0	-9.13	-3.19	9.13	down	220388		GO:0005634|GO:0005737	protein-coding	coiled-coil domain containing 89	chr11	85394893	85397320
CCND2	0	0	-10.49	-3.39	10.49	down	894	KIAK0002	GO:0000307|GO:0000785|GO:0001934|GO:0005515|GO:0005634|GO:0005730|GO:0005829|GO:0007049|GO:0019901|GO:0031965|GO:0045737|GO:0051301	protein-coding	cyclin D2	chr12	4382902	4414522
CCNJL	0	0	-19.13	-4.26	19.13	down	79616		GO:0005634	protein-coding	cyclin J-like	chr5	159678671	159766599
CCRL2	0	0	-21.19	-4.41	21.19	down	9034	ACKR5|CKRX|CRAM|CRAM-A|CRAM-B|HCR	GO:0004950|GO:0005886|GO:0005887|GO:0006935|GO:0006954|GO:0007186|GO:0042379|GO:0048020|GO:0070098	protein-coding	chemokine (C-C motif) receptor-like 2	chr3	46448721	46451014
CCT6P1	0	0	-10.13	-3.34	10.13	down	643253	CCT6-5P|CCT6AP1		pseudo	chaperonin containing TCP1, subunit 6 (zeta) pseudogene 1	chr7	65216092	65228662
CD101	0	0	-9.04	-3.18	9.04	down	9398	EWI-101|IGSF2|V7	GO:0005886|GO:0007166|GO:0016021|GO:0016812	protein-coding	CD101 molecule	chr1	117544372	117579173
CD14	0	0	-20.74	-4.37	20.74	down	929		GO:0001530|GO:0001847|GO:0002224|GO:0002755|GO:0002756|GO:0005515|GO:0005576|GO:0005615|GO:0005886|GO:0006909|GO:0006915|GO:0006954|GO:0007166|GO:0007249|GO:0009408|GO:0009986|GO:0010008|GO:0016019|GO:0031225|GO:0032760|GO:0034134|GO:0034138|GO:0034142|GO:0035666|GO:0038123|GO:0038124|GO:0045087|GO:0045121|GO:0045807|GO:0050715|GO:0070891|GO:0071222|GO:0071223	protein-coding	CD14 molecule	chr5	140011313	140013286
CD1A	0	0	-29.95	-4.9	29.95	down	909	CD1|FCB6|HTA1|R4|T6	GO:0005515|GO:0005887|GO:0006955|GO:0010008|GO:0030881|GO:0030883|GO:0030884|GO:0048007|GO:0071723	protein-coding	CD1a molecule	chr1	158223927	158228058
CD200R1	0	0	-17.05	-4.09	17.05	down	131450	CD200R|HCRTR2|MOX2R|OX2R	GO:0005515|GO:0005576|GO:0005886|GO:0016021|GO:0019048|GO:0050776	protein-coding	CD200 receptor 1	chr3	112641532	112693937
CD3D	0	0	-10.58	-3.4	10.58	down	915	CD3-DELTA|T3D	GO:0003713|GO:0004888|GO:0005737|GO:0005886|GO:0007166|GO:0016021|GO:0030217|GO:0031295|GO:0042101|GO:0042105|GO:0045059|GO:0045944|GO:0046982|GO:0050776|GO:0050852	protein-coding	CD3d molecule, delta (CD3-TCR complex)	chr11	118209789	118213459
CD48	0	0	-15.64	-3.97	15.64	down	962	BCM1|BLAST|BLAST1|MEM-102|SLAMF2|hCD48|mCD48	GO:0003823|GO:0004872|GO:0005515|GO:0005886|GO:0005887|GO:0006952|GO:0007165|GO:0007596|GO:0009897|GO:0042110|GO:0043234|GO:0045121|GO:0045576|GO:0046658|GO:0050900	protein-coding	CD48 molecule	chr1	160648536	160681641
CD80	0	0	-8.9	-3.15	8.9	down	941	B7|B7-1|B7.1|BB1|CD28LG|CD28LG1|LAB7	GO:0005515|GO:0005886|GO:0007173|GO:0007267|GO:0008543|GO:0009897|GO:0009967|GO:0015026|GO:0016021|GO:0019048|GO:0031295|GO:0035556|GO:0038095|GO:0042110|GO:0045086|GO:0045087|GO:0045425|GO:0045627|GO:0045893|GO:0046641|GO:0048011|GO:0048015|GO:0050731	protein-coding	CD80 molecule	chr3	119243140	119278481
CD83	0	0	-13.56	-3.76	13.56	down	9308	BL11|HB15	GO:0005886|GO:0005887|GO:0006952|GO:0006959|GO:0007165|GO:0009897|GO:0014070|GO:0032713|GO:0032733|GO:0032743|GO:0043372	protein-coding	CD83 molecule	chr6	14117487	14137148
CD8A	0	0	-12.22	-3.61	12.22	down	925	CD8|Leu2|MAL|p32	GO:0002456|GO:0005515|GO:0005576|GO:0005886|GO:0005887|GO:0006955|GO:0007169|GO:0009897|GO:0015026|GO:0019882|GO:0019901|GO:0042101|GO:0042110|GO:0042288|GO:0042803|GO:0045065|GO:0050776|GO:0050850|GO:0051607	protein-coding	CD8a molecule	chr2	87011728	87035519
CDC14A	0	0	-11.95	-3.58	11.95	down	8556	cdc14|hCDC14	GO:0004721|GO:0004725|GO:0005515|GO:0005634|GO:0005730|GO:0005737|GO:0005813|GO:0005819|GO:0007049|GO:0008138|GO:0008283|GO:0051301	protein-coding	cell division cycle 14A	chr1	100810584	100985833
CDC26	0	0	-12.39	-3.63	12.39	down	246184	ANAPC12|APC12|C9orf17	GO:0000278|GO:0005515|GO:0005654|GO:0005680|GO:0005829|GO:0007067|GO:0007094|GO:0031145|GO:0051301|GO:0051436|GO:0051437|GO:0051439|GO:0070979	protein-coding	cell division cycle 26	chr9	116029290	116037869
CDC7	0	0	-8.19	-3.03	8.19	down	8317	CDC7L1|HsCDC7|Hsk1|huCDC7	GO:0000082|GO:0000278|GO:0004674|GO:0005524|GO:0005634|GO:0005654|GO:0005737|GO:0006260|GO:0008284|GO:0016301|GO:0044770|GO:0046872|GO:0051301	protein-coding	cell division cycle 7	chr1	91966404	91991321
CDH10	0	0	-15.21	-3.93	15.21	down	1008		GO:0005509|GO:0005886|GO:0007156|GO:0016021|GO:0016337|GO:0034329|GO:0034332|GO:0045216	protein-coding	cadherin 10, type 2 (T2-cadherin)	chr5	24487209	24645085
CDH12	0	0	-38.24	-5.26	38.24	down	1010	CDHB	GO:0005509|GO:0005886|GO:0007156|GO:0016021|GO:0016337|GO:0034329|GO:0034332|GO:0045216	protein-coding	cadherin 12, type 2 (N-cadherin 2)	chr5	21750973	22853731
CDH18	0	0	-22.32	-4.48	22.32	down	1016	CDH14|CDH14L|CDH24	GO:0005509|GO:0005886|GO:0007156|GO:0016021|GO:0034329|GO:0034332|GO:0045216	protein-coding	cadherin 18, type 2	chr5	19473155	20575982
CDH23	0	0	-20.39	-4.35	20.39	down	64072	CDHR23|USH1D	GO:0005509|GO:0005515|GO:0005886|GO:0006816|GO:0007156|GO:0007601|GO:0007605|GO:0016020|GO:0016021|GO:0016339|GO:0032420|GO:0045494|GO:0050896|GO:0050953|GO:0050957|GO:0051480	protein-coding	cadherin-related 23	chr10	73156691	73575704
CDH9	0	0	-17.16	-4.1	17.16	down	1007		GO:0003674|GO:0005509|GO:0005886|GO:0007156|GO:0016021|GO:0016337|GO:0034329|GO:0034332|GO:0045216	protein-coding	cadherin 9, type 2 (T1-cadherin)	chr5	26880709	27038689
CDK11A	0	0	-15.17	-3.92	15.17	down	728642	CDC2L2|CDC2L3|CDK11-p110|CDK11-p46|CDK11-p58|PITSLRE|p58GTA	GO:0001558|GO:0004672|GO:0004674|GO:0004693|GO:0005524|GO:0005634|GO:0005737|GO:0006355|GO:0006468|GO:0006915|GO:0007067|GO:0050684	protein-coding	cyclin-dependent kinase 11A	chr1	1634170	1655791
CDK20	0	0	-44.6	-5.48	44.6	down	23552	CCRK|CDCH|P42|PNQALRE	GO:0004693|GO:0005515|GO:0005524|GO:0005634|GO:0005737|GO:0005929|GO:0007275|GO:0051301	protein-coding	cyclin-dependent kinase 20	chr9	90581359	90589695
CDK4	0	0	-32.08	-5	32.08	down	1019	CMM3|PSK-J3	GO:0000082|GO:0000278|GO:0000307|GO:0000785|GO:0004693|GO:0005515|GO:0005524|GO:0005634|GO:0005654|GO:0005667|GO:0005730|GO:0005829|GO:0005923|GO:0006468|GO:0007165|GO:0007623|GO:0008284|GO:0009636|GO:0010288|GO:0010468|GO:0030332|GO:0031100|GO:0031965|GO:0032403|GO:0033574|GO:0042493|GO:0043065|GO:0045727|GO:0045793|GO:0048146|GO:0048471|GO:0051301|GO:0051726|GO:0055093	protein-coding	cyclin-dependent kinase 4	chr12	58141510	58146230
CDK5R2	0	0	-8.3	-3.05	8.3	down	8941	NCK5AI|P39|p39nck5ai	GO:0000079|GO:0001764|GO:0005737|GO:0005886|GO:0008289|GO:0016533|GO:0016534|GO:0021549|GO:0021722|GO:0021766|GO:0021819|GO:0045956	protein-coding	cyclin-dependent kinase 5, regulatory subunit 2 (p39)	chr2	219824350	219826877
CDKAL1	0	0	-13.74	-3.78	13.74	down	54901		GO:0003674|GO:0005575|GO:0005789|GO:0008033|GO:0008150|GO:0009451|GO:0016021|GO:0016740|GO:0046872|GO:0051539	protein-coding	CDK5 regulatory subunit associated protein 1-like 1	chr6	20534688	21232634
CDKN2AIP	0	0	-16.45	-4.04	16.45	down	55602	CARF	GO:0001652|GO:0002039|GO:0003723|GO:0005515|GO:0005654|GO:0005730|GO:0009967|GO:0030308|GO:0031647	protein-coding	CDKN2A interacting protein	chr4	184365789	184369049
CDKN2C	0	0	-19.43	-4.28	19.43	down	1031	INK4C|p18|p18-INK4C	GO:0000079|GO:0000082|GO:0000278|GO:0004861|GO:0005515|GO:0005634|GO:0005737|GO:0005829|GO:0007050|GO:0008285|GO:0019901|GO:0030308|GO:0042326|GO:0048709	protein-coding	cyclin-dependent kinase inhibitor 2C (p18, inhibits CDK4)	chr1	51433608	51440309
CDSN	0	0	-11.72	-3.55	11.72	down	1041	D6S586E|HTSS|HTSS1|PSS|S	GO:0001533|GO:0005576|GO:0005911|GO:0007155|GO:0008544|GO:0016337|GO:0030057|GO:0030216|GO:0042803|GO:0043589	protein-coding	corneodesmosin	chr6	31082865	31088252
CENPC	0	0	-20.69	-4.37	20.69	down	1060	CENP-C|CENPC1|MIF2|hcp-4	GO:0000278|GO:0000776|GO:0000777|GO:0000780|GO:0003677|GO:0005634|GO:0005721|GO:0005737|GO:0005829|GO:0007059|GO:0007067|GO:0051301|GO:0051382	protein-coding	centromere protein C	chr4	68337989	68411256
CENPJ	0	0	-31.89	-4.99	31.89	down	55835	BM032|CENP-J|CPAP|LAP|LIP1|MCPH6|SASS4|SCKL4|Sas-4	GO:0000086|GO:0000278|GO:0005515|GO:0005813|GO:0005814|GO:0005829|GO:0005874|GO:0007020|GO:0007099|GO:0008275|GO:0015631|GO:0019901|GO:0019904|GO:0046599|GO:0046785|GO:0051301	protein-coding	centromere protein J	chr13	25456412	25497027
CEP135	0	0	-12.92	-3.69	12.92	down	9662	CEP4|KIAA0635|MCPH8	GO:0000086|GO:0000278|GO:0005813|GO:0005814|GO:0005829|GO:0007099|GO:0008022|GO:0010457	protein-coding	centrosomal protein 135kDa	chr4	56814974	56899529
CEP41	0	0	-25.47	-4.67	25.47	down	95681	JBTS15|TSGA14	GO:0000086|GO:0000278|GO:0005515|GO:0005813|GO:0005814|GO:0005829|GO:0015031|GO:0018095|GO:0036064|GO:0042384|GO:0072372	protein-coding	centrosomal protein 41kDa	chr7	130033612	130081051
CEP55	0	0	-14.86	-3.89	14.86	down	55165	C10orf3|CT111|URCC6	GO:0005515|GO:0005813|GO:0005814|GO:0007067|GO:0030496|GO:0032154|GO:0045171|GO:0051301	protein-coding	centrosomal protein 55kDa	chr10	95256369	95288849
CEP85	0	0	-11.29	-3.5	11.29	down	64793	CCDC21	GO:0000922|GO:0005730|GO:0005737|GO:0005813	protein-coding	centrosomal protein 85kDa	chr1	26560693	26605299
CEP85L	0	0	-61.79	-5.95	61.79	down	387119	C6orf204|NY-BR-15|bA57K17.2	GO:0005737|GO:0005813	protein-coding	centrosomal protein 85kDa-like	chr6	118781935	119031238
CEP97	0	0	-17.28	-4.11	17.28	down	79598	2810403B08Rik|LRRIQ2	GO:0005515|GO:0005516|GO:0005634|GO:0005730|GO:0005737|GO:0005813|GO:0030030	protein-coding	centrosomal protein 97kDa	chr3	101443494	101486181
CEPT1	0	0	-8.66	-3.11	8.66	down	10390		GO:0004142|GO:0004307|GO:0005789|GO:0006629|GO:0006644|GO:0006646|GO:0006656|GO:0006657|GO:0016021|GO:0031965|GO:0044281|GO:0046474|GO:0046872	protein-coding	choline/ethanolamine phosphotransferase 1	chr1	111682249	111727724
CER1	0	0	-9.91	-3.31	9.91	down	9350	DAND4	GO:0001657|GO:0003419|GO:0005125|GO:0005576|GO:0005615|GO:0007369|GO:0007399|GO:0008285|GO:0009948|GO:0009952|GO:0016015|GO:0023019|GO:0030178|GO:0030282|GO:0030509|GO:0030514|GO:0032926|GO:0035582|GO:0036122|GO:0042074|GO:0042803|GO:0048263|GO:0071773|GO:2000381	protein-coding	cerberus 1, DAN family BMP antagonist	chr9	14719732	14722715
CFL2	0	0	-8.84	-3.14	8.84	down	1073	NEM7	GO:0003779|GO:0005515|GO:0005737|GO:0015629|GO:0016363|GO:0030042	protein-coding	cofilin 2 (muscle)	chr14	35179588	35184029
CGNL1	0	0	-28.64	-4.84	28.64	down	84952	JACOP	GO:0003774|GO:0005923|GO:0016459	protein-coding	cingulin-like 1	chr15	57668703	57842925
CHD5	0	0	-27.01	-4.76	27.01	down	26038	CHD-5	GO:0003677|GO:0005524|GO:0005634|GO:0006351|GO:0006355|GO:0008026|GO:0008270|GO:0016568	protein-coding	chromodomain helicase DNA binding protein 5	chr1	6161847	6240194
CHFR	0	0	-26.57	-4.73	26.57	down	55743	RNF116|RNF196	GO:0000166|GO:0000209|GO:0004842|GO:0005515|GO:0005634|GO:0006511|GO:0007067|GO:0007093|GO:0008270|GO:0016605|GO:0019941|GO:0051301	protein-coding	checkpoint with forkhead and ring finger domains, E3 ubiquitin protein ligase	chr12	133416938	133464204
CHL1	0	0	-17.09	-4.09	17.09	down	10752	CALL|L1CAM2	GO:0001764|GO:0002020|GO:0005578|GO:0005886|GO:0007155|GO:0007165|GO:0007411|GO:0008344|GO:0016021|GO:0030425|GO:0035640|GO:0043524|GO:0045177|GO:0050890	protein-coding	cell adhesion molecule L1-like	chr3	238279	451097
CHMP4C	0	0	-14.28	-3.84	14.28	down	92421	SNF7-3|Shax3|VPS32C	GO:0005515|GO:0005829|GO:0015031|GO:0016032|GO:0016197|GO:0030496|GO:0031902	protein-coding	charged multivesicular body protein 4C	chr8	82644688	82671748
CHRM2	0	0	-11.19	-3.48	11.19	down	1129	HM2	GO:0005886|GO:0005887|GO:0007186|GO:0007187|GO:0007188|GO:0007207|GO:0007399|GO:0008016|GO:0009615|GO:0016907|GO:0030054|GO:0045211	protein-coding	cholinergic receptor, muscarinic 2	chr7	136553399	136701771
CHST10	0	0	-12.32	-3.62	12.32	down	9486	HNK-1ST|HNK1ST	GO:0000139|GO:0005794|GO:0007155|GO:0007612|GO:0007616|GO:0008146|GO:0016020|GO:0016021|GO:0016051|GO:0016232	protein-coding	carbohydrate sulfotransferase 10	chr2	101008322	101034130
CHST2	0	0	-12.32	-3.62	12.32	down	9435	C6ST|GST-2|GST2|Gn6ST-1|glcNAc6ST-1	GO:0000139|GO:0001517|GO:0005802|GO:0005975|GO:0006044|GO:0006790|GO:0006954|GO:0007275|GO:0008146|GO:0016021|GO:0018146|GO:0030203|GO:0031228|GO:0042339|GO:0044281	protein-coding	carbohydrate (N-acetylglucosamine-6-O) sulfotransferase 2	chr3	142838618	142842856
CHSY3	0	0	-12.74	-3.67	12.74	down	337876	CHSY2|CSS3	GO:0000139|GO:0005975|GO:0016021|GO:0030203|GO:0030204|GO:0030206|GO:0032580|GO:0044281|GO:0046872|GO:0047238|GO:0050510	protein-coding	chondroitin sulfate synthase 3	chr5	129240523	129522327
CLASP2	0	0	-20.85	-4.38	20.85	down	23122		GO:0000278|GO:0000777|GO:0005515|GO:0005737|GO:0005794|GO:0005802|GO:0005815|GO:0005828|GO:0005829|GO:0005874|GO:0005881|GO:0005886|GO:0005938|GO:0007020|GO:0007026|GO:0007067|GO:0007163|GO:0007411|GO:0008107|GO:0031023|GO:0031110|GO:0032587|GO:0032886|GO:0034453|GO:0051010|GO:0051301	protein-coding	cytoplasmic linker associated protein 2	chr3	33537739	33759705
CLCC1	0	0	-19.46	-4.28	19.46	down	23155	MCLC	GO:0005634|GO:0005783|GO:0005794|GO:0016021|GO:0043231	protein-coding	chloride channel CLIC-like 1	chr1	109472130	109506121
CLCN1	0	0	-22.53	-4.49	22.53	down	1180	CLC1	GO:0005247|GO:0005254|GO:0005886|GO:0005887|GO:0006810|GO:0006936|GO:0019227|GO:0030554|GO:0034220|GO:0034707|GO:0042383|GO:0055085	protein-coding	chloride channel, voltage-sensitive 1	chr7	143013219	143049097
CLCNKA	0	0	-41.73	-5.38	41.73	down	1187	CLCK1|ClC-K1|hClC-Ka	GO:0005247|GO:0005886|GO:0005887|GO:0006810|GO:0007588|GO:0030554|GO:0034220|GO:0034707|GO:0055085	protein-coding	chloride channel, voltage-sensitive Ka	chr1	16345370	16360545
CLDN1	0	0	-14.76	-3.88	14.76	down	9076	CLD1|ILVASC|SEMP1	GO:0005198|GO:0005887|GO:0005923|GO:0007155|GO:0016021|GO:0016324|GO:0016328|GO:0016338|GO:0019048|GO:0042802|GO:0045216	protein-coding	claudin 1	chr3	190023490	190040235
CLDN20	0	0	-16.09	-4.01	16.09	down	49861		GO:0005198|GO:0005886|GO:0005923|GO:0016021|GO:0016338|GO:0034329|GO:0042802|GO:0045216|GO:0070830	protein-coding	claudin 20	chr6	155585147	155597682
CLDN24	0	0	-22.15	-4.47	22.15	down	100132463	CLDN21	GO:0005198|GO:0005886|GO:0005923|GO:0016021	protein-coding	claudin 24	chr4	184242917	184243579
CLEC12A	0	0	-13.2	-3.72	13.2	down	160364	CLL-1|CLL1|DCAL-2|MICL	GO:0005886|GO:0016021|GO:0030246	protein-coding	C-type lectin domain family 12, member A	chr12	10103915	10138194
CLEC2B	0	0	-45.78	-5.52	45.78	down	9976	AICL|CLECSF2|HP10085|IFNRG1	GO:0005887|GO:0030246	protein-coding	C-type lectin domain family 2, member B	chr12	10004968	10022458
CLEC5A	0	0	-42.43	-5.41	42.43	down	23601	CLECSF5|MDL-1|MDL1	GO:0001618|GO:0002076|GO:0005886|GO:0005887|GO:0006968|GO:0007165|GO:0009986|GO:0019048|GO:0030246|GO:0043066|GO:0045087|GO:0050715	protein-coding	C-type lectin domain family 5, member A	chr7	141627157	141646783
CLEC6A	0	0	-8.66	-3.11	8.66	down	93978	CLEC4N|CLECSF10	GO:0016021|GO:0030246|GO:0043123|GO:0045087|GO:0050715|GO:0050832	protein-coding	C-type lectin domain family 6, member A	chr12	8608591	8630926
CLIC4	0	0	-12.06	-3.59	12.06	down	25932	CLIC4L|H1|MTCLIC|huH1|p64H1	GO:0001525|GO:0001886|GO:0005247|GO:0005254|GO:0005515|GO:0005622|GO:0005737|GO:0005739|GO:0005813|GO:0005829|GO:0005886|GO:0005902|GO:0005911|GO:0006821|GO:0007035|GO:0009566|GO:0009986|GO:0015629|GO:0015630|GO:0016363|GO:0030154|GO:0030216|GO:0030336|GO:0030496|GO:0030659|GO:0034707|GO:0035088|GO:0035264|GO:0045177|GO:0048471|GO:0048754|GO:0051493|GO:0061299|GO:0071277	protein-coding	chloride intracellular channel 4	chr1	25071760	25170815
CLK2P	0	0	-66.62	-6.06	66.62	down	1197			pseudo	CDC-like kinase 2, pseudogene	chr7	23624335	23626146
CLMP	0	0	-16.08	-4.01	16.08	down	79827	ACAM|ASAM|CSBM|CSBS	GO:0005881|GO:0005886|GO:0005923|GO:0016021|GO:0048565	protein-coding	CXADR-like membrane protein	chr11	122943033	123066007
CLP1	0	0	-15.11	-3.92	15.11	down	10978	HEAB|hClp1	GO:0000214|GO:0000398|GO:0005524|GO:0005654|GO:0006366|GO:0006369|GO:0006388|GO:0008380|GO:0010467|GO:0030423|GO:0031124|GO:0035087|GO:0046404|GO:0051733|GO:0051736	protein-coding	cleavage and polyadenylation factor I subunit 1	chr11	57425216	57429337
CLRN1	0	0	-23.18	-4.54	23.18	down	7401	RP61|USH3|USH3A	GO:0005886|GO:0005902|GO:0007015|GO:0007601|GO:0007605|GO:0010592|GO:0016021|GO:0030027|GO:0045494|GO:0048870|GO:0050896|GO:0050953|GO:0050957	protein-coding	clarin 1	chr3	150643950	150690786
CLSTN2	0	0	-15.58	-3.96	15.58	down	64084	ALC-GAMMA|CDHR13|CS2|CSTN2|alcagamma	GO:0000139|GO:0005509|GO:0005789|GO:0007156|GO:0016021|GO:0045211	protein-coding	calsyntenin 2	chr3	139654027	140286919
CLVS2	0	0	-8.49	-3.09	8.49	down	134829	C6orf212|C6orf213|RLBP1L2|bA160A10.4	GO:0005215|GO:0005768|GO:0005794|GO:0005802|GO:0007040|GO:0030136|GO:0031901|GO:0080025	protein-coding	clavesin 2	chr6	123317582	123385063
CMAHP	0	0	-8.67	-3.12	8.67	down	8418	CMAH|CSAH	GO:0005737|GO:0008150|GO:0030338|GO:0051537	pseudo	cytidine monophospho-N-acetylneuraminic acid hydroxylase, pseudogene	chr6	25081295	25166793
CMTM8	0	0	-15.24	-3.93	15.24	down	152189	CKLFSF8|CKLFSF8-V2	GO:0005125|GO:0005615|GO:0005634|GO:0005737|GO:0006935|GO:0016021	protein-coding	CKLF-like MARVEL transmembrane domain containing 8	chr3	32280171	32411813
CNGA1	0	0	-16.69	-4.06	16.69	down	1259	CNCG|CNCG1|CNG-1|CNG1|RCNC1|RCNCa|RCNCalpha|RP49	GO:0005222|GO:0005223|GO:0005249|GO:0005515|GO:0005886|GO:0005887|GO:0006810|GO:0007601|GO:0007603|GO:0016056|GO:0022400|GO:0030553|GO:0042391|GO:0042622|GO:0071805	protein-coding	cyclic nucleotide gated channel alpha 1	chr4	47937994	48018610
CNGA4	0	0	-12.81	-3.68	12.81	down	1262	CNCA2|CNG-4|CNG4|CNG5|CNGB2|OCNC2|OCNCBETA|OCNCb	GO:0005222|GO:0005223|GO:0005249|GO:0005887|GO:0007603|GO:0007608|GO:0030552|GO:0030553|GO:0042391|GO:0071805	protein-coding	cyclic nucleotide gated channel alpha 4	chr11	6255995	6265709
CNNM4	0	0	-9.84	-3.3	9.84	down	26504	ACDP4	GO:0005886|GO:0006811|GO:0007601|GO:0016021|GO:0030554|GO:0031214|GO:0050896	protein-coding	cyclin M4	chr2	97426639	97477628
CNOT10	0	0	-54.47	-5.77	54.47	down	25904		GO:0000288|GO:0000289|GO:0005515|GO:0005634|GO:0005829|GO:0006351|GO:0006355|GO:0006417|GO:0010467|GO:0016070|GO:0016071|GO:0030014|GO:0031047	protein-coding	CCR4-NOT transcription complex, subunit 10	chr3	32726637	32815367
CNST	0	0	-18.15	-4.18	18.15	down	163882	C1orf71|PPP1R64	GO:0005515|GO:0005794|GO:0005802|GO:0005886|GO:0010923|GO:0016021|GO:0019902|GO:0030133|GO:0042998|GO:0043234|GO:0071253	protein-coding	consortin, connexin sorting protein	chr1	246729639	246831884
CNTLN	0	0	-36.15	-5.18	36.15	down	54875	C9orf101|C9orf39|RP11-340N12.1|bA340N12.1	GO:0000155|GO:0005739|GO:0005813|GO:0005814|GO:0016020	protein-coding	centlein, centrosomal protein	chr9	17135038	17503917
CNTN6	0	0	-36.39	-5.19	36.39	down	27255	NB3	GO:0005886|GO:0007155|GO:0007219|GO:0007411|GO:0007417|GO:0031225	protein-coding	contactin 6	chr3	1134620	1445278
CNTNAP5	0	0	-14.28	-3.84	14.28	down	129684	caspr5	GO:0007155|GO:0016021	protein-coding	contactin associated protein-like 5	chr2	124782864	125672863
COBL	0	0	-13.24	-3.73	13.24	down	23242		GO:0000578|GO:0001726|GO:0001757|GO:0001843|GO:0001889|GO:0003785|GO:0005884|GO:0005886|GO:0005938|GO:0016020|GO:0030041|GO:0030424|GO:0030425|GO:0030903|GO:0033504|GO:0043025|GO:0044294|GO:0044295|GO:0048471|GO:0048565|GO:0048669|GO:0051639|GO:1900006	protein-coding	cordon-bleu WH2 repeat protein	chr7	51083909	51384515
COCH	0	0	-38.32	-5.26	38.32	down	1690	COCH-5B2|COCH5B2|DFNA9	GO:0005515|GO:0005578|GO:0007605|GO:0008360	protein-coding	cochlin	chr14	31343741	31364261
COL10A1	0	0	-65.35	-6.03	65.35	down	1300		GO:0001501|GO:0005576|GO:0005581|GO:0005788|GO:0005938|GO:0022617|GO:0030198|GO:0030574|GO:0046872	protein-coding	collagen, type X, alpha 1	chr6	116440085	116447296
COL11A1	0	0	-16.6	-4.05	16.6	down	1301	CO11A1|COLL6|STL2	GO:0001502|GO:0002063|GO:0005201|GO:0005576|GO:0005592|GO:0005788|GO:0006029|GO:0007601|GO:0007605|GO:0022617|GO:0030198|GO:0030199|GO:0030574|GO:0030674|GO:0035989|GO:0042472|GO:0046872|GO:0048704|GO:0050840|GO:0050910|GO:0055010	protein-coding	collagen, type XI, alpha 1	chr1	103342023	103574052
COL15A1	0	0	-22.5	-4.49	22.5	down	1306		GO:0001525|GO:0005201|GO:0005576|GO:0005582|GO:0005604|GO:0005615|GO:0005788|GO:0007155|GO:0007165|GO:0016021|GO:0022617|GO:0030154|GO:0030198|GO:0030574|GO:0031012	protein-coding	collagen, type XV, alpha 1	chr9	101705995	101833074
COL25A1	0	0	-10.14	-3.34	10.14	down	84570	AMY|CLAC|CLAC-P|CLACP	GO:0001540|GO:0005576|GO:0005581|GO:0005615|GO:0005788|GO:0005886|GO:0005887|GO:0008201|GO:0016021|GO:0022617|GO:0030198|GO:0030574	protein-coding	collagen, type XXV, alpha 1	chr4	109731877	110223799
COL4A3	0	0	-9.67	-3.27	9.67	down	1285		GO:0005178|GO:0005198|GO:0005201|GO:0005515|GO:0005576|GO:0005587|GO:0005604|GO:0005788|GO:0006919|GO:0007155|GO:0007166|GO:0007411|GO:0007605|GO:0008015|GO:0008191|GO:0008283|GO:0008285|GO:0016525|GO:0022617|GO:0030198|GO:0030574|GO:0032836|GO:0072577	protein-coding	collagen, type IV, alpha 3 (Goodpasture antigen)	chr2	228029281	228179508
COL6A5	0	0	-14.82	-3.89	14.82	down	256076	COL29A1|VWA4	GO:0005576|GO:0005581|GO:0007155|GO:0022617|GO:0030198|GO:0030574|GO:0031012	protein-coding	collagen, type VI, alpha 5	chr3	130064359	130203690
COL9A1	0	0	-9.95	-3.31	9.95	down	1297	DJ149L1.1.2|EDM6|MED|STL4	GO:0001894|GO:0003417|GO:0005576|GO:0005594|GO:0005788|GO:0007411|GO:0009887|GO:0022617|GO:0030020|GO:0030198|GO:0030574|GO:0046872	protein-coding	collagen, type IX, alpha 1	chr6	70925743	71012786
COL9A2	0	0	-18.71	-4.23	18.71	down	1298	DJ39G22.4|EDM2|MED|STL5	GO:0001501|GO:0005576|GO:0005594|GO:0005788|GO:0007411|GO:0022617|GO:0030020|GO:0030198|GO:0030574	protein-coding	collagen, type IX, alpha 2	chr1	40766163	40783060
COMMD2	0	0	-9.57	-3.26	9.57	down	51122		GO:0005515	protein-coding	COMM domain containing 2	chr3	149456257	149470286
COMMD9	0	0	-11.94	-3.58	11.94	down	29099			protein-coding	COMM domain containing 9	chr11	36293842	36310999
COPS4	0	0	-22.32	-4.48	22.32	down	51138	CSN4	GO:0005515|GO:0005634|GO:0005730|GO:0005737|GO:0008180|GO:0010388	protein-coding	COP9 signalosome subunit 4	chr4	83956239	83996971
CORIN	0	0	-8.22	-3.04	8.22	down	10699	ATC2|CRN|Lrp4|PEE5|TMPRSS10	GO:0003050|GO:0004252|GO:0005044|GO:0005576|GO:0005886|GO:0005887|GO:0006508|GO:0007565|GO:0008217|GO:0009986|GO:0016021|GO:0016486|GO:0035813|GO:0070008	protein-coding	corin, serine peptidase	chr4	47596018	47840059
COX15	0	0	-8.16	-3.03	8.16	down	1355	CEMCOX2	GO:0004129|GO:0005739|GO:0005743|GO:0005746|GO:0006123|GO:0006778|GO:0006783|GO:0006784|GO:0007585|GO:0008535|GO:0016021|GO:0016627|GO:0044281|GO:0045333|GO:0055114	protein-coding	cytochrome c oxidase assembly homolog 15 (yeast)	chr10	101468505	101492423
CPA2	0	0	-17.25	-4.11	17.25	down	1358		GO:0004180|GO:0004181|GO:0005576|GO:0006508|GO:0007039|GO:0008270	protein-coding	carboxypeptidase A2 (pancreatic)	chr7	129906703	129929637
CPN2	0	0	-12.89	-3.69	12.89	down	1370	ACBP	GO:0005576|GO:0030234|GO:0050790|GO:0050821	protein-coding	carboxypeptidase N, polypeptide 2	chr3	194060494	194072057
CPNE3	0	0	-23	-4.52	23	down	8895	CPN3|PRO1071	GO:0004674|GO:0005215|GO:0005544|GO:0005737|GO:0005829|GO:0006629|GO:0016192	protein-coding	copine III	chr8	87526656	87573726
CPSF2	0	0	-16.91	-4.08	16.91	down	53981	CPSF100	GO:0000398|GO:0003723|GO:0005515|GO:0005654|GO:0005847|GO:0006366|GO:0006369|GO:0006378|GO:0006379|GO:0006398|GO:0006406|GO:0008380|GO:0010467|GO:0016787|GO:0031124	protein-coding	cleavage and polyadenylation specific factor 2, 100kDa	chr14	92588298	92630543
CPSF3L	0	0	-12.68	-3.66	12.68	down	54973	CPSF73L|INT11|INTS11|RC-68|RC68	GO:0005634|GO:0005737|GO:0016787	protein-coding	cleavage and polyadenylation specific factor 3-like	chr1	1246965	1260067
CR1	0	0	-95.9	-6.58	95.9	down	1378	C3BR|C4BR|CD35|KN	GO:0001851|GO:0001855|GO:0001861|GO:0004877|GO:0005886|GO:0005887|GO:0006958|GO:0009986|GO:0030449|GO:0045087|GO:0045957|GO:0045959|GO:1900004|GO:1900005	protein-coding	complement component (3b/4b) receptor 1 (Knops blood group)	chr1	207669473	207815110
CR2	0	0	-20.24	-4.34	20.24	down	1380	C3DR|CD21|CR|CVID7|SLEB9	GO:0004875|GO:0004888|GO:0005886|GO:0006955|GO:0006958|GO:0009897|GO:0016021|GO:0042113|GO:0042803|GO:0045087	protein-coding	complement component (3d/Epstein Barr virus) receptor 2	chr1	207627645	207663240
CRB2	0	0	-9.01	-3.17	9.01	down	286204		GO:0005509|GO:0005576|GO:0005886|GO:0016021	protein-coding	crumbs homolog 2 (Drosophila)	chr9	126118448	126141032
CREB3	0	0	-15.8	-3.98	15.8	down	10488	LUMAN|LZIP	GO:0000139|GO:0000977|GO:0001558|GO:0002230|GO:0003677|GO:0003682|GO:0003700|GO:0005515|GO:0005634|GO:0005737|GO:0005783|GO:0005789|GO:0005794|GO:0005829|GO:0006351|GO:0006935|GO:0006986|GO:0006990|GO:0008140|GO:0016020|GO:0016021|GO:0016604|GO:0019043|GO:0019046|GO:0019048|GO:0030176|GO:0030335|GO:0031726|GO:0034976|GO:0042127|GO:0042803|GO:0042994|GO:0043025|GO:0043565|GO:0045786|GO:0045893|GO:…	protein-coding	cAMP responsive element binding protein 3	chr9	35732317	35737005
CREB5	0	0	-8.04	-3.01	8.04	down	9586	CRE-BPA	GO:0001077|GO:0003700|GO:0005515|GO:0005634|GO:0006366|GO:0043565|GO:0045444|GO:0045893|GO:0046872|GO:0060612	protein-coding	cAMP responsive element binding protein 5	chr7	28338940	28865511
CRHBP	0	0	-15.32	-3.94	15.32	down	1393	CRF-BP|CRFBP	GO:0001963|GO:0002125|GO:0005515|GO:0005615|GO:0005622|GO:0005634|GO:0005767|GO:0005771|GO:0005783|GO:0005794|GO:0005874|GO:0006954|GO:0007165|GO:0007565|GO:0007610|GO:0007611|GO:0009755|GO:0030141|GO:0030425|GO:0031045|GO:0033554|GO:0035690|GO:0035865|GO:0042277|GO:0042445|GO:0043196|GO:0043204|GO:0043679|GO:0045055|GO:0048149|GO:0050795|GO:0051424|GO:0051459|GO:0051460|GO:0071277|GO:0071314|GO:…	protein-coding	corticotropin releasing hormone binding protein	chr5	76248680	76265299
CRMP1	0	0	-19.1	-4.26	19.1	down	1400	CRMP-1|DPYSL1|DRP-1|DRP1|ULIP-3	GO:0005515|GO:0005737|GO:0005815|GO:0005819|GO:0005829|GO:0006139|GO:0006208|GO:0007399|GO:0007411|GO:0016812|GO:0030425|GO:0043025|GO:0043231	protein-coding	collapsin response mediator protein 1	chr4	5822491	5894785
CRNN	0	0	-17.94	-4.16	17.94	down	49860	C1orf10|DRC1|PDRC1|SEP53	GO:0005509|GO:0005737|GO:0009408|GO:0016020|GO:0016337	protein-coding	cornulin	chr1	152381719	152386750
CRP	0	0	-11.06	-3.47	11.06	down	1401	PTX1	GO:0001666|GO:0005515|GO:0005576|GO:0005615|GO:0005739|GO:0005886|GO:0006953|GO:0006954|GO:0006958|GO:0007568|GO:0008228|GO:0010288|GO:0010745|GO:0010888|GO:0015485|GO:0030169|GO:0030175|GO:0030426|GO:0033265|GO:0042060|GO:0042803|GO:0045471|GO:0046872|GO:0050830|GO:0051258|GO:0071277|GO:0071333|GO:1900006	protein-coding	C-reactive protein, pentraxin-related	chr1	159682079	159684379
CRY2	0	0	-22.56	-4.5	22.56	down	1408	HCRY2|PHLL2	GO:0000122|GO:0000719|GO:0000988|GO:0003677|GO:0003684|GO:0003697|GO:0003904|GO:0003914|GO:0005515|GO:0005576|GO:0005634|GO:0005737|GO:0006351|GO:0007623|GO:0009785|GO:0009882|GO:0018298|GO:0019902|GO:0032515|GO:0071949|GO:2000118	protein-coding	cryptochrome 2 (photolyase-like)	chr11	45868669	45904799
CSRP2	0	0	-34.87	-5.12	34.87	down	1466	CRP2|LMO5|SmLIM	GO:0003674|GO:0005634|GO:0007275|GO:0008270|GO:0030154	protein-coding	cysteine and glycine-rich protein 2	chr12	77252496	77272799
CSTF2T	0	0	-17.72	-4.15	17.72	down	23283	CstF-64T	GO:0000166|GO:0003723|GO:0005622|GO:0005634|GO:0006397	protein-coding	cleavage stimulation factor, 3' pre-RNA, subunit 2, 64kDa, tau variant	chr10	53455246	53459355
CTAGE11P	0	0	-9.55	-3.26	9.55	down	647288			pseudo	CTAGE family, member 11, pseudogene	chr13	75811889	75814517
CTAGE6	0	0	-10.33	-3.37	10.33	down	340307	CTAGE6P	GO:0005575|GO:0008150|GO:0016021	protein-coding	CTAGE family, member 6	chr7	143452182	143454843
CTAGE7P	0	0	-13.78	-3.78	13.78	down	119437	CTAGE7|CTAGEP|bA500G10.2|rcCTAGE5		pseudo	CTAGE family, member 7, pseudogene	chr10	131904273	131907101
CTSV	0	0	-16.89	-4.08	16.89	down	1515	CATL2|CTSL2|CTSU	GO:0004177|GO:0004197|GO:0005576|GO:0005902|GO:0006508|GO:0007283|GO:0008234|GO:0009267|GO:0009749|GO:0009897|GO:0010259|GO:0019886|GO:0021675|GO:0022617|GO:0030198|GO:0030984|GO:0032403|GO:0034698|GO:0042277|GO:0043005|GO:0043202|GO:0043204|GO:0046697|GO:0048102|GO:0051384|GO:0060008	protein-coding	cathepsin V	chr9	99791959	99822167
CUBN	0	0	-13.43	-3.75	13.43	down	8029	IFCR|MGA1|gp280	GO:0001894|GO:0004872|GO:0005215|GO:0005509|GO:0005765|GO:0005783|GO:0005794|GO:0005829|GO:0005886|GO:0005905|GO:0006766|GO:0006767|GO:0006898|GO:0008202|GO:0008203|GO:0009235|GO:0010008|GO:0015889|GO:0016020|GO:0016324|GO:0030139|GO:0031232|GO:0031419|GO:0031526|GO:0042157|GO:0042359|GO:0042803|GO:0042953|GO:0043202|GO:0044281	protein-coding	cubilin (intrinsic factor-cobalamin receptor)	chr10	16865965	17171816
CUEDC2	0	0	-32.54	-5.02	32.54	down	79004	C10orf66|bA18I14.5	GO:0005515|GO:0005634|GO:0005730|GO:0005737	protein-coding	CUE domain containing 2	chr10	104183002	104192423
CWC27	0	0	-10.69	-3.42	10.69	down	10283	NY-CO-10|SDCCAG10	GO:0000398|GO:0003755|GO:0006457|GO:0071013	protein-coding	CWC27 spliceosome-associated protein homolog (S. cerevisiae)	chr5	64064755	64314590
CYB561A3	0	0	-22.08	-4.46	22.08	down	220002	CYBASC3|LCYTB	GO:0005765|GO:0016021|GO:0016491|GO:0031902|GO:0046872	protein-coding	cytochrome b561 family, member A3	chr11	61116220	61129755
CYP19A1	0	0	-33.38	-5.06	33.38	down	1588	ARO|ARO1|CPV1|CYAR|CYP19|CYPXIX|P-450AROM	GO:0005506|GO:0005783|GO:0005789|GO:0006694|GO:0006703|GO:0006805|GO:0008202|GO:0008209|GO:0009055|GO:0016020|GO:0016125|GO:0016712|GO:0019825|GO:0020037|GO:0044281|GO:0060736|GO:0070330	protein-coding	cytochrome P450, family 19, subfamily A, polypeptide 1	chr15	51500254	51630795
CYP21A2	0	0	-126.93	-6.99	126.93	down	1589	CA21H|CAH1|CPS1|CYP21|CYP21B|P450c21B	GO:0004509|GO:0005496|GO:0005506|GO:0005789|GO:0006704|GO:0006705|GO:0006805|GO:0008202|GO:0008395|GO:0016125|GO:0020037|GO:0044281	protein-coding	cytochrome P450, family 21, subfamily A, polypeptide 2	chr6	32006093	32009447
CYP27A1	0	0	-10.68	-3.42	10.68	down	1593	CP27|CTX|CYP27	GO:0005506|GO:0005743|GO:0005759|GO:0006699|GO:0006805|GO:0008203|GO:0008206|GO:0008395|GO:0016125|GO:0020037|GO:0030343|GO:0031073|GO:0044281|GO:0047749	protein-coding	cytochrome P450, family 27, subfamily A, polypeptide 1	chr2	219646472	219680016
CYP27B1	0	0	-64.57	-6.01	64.57	down	1594	CP2B|CYP1|CYP1alpha|CYP27B|P450c1|PDDR|VDD1|VDDR|VDDRI|VDR	GO:0004498|GO:0005506|GO:0005737|GO:0005739|GO:0005741|GO:0006766|GO:0006805|GO:0006816|GO:0008202|GO:0008285|GO:0010956|GO:0010980|GO:0020037|GO:0030282|GO:0030308|GO:0030500|GO:0032496|GO:0033280|GO:0034341|GO:0036378|GO:0042359|GO:0042369|GO:0043627|GO:0044281|GO:0045618|GO:0046697|GO:0055074|GO:0070314|GO:0070564	protein-coding	cytochrome P450, family 27, subfamily B, polypeptide 1	chr12	58156117	58160976
CYP3A43	0	0	-8.71	-3.12	8.71	down	64816		GO:0004497|GO:0005506|GO:0005789|GO:0006805|GO:0020037|GO:0044281|GO:0070330	protein-coding	cytochrome P450, family 3, subfamily A, polypeptide 43	chr7	99425636	99464173
CYP4B1	0	0	-10.39	-3.38	10.39	down	1580	CYPIVB1|P-450HP	GO:0005506|GO:0005789|GO:0006805|GO:0008144|GO:0018585|GO:0018879|GO:0018917|GO:0019825|GO:0020037|GO:0042738|GO:0044281|GO:0070330	protein-coding	cytochrome P450, family 4, subfamily B, polypeptide 1	chr1	47264670	47285021
CYSLTR2	0	0	-23.51	-4.56	23.51	down	57105	CYSLT2|CYSLT2R|HG57|HPN321|KPG_011|hGPCR21	GO:0001631|GO:0004974|GO:0005575|GO:0005886|GO:0006955|GO:0010942|GO:0016021|GO:0045766|GO:0070374	protein-coding	cysteinyl leukotriene receptor 2	chr13	49227865	49283498
DAGLA	0	0	-11.03	-3.46	11.03	down	747	C11orf11|DAGL(ALPHA)|DAGLALPHA|NSDDR	GO:0004806|GO:0005886|GO:0007405|GO:0007596|GO:0008219|GO:0016021|GO:0019369|GO:0030168|GO:0042136|GO:0046340|GO:0046872|GO:0071926	protein-coding	diacylglycerol lipase, alpha	chr11	61447905	61514474
DBR1	0	0	-35.67	-5.16	35.67	down	51163		GO:0000375|GO:0000398|GO:0005634|GO:0008419|GO:0046872	protein-coding	debranching RNA lariats 1	chr3	137879830	137893791
DCAF11	0	0	-8.51	-3.09	8.51	down	80344	PRO2389|WDR23	GO:0005515|GO:0016567|GO:0080008	protein-coding	DDB1 and CUL4 associated factor 11	chr14	24583906	24594451
DCAF17	0	0	-10.22	-3.35	10.22	down	80067	C2orf37	GO:0005730|GO:0016021|GO:0016567|GO:0080008	protein-coding	DDB1 and CUL4 associated factor 17	chr2	172290727	172341562
DCAF4L2	0	0	-37.58	-5.23	37.58	down	138009	WDR21C		protein-coding	DDB1 and CUL4 associated factor 4-like 2	chr8	88882971	88886296
DCHS2	0	0	-9.39	-3.23	9.39	down	54798	CDH27|CDHJ|CDHR7|PCDH23|PCDHJ	GO:0005509|GO:0005886|GO:0007156|GO:0016021	protein-coding	dachsous cadherin-related 2	chr4	155155527	155412930
DCK	0	0	-8.32	-3.06	8.32	down	1633		GO:0004137|GO:0005524|GO:0005634|GO:0005829|GO:0006144|GO:0006206|GO:0006220|GO:0008144|GO:0009165|GO:0016773|GO:0019206|GO:0042803|GO:0043097|GO:0043101|GO:0044281|GO:0055086	protein-coding	deoxycytidine kinase	chr4	71859265	71896629
DCLK3	0	0	-15.11	-3.92	15.11	down	85443	CLR|DCAMKL3|DCDC3C|DCK3	GO:0004674|GO:0005524|GO:0005634|GO:0005737	protein-coding	doublecortin-like kinase 3	chr3	36753913	36781352
DCLRE1B	0	0	-8.86	-3.15	8.86	down	64858	APOLLO|SNM1B|SNMIB	GO:0000075|GO:0000723|GO:0000781|GO:0005515|GO:0005634|GO:0005737|GO:0005813|GO:0006281|GO:0008409|GO:0031627|GO:0031848|GO:0031860	protein-coding	DNA cross-link repair 1B	chr1	114447915	114456708
DCN	0	0	-15.77	-3.98	15.77	down	1634	CSCD|DSPG2|PG40|PGII|PGS2|SLRR1B	GO:0001822|GO:0001890|GO:0005518|GO:0005539|GO:0005576|GO:0005589|GO:0005615|GO:0005796|GO:0005975|GO:0007519|GO:0007568|GO:0009612|GO:0009887|GO:0019800|GO:0030198|GO:0030203|GO:0030204|GO:0030206|GO:0030207|GO:0030208|GO:0031012|GO:0032496|GO:0042060|GO:0043202|GO:0044281|GO:0047485|GO:0050840	protein-coding	decorin	chr12	91539035	91576806
DDHD1	0	0	-27.51	-4.78	27.51	down	80821	PA-PLA1|PAPLA1|SPG28	GO:0005737|GO:0008219|GO:0016042|GO:0016787|GO:0046872	protein-coding	DDHD domain containing 1	chr14	53503458	53620046
DDHD2	0	0	-22.89	-4.52	22.89	down	23259	SAMWD1|SPG54	GO:0005737|GO:0005793|GO:0005794|GO:0005813|GO:0005829|GO:0008219|GO:0016042|GO:0016787|GO:0046872	protein-coding	DDHD domain containing 2	chr8	38089009	38120287
DDIT3	0	0	-10.91	-3.45	10.91	down	1649	CEBPZ|CHOP|CHOP-10|CHOP10|GADD153	GO:0001955|GO:0003677|GO:0003700|GO:0003714|GO:0005515|GO:0005634|GO:0005654|GO:0005770|GO:0006355|GO:0006974|GO:0006983|GO:0006986|GO:0006987|GO:0007050|GO:0008134|GO:0016055|GO:0030968|GO:0032757|GO:0034976|GO:0042789|GO:0043161|GO:0043433|GO:0043525|GO:0043565|GO:0043620|GO:0044267|GO:0044324|GO:0045454|GO:0045662|GO:0045892|GO:0045893|GO:0045944|GO:0051209|GO:0070059|GO:0090090|GO:2000016	protein-coding	DNA-damage-inducible transcript 3	chr12	57910371	57914300
DDR2	0	0	-27.86	-4.8	27.86	down	4921	MIG20a|NTRKR3|TKT|TYRO10	GO:0001503|GO:0003416|GO:0004714|GO:0005515|GO:0005518|GO:0005524|GO:0005886|GO:0005887|GO:0007155|GO:0007165|GO:0010715|GO:0010763|GO:0018108|GO:0030198|GO:0030199|GO:0030500|GO:0031214|GO:0035988|GO:0038062|GO:0038063|GO:0045669|GO:0045860|GO:0046777|GO:0048146|GO:0051091|GO:0090091	protein-coding	discoidin domain receptor tyrosine kinase 2	chr1	162602228	162756362
DDX10	0	0	-16.55	-4.05	16.55	down	1662	HRH-J8	GO:0003723|GO:0003724|GO:0005524|GO:0008026	protein-coding	DEAD (Asp-Glu-Ala-Asp) box polypeptide 10	chr11	108535816	108811648
DDX56	0	0	-14.16	-3.82	14.16	down	54606	DDX21|DDX26|NOH61	GO:0003723|GO:0004004|GO:0005524|GO:0005730|GO:0006364	protein-coding	DEAD (Asp-Glu-Ala-Asp) box helicase 56	chr7	44605016	44614137
DDX58	0	0	-10.88	-3.44	10.88	down	23586	RIG-I|RIGI|RLR-1	GO:0002230|GO:0003690|GO:0003725|GO:0003727|GO:0005515|GO:0005524|GO:0005737|GO:0005829|GO:0005923|GO:0008026|GO:0008270|GO:0009597|GO:0009615|GO:0015629|GO:0019048|GO:0030334|GO:0032480|GO:0032587|GO:0032727|GO:0032728|GO:0034344|GO:0039528|GO:0039529|GO:0042802|GO:0042993|GO:0043330|GO:0045087|GO:0045944|GO:0051091	protein-coding	DEAD (Asp-Glu-Ala-Asp) box polypeptide 58	chr9	32455300	32526322
DDX60L	0	0	-23.49	-4.55	23.49	down	91351		GO:0003723|GO:0005524|GO:0008026	protein-coding	DEAD (Asp-Glu-Ala-Asp) box polypeptide 60-like	chr4	169277886	169401638
DENND3	0	0	-9.25	-3.21	9.25	down	22898		GO:0008333|GO:0017112|GO:0044257	protein-coding	DENN/MADD domain containing 3	chr8	142138720	142205906
DEPDC7	0	0	-8.19	-3.03	8.19	down	91614	TR2|dJ85M6.4	GO:0003674|GO:0005575|GO:0005829|GO:0007264|GO:0008150|GO:0051056	protein-coding	DEP domain containing 7	chr11	33037410	33055128
DES	0	0	-13.4	-3.74	13.4	down	1674	CSM1|CSM2|LGMD2R	GO:0005200|GO:0005515|GO:0005829|GO:0005882|GO:0005916|GO:0006936|GO:0007010|GO:0008016|GO:0008092|GO:0030018|GO:0030049|GO:0031594|GO:0042383|GO:0042802	protein-coding	desmin	chr2	220283099	220291461
DFNB31	0	0	-39.66	-5.31	39.66	down	25861	CIP98|PDZD7B|USH2D|WHRN|WI	GO:0001895|GO:0002142|GO:0005515|GO:0005737|GO:0005884|GO:0005929|GO:0007605|GO:0030426|GO:0032420|GO:0050953|GO:0060122	protein-coding	deafness, autosomal recessive 31	chr9	117164360	117267736
DHX9	0	0	-8.03	-3.01	8.03	down	1660	DDX9|LKP|NDH2|NDHII|RHA	GO:0000398|GO:0001085|GO:0003677|GO:0003723|GO:0003724|GO:0004003|GO:0004004|GO:0005515|GO:0005524|GO:0005634|GO:0005654|GO:0005730|GO:0005737|GO:0005813|GO:0005829|GO:0007623|GO:0008380|GO:0010467|GO:0030529|GO:0032481|GO:0034605|GO:0045087|GO:0070934|GO:0070937	protein-coding	DEAH (Asp-Glu-Ala-His) box helicase 9	chr1	182808439	182857117
DIEXF	0	0	-8.61	-3.11	8.61	down	27042	C1orf107|DEF|DJ434O14.5|UTP25	GO:0005730|GO:0007275	protein-coding	digestive organ expansion factor homolog (zebrafish)	chr1	210001312	210030910
DISC1	0	0	-25.15	-4.65	25.15	down	27185	C1orf136|SCZD9	GO:0000226|GO:0001764|GO:0002052|GO:0005515|GO:0005739|GO:0005813|GO:0005874|GO:0008104|GO:0010975|GO:0014069|GO:0021799|GO:0021846|GO:0030054|GO:0030177|GO:0031929|GO:0045211|GO:0051560|GO:0060070|GO:0090128|GO:2000060	protein-coding	disrupted in schizophrenia 1	chr1	231762561	232177019
DISC2	0	0	-8.15	-3.03	8.15	down	27184	DISC1-AS1|DISC1OS|NCRNA00015		ncRNA	disrupted in schizophrenia 2 (non-protein coding)	chr1	231950372	231954263
DMBT1	0	0	-14.36	-3.84	14.36	down	1755	GP340|muclin	GO:0001833|GO:0002221|GO:0005044|GO:0005515|GO:0005576|GO:0005578|GO:0005737|GO:0008329|GO:0015031|GO:0019048|GO:0019898|GO:0030670|GO:0030855|GO:0030858|GO:0035375|GO:0042589|GO:0043152|GO:0045087|GO:0048306|GO:0051607	protein-coding	deleted in malignant brain tumors 1	chr10	124320181	124403252
DMGDH	0	0	-143.16	-7.16	143.16	down	29958	DMGDHD|ME2GLYDH	GO:0004047|GO:0005759|GO:0006544|GO:0006546|GO:0006579|GO:0009055|GO:0019695|GO:0047865	protein-coding	dimethylglycine dehydrogenase	chr5	78293429	78365449
DMXL2	0	0	-11.64	-3.54	11.64	down	23312	RC3	GO:0008021|GO:0017137|GO:0030054|GO:0030672	protein-coding	Dmx-like 2	chr15	51739921	51914967
DNAAF2	0	0	-35.18	-5.14	35.18	down	55172	C14orf104|CILD10|KTU|PF13	GO:0005737|GO:0032526|GO:0060285|GO:0070286	protein-coding	dynein, axonemal, assembly factor 2	chr14	50091892	50101948
DNAJB6	0	0	-17.31	-4.11	17.31	down	10049	DJ4|DnaJ|HHDJ1|HSJ-2|HSJ2|LGMD1E|MRJ|MSJ-1	GO:0001671|GO:0003677|GO:0005515|GO:0005634|GO:0005730|GO:0005737|GO:0006457|GO:0006986|GO:0030018|GO:0031072|GO:0032781|GO:0034504|GO:0043154|GO:0045109|GO:0045892|GO:0048471|GO:0051087|GO:0060710	protein-coding	DnaJ (Hsp40) homolog, subfamily B, member 6	chr7	157129710	157210133
DNAJB9	0	0	-20.16	-4.33	20.16	down	4189	ERdj4|MDG-1|MDG1|MST049|MSTP049	GO:0005515|GO:0005730|GO:0005737|GO:0005783|GO:0005788|GO:0005789|GO:0006987|GO:0030433|GO:0030968|GO:0044267|GO:0051787	protein-coding	DnaJ (Hsp40) homolog, subfamily B, member 9	chr7	108210189	108215294
DNAJC17	0	0	-19.7	-4.3	19.7	down	55192		GO:0000166|GO:0003723	protein-coding	DnaJ (Hsp40) homolog, subfamily C, member 17	chr15	41060067	41099676
DNAJC19	0	0	-15.34	-3.94	15.34	down	131118	PAM18|TIM14|TIMM14	GO:0005739|GO:0005743|GO:0006457|GO:0006626|GO:0007601|GO:0016021|GO:0044267|GO:0048806	protein-coding	DnaJ (Hsp40) homolog, subfamily C, member 19	chr3	180701498	180707562
DNAJC8	0	0	-10.85	-3.44	10.85	down	22826	HSPC331|SPF31	GO:0000398|GO:0005654|GO:0008380|GO:0010467	protein-coding	DnaJ (Hsp40) homolog, subfamily C, member 8	chr1	28526790	28559542
DNM1	0	0	-38.61	-5.27	38.61	down	1759	DNM	GO:0003924|GO:0005515|GO:0005525|GO:0005543|GO:0005874|GO:0006184|GO:0006897|GO:0006898|GO:0007032|GO:0008022|GO:0030117|GO:0031623|GO:0032403|GO:0042802	protein-coding	dynamin 1	chr9	130965663	131017527
DOCK2	0	0	-31.29	-4.97	31.29	down	1794		GO:0001766|GO:0001768|GO:0001771|GO:0002277|GO:0005515|GO:0005829|GO:0005856|GO:0006935|GO:0007264|GO:0012505|GO:0016020|GO:0016032|GO:0030036|GO:0030675|GO:0030676|GO:0042608|GO:0044351|GO:0045059|GO:0045060|GO:0046633|GO:0050690|GO:0050766	protein-coding	dedicator of cytokinesis 2	chr5	169064251	169510386
DOCK4	0	0	-11.51	-3.53	11.51	down	9732		GO:0005085|GO:0005515|GO:0005829|GO:0007264|GO:0012505|GO:0016020|GO:0017124|GO:0030165|GO:0030675|GO:0030971|GO:0032420|GO:0032421|GO:0032855|GO:0048365|GO:0060326	protein-coding	dedicator of cytokinesis 4	chr7	111366164	111846462
DOK2	0	0	-13.91	-3.8	13.91	down	9046	p56DOK|p56dok-2	GO:0005057|GO:0005068|GO:0005158|GO:0005543|GO:0005829|GO:0007165|GO:0007166|GO:0007265|GO:0007596|GO:0050900	protein-coding	docking protein 2, 56kDa	chr8	21766384	21771205
DOLK	0	0	-29.64	-4.89	29.64	down	22845	CDG1M|DK|DK1|SEC59|TMEM15	GO:0004168|GO:0005789|GO:0006488|GO:0006489|GO:0018279|GO:0030176|GO:0043048|GO:0043687|GO:0044267	protein-coding	dolichol kinase	chr9	131707809	131710012
DOPEY1	0	0	-8.76	-3.13	8.76	down	23033	KIAA1117|dJ202D23.2	GO:0015031	protein-coding	dopey family member 1	chr6	83777385	83881065
DPCR1	0	0	-27.34	-4.77	27.34	down	135656	PBLT	GO:0016021	protein-coding	diffuse panbronchiolitis critical region 1	chr6	30908777	30921998
DPP7	0	0	-10.47	-3.39	10.47	down	29952	DPP2|DPPII|QPP	GO:0004177|GO:0005576|GO:0005764|GO:0005829|GO:0006508|GO:0008236|GO:0008239|GO:0016023	protein-coding	dipeptidyl-peptidase 7	chr9	140004992	140009195
DPY19L2	0	0	-31.87	-4.99	31.87	down	283417	SPATA34|SPGF9	GO:0007275|GO:0007286|GO:0016021|GO:0016757	protein-coding	dpy-19-like 2 (C. elegans)	chr12	63952693	64062354
DPY19L2P4	0	0	-24.67	-4.62	24.67	down	442523			pseudo	DPY19L2 pseudogene 4	chr7	89748714	89754914
DPYD	0	0	-20.74	-4.37	20.74	down	1806	DHP|DHPDHASE|DPD	GO:0004158|GO:0005737|GO:0005829|GO:0006145|GO:0006206|GO:0006208|GO:0006210|GO:0006212|GO:0006214|GO:0006222|GO:0017113|GO:0019483|GO:0042803|GO:0044281|GO:0046135|GO:0046872|GO:0050660|GO:0050661|GO:0051539|GO:0055086	protein-coding	dihydropyrimidine dehydrogenase	chr1	97543300	98386615
DPYS	0	0	-24.72	-4.63	24.72	down	1807	DHP|DHPase	GO:0002058|GO:0002059|GO:0004157|GO:0005829|GO:0006206|GO:0006208|GO:0006210|GO:0006212|GO:0008270|GO:0016597|GO:0019482|GO:0044281|GO:0046135|GO:0051219|GO:0051289|GO:0055086	protein-coding	dihydropyrimidinase	chr8	105391652	105479277
DSPP	0	0	-32.84	-5.04	32.84	down	1834	DFNA39|DGI1|DMP3|DPP|DSP|DTDP2	GO:0001501|GO:0001503|GO:0005201|GO:0005509|GO:0005518|GO:0005578|GO:0007275|GO:0031214|GO:0071460	protein-coding	dentin sialophosphoprotein	chr4	88529681	88538025
DSTYK	0	0	-9.3	-3.22	9.3	down	25778	CAKUT1|DustyPK|RIP5|RIPK5	GO:0004674|GO:0004712|GO:0004713|GO:0005524|GO:0005634|GO:0005730|GO:0005737|GO:0045111	protein-coding	dual serine/threonine and tyrosine protein kinase	chr1	205111631	205180727
DUOX2	0	0	-8.1	-3.02	8.1	down	50506	LNOX2|NOXEF2|P138-TOX|TDH6|THOX2	GO:0004601|GO:0005509|GO:0006590|GO:0009615|GO:0016021|GO:0016174|GO:0016324|GO:0019221|GO:0020037|GO:0042335|GO:0042446|GO:0042744|GO:0051591|GO:0055114	protein-coding	dual oxidase 2	chr15	45384852	45406359
DUSP1	0	0	-12.78	-3.68	12.78	down	1843	CL100|HVH1|MKP-1|MKP1|PTPN10	GO:0000188|GO:0001706|GO:0004726|GO:0005515|GO:0005654|GO:0006470|GO:0006979|GO:0007049|GO:0008330|GO:0009416|GO:0017017|GO:0032355|GO:0032526|GO:0032870|GO:0033574|GO:0035556|GO:0042542|GO:0042981|GO:0043065|GO:0051384|GO:0051591|GO:0051592	protein-coding	dual specificity phosphatase 1	chr5	172195093	172198203
DUSP19	0	0	-17.4	-4.12	17.4	down	142679	DUSP17|LMWDSP3|SKRP1|TS-DSP1	GO:0000188|GO:0004725|GO:0004860|GO:0005078|GO:0005737|GO:0006469|GO:0006470|GO:0007254|GO:0008330|GO:0008579|GO:0030295|GO:0031435|GO:0043410|GO:0043507|GO:0043508|GO:0045860|GO:0046329|GO:0046330	protein-coding	dual specificity phosphatase 19	chr2	183943287	183964722
DUSP22	0	0	-20.78	-4.38	20.78	down	56940	JKAP|JSP-1|JSP1|LMW-DSP2|LMWDSP2|MKP-x|MKPX|VHX	GO:0000122|GO:0000188|GO:0004725|GO:0005634|GO:0005737|GO:0006470|GO:0006915|GO:0007179|GO:0007275|GO:0008138|GO:0008283|GO:0042127|GO:0046330	protein-coding	dual specificity phosphatase 22	chr6	292101	351355
DUT	0	0	-10.45	-3.38	10.45	down	1854	dUTPase	GO:0004170|GO:0005515|GO:0005634|GO:0005654|GO:0005739|GO:0006139|GO:0006206|GO:0006226|GO:0006260|GO:0044281|GO:0046080|GO:0046134|GO:0055086	protein-coding	deoxyuridine triphosphatase	chr15	48623621	48635570
DUX4L12	0	0	-12.08	-3.59	12.08	down	440014			pseudo	double homeobox 4 like 12	chr10	135487177	135491849
DYNC1I1	0	0	-58.29	-5.87	58.29	down	1780	DNCI1|DNCIC1	GO:0000776|GO:0000777|GO:0000922|GO:0003774|GO:0003777|GO:0005515|GO:0005829|GO:0005868|GO:0005874|GO:0008017|GO:0019886|GO:0031982|GO:0047496|GO:0048471	protein-coding	dynein, cytoplasmic 1, intermediate chain 1	chr7	95401818	95727736
DZIP1L	0	0	-16.7	-4.06	16.7	down	199221	DZIP2	GO:0005814|GO:0036064|GO:0042384|GO:0046872	protein-coding	DAZ interacting zinc finger protein 1-like	chr3	137780827	137834451
ECD	0	0	-26.69	-4.74	26.69	down	11319	GCR2|HSGT1	GO:0003713|GO:0005515|GO:0005634|GO:0005737|GO:0006110|GO:0006355|GO:0006366|GO:0008283|GO:2000045	protein-coding	ecdysoneless homolog (Drosophila)	chr10	74894282	74927853
ECM2	0	0	-12.08	-3.59	12.08	down	1842		GO:0005178|GO:0005578|GO:0005614|GO:0007160|GO:0008201|GO:0010811|GO:0030198|GO:0070052	protein-coding	extracellular matrix protein 2, female organ and adipocyte specific	chr9	95255829	95298904
EEFSEC	0	0	-11.23	-3.49	11.23	down	60678	EFSEC|SELB	GO:0000049|GO:0001514|GO:0003746|GO:0003924|GO:0005525|GO:0005634|GO:0005737|GO:0005739|GO:0006184|GO:0006414	protein-coding	eukaryotic elongation factor, selenocysteine-tRNA-specific	chr3	127872313	128127489
EFCAB7	0	0	-16.37	-4.03	16.37	down	84455	RP4-534K7.1	GO:0005509	protein-coding	EF-hand calcium binding domain 7	chr1	63989013	64038364
EGFR	0	0	-13.89	-3.8	13.89	down	1956	ERBB|ERBB1|HER1|PIG61|mENA	GO:0000139|GO:0000165|GO:0000186|GO:0001503|GO:0001892|GO:0001934|GO:0001942|GO:0003682|GO:0003690|GO:0004709|GO:0004713|GO:0004714|GO:0004716|GO:0004888|GO:0005006|GO:0005515|GO:0005524|GO:0005615|GO:0005634|GO:0005737|GO:0005768|GO:0005789|GO:0005886|GO:0006950|GO:0007165|GO:0007166|GO:0007173|GO:0007202|GO:0007411|GO:0007435|GO:0008283|GO:0008284|GO:0008543|GO:0010008|GO:0016020|GO:0016021|GO:…	protein-coding	epidermal growth factor receptor	chr7	55086725	55279321
EHMT2	0	0	-11.67	-3.54	11.67	down	10919	BAT8|C6orf30|G9A|GAT8|KMT1C|NG36	GO:0000122|GO:0002039|GO:0005515|GO:0005634|GO:0005694|GO:0006275|GO:0006306|GO:0007130|GO:0007286|GO:0008270|GO:0009566|GO:0010424|GO:0016279|GO:0016571|GO:0018024|GO:0018027|GO:0035265|GO:0046974|GO:0046976	protein-coding	euchromatic histone-lysine N-methyltransferase 2	chr6	31847537	31865464
EIF4E1B	0	0	-11.86	-3.57	11.86	down	253314		GO:0003743|GO:0005737|GO:0005845|GO:0006417	protein-coding	eukaryotic translation initiation factor 4E family member 1B	chr5	176057683	176073642
ELAVL2	0	0	-9.74	-3.28	9.74	down	1993	HEL-N1|HELN1|HUB	GO:0000166|GO:0003730|GO:0005515|GO:0006355	protein-coding	ELAV like neuron-specific RNA binding protein 2	chr9	23690103	23826063
ELP6	0	0	-10.28	-3.36	10.28	down	54859	C3orf75|TMEM103	GO:0003674|GO:0006351|GO:0006355|GO:0008150|GO:0030335|GO:0033588	protein-coding	elongator acetyltransferase complex subunit 6	chr3	47537130	47555199
EMB	0	0	-9.06	-3.18	9.06	down	133418		GO:0007155|GO:0016021	protein-coding	embigin	chr5	49692031	49737234
EMC7	0	0	-13.54	-3.76	13.54	down	56851	C11orf3|C15orf24|ORF1-FL1	GO:0005737|GO:0008150|GO:0016021|GO:0017076|GO:0030246|GO:0072546	protein-coding	ER membrane protein complex subunit 7	chr15	34376224	34394053
EMILIN1	0	0	-23.84	-4.58	23.84	down	11117	EMI|EMILIN|gp115	GO:0005515|GO:0005576|GO:0005581|GO:0007155|GO:0010811|GO:0030023|GO:0030198|GO:0031012|GO:0042802|GO:0070062	protein-coding	elastin microfibril interfacer 1	chr2	27301435	27309265
EML5	0	0	-24.54	-4.62	24.54	down	161436	EMAP-2	GO:0003824|GO:0005737|GO:0005874	protein-coding	echinoderm microtubule associated protein like 5	chr14	89081174	89259096
ENPP1	0	0	-12.71	-3.67	12.71	down	5167	ARHR2|M6S1|NPP1|NPPS|PC-1|PCA1|PDNP1	GO:0003676|GO:0004528|GO:0004551|GO:0005044|GO:0005158|GO:0005515|GO:0005524|GO:0005615|GO:0005765|GO:0005886|GO:0006091|GO:0006766|GO:0006767|GO:0006771|GO:0006796|GO:0006955|GO:0009143|GO:0009986|GO:0016021|GO:0016323|GO:0030247|GO:0030279|GO:0030308|GO:0030500|GO:0030505|GO:0030643|GO:0030730|GO:0031214|GO:0031953|GO:0032869|GO:0035529|GO:0042803|GO:0044281|GO:0045599|GO:0045719|GO:0046325|GO:…	protein-coding	ectonucleotide pyrophosphatase/phosphodiesterase 1	chr6	132129156	132216295
ENPP6	0	0	-9.24	-3.21	9.24	down	133121	NPP6	GO:0005576|GO:0005886|GO:0006629|GO:0008081|GO:0008889|GO:0016042|GO:0019695|GO:0031225|GO:0047390	protein-coding	ectonucleotide pyrophosphatase/phosphodiesterase 6	chr4	185009859	185139114
EPB41L4A	0	0	-9.13	-3.19	9.13	down	64097	EPB41L4|NBL4	GO:0003674|GO:0005575|GO:0005737|GO:0005856|GO:0008092|GO:0008150|GO:0019898	protein-coding	erythrocyte membrane protein band 4.1 like 4A	chr5	111478138	111755010
EPHA3	0	0	-13.02	-3.7	13.02	down	2042	EK4|ETK|ETK1|HEK|HEK4|TYRO4	GO:0005004|GO:0005515|GO:0005524|GO:0005576|GO:0005769|GO:0005887|GO:0007155|GO:0010717|GO:0010976|GO:0016477|GO:0032319|GO:0032956|GO:0048013|GO:0051893|GO:0070507|GO:0071300|GO:0097155|GO:0097156	protein-coding	EPH receptor A3	chr3	89156674	89531284
EPHA4	0	0	-74.82	-6.23	74.82	down	2043	HEK8|SEK|TYRO1	GO:0004672|GO:0005004|GO:0005005|GO:0005515|GO:0005524|GO:0005737|GO:0005741|GO:0005783|GO:0005794|GO:0005887|GO:0007155|GO:0007628|GO:0008045|GO:0008347|GO:0009986|GO:0014069|GO:0018108|GO:0021957|GO:0030054|GO:0030175|GO:0030424|GO:0030425|GO:0031594|GO:0031901|GO:0032314|GO:0032317|GO:0042731|GO:0043197|GO:0043204|GO:0043507|GO:0043679|GO:0044295|GO:0045211|GO:0046777|GO:0046875|GO:0048681|GO:…	protein-coding	EPH receptor A4	chr2	222282747	222437010
EPHA7	0	0	-12.98	-3.7	12.98	down	2045	EHK3|HEK11	GO:0004713|GO:0005004|GO:0005515|GO:0005524|GO:0005887|GO:0007420|GO:0008046|GO:0016310|GO:0018108|GO:0022407|GO:0030425|GO:0031290|GO:0031594|GO:0031952|GO:0043025|GO:0043281|GO:0043525|GO:0045211|GO:0045499|GO:0046875|GO:0048013|GO:0048755|GO:0050730|GO:0050919|GO:0070372	protein-coding	EPH receptor A7	chr6	93949740	94129300
EPHB3	0	0	-16.97	-4.08	16.97	down	2049	ETK2|HEK2|TYRO6	GO:0001525|GO:0001655|GO:0005003|GO:0005524|GO:0005887|GO:0007411|GO:0007413|GO:0008046|GO:0016477|GO:0021952|GO:0022038|GO:0022407|GO:0030425|GO:0031290|GO:0032314|GO:0034446|GO:0043088|GO:0046777|GO:0048013|GO:0048538|GO:0048546|GO:0050770|GO:0051965|GO:0060021|GO:0060996|GO:0060997	protein-coding	EPH receptor B3	chr3	184279587	184300196
EPHB4	0	0	-9.65	-3.27	9.65	down	2050	HTK|MYK1|TYRO11	GO:0001525|GO:0002042|GO:0003007|GO:0004714|GO:0005003|GO:0005515|GO:0005524|GO:0005887|GO:0007155|GO:0009986|GO:0046777|GO:0048013	protein-coding	EPH receptor B4	chr7	100400187	100425143
EPHB6	0	0	-19.74	-4.3	19.74	down	2051	HEP	GO:0004872|GO:0005003|GO:0005524|GO:0005576|GO:0005887|GO:0035898|GO:0055074	protein-coding	EPH receptor B6	chr7	142552792	142568847
EPM2AIP1	0	0	-22.42	-4.49	22.42	down	9852		GO:0005783	protein-coding	EPM2A (laforin) interacting protein 1	chr3	37027357	37034795
EPS8	0	0	-9.38	-3.23	9.38	down	2059		GO:0003779|GO:0005070|GO:0005515|GO:0005938|GO:0007165|GO:0007173|GO:0008283|GO:0008344|GO:0008360|GO:0010458|GO:0014069|GO:0016601|GO:0017146|GO:0030426|GO:0030832|GO:0031532|GO:0032420|GO:0032587|GO:0036336|GO:0048149|GO:0048365|GO:0051016|GO:0051017|GO:0051764|GO:0070062|GO:0070358	protein-coding	epidermal growth factor receptor pathway substrate 8	chr12	15773075	15942510
ERBB4	0	0	-16.65	-4.06	16.65	down	2066	ALS19|HER4|p180erbB4	GO:0001755|GO:0001934|GO:0004713|GO:0004714|GO:0004716|GO:0005154|GO:0005515|GO:0005524|GO:0005576|GO:0005634|GO:0005654|GO:0005730|GO:0005737|GO:0005739|GO:0005759|GO:0005829|GO:0005886|GO:0006351|GO:0007165|GO:0007169|GO:0007173|GO:0007399|GO:0007507|GO:0007595|GO:0008283|GO:0008284|GO:0008285|GO:0008543|GO:0009880|GO:0016021|GO:0016323|GO:0016477|GO:0018108|GO:0021551|GO:0021889|GO:0030334|GO:…	protein-coding	v-erb-b2 avian erythroblastic leukemia viral oncogene homolog 4	chr2	212240442	213403352
ERCC6	0	0	-10.41	-3.38	10.41	down	2074	ARMD5|CKN2|COFS|COFS1|CSB|RAD26|UVSS1	GO:0000303|GO:0003677|GO:0003678|GO:0003682|GO:0005515|GO:0005524|GO:0005634|GO:0005654|GO:0005730|GO:0006281|GO:0006283|GO:0006284|GO:0006289|GO:0006290|GO:0006366|GO:0006979|GO:0007256|GO:0007257|GO:0008022|GO:0008023|GO:0008094|GO:0008630|GO:0009411|GO:0009636|GO:0010165|GO:0010224|GO:0010332|GO:0032403|GO:0032784|GO:0032786|GO:0035264|GO:0045494|GO:0047485	protein-coding	excision repair cross-complementing rodent repair deficiency, complementation group 6	chr10	50662526	50747169
ERCC6L2	0	0	-17.94	-4.17	17.94	down	375748	C9orf102|RAD26L|SR278	GO:0003677|GO:0005524|GO:0005634|GO:0005737|GO:0005815|GO:0006281|GO:0008026	protein-coding	excision repair cross-complementing rodent repair deficiency, complementation group 6-like 2	chr9	98637900	98767137
ERCC6-PGBD3	0	0	-10.54	-3.4	10.54	down	101243544	CPFP|CSB-PGBD3		protein-coding	ERCC6-PGBD3 readthrough	chr10	50723151	50747584
ESPL1	0	0	-21.08	-4.4	21.08	down	9700	ESP1|SEPA	GO:0000070|GO:0000212|GO:0000278|GO:0000910|GO:0003824|GO:0005515|GO:0005634|GO:0005813|GO:0005829|GO:0006508|GO:0006915|GO:0008234|GO:0040001|GO:0045143|GO:0045842|GO:0045875	protein-coding	extra spindle pole bodies homolog 1 (S. cerevisiae)	chr12	53662083	53687427
ESPNL	0	0	-14.43	-3.85	14.43	down	339768			protein-coding	espin-like	chr2	239008951	239041928
ESR1	0	0	-26.48	-4.73	26.48	down	2099	ER|ESR|ESRA|ESTRR|Era|NR3A1	GO:0001046|GO:0001547|GO:0002064|GO:0003682|GO:0003700|GO:0003707|GO:0005496|GO:0005515|GO:0005634|GO:0005654|GO:0005794|GO:0005886|GO:0006351|GO:0006355|GO:0006367|GO:0007165|GO:0007200|GO:0007204|GO:0008013|GO:0008134|GO:0008209|GO:0008270|GO:0008584|GO:0010467|GO:0010629|GO:0010863|GO:0016020|GO:0016021|GO:0019899|GO:0030235|GO:0030284|GO:0030518|GO:0030520|GO:0032355|GO:0034056|GO:0038052|GO:…	protein-coding	estrogen receptor 1	chr6	151977830	152424408
ESR2	0	0	-16.41	-4.04	16.41	down	2100	ER-BETA|ESR-BETA|ESRB|ESTRB|Erb|NR3A2	GO:0000122|GO:0001046|GO:0001541|GO:0001764|GO:0003677|GO:0003700|GO:0003707|GO:0003713|GO:0004879|GO:0005496|GO:0005515|GO:0005576|GO:0005634|GO:0005654|GO:0005739|GO:0006355|GO:0006367|GO:0007165|GO:0007267|GO:0007420|GO:0008270|GO:0010467|GO:0019899|GO:0030284|GO:0030308|GO:0030520|GO:0034056|GO:0043065|GO:0048019|GO:0050680|GO:0051091|GO:0060065|GO:0060068|GO:0060740|GO:0060743|GO:0060766|GO:…	protein-coding	estrogen receptor 2 (ER beta)	chr14	64693751	64805268
ESYT3	0	0	-14.06	-3.81	14.06	down	83850	CHR3SYT|E-Syt3|FAM62C	GO:0005886|GO:0016021	protein-coding	extended synaptotagmin-like protein 3	chr3	138153415	138197256
ETV3	0	0	-8.67	-3.12	8.67	down	2117	METS|PE-1|PE1|bA110J1.4	GO:0000122|GO:0003674|GO:0003700|GO:0005634|GO:0006351|GO:0008150|GO:0017053|GO:0043565	protein-coding	ets variant 3	chr1	157094459	157108383
ETV5	0	0	-15.21	-3.93	15.21	down	2119	ERM	GO:0003677|GO:0003700|GO:0005634|GO:0007274|GO:0007610|GO:0034599|GO:0043565|GO:0044212|GO:0045666|GO:0045893|GO:0048133|GO:0050807|GO:0060252|GO:0060762|GO:0071340	protein-coding	ets variant 5	chr3	185764106	185826901
EVX2	0	0	-41.43	-5.37	41.43	down	344191	EVX-2	GO:0003677|GO:0003700|GO:0005634|GO:0005730|GO:0008150|GO:0035108|GO:0043565	protein-coding	even-skipped homeobox 2	chr2	176944835	176948690
EXOC3	0	0	-8.46	-3.08	8.46	down	11336	SEC6|SEC6L1|Sec6p	GO:0000145|GO:0005515|GO:0006887|GO:0015031|GO:0030667|GO:0044267	protein-coding	exocyst complex component 3	chr5	443334	467409
EXOG	0	0	-17.97	-4.17	17.97	down	9941	ENDOGL1|ENDOGL2|ENGL|ENGL-a|ENGL-b|ENGLA|ENGLB	GO:0003676|GO:0004519|GO:0005575|GO:0005743|GO:0008150|GO:0046872	protein-coding	endo/exonuclease (5'-3'), endonuclease G-like	chr3	38537763	38567796
EXT2	0	0	-16.97	-4.09	16.97	down	2132	SOTV	GO:0000139|GO:0001503|GO:0001707|GO:0005783|GO:0005789|GO:0005794|GO:0005975|GO:0006024|GO:0006486|GO:0007165|GO:0008375|GO:0015012|GO:0015014|GO:0015020|GO:0016021|GO:0016757|GO:0030154|GO:0030203|GO:0031227|GO:0033692|GO:0042328|GO:0042803|GO:0044281|GO:0046982|GO:0050508|GO:0050509	protein-coding	exostosin glycosyltransferase 2	chr11	44097076	44266980
F13A1	0	0	-45.66	-5.51	45.66	down	2162	F13A	GO:0002576|GO:0003810|GO:0005576|GO:0007596|GO:0018149|GO:0030168|GO:0031093|GO:0046872	protein-coding	coagulation factor XIII, A1 polypeptide	chr6	6144311	6320924
F5	0	0	-23.77	-4.57	23.77	down	2153	FVL|PCCF|RPRGL1|THPH2	GO:0002576|GO:0005507|GO:0005515|GO:0005576|GO:0005615|GO:0005886|GO:0007155|GO:0007596|GO:0008015|GO:0030168|GO:0031093	protein-coding	coagulation factor V (proaccelerin, labile factor)	chr1	169481192	169555769
FAM117B	0	0	-10.16	-3.35	10.16	down	150864	ALS2CR13		protein-coding	family with sequence similarity 117, member B	chr2	203499901	203634480
FAM124A	0	0	-10.55	-3.4	10.55	down	220108			protein-coding	family with sequence similarity 124A	chr13	51796470	51858377
FAM126A	0	0	-89.14	-6.48	89.14	down	84668	DRCTNNB1A|HCC|HLD5|HYCC1	GO:0004871|GO:0005737|GO:0005886|GO:0007165|GO:0008150	protein-coding	family with sequence similarity 126, member A	chr7	22980878	23053770
FAM135A	0	0	-18.88	-4.24	18.88	down	57579	KIAA1411		protein-coding	family with sequence similarity 135, member A	chr6	71123107	71270877
FAM136A	0	0	-12.07	-3.59	12.07	down	84908		GO:0005737|GO:0005739	protein-coding	family with sequence similarity 136, member A	chr2	70523108	70529220
FAM138D	0	0	-9.42	-3.24	9.42	down	677784	F379		ncRNA	family with sequence similarity 138, member D	chr12	147946	149412
FAM13C	0	0	-54.31	-5.76	54.31	down	220965	FAM13C1		protein-coding	family with sequence similarity 13, member C	chr10	61005889	61122661
FAM155A	0	0	-9.09	-3.18	9.09	down	728215		GO:0016021	protein-coding	family with sequence similarity 155, member A	chr13	107820879	108519460
FAM157A	0	0	-52.81	-5.72	52.81	down	728262			protein-coding	family with sequence similarity 157, member A	chr3	197879237	197935258
FAM157B	0	0	-12.11	-3.6	12.11	down	100132403			protein-coding	family with sequence similarity 157, member B	chr9	141106637	141134172
FAM160B1	0	0	-12.14	-3.6	12.14	down	57700	KIAA1600|bA106M7.3		protein-coding	family with sequence similarity 160, member B1	chr10	116581503	116659586
FAM161A	0	0	-21.35	-4.42	21.35	down	84140	RP28	GO:0005515|GO:0005737|GO:0005813|GO:0007601|GO:0032391|GO:0036064|GO:0042384|GO:0050896	protein-coding	family with sequence similarity 161, member A	chr2	62051983	62081278
FAM161B	0	0	-13.17	-3.72	13.17	down	145483	C14orf44|c14_5547		protein-coding	family with sequence similarity 161, member B	chr14	74399695	74417117
FAM169A	0	0	-17.61	-4.14	17.61	down	26049	SLAP75	GO:0005637	protein-coding	family with sequence similarity 169, member A	chr5	74073399	74191788
FAM171A1	0	0	-9.59	-3.26	9.59	down	221061	C10orf38	GO:0016021	protein-coding	family with sequence similarity 171, member A1	chr10	15253644	15413058
FAM178A	0	0	-26.71	-4.74	26.71	down	55719	C10orf6		protein-coding	family with sequence similarity 178, member A	chr10	102672326	102724891
FAM178B	0	0	-17.82	-4.16	17.82	down	51252			protein-coding	family with sequence similarity 178, member B	chr2	97541619	97652301
FAM184A	0	0	-9.24	-3.21	9.24	down	79632	C6orf60	GO:0003674|GO:0005575|GO:0008150	protein-coding	family with sequence similarity 184, member A	chr6	119280996	119470358
FAM184B	0	0	-55.01	-5.78	55.01	down	27146			protein-coding	family with sequence similarity 184, member B	chr4	17633709	17783135
FAM189A2	0	0	-11.93	-3.58	11.93	down	9413	C9orf61|RP11-548B3.1|X123	GO:0003674|GO:0005575|GO:0008150|GO:0016021	protein-coding	family with sequence similarity 189, member A2	chr9	71939488	72007370
FAM198B	0	0	-22.61	-4.5	22.61	down	51313	AD036|C4orf18	GO:0000139|GO:0005794|GO:0016021	protein-coding	family with sequence similarity 198, member B	chr4	159045732	159094202
FAM205B	0	0	-14.23	-3.83	14.23	down	389715	C9orf144		pseudo	transmembrane protein C9orf144B pseudogene	chr9	34830264	34838583
FAM208A	0	0	-18.11	-4.18	18.11	down	23272	C3orf63|RAP140|se89-1		protein-coding	family with sequence similarity 208, member A	chr3	56654160	56717135
FAM218A	0	0	-8.29	-3.05	8.29	down	152756	C4orf39		protein-coding	family with sequence similarity 218, member A	chr4	165878100	165880273
FAM21B	0	0	-10.05	-3.33	10.05	down	55747	FAM21A|bA98I6.1	GO:0005769|GO:0031901|GO:0042147|GO:0071203	protein-coding	family with sequence similarity 21, member B	chr10	47894023	47949417
FAM27C	0	0	-8.78	-3.13	8.78	down	100132948	FAM27A3|bA374M1.5		ncRNA	family with sequence similarity 27, member C	chr9	44990236	44991492
FAM27E4	0	0	-23.98	-4.58	23.98	down	100132439	FAM27E4P		protein-coding	family with sequence similarity 27, member E4	chr9	44997777	44999457
FAM35A	0	0	-13.15	-3.72	13.15	down	54537	FAM35A1|bA163M19.1		protein-coding	family with sequence similarity 35, member A	chr10	88854953	88951222
FAM46C	0	0	-16.17	-4.02	16.17	down	54855			protein-coding	family with sequence similarity 46, member C	chr1	118148604	118171011
FAM47E-STBD1	0	0	-18.95	-4.24	18.95	down	100631383			protein-coding	FAM47E-STBD1 readthrough	chr4	77172853	77232283
FAM53C	0	0	-18.02	-4.17	18.02	down	51307	C5orf6		protein-coding	family with sequence similarity 53, member C	chr5	137673224	137685418
FAM60A	0	0	-14.99	-3.91	14.99	down	58516	C12orf14|TERA	GO:0005515|GO:0016580|GO:0030336	protein-coding	family with sequence similarity 60, member A	chr12	31433520	31479159
FAM66A	0	0	-9.32	-3.22	9.32	down	100133172			ncRNA	family with sequence similarity 66, member A	chr8	12219528	12279970
FAM71F2	0	0	-59.78	-5.9	59.78	down	346653	FAM137B		protein-coding	family with sequence similarity 71, member F2	chr7	128312346	128324300
FAM74A1	0	0	-31.32	-4.97	31.32	down	401507			ncRNA	family with sequence similarity 74, member A1	chr9	39900200	39907240
FAM76A	0	0	-10.34	-3.37	10.34	down	199870			protein-coding	family with sequence similarity 76, member A	chr1	28052490	28089423
FAM90A1	0	0	-11.72	-3.55	11.72	down	55138		GO:0003676|GO:0008270	protein-coding	family with sequence similarity 90, member A1	chr12	8373856	8380214
FAM90A10P	0	0	-14.62	-3.87	14.62	down	441328	FAM90A10	GO:0003676|GO:0008270	pseudo	putative protein FAM90A10	chr8	7627106	7628835
FAM92A1P2	0	0	-8.67	-3.12	8.67	down	403315	FAM92A3		pseudo	family with sequence similarity 92, member A3	chr4	183958818	183961272
FAN1	0	0	-27.15	-4.76	27.15	down	22909	KIAA1018|KMIN|MTMR15	GO:0000287|GO:0000724|GO:0003677|GO:0004528|GO:0005515|GO:0005634|GO:0006281|GO:0006289|GO:0008409|GO:0017108|GO:0033683|GO:0043130	protein-coding	FANCD2/FANCI-associated nuclease 1	chr15	31196055	31235310
FANCE	0	0	-12.41	-3.63	12.41	down	2178	FACE|FAE	GO:0003674|GO:0005515|GO:0005634|GO:0005654|GO:0006281|GO:0043240	protein-coding	Fanconi anemia, complementation group E	chr6	35420138	35434881
FANCG	0	0	-9.92	-3.31	9.92	down	2189	FAG|XRCC9	GO:0000075|GO:0001541|GO:0003684|GO:0005515|GO:0005654|GO:0005739|GO:0006281|GO:0007005|GO:0007286|GO:0009314|GO:0043240	protein-coding	Fanconi anemia, complementation group G	chr9	35073835	35080013
FANCM	0	0	-12.57	-3.65	12.57	down	57697	FAAP250|KIAA1596	GO:0000712|GO:0003677|GO:0003682|GO:0004518|GO:0005515|GO:0005524|GO:0005654|GO:0006281|GO:0008026|GO:0031297|GO:0043240|GO:0071821	protein-coding	Fanconi anemia, complementation group M	chr14	45605136	45670093
FANK1	0	0	-11.25	-3.49	11.25	down	92565		GO:0005634|GO:0005730|GO:0005737	protein-coding	fibronectin type III and ankyrin repeat domains 1	chr10	127585108	127698161
FAR2	0	0	-13.92	-3.8	13.92	down	55711	MLSTD1|SDR10E2	GO:0005777|GO:0005778|GO:0005782|GO:0005789|GO:0008611|GO:0016021|GO:0035336|GO:0044255|GO:0044281|GO:0050062|GO:0080019	protein-coding	fatty acyl CoA reductase 2	chr12	29301936	29488549
FARS2	0	0	-11.63	-3.54	11.63	down	10667	COXPD14|FARS1|HSPC320|PheRS|dJ520B18.2	GO:0000049|GO:0000287|GO:0004826|GO:0005524|GO:0005759|GO:0006418|GO:0006432|GO:0008033|GO:0010467	protein-coding	phenylalanyl-tRNA synthetase 2, mitochondrial	chr6	5261277	5771816
FASTKD1	0	0	-20.36	-4.35	20.36	down	79675		GO:0004672|GO:0005739|GO:0045333	protein-coding	FAST kinase domains 1	chr2	170386263	170430424
FASTKD2	0	0	-9.36	-3.23	9.36	down	22868	KIAA0971	GO:0004672|GO:0005739|GO:0045333	protein-coding	FAST kinase domains 2	chr2	207630112	207660911
FAT4	0	0	-15.68	-3.97	15.68	down	79633	CDHF14|CDHR11|FAT-J|FATJ|NBLA00548	GO:0005509|GO:0005515|GO:0005886|GO:0007156|GO:0016021	protein-coding	FAT atypical cadherin 4	chr4	126237567	126414087
FAXC	0	0	-17.23	-4.11	17.23	down	84553	C6orf168|dJ273F20	GO:0016021	protein-coding	failed axon connections homolog (Drosophila)	chr6	99720793	99797531
FBP1	0	0	-10.64	-3.41	10.64	down	2203	FBP	GO:0005515|GO:0005737|GO:0005829|GO:0005975|GO:0006000|GO:0006002|GO:0006006|GO:0006094|GO:0006111|GO:0016208|GO:0016311|GO:0030308|GO:0035690|GO:0042132|GO:0042802|GO:0044281|GO:0045820|GO:0046580|GO:0046872|GO:0048029|GO:0051289|GO:0071286	protein-coding	fructose-1,6-bisphosphatase 1	chr9	97365421	97402531
FBXO30	0	0	-12.04	-3.59	12.04	down	84085	Fbx30	GO:0004842|GO:0008270	protein-coding	F-box protein 30	chr6	146119272	146135921
FBXO8	0	0	-11.85	-3.57	11.85	down	26269	FBS|FBX8	GO:0000151|GO:0005086|GO:0005634|GO:0005802|GO:0006511|GO:0016192|GO:0030036|GO:0030054|GO:0032012	protein-coding	F-box protein 8	chr4	175157810	175205402
FCGR1A	0	0	-20.22	-4.34	20.22	down	2209	CD64|CD64A|FCRI|IGFR1	GO:0002474|GO:0002479|GO:0005057|GO:0005515|GO:0005886|GO:0006911|GO:0006955|GO:0007165|GO:0016021|GO:0019221|GO:0019864|GO:0030669|GO:0031901|GO:0038096|GO:0042590|GO:0045087|GO:0060333	protein-coding	Fc fragment of IgG, high affinity Ia, receptor (CD64)	chr1	149754250	149764074
FCGR1B	0	0	-39.22	-5.29	39.22	down	2210	CD64b|IGFRB	GO:0002474|GO:0002479|GO:0005886|GO:0006955|GO:0016021|GO:0019221|GO:0019763|GO:0019864|GO:0030669|GO:0031901|GO:0038093|GO:0042590|GO:0060333	protein-coding	Fc fragment of IgG, high affinity Ib, receptor (CD64)	chr1	120926128	120935944
FCGR1C	0	0	-9.03	-3.18	9.03	down	100132417	CD64c|FCRIC|IGFR1|IGFRC	GO:0005886|GO:0016021|GO:0019864	pseudo	Fc fragment of IgG, high affinity Ic, receptor (CD64), pseudogene	chr1	149369294	149378297
FCN1	0	0	-8.69	-3.12	8.69	down	2219	FCNM	GO:0001867|GO:0003823|GO:0005509|GO:0005515|GO:0005576|GO:0005581|GO:0006956|GO:0008228|GO:0030246|GO:0045087	protein-coding	ficolin (collagen/fibrinogen domain containing) 1	chr9	137801431	137809806
FCN2	0	0	-17.88	-4.16	17.88	down	2220	EBP-37|FCNL|P35|ficolin-2	GO:0001867|GO:0003823|GO:0005509|GO:0005515|GO:0005576|GO:0005581|GO:0006956|GO:0008228|GO:0030246|GO:0045087|GO:0048306	protein-coding	ficolin (collagen/fibrinogen domain containing lectin) 2	chr9	137772658	137779366
FCRL6	0	0	-8.89	-3.15	8.89	down	343413	FcRH6	GO:0009897|GO:0016021|GO:0019903	protein-coding	Fc receptor-like 6	chr1	159770301	159786047
FDXACB1	0	0	-10.11	-3.34	10.11	down	91893		GO:0000049|GO:0000287|GO:0004826|GO:0005524|GO:0006432|GO:0008033	protein-coding	ferredoxin-fold anticodon binding domain containing 1	chr11	111744780	111750181
FEZF1	0	0	-11.05	-3.47	11.05	down	389549	FEZ|ZNF312B	GO:0000122|GO:0000978|GO:0001764|GO:0005634|GO:0006351|GO:0007411|GO:0008285|GO:0021772|GO:0021797|GO:0045666|GO:0045893|GO:0046872	protein-coding	FEZ family zinc finger 1	chr7	121941448	121944565
FGD4	0	0	-10.92	-3.45	10.92	down	121512	CMT4H|FRABP|ZFYVE6	GO:0001726|GO:0003779|GO:0005085|GO:0005089|GO:0005543|GO:0005737|GO:0005794|GO:0005829|GO:0007010|GO:0007264|GO:0008360|GO:0015629|GO:0030027|GO:0030032|GO:0030035|GO:0030036|GO:0030175|GO:0031267|GO:0043065|GO:0043088|GO:0046847|GO:0046872|GO:0048011|GO:0051056|GO:0097190	protein-coding	FYVE, RhoGEF and PH domain containing 4	chr12	32638906	32798984
FGD5P1	0	0	-9.43	-3.24	9.43	down	100132526			pseudo	FYVE, RhoGEF and PH domain containing 5 pseudogene 1	chr3	13974553	13978444
FGFR2	0	0	-15.12	-3.92	15.12	down	2263	BBDS|BEK|BFR-1|CD332|CEK3|CFD1|ECT1|JWS|K-SAM|KGFR|TK14|TK25	GO:0000122|GO:0001525|GO:0001657|GO:0001701|GO:0002053|GO:0003148|GO:0003149|GO:0004713|GO:0005007|GO:0005515|GO:0005524|GO:0005576|GO:0005634|GO:0005737|GO:0005794|GO:0005886|GO:0005887|GO:0005938|GO:0006915|GO:0007173|GO:0007267|GO:0007409|GO:0007528|GO:0008201|GO:0008284|GO:0008285|GO:0008286|GO:0008543|GO:0008589|GO:0009791|GO:0009880|GO:0009887|GO:0009986|GO:0010453|GO:0010518|GO:0016020|GO:…	protein-coding	fibroblast growth factor receptor 2	chr10	123237844	123357972
FGFR4	0	0	-17.63	-4.14	17.63	down	2264	CD334|JTK2|TKF	GO:0001759|GO:0004713|GO:0005007|GO:0005524|GO:0005576|GO:0005634|GO:0005730|GO:0005737|GO:0005768|GO:0005783|GO:0005886|GO:0005887|GO:0005911|GO:0007173|GO:0008201|GO:0008284|GO:0008286|GO:0008543|GO:0010715|GO:0016477|GO:0017134|GO:0018108|GO:0019216|GO:0038095|GO:0042593|GO:0045087|GO:0045862|GO:0046777|GO:0048011|GO:0048015|GO:0048554|GO:0055062|GO:0061144|GO:0070374|GO:0070857|GO:2000188|GO:…	protein-coding	fibroblast growth factor receptor 4	chr5	176513921	176525126
FIBIN	0	0	-18.61	-4.22	18.61	down	387758		GO:0005576|GO:0005783|GO:0005794	protein-coding	fin bud initiation factor homolog (zebrafish)	chr11	27015628	27018632
FICD	0	0	-10.38	-3.38	10.38	down	11153	HIP13|HYPE|UNQ3041	GO:0005524|GO:0016021|GO:0018117|GO:0034259|GO:0070733	protein-coding	FIC domain containing	chr12	108909051	108913380
FIGN	0	0	-10.56	-3.4	10.56	down	55137		GO:0005524|GO:0005737|GO:0005815|GO:0005874|GO:0007067|GO:0008022|GO:0016363|GO:0017111|GO:0051301	protein-coding	fidgetin	chr2	164464118	164592513
FIGNL1	0	0	-19.65	-4.3	19.65	down	63979		GO:0000228|GO:0000287|GO:0001649|GO:0005515|GO:0005524|GO:0005634|GO:0005737|GO:0010569|GO:0016787|GO:0017111|GO:0033687|GO:0043066|GO:0046034|GO:0051726|GO:0071479	protein-coding	fidgetin-like 1	chr7	50511832	50518088
FIP1L1	0	0	-8.33	-3.06	8.33	down	81608	FIP1|Rhe|hFip1	GO:0003723|GO:0005634|GO:0005730|GO:0005847|GO:0006397	protein-coding	factor interacting with PAPOLA and CPSF1	chr4	54243820	55164412
FKBP15	0	0	-14.83	-3.89	14.83	down	23307	FKBP133|KIAA0674|PPP1R76	GO:0003779|GO:0005769|GO:0005884|GO:0006457|GO:0006897|GO:0010923|GO:0030424|GO:0030426	protein-coding	FK506 binding protein 15, 133kDa	chr9	115927800	116037869
FLI1	0	0	-48.06	-5.59	48.06	down	2313	EWSR2|SIC-1	GO:0000980|GO:0003677|GO:0003682|GO:0003700|GO:0005634|GO:0006351|GO:0007599|GO:0008015|GO:0009887|GO:0035855	protein-coding	Fli-1 proto-oncogene, ETS transcription factor	chr11	128556430	128683162
FLJ20712	0	0	-8.02	-3	8.02	down	55025			unknown	uncharacterized FLJ20712	chr7	33765593	33768067
FLJ33360	0	0	-13.84	-3.79	13.84	down	401172			ncRNA	FLJ33360 protein	chr5	6310554	6337405
FLNC	0	0	-8.37	-3.06	8.37	down	2318	ABP-280|ABP280A|ABPA|ABPL|FLN2|MFM5|MPD4	GO:0003779|GO:0005515|GO:0005737|GO:0005829|GO:0005856|GO:0005886|GO:0008092|GO:0016528|GO:0030018|GO:0030506|GO:0034329|GO:0042383|GO:0043034|GO:0048747	protein-coding	filamin C, gamma	chr7	128470483	128499328
FLRT2	0	0	-40.74	-5.35	40.74	down	23768		GO:0005057|GO:0005578|GO:0005887|GO:0007155|GO:0008150|GO:0030674	protein-coding	fibronectin leucine rich transmembrane protein 2	chr14	85996488	86094270
FMN2	0	0	-11.46	-3.52	11.46	down	56776		GO:0003674|GO:0003779|GO:0005575|GO:0005730|GO:0005829|GO:0005886|GO:0005938|GO:0006974|GO:0007275|GO:0015031|GO:0015629|GO:0016192|GO:0030659|GO:0035556|GO:0040038|GO:0042177|GO:0043066|GO:0046907|GO:0048471|GO:0048477|GO:0051295|GO:0051758|GO:0070649|GO:0071456	protein-coding	formin 2	chr1	240255185	240638489
FMO1	0	0	-14.03	-3.81	14.03	down	2326		GO:0004497|GO:0004499|GO:0005788|GO:0005789|GO:0006082|GO:0006805|GO:0006970|GO:0009404|GO:0016021|GO:0032496|GO:0044281|GO:0050660|GO:0050661|GO:0070995	protein-coding	flavin containing monooxygenase 1	chr1	171217633	171255113
FNDC5	0	0	-11.11	-3.47	11.11	down	252995	FRCP2|irisin	GO:0003674|GO:0005179|GO:0005576|GO:0005778|GO:0005783|GO:0005886|GO:0008150|GO:0014850|GO:0016021|GO:0090336	protein-coding	fibronectin type III domain containing 5	chr1	33327869	33338082
FNDC9	0	0	-17.34	-4.12	17.34	down	408263	C5orf40	GO:0016021	protein-coding	fibronectin type III domain containing 9	chr5	156768607	156772729
FNIP2	0	0	-12.11	-3.6	12.11	down	57600	FNIPL|MAPO1	GO:0000122|GO:0001932|GO:0005515|GO:0005634|GO:0005730|GO:0005737|GO:0005886|GO:0006468|GO:0008630|GO:0033138	protein-coding	folliculin interacting protein 2	chr4	159690182	159827954
FOLH1	0	0	-11.47	-3.52	11.47	down	2346	FGCP|FOLH|GCP2|GCPII|NAALAD1|NAALAdase|PSM|PSMA|mGCP	GO:0004180|GO:0005634|GO:0005737|GO:0005887|GO:0006508|GO:0006760|GO:0008233|GO:0008237|GO:0016020|GO:0016805|GO:0046872	protein-coding	folate hydrolase (prostate-specific membrane antigen) 1	chr11	49168187	49230222
FOLR2	0	0	-12.34	-3.62	12.34	down	2350	BETA-HFR|FBP|FBP/PL-1|FR-BETA|FR-P3	GO:0005542|GO:0005576|GO:0008517|GO:0015884|GO:0016020|GO:0031362	protein-coding	folate receptor 2 (fetal)	chr11	71927819	71932994
FOS	0	0	-21.58	-4.43	21.58	down	2353	AP-1|C-FOS|p55	GO:0001661|GO:0002224|GO:0002755|GO:0002756|GO:0003690|GO:0003700|GO:0005515|GO:0005634|GO:0005654|GO:0005667|GO:0005730|GO:0005783|GO:0005829|GO:0006306|GO:0006357|GO:0006366|GO:0006954|GO:0007179|GO:0007399|GO:0007565|GO:0007568|GO:0008134|GO:0009409|GO:0009416|GO:0009612|GO:0009629|GO:0009636|GO:0016020|GO:0030431|GO:0031668|GO:0032496|GO:0032570|GO:0032870|GO:0034097|GO:0034134|GO:0034138|GO:…	protein-coding	FBJ murine osteosarcoma viral oncogene homolog	chr14	75745481	75748937
FOXD4L5	0	0	-16.78	-4.07	16.78	down	653427	bA15J10.2	GO:0000122|GO:0001658|GO:0001755|GO:0001822|GO:0003690|GO:0003705|GO:0005634|GO:0005667|GO:0005730|GO:0007389|GO:0007422|GO:0008134|GO:0008301|GO:0009790|GO:0030318|GO:0043565|GO:0045944|GO:0048484|GO:0048485|GO:0048846|GO:0048937|GO:0050935|GO:0051090|GO:0051216	protein-coding	forkhead box D4-like 5	chr9	70175707	70178815
FOXI1	0	0	-10.66	-3.41	10.66	down	2299	FKH10|FKHL10|FREAC-6|FREAC6|HFH-3|HFH3	GO:0003700|GO:0005634|GO:0006351|GO:0008301|GO:0009790|GO:0042472|GO:0043565|GO:0044212|GO:0045944	protein-coding	forkhead box I1	chr5	169532917	169536729
FOXN3	0	0	-12.91	-3.69	12.91	down	1112	C14orf116|CHES1|PRO1635	GO:0000077|GO:0000085|GO:0003700|GO:0005515|GO:0005634|GO:0006351|GO:0008022|GO:0043565|GO:0045892	protein-coding	forkhead box N3	chr14	89622516	90085494
FREM1	0	0	-36.67	-5.2	36.67	down	158326	BNAR|C9orf143|C9orf145|C9orf154|MOTA|TILRR|TRIGNO2	GO:0005604|GO:0007154|GO:0007160|GO:0016021|GO:0030246|GO:0046872|GO:0097094	protein-coding	FRAS1 related extracellular matrix 1	chr9	14734664	14910993
FREM3	0	0	-12.64	-3.66	12.64	down	166752		GO:0005604|GO:0007154|GO:0007155|GO:0016021|GO:0031012|GO:0046872	protein-coding	FRAS1 related extracellular matrix 3	chr4	144498561	144621828
FRG2B	0	0	-28.99	-4.86	28.99	down	441581		GO:0005634	protein-coding	FSHD region gene 2 family, member B	chr10	135438603	135440299
FRMPD2	0	0	-14.94	-3.9	14.94	down	143162	PDZD5C|PDZK4|PDZK5C	GO:0005515|GO:0005545|GO:0005737|GO:0005856|GO:0005923|GO:0016323|GO:0070830	protein-coding	FERM and PDZ domain containing 2	chr10	49364601	49482941
FSHR	0	0	-8.36	-3.06	8.36	down	2492	FSHRO|LGR1|ODG1	GO:0004963|GO:0005515|GO:0005886|GO:0007186|GO:0007283|GO:0007292|GO:0008406|GO:0008584|GO:0008585|GO:0016021|GO:0042699	protein-coding	follicle stimulating hormone receptor	chr2	49189296	49381666
FTH1P3	0	0	-12.05	-3.59	12.05	down	2498	FTHL3|FTHL3P		pseudo	ferritin, heavy polypeptide 1 pseudogene 3	chr2	27615490	27616443
FUT8	0	0	-13.98	-3.81	13.98	down	2530		GO:0000139|GO:0001701|GO:0005794|GO:0006487|GO:0006491|GO:0007179|GO:0007229|GO:0007585|GO:0008424|GO:0009312|GO:0016021|GO:0016477|GO:0017124|GO:0018279|GO:0032580|GO:0033578|GO:0036071|GO:0042355|GO:0043112|GO:0043687|GO:0044267	protein-coding	fucosyltransferase 8 (alpha (1,6) fucosyltransferase)	chr14	65877310	66210839
FZD4	0	0	-10.82	-3.44	10.82	down	8322	CD344|EVR1|FEVR|FZD4S|Fz-4|Fz4|FzE4|GPCR|hFz4	GO:0001570|GO:0004930|GO:0005515|GO:0005737|GO:0005886|GO:0005887|GO:0005911|GO:0007223|GO:0007420|GO:0007605|GO:0009790|GO:0009986|GO:0010812|GO:0016055|GO:0017147|GO:0019955|GO:0030165|GO:0030182|GO:0030947|GO:0031625|GO:0031987|GO:0034446|GO:0035426|GO:0042701|GO:0042803|GO:0042813|GO:0042995|GO:0043507|GO:0045893|GO:0046982|GO:0051091|GO:0060070|GO:0061299|GO:0061301|GO:0061304|GO:0071300	protein-coding	frizzled family receptor 4	chr11	86656717	86666440
FZD7	0	0	-18.54	-4.21	18.54	down	8324	FzE3	GO:0001944|GO:0004930|GO:0005515|GO:0005737|GO:0005886|GO:0006355|GO:0007199|GO:0007223|GO:0007409|GO:0007420|GO:0008406|GO:0010812|GO:0014834|GO:0016021|GO:0017147|GO:0019827|GO:0030165|GO:0030182|GO:0032589|GO:0033077|GO:0034446|GO:0035412|GO:0038031|GO:0042327|GO:0042666|GO:0042813|GO:0045177|GO:0045893|GO:0046330|GO:0048103|GO:0060054|GO:0060070|GO:0060231|GO:0071300	protein-coding	frizzled family receptor 7	chr2	202899310	202903160
GAB1	0	0	-21.53	-4.43	21.53	down	2549		GO:0004871|GO:0005070|GO:0005515|GO:0005543|GO:0005829|GO:0006979|GO:0007173|GO:0007257|GO:0007507|GO:0008283|GO:0008286|GO:0008543|GO:0008544|GO:0030334|GO:0038095|GO:0045087|GO:0048008|GO:0048011|GO:0048015|GO:0060711|GO:0070102	protein-coding	GRB2-associated binding protein 1	chr4	144257983	144395718
GABRR1	0	0	-24.45	-4.61	24.45	down	2569		GO:0004890|GO:0005230|GO:0005254|GO:0005886|GO:0005887|GO:0006810|GO:0007214|GO:0007268|GO:0030054|GO:0034220|GO:0034707|GO:0045211|GO:0055085	protein-coding	gamma-aminobutyric acid (GABA) A receptor, rho 1	chr6	89887223	89941007
GABRR2	0	0	-11.06	-3.47	11.06	down	2570		GO:0004890|GO:0005230|GO:0005254|GO:0005886|GO:0005887|GO:0006810|GO:0007165|GO:0007214|GO:0007268|GO:0007601|GO:0019904|GO:0030054|GO:0034220|GO:0034707|GO:0045211|GO:0055085	protein-coding	gamma-aminobutyric acid (GABA) A receptor, rho 2	chr6	89966840	90025018
GAD1	0	0	-11.79	-3.56	11.79	down	2571	CPSQ1|GAD|SCP	GO:0004351|GO:0005515|GO:0005622|GO:0005886|GO:0006538|GO:0006540|GO:0007268|GO:0007269|GO:0009449|GO:0012506|GO:0016595|GO:0018352|GO:0030170|GO:0042136|GO:0042493|GO:0046982|GO:0047485|GO:0061202	protein-coding	glutamate decarboxylase 1 (brain, 67kDa)	chr2	171673200	171717659
GAL3ST4	0	0	-9.06	-3.18	9.06	down	79690	GAL3ST-4	GO:0001733|GO:0006790|GO:0007267|GO:0009100|GO:0009311|GO:0016020|GO:0016021|GO:0030166|GO:0032580|GO:0050656|GO:0050694|GO:0050698	protein-coding	galactose-3-O-sulfotransferase 4	chr7	99756865	99766373
GALC	0	0	-10.55	-3.4	10.55	down	2581		GO:0004336|GO:0005764|GO:0005975|GO:0006665|GO:0006683|GO:0006687|GO:0043202|GO:0044281	protein-coding	galactosylceramidase	chr14	88304164	88460009
GALM	0	0	-9.39	-3.23	9.39	down	130589	IBD1	GO:0004034|GO:0005737|GO:0019318|GO:0030246	protein-coding	galactose mutarotase (aldose 1-epimerase)	chr2	38893052	38961909
GALNT15	0	0	-12.23	-3.61	12.23	down	117248	GALNACT15|GALNT13|GALNT7|GALNTL2|PIH5	GO:0000139|GO:0004653|GO:0016021|GO:0016266|GO:0030133|GO:0043687|GO:0044267	protein-coding	UDP-N-acetyl-alpha-D-galactosamine:polypeptide N-acetylgalactosaminyltransferase 15	chr3	15935569	16271253
GALNT6	0	0	-26.68	-4.74	26.68	down	11226	GALNAC-T6|GalNAcT6	GO:0000139|GO:0004653|GO:0005794|GO:0006493|GO:0016021|GO:0016266|GO:0043687|GO:0044267|GO:0048471	protein-coding	UDP-N-acetyl-alpha-D-galactosamine:polypeptide N-acetylgalactosaminyltransferase 6 (GalNAc-T6)	chr12	51745833	51785401
GALNTL5	0	0	-19.22	-4.26	19.22	down	168391	GALNACT19|GALNT15	GO:0000139|GO:0006486|GO:0016021|GO:0016757	protein-coding	UDP-N-acetyl-alpha-D-galactosamine:polypeptide N-acetylgalactosaminyltransferase-like 5	chr7	151653464	151717019
GANC	0	0	-14.17	-3.83	14.17	down	2595		GO:0004558|GO:0005975|GO:0030246|GO:0032450	protein-coding	glucosidase, alpha; neutral C	chr15	42565856	42645864
GAREML	0	0	-11.16	-3.48	11.16	down	150946	FAM59B		protein-coding	GRB2 associated, regulator of MAPK1-like	chr2	26395960	26412532
GARNL3	0	0	-29.63	-4.89	29.63	down	84253	bA356B19.1	GO:0005083|GO:0005096|GO:0051056	protein-coding	GTPase activating Rap/RanGAP domain-like 3	chr9	130025941	130155828
GATA2	0	0	-14.68	-3.88	14.68	down	2624	DCML|MONOMAC|NFE1B	GO:0000122|GO:0000980|GO:0001077|GO:0001158|GO:0001655|GO:0001709|GO:0001892|GO:0003682|GO:0003700|GO:0005515|GO:0005634|GO:0005654|GO:0005730|GO:0006351|GO:0006909|GO:0007596|GO:0008134|GO:0008270|GO:0021514|GO:0021533|GO:0021954|GO:0021983|GO:0035019|GO:0035065|GO:0035854|GO:0042472|GO:0043234|GO:0045599|GO:0045648|GO:0045650|GO:0045654|GO:0045746|GO:0045766|GO:0045944|GO:0048469|GO:0048663|GO:…	protein-coding	GATA binding protein 2	chr3	128198265	128212030
GATM	0	0	-19.44	-4.28	19.44	down	2628	AGAT|AT|CCDS3	GO:0005743|GO:0005758|GO:0006600|GO:0006601|GO:0006979|GO:0007584|GO:0009790|GO:0015068|GO:0016813|GO:0034641|GO:0042246|GO:0043434|GO:0044281|GO:0046689	protein-coding	glycine amidinotransferase (L-arginine:glycine amidinotransferase)	chr15	45653322	45670980
GATS	0	0	-13.13	-3.71	13.13	down	352954	STAG3OS		protein-coding	GATS, stromal antigen 3 opposite strand	chr7	99798278	99869855
GBAP1	0	0	-30.93	-4.95	30.93	down	2630	GBAP		pseudo	glucosidase, beta, acid pseudogene 1	chr1	155183616	155208441
GBP1	0	0	-22.47	-4.49	22.47	down	2633		GO:0000139|GO:0003924|GO:0005525|GO:0005576|GO:0005829|GO:0019221|GO:0042802|GO:0051607|GO:0060333	protein-coding	guanylate binding protein 1, interferon-inducible	chr1	89517987	89531043
GCC1	0	0	-22.05	-4.46	22.05	down	79571	GCC1P|GCC88	GO:0000042|GO:0000139|GO:0005515|GO:0005737|GO:0005794|GO:0005886	protein-coding	GRIP and coiled-coil domain containing 1	chr7	127220682	127225654
GCM1	0	0	-10.19	-3.35	10.19	down	8521	GCMA|hGCMa	GO:0003677|GO:0003700|GO:0005634|GO:0005667|GO:0006351|GO:0006355|GO:0008134|GO:0008270|GO:0009653|GO:0060018|GO:0060670|GO:0060706	protein-coding	glial cells missing homolog 1 (Drosophila)	chr6	52991760	53013624
GCM2	0	0	-18.52	-4.21	18.52	down	9247	GCMB|hGCMb	GO:0003677|GO:0005634|GO:0006351|GO:0006355|GO:0006874|GO:0007275|GO:0030154|GO:0030643|GO:0043066|GO:0043565|GO:0046872|GO:0060017|GO:0071310	protein-coding	glial cells missing homolog 2 (Drosophila)	chr6	10873456	10882098
GCNT1	0	0	-8.53	-3.09	8.53	down	2650	C2GNT|C2GNT-L|C2GNT1|G6NT|NACGT2|NAGCT2	GO:0000139|GO:0003829|GO:0005515|GO:0005615|GO:0005802|GO:0009101|GO:0016021|GO:0016266|GO:0031985|GO:0032868|GO:0043687|GO:0044267|GO:0048729|GO:0050901|GO:0060352|GO:0060993	protein-coding	glucosaminyl (N-acetyl) transferase 1, core 2	chr9	79034752	79122332
GCOM1	0	0	-9.32	-3.22	9.32	down	145781	GRINL1A|Gcom2|MYZAP|MYZAP-POLR2M|gcom		protein-coding	GRINL1A complex locus 1	chr15	57884102	58009755
GCSAML	0	0	-17.3	-4.11	17.3	down	148823	C1orf150		protein-coding	germinal center-associated, signaling and motility-like	chr1	247670394	247739848
GCSHP3	0	0	-31.3	-4.97	31.3	down	100329109			pseudo	glycine cleavage system protein H (aminomethyl carrier) pseudogene 3	chr2	206980297	206981296
GDF11	0	0	-8.05	-3.01	8.05	down	10220	BMP-11|BMP11	GO:0001501|GO:0001656|GO:0001657|GO:0005125|GO:0005575|GO:0005615|GO:0007399|GO:0007498|GO:0008083|GO:0008285|GO:0021512|GO:0031016|GO:0040007|GO:0045596|GO:0048469|GO:0048593	protein-coding	growth differentiation factor 11	chr12	56137064	56146665
GDPD4	0	0	-19.21	-4.26	19.21	down	220032	GDE6	GO:0006071|GO:0006629|GO:0008889|GO:0016021|GO:0046872	protein-coding	glycerophosphodiester phosphodiesterase domain containing 4	chr11	76927603	76998463
GFRA2	0	0	-15.38	-3.94	15.38	down	2675	GDNFRB|NRTNR-ALPHA|NTNRA|RETL2|TRNR2	GO:0005886|GO:0007169|GO:0007399|GO:0016167|GO:0019898|GO:0031225|GO:0035860	protein-coding	GDNF family receptor alpha 2	chr8	21549530	21771205
GHR	0	0	-28.68	-4.84	28.68	down	2690	GHBP	GO:0000187|GO:0000255|GO:0004903|GO:0005515|GO:0005576|GO:0005615|GO:0005634|GO:0005739|GO:0005886|GO:0005887|GO:0006101|GO:0006103|GO:0006105|GO:0006107|GO:0006549|GO:0006573|GO:0006600|GO:0006631|GO:0006897|GO:0007259|GO:0009755|GO:0009986|GO:0016021|GO:0017046|GO:0019530|GO:0019838|GO:0019898|GO:0019901|GO:0019903|GO:0031623|GO:0032094|GO:0032355|GO:0032869|GO:0032870|GO:0040014|GO:0040018|GO:…	protein-coding	growth hormone receptor	chr5	42423877	42721980
GIMAP4	0	0	-40.09	-5.33	40.09	down	55303	IAN-1|IAN1|IMAP4	GO:0005525|GO:0005634|GO:0005730|GO:0005829	protein-coding	GTPase, IMAP family member 4	chr7	150264458	150271041
GJA5	0	0	-19.06	-4.25	19.06	down	2702	ATFB11|CX40	GO:0001501|GO:0001525|GO:0003071|GO:0003151|GO:0003161|GO:0003174|GO:0003193|GO:0003281|GO:0003283|GO:0003284|GO:0003294|GO:0005887|GO:0005921|GO:0005922|GO:0014704|GO:0016264|GO:0030326|GO:0035050|GO:0035922|GO:0042312|GO:0048844|GO:0055077|GO:0055117|GO:0060307|GO:0060371|GO:0060373|GO:0060412|GO:0060413|GO:0086005|GO:0086014|GO:0086015|GO:0086053|GO:0086064|GO:0086069|GO:0086075|GO:0086077|GO:…	protein-coding	gap junction protein, alpha 5, 40kDa	chr1	147228332	147245484
GJB7	0	0	-25.84	-4.69	25.84	down	375519	CX25|bA136M9.1|connexin25	GO:0005922|GO:0007154|GO:0016021	protein-coding	gap junction protein, beta 7, 25kDa	chr6	87992697	88038996
GLDN	0	0	-15.64	-3.97	15.64	down	342035	CLOM|COLM|CRG-L2|CRGL2|UNC-112	GO:0005581|GO:0005615|GO:0005886|GO:0016021|GO:0032528|GO:0045162|GO:0086080	protein-coding	gliomedin	chr15	51633713	51700209
GLI2	0	0	-9.21	-3.2	9.21	down	2736	HPE9|THP1|THP2	GO:0000122|GO:0001501|GO:0001649|GO:0001701|GO:0001822|GO:0002076|GO:0003682|GO:0003700|GO:0005515|GO:0005634|GO:0005737|GO:0006351|GO:0006355|GO:0006915|GO:0007224|GO:0007389|GO:0007411|GO:0007418|GO:0007442|GO:0007507|GO:0008270|GO:0008283|GO:0008589|GO:0009612|GO:0009913|GO:0009954|GO:0016020|GO:0016607|GO:0021508|GO:0021513|GO:0021517|GO:0021696|GO:0021775|GO:0021776|GO:0021938|GO:0021965|GO:…	protein-coding	GLI family zinc finger 2	chr2	121493199	121750229
GLI3	0	0	-22.85	-4.51	22.85	down	2737	ACLS|GCPS|GLI3-190|GLI3FL|PAP-A|PAPA|PAPA1|PAPB|PHS|PPDIV	GO:0000122|GO:0001656|GO:0001658|GO:0001701|GO:0002052|GO:0003682|GO:0003700|GO:0005515|GO:0005634|GO:0005730|GO:0005737|GO:0005829|GO:0005929|GO:0006351|GO:0007224|GO:0007411|GO:0007442|GO:0007507|GO:0008013|GO:0008285|GO:0009952|GO:0009954|GO:0016485|GO:0016592|GO:0016607|GO:0017053|GO:0021631|GO:0021775|GO:0021776|GO:0021798|GO:0021801|GO:0021861|GO:0022018|GO:0030318|GO:0030324|GO:0032332|GO:…	protein-coding	GLI family zinc finger 3	chr7	42000548	42276618
GLIS3-AS1	0	0	-9.02	-3.17	9.02	down	84850	C9orf70		ncRNA	GLIS3 antisense RNA 1	chr9	3898646	3901248
GLRX	0	0	-10.46	-3.39	10.46	down	2745	GRX|GRX1	GO:0005634|GO:0005739|GO:0005829|GO:0009055|GO:0015035|GO:0015038|GO:0015949|GO:0044281|GO:0045454|GO:0047485|GO:0055086	protein-coding	glutaredoxin (thioltransferase)	chr5	95149553	95158577
GMFB	0	0	-8.16	-3.03	8.16	down	2764	GMF	GO:0003779|GO:0004860|GO:0004871|GO:0005622|GO:0006468|GO:0006469|GO:0007165|GO:0007399|GO:0008047|GO:0008083|GO:0043085	protein-coding	glia maturation factor, beta	chr14	54941209	54955744
GMPPB	0	0	-8.17	-3.03	8.17	down	29925	MDDGA14|MDDGB14|MDDGC14	GO:0004475|GO:0005525|GO:0005737|GO:0005739|GO:0006488|GO:0009298|GO:0018279|GO:0043687|GO:0044267	protein-coding	GDP-mannose pyrophosphorylase B	chr3	49758932	49761384
GMPR	0	0	-9.73	-3.28	9.73	down	2766	GMPR1	GO:0003920|GO:0005829|GO:0006144|GO:0009117|GO:0009409|GO:0043101|GO:0044281|GO:0046872|GO:0055086	protein-coding	guanosine monophosphate reductase	chr6	16238811	16295780
GNAQ	0	0	-13.51	-3.76	13.51	down	2776	CMC1|G-ALPHA-q|GAQ|SWS	GO:0001501|GO:0001508|GO:0001664|GO:0003924|GO:0004871|GO:0005096|GO:0005515|GO:0005525|GO:0005737|GO:0005765|GO:0005834|GO:0005886|GO:0006469|GO:0007189|GO:0007202|GO:0007215|GO:0007507|GO:0007596|GO:0007610|GO:0009791|GO:0016322|GO:0021884|GO:0030168|GO:0031234|GO:0031683|GO:0031965|GO:0035412|GO:0042733|GO:0043547|GO:0045634|GO:0046872|GO:0048066|GO:0050821|GO:0060158	protein-coding	guanine nucleotide binding protein (G protein), q polypeptide	chr9	80332242	80646219
GNN	0	0	-29.8	-4.9	29.8	down	253724		GO:0005737	pseudo	Grp94 neighboring nucleotidase pseudogene	chr12	104237527	104323989
GNPDA1	0	0	-40.09	-5.33	40.09	down	10007	GNP1|GNPDA|GNPI|GPI|HLN	GO:0004342|GO:0005737|GO:0005975|GO:0006043|GO:0006044|GO:0006091|GO:0007338|GO:0016787	protein-coding	glucosamine-6-phosphate deaminase 1	chr5	141380234	141392620
GOLGA2P5	0	0	-28.36	-4.83	28.36	down	55592	GOLGA2B|GOLGA2L1	GO:0005794	pseudo	golgin A2 pseudogene 5	chr12	100550175	100567121
GOLGA6L2	0	0	-37.45	-5.23	37.45	down	283685	CT105		protein-coding	golgin A6 family-like 2	chr15	23684612	23692390
GOLGA8DP	0	0	-19.14	-4.26	19.14	down	100132979	GOLGA8D	GO:0005794	pseudo	golgin A8 family, member D, pseudogene	chr15	22702285	22715728
GOLGA8F	0	0	-24.02	-4.59	24.02	down	100132565			pseudo	golgin A8 family, member F	chr15	28623784	28637171
GOLGA8J	0	0	-32.29	-5.01	32.29	down	653073.chr15.1		GO:0005794	protein-coding	golgin A8 family, member J	chr15	30375894	30385302
GOLPH3	0	0	-11.53	-3.53	11.53	down	64083	GOPP1|GPP34|MIDAS	GO:0005515|GO:0005737|GO:0005739|GO:0005758|GO:0005768|GO:0005802|GO:0005829|GO:0005886|GO:0007030|GO:0008283|GO:0009101|GO:0009306|GO:0010467|GO:0010821|GO:0016477|GO:0019899|GO:0030032|GO:0031965|GO:0031985|GO:0032008|GO:0032580|GO:0043001|GO:0045053|GO:0048194|GO:0050714|GO:0050901|GO:0060352|GO:0070273	protein-coding	golgi phosphoprotein 3 (coat-protein)	chr5	32124824	32174425
GORAB	0	0	-16.92	-4.08	16.92	down	92344	GO|NTKLBP1|SCYL1BP1	GO:0005515|GO:0005634|GO:0005730|GO:0005737|GO:0005794	protein-coding	golgin, RAB6-interacting	chr1	170501263	170522974
GPATCH2L	0	0	-13.48	-3.75	13.48	down	55668	C14orf118	GO:0005515	protein-coding	G patch domain containing 2-like	chr14	76618259	76669134
GPBAR1	0	0	-10.23	-3.35	10.23	down	151306	BG37|GPCR19|GPR131|M-BAR|TGR5	GO:0005737|GO:0005886|GO:0016021|GO:0038181|GO:0038182|GO:0038184	protein-coding	G protein-coupled bile acid receptor 1	chr2	219125738	219128582
GPD1	0	0	-9.15	-3.19	9.15	down	2819	GPD-C|GPDH-C|HTGTI	GO:0004367|GO:0004368|GO:0005737|GO:0005739|GO:0005829|GO:0006094|GO:0006116|GO:0006644|GO:0006654|GO:0009331|GO:0019432|GO:0042803|GO:0044255|GO:0044281|GO:0046168|GO:0046474|GO:0051287|GO:0071320|GO:0071356	protein-coding	glycerol-3-phosphate dehydrogenase 1 (soluble)	chr12	50497602	50505103
GPD1L	0	0	-12.57	-3.65	12.57	down	23171	GPD1-L	GO:0002027|GO:0004367|GO:0005737|GO:0005829|GO:0005886|GO:0005975|GO:0006644|GO:0006654|GO:0006734|GO:0009331|GO:0010765|GO:0017080|GO:0019432|GO:0019674|GO:0033137|GO:0042803|GO:0044255|GO:0044281|GO:0044325|GO:0046168|GO:0046474|GO:0051287|GO:0060373|GO:0086005|GO:0090038|GO:2000010|GO:2000649	protein-coding	glycerol-3-phosphate dehydrogenase 1-like	chr3	32148003	32210207
GPN3	0	0	-15.87	-3.99	15.87	down	51184	ATPBD1C	GO:0005525|GO:0043234	protein-coding	GPN-loop GTPase 3	chr12	110890291	110906526
GPR1	0	0	-32.48	-5.02	32.48	down	2825		GO:0004930|GO:0005887|GO:0007186	protein-coding	G protein-coupled receptor 1	chr2	207040042	207082771
GPR124	0	0	-11.65	-3.54	11.65	down	25960	TEM5	GO:0002040|GO:0004930|GO:0005886|GO:0007186|GO:0007218|GO:0007417|GO:0009986|GO:0010595|GO:0016021|GO:0043542|GO:0045765|GO:0050920|GO:0090210|GO:1900747	protein-coding	G protein-coupled receptor 124	chr8	37654401	37701504
GPR133	0	0	-67.73	-6.08	67.73	down	283383	PGR25	GO:0004930|GO:0005886|GO:0007186|GO:0007218|GO:0016021	protein-coding	G protein-coupled receptor 133	chr12	131438452	131626008
GPR137B	0	0	-12.2	-3.61	12.2	down	7107	TM7SF1	GO:0005765|GO:0005887|GO:0016020	protein-coding	G protein-coupled receptor 137B	chr1	236305832	236372209
GPR18	0	0	-18.65	-4.22	18.65	down	2841		GO:0004930|GO:0005886|GO:0007186|GO:0016021	protein-coding	G protein-coupled receptor 18	chr13	99906967	99910840
GPR63	0	0	-16.76	-4.07	16.76	down	81491	PSP24(beta)|PSP24B	GO:0003674|GO:0004930|GO:0005886|GO:0008150|GO:0016020|GO:0016021	protein-coding	G protein-coupled receptor 63	chr6	97241998	97285353
GPR65	0	0	-24.21	-4.6	24.21	down	8477	TDAG8|hTDAG8	GO:0004930|GO:0005886|GO:0005887|GO:0006915|GO:0006955|GO:0007186|GO:0007275|GO:0010447|GO:0030819|GO:0031532|GO:0032862|GO:0051496	protein-coding	G protein-coupled receptor 65	chr14	88471468	88481155
GPR84	0	0	-19.46	-4.28	19.46	down	53831	EX33|GPCR4	GO:0004930|GO:0005886|GO:0008150|GO:0016021	protein-coding	G protein-coupled receptor 84	chr12	54756229	54758270
GPR85	0	0	-10.31	-3.37	10.31	down	54329	SREB|SREB2	GO:0004930|GO:0005886|GO:0007165|GO:0016021	protein-coding	G protein-coupled receptor 85	chr7	112720468	112727833
GPR89C	0	0	-20.31	-4.34	20.31	down	728932		GO:0016021	protein-coding	G protein-coupled receptor 89C	chr1	145883868	145924049
GPRIN2	0	0	-14.61	-3.87	14.61	down	9721	GRIN2|KIAA0514	GO:0005515	protein-coding	G protein regulated inducer of neurite outgrowth 2	chr10	46993546	47000568
GPSM2	0	0	-12.62	-3.66	12.62	down	29899	CMCS|DFNB82|LGN|PINS	GO:0000132|GO:0005092|GO:0005515|GO:0005634|GO:0005730|GO:0005737|GO:0005938|GO:0007186|GO:0008277|GO:0042802|GO:0045177|GO:0060487	protein-coding	G-protein signaling modulator 2	chr1	109419603	109476957
GPX6	0	0	-10.94	-3.45	10.94	down	257202	GPX5p|GPXP3|GPx-6|GSHPx-6|dJ1186N24|dJ1186N24.1	GO:0004602|GO:0005576|GO:0006979	protein-coding	glutathione peroxidase 6 (olfactory)	chr6	28471073	28483570
GRAMD1C	0	0	-50.11	-5.65	50.11	down	54762		GO:0016021	protein-coding	GRAM domain containing 1C	chr3	113547029	113666021
GRB14	0	0	-14.5	-3.86	14.5	down	2888		GO:0000139|GO:0005070|GO:0005543|GO:0005737|GO:0005829|GO:0005886|GO:0007165|GO:0007596|GO:0010008|GO:0043231|GO:0050900	protein-coding	growth factor receptor-bound protein 14	chr2	165349323	165478360
GRHL1	0	0	-16.76	-4.07	16.76	down	29841	LBP32|MGR|NH32|TFCP2L2	GO:0003677|GO:0005634|GO:0005654|GO:0005737|GO:0005794|GO:0006351|GO:0006355|GO:0007275|GO:0044255|GO:0044281	protein-coding	grainyhead-like 1 (Drosophila)	chr2	10091792	10142412
GRID1	0	0	-17.1	-4.1	17.1	down	2894	GluD1	GO:0004970|GO:0005234|GO:0016021|GO:0030054|GO:0045211	protein-coding	glutamate receptor, ionotropic, delta 1	chr10	87359312	88126250
GRIK2	0	0	-21.48	-4.43	21.48	down	2898	EAA4|GLR6|GLUK6|GLUR6|GluK2|MRT6	GO:0001662|GO:0005234|GO:0005886|GO:0005887|GO:0006810|GO:0006874|GO:0006886|GO:0007215|GO:0007268|GO:0015277|GO:0019228|GO:0030054|GO:0032983|GO:0035249|GO:0042734|GO:0043025|GO:0043524|GO:0045211|GO:0048169|GO:0048172|GO:0050804|GO:0050806|GO:0051967|GO:0060079|GO:0060080	protein-coding	glutamate receptor, ionotropic, kainate 2	chr6	101841382	102517958
GRIN2B	0	0	-8.99	-3.17	8.99	down	2904	GluN2B|MRD6|NMDAR2B|NR2B|hNR3	GO:0001662|GO:0001701|GO:0001964|GO:0001967|GO:0004972|GO:0005234|GO:0005262|GO:0005515|GO:0005886|GO:0005887|GO:0006810|GO:0007215|GO:0007268|GO:0007423|GO:0007611|GO:0007612|GO:0007613|GO:0008021|GO:0008270|GO:0009986|GO:0014069|GO:0016594|GO:0017146|GO:0030054|GO:0043005|GO:0045211|GO:0045471|GO:0048167|GO:0048266|GO:0050966|GO:0060079	protein-coding	glutamate receptor, ionotropic, N-methyl D-aspartate 2B	chr12	13714410	14133022
GRIN3A	0	0	-9.94	-3.31	9.94	down	116443	GluN3A|NMDAR-L|NR3A	GO:0004972|GO:0005234|GO:0005262|GO:0005515|GO:0006816|GO:0014069|GO:0016020|GO:0016021|GO:0016358|GO:0016594|GO:0017146|GO:0030054|GO:0042165|GO:0042802|GO:0043005|GO:0043025|GO:0045202|GO:0045211|GO:0045471|GO:0048511|GO:0051721|GO:0060134	protein-coding	glutamate receptor, ionotropic, N-methyl-D-aspartate 3A	chr9	104331634	104500862
GRIP1	0	0	-11.45	-3.52	11.45	down	23426	GRIP	GO:0003713|GO:0005515|GO:0005783|GO:0005829|GO:0005886|GO:0007268|GO:0008013|GO:0008022|GO:0008104|GO:0016023|GO:0030054|GO:0030159|GO:0030425|GO:0030521|GO:0035556|GO:0043005|GO:0045121|GO:0045211|GO:0045893|GO:0050681|GO:0055037	protein-coding	glutamate receptor interacting protein 1	chr12	66741211	67197894
GRM6	0	0	-12.47	-3.64	12.47	down	2916	CSNB1B|GPRC1F|MGLUR6|mGlu6	GO:0000139|GO:0001640|GO:0004930|GO:0005515|GO:0005789|GO:0005886|GO:0005887|GO:0007216|GO:0007268|GO:0007626|GO:0008066|GO:0009584|GO:0030425|GO:0035841|GO:0042803|GO:0050908|GO:0060041|GO:0090280	protein-coding	glutamate receptor, metabotropic 6	chr5	178405330	178422124
GRM7	0	0	-15.16	-3.92	15.16	down	2917	GLUR7|GPRC1G|MGLU7|MGLUR7	GO:0001642|GO:0001661|GO:0001662|GO:0005245|GO:0005246|GO:0005509|GO:0005886|GO:0005887|GO:0005938|GO:0007194|GO:0007196|GO:0007268|GO:0007605|GO:0007608|GO:0007614|GO:0008066|GO:0010855|GO:0014050|GO:0016021|GO:0016595|GO:0030165|GO:0030424|GO:0030425|GO:0030534|GO:0030818|GO:0032279|GO:0042734|GO:0043198|GO:0045211|GO:0048786|GO:0070905	protein-coding	glutamate receptor, metabotropic 7	chr3	6902802	7783218
GRM8	0	0	-15.44	-3.95	15.44	down	2918	GLUR8|GPRC1H|MGLUR8|mGlu8	GO:0001642|GO:0004930|GO:0005886|GO:0005887|GO:0007196|GO:0007601|GO:0007608|GO:0008066|GO:0030818	protein-coding	glutamate receptor, metabotropic 8	chr7	126078652	126893147
GRXCR1	0	0	-10.36	-3.37	10.36	down	389207	DFNB25	GO:0003674|GO:0007605|GO:0009055|GO:0010923|GO:0015035|GO:0032420|GO:0042491|GO:0045454|GO:0048563|GO:0060091|GO:0060118|GO:0060119|GO:0060122	protein-coding	glutaredoxin, cysteine rich 1	chr4	42895283	43032675
GRXCR2	0	0	-8.45	-3.08	8.45	down	643226		GO:0031072|GO:0051082	protein-coding	glutaredoxin, cysteine rich 2	chr5	145239296	145252531
GSDMD	0	0	-16.41	-4.04	16.41	down	79792	DF5L|DFNA5L|GSDMDC1	GO:0031668	protein-coding	gasdermin D	chr8	144635557	144645231
GSTM5	0	0	-41.2	-5.36	41.2	down	2949	GSTM5-5|GTM5	GO:0004364|GO:0005829|GO:0006749|GO:0006805|GO:0044281|GO:1901687	protein-coding	glutathione S-transferase mu 5	chr1	110254864	110260890
GSTO1	0	0	-8.72	-3.12	8.72	down	9446	GSTO 1-1|GSTTLp28|P28|SPG-R	GO:0004364|GO:0005737|GO:0005829|GO:0006805|GO:0010880|GO:0010881|GO:0014810|GO:0016491|GO:0019852|GO:0042178|GO:0044281|GO:0045174|GO:0050610|GO:0060315|GO:0060316|GO:0071243|GO:1901687	protein-coding	glutathione S-transferase omega 1	chr10	106013952	106027222
GTPBP10	0	0	-17.37	-4.12	17.37	down	85865	ObgH2	GO:0000287|GO:0003924|GO:0005525|GO:0005694|GO:0005730|GO:0005739|GO:0042254	protein-coding	GTP-binding protein 10 (putative)	chr7	89969690	90020769
GYPC	0	0	-12.75	-3.67	12.75	down	2995	CD236|CD236R|GE|GPC|GPD|GYPD|PAS-2|PAS-2'	GO:0005515|GO:0005886|GO:0005887|GO:0030863	protein-coding	glycophorin C (Gerbich blood group)	chr2	127413511	127454251
GYS2	0	0	-24.78	-4.63	24.78	down	2998		GO:0004373|GO:0005737|GO:0005829|GO:0005856|GO:0005938|GO:0005975|GO:0005978|GO:0006006|GO:0006091|GO:0009749|GO:0030864|GO:0042803|GO:0043265|GO:0044281	protein-coding	glycogen synthase 2 (liver)	chr12	21689123	21757781
H19	0	0	-12.19	-3.61	12.19	down	283120	ASM|ASM1|BWS|D11S813E|LINC00008|NCRNA00008|PRO2605|WT2		ncRNA	H19, imprinted maternally expressed transcript (non-protein coding)	chr11	2016406	2019065
H1FNT	0	0	-58.19	-5.86	58.19	down	341567	H1T2	GO:0000790|GO:0003677|GO:0005524|GO:0007275|GO:0007290|GO:0030261|GO:0035092	protein-coding	H1 histone family, member N, testis-specific	chr12	48722763	48724062
H3F3A	0	0	-19.73	-4.3	19.73	down	3020	H3.3A|H3F3		protein-coding	H3 histone, family 3A	chr1	226250408	226259703
HAND2	0	0	-40.16	-5.33	40.16	down	9464	DHAND2|Hed|Thing2|bHLHa26|dHand	GO:0000790|GO:0000977|GO:0001077|GO:0001525|GO:0001701|GO:0001947|GO:0001967|GO:0003007|GO:0003219|GO:0003253|GO:0003266|GO:0003357|GO:0003680|GO:0003713|GO:0005515|GO:0005667|GO:0006355|GO:0006915|GO:0007507|GO:0007512|GO:0008134|GO:0010463|GO:0010667|GO:0014032|GO:0033613|GO:0042475|GO:0042733|GO:0042803|GO:0043234|GO:0043392|GO:0043433|GO:0043586|GO:0044212|GO:0045668|GO:0045893|GO:0045944|GO:…	protein-coding	heart and neural crest derivatives expressed 2	chr4	174447652	174451378
HARS2	0	0	-45.66	-5.51	45.66	down	23438	HARSL|HARSR|HO3|PRLTS2	GO:0004821|GO:0005524|GO:0005737|GO:0005759|GO:0006412|GO:0006418|GO:0006427|GO:0010467	protein-coding	histidyl-tRNA synthetase 2, mitochondrial	chr5	140071018	140078890
HBG2	0	0	-9.35	-3.22	9.35	down	3048	TNCY	GO:0005344|GO:0005506|GO:0005829|GO:0005833|GO:0007596|GO:0019825|GO:0020037	protein-coding	hemoglobin, gamma G	chr11	5269502	5276395
HCRTR1	0	0	-16.68	-4.06	16.68	down	3061	OX1R	GO:0004930|GO:0005886|GO:0005887|GO:0007218|GO:0007268|GO:0007631|GO:0016499|GO:0017046	protein-coding	hypocretin (orexin) receptor 1	chr1	32083301	32098119
HDAC9	0	0	-14.24	-3.83	14.24	down	9734	HD7|HD7b|HD9|HDAC|HDAC7|HDAC7B|HDAC9B|HDAC9FL|HDRP|MITR	GO:0000118|GO:0000122|GO:0003714|GO:0004407|GO:0005080|GO:0005515|GO:0005634|GO:0005654|GO:0005667|GO:0005737|GO:0006351|GO:0006954|GO:0007219|GO:0007507|GO:0008134|GO:0016575|GO:0030183|GO:0032041|GO:0032869|GO:0033558|GO:0034983|GO:0035097|GO:0042113|GO:0042826|GO:0045892|GO:0046872|GO:0046969|GO:0046970|GO:0048742|GO:0051153|GO:0070491|GO:0070932|GO:0070933|GO:0090050|GO:0097372	protein-coding	histone deacetylase 9	chr7	18126572	19036992
HELB	0	0	-17.92	-4.16	17.92	down	92797	hDHB	GO:0005524|GO:0005658|GO:0006260|GO:0006269|GO:0017116|GO:0043141	protein-coding	helicase (DNA) B	chr12	66696335	66737423
HERC5	0	0	-12.82	-3.68	12.82	down	51191	CEB1|CEBP1	GO:0000079|GO:0004842|GO:0005515|GO:0005634|GO:0005737|GO:0005829|GO:0019221|GO:0032020|GO:0032480|GO:0042296|GO:0042787|GO:0045087|GO:0048471|GO:0050688|GO:0051607	protein-coding	HECT and RLD domain containing E3 ubiquitin protein ligase 5	chr4	89378268	89427319
HINFP	0	0	-15.48	-3.95	15.48	down	25988	HiNF-P|MIZF|ZNF743	GO:0000077|GO:0000082|GO:0000083|GO:0001701|GO:0003677|GO:0003682|GO:0003700|GO:0003713|GO:0005515|GO:0005634|GO:0005654|GO:0005730|GO:0006281|GO:0006351|GO:0006355|GO:0010468|GO:0010628|GO:0010629|GO:0015030|GO:0019899|GO:0042393|GO:0044212|GO:0045184|GO:0045445|GO:0045892|GO:0045893|GO:0046872	protein-coding	histone H4 transcription factor	chr11	118992233	119005765
HIPK1	0	0	-12.58	-3.65	12.58	down	204851	Myak|Nbak2	GO:0001654|GO:0004674|GO:0005515|GO:0005524|GO:0005634|GO:0005737|GO:0006351|GO:0006355|GO:0007224|GO:0008284|GO:0009952|GO:0010803|GO:0010842|GO:0016605|GO:0016607|GO:0016926|GO:0030182|GO:0042771|GO:0042802|GO:0045766|GO:0048596|GO:0060059|GO:0060216|GO:0060235|GO:0061072|GO:0072577|GO:0097191	protein-coding	homeodomain interacting protein kinase 1	chr1	114471996	114520491
HIST1H2AL	0	0	-8.15	-3.03	8.15	down	8332	H2A.i|H2A/i|H2AFI|dJ193B12.9		protein-coding	histone cluster 1, H2al	chr6	27833107	27833576
HIST1H2BJ	0	0	-22.47	-4.49	22.47	down	8970	H2B/r|H2BFR|H2BJ	GO:0000786|GO:0003677|GO:0005634|GO:0006334|GO:0042742|GO:0046982	protein-coding	histone cluster 1, H2bj	chr6	27092762	27100575
HIST1H4A	0	0	-64.78	-6.02	64.78	down	8359	H4FA		protein-coding	histone cluster 1, H4a	chr6	26021907	26022278
HIST2H2BF	0	0	-19.16	-4.26	19.16	down	440689		GO:0000786|GO:0003677|GO:0005634|GO:0006334|GO:0046982	protein-coding	histone cluster 2, H2bf	chr1	149754245	149783928
HIST3H2BB	0	0	-35.73	-5.16	35.73	down	128312	H2Bb	GO:0000786|GO:0003677|GO:0005634|GO:0006334|GO:0046982	protein-coding	histone cluster 3, H2bb	chr1	228645808	228646259
HLA-DPB1	0	0	-13.42	-3.75	13.42	down	3115	DPB1|HLA-DP|HLA-DP1B|HLA-DPB	GO:0000139|GO:0005765|GO:0005886|GO:0010008|GO:0012507|GO:0019221|GO:0019886|GO:0030658|GO:0030666|GO:0030669|GO:0031295|GO:0032588|GO:0042613|GO:0050852|GO:0060333|GO:0071556	protein-coding	major histocompatibility complex, class II, DP beta 1	chr6	33043703	33057473
HLA-DQA1	0	0	-42.86	-5.42	42.86	down	3117	CD|CELIAC1|DQ-A1|GSE|HLA-DQA	GO:0000139|GO:0005765|GO:0005886|GO:0005887|GO:0006955|GO:0010008|GO:0012507|GO:0019221|GO:0019886|GO:0030658|GO:0030666|GO:0030669|GO:0031295|GO:0032395|GO:0032588|GO:0042613|GO:0050852|GO:0060333|GO:0071556	protein-coding	major histocompatibility complex, class II, DQ alpha 1	chr6	32605183	32614839
HLA-K	0	0	-15.1	-3.92	15.1	down	3138	HLA-70|HLA70|HLAK		pseudo	major histocompatibility complex, class I, K (pseudogene)	chr6	29894106	29897504
HLTF	0	0	-21.61	-4.43	21.61	down	6596	HIP116|HIP116A|HLTF1|RNF80|SMARCA3|SNF2L3|ZBU1	GO:0003677|GO:0004386|GO:0005515|GO:0005524|GO:0005634|GO:0005654|GO:0005730|GO:0005737|GO:0006351|GO:0006355|GO:0006357|GO:0008270|GO:0016567|GO:0016568|GO:0016874|GO:0016887	protein-coding	helicase-like transcription factor	chr3	148747904	148804341
HMBS	0	0	-9.59	-3.26	9.59	down	3145	PBG-D|PBGD|PORC|UPS	GO:0004418|GO:0005829|GO:0006778|GO:0006782|GO:0006783|GO:0018160|GO:0044281	protein-coding	hydroxymethylbilane synthase	chr11	118955587	118964259
HMGXB3	0	0	-26.55	-4.73	26.55	down	22993	HMGX3|SMF	GO:0003677|GO:0005575|GO:0005634|GO:0008150|GO:0016301|GO:0016310	protein-coding	HMG box domain containing 3	chr5	149380169	149432706
HNRNPA3P1	0	0	-25.97	-4.7	25.97	down	10151	D10S102|FBRNP|HNRPA3|HNRPA3P1		pseudo	heterogeneous nuclear ribonucleoprotein A3 pseudogene 1	chr10	44282860	44285865
HOXA1	0	0	-20.92	-4.39	20.92	down	3198	BSAS|HOX1|HOX1F	GO:0003700|GO:0005515|GO:0005634|GO:0006351|GO:0007275|GO:0007605|GO:0007634|GO:0008045|GO:0009653|GO:0009952|GO:0021569|GO:0021570|GO:0021571|GO:0021599|GO:0021612|GO:0021754|GO:0021953|GO:0042473|GO:0043565|GO:0045944|GO:0048702|GO:0048839|GO:0048844|GO:0050795|GO:0050890|GO:0050905|GO:0060840|GO:0060876|GO:0090102|GO:0090103	protein-coding	homeobox A1	chr7	27132614	27135625
HOXA10-HOXA9	0	0	-26.01	-4.7	26.01	down	100534589			ncRNA	HOXA10-HOXA9 readthrough	chr7	27202057	27219880
HOXA6	0	0	-27.78	-4.8	27.78	down	3203	HOX1|HOX1.2|HOX1B	GO:0003700|GO:0005634|GO:0006351|GO:0009952|GO:0043565|GO:0048704	protein-coding	homeobox A6	chr7	27185202	27187393
HOXA9	0	0	-9.39	-3.23	9.39	down	3205	ABD-B|HOX1|HOX1.7|HOX1G	GO:0003700|GO:0005515|GO:0005634|GO:0005667|GO:0005737|GO:0006351|GO:0007275|GO:0009952|GO:0009954|GO:0019899|GO:0030879|GO:0035115|GO:0042118|GO:0043565|GO:0045638|GO:0048706|GO:0060216	protein-coding	homeobox A9	chr7	27202057	27205149
HOXD1	0	0	-10.89	-3.44	10.89	down	3231	HOX4|HOX4G|Hox-4.7	GO:0003700|GO:0005634|GO:0006351|GO:0043565|GO:0048706	protein-coding	homeobox D1	chr2	177053307	177055635
HOXD3	0	0	-12.3	-3.62	12.3	down	3232	HOX1D|HOX4|HOX4A|Hox-4.1	GO:0003700|GO:0005515|GO:0005634|GO:0006351|GO:0007160|GO:0007219|GO:0009952|GO:0010628|GO:0021615|GO:0030878|GO:0043565|GO:0045666|GO:0048704|GO:0051216	protein-coding	homeobox D3	chr2	177001340	177037826
HOXD8	0	0	-27.39	-4.78	27.39	down	3234	HOX4|HOX4E|HOX5.4	GO:0000122|GO:0003700|GO:0005634|GO:0006351|GO:0006355|GO:0008595|GO:0043565|GO:0048705	protein-coding	homeobox D8	chr2	176994422	176997423
HPSE2	0	0	-57.55	-5.85	57.55	down	60495	HPA2|HPR2|UFS|UFS1	GO:0005578|GO:0005622|GO:0005886|GO:0005975|GO:0006027|GO:0008150|GO:0030203|GO:0030305|GO:0043395|GO:0044281	protein-coding	heparanase 2	chr10	100216834	100995632
HRASLS2	0	0	-16.46	-4.04	16.46	down	54979	PLA1/2-2	GO:0005737|GO:0016021|GO:0016042|GO:0016746|GO:0016787	protein-coding	HRAS-like suppressor 2	chr11	63320242	63330855
HRH2	0	0	-19.72	-4.3	19.72	down	3274	H2R	GO:0001697|GO:0001698|GO:0003382|GO:0004969|GO:0005886|GO:0005887|GO:0006955|GO:0007187|GO:0007613|GO:0008542|GO:0045907|GO:0048167|GO:0048565|GO:0048732	protein-coding	histamine receptor H2	chr5	175085040	175113245
HS1BP3	0	0	-12.44	-3.64	12.44	down	64342	ETM2|HS1-BP3	GO:0007154|GO:0035091	protein-coding	HCLS1 binding protein 3	chr2	20817564	20850864
HSPA1B	0	0	-10.58	-3.4	10.58	down	3304	HSP70-1B|HSP70-2	GO:0001618|GO:0005515|GO:0005524|GO:0005634|GO:0005737|GO:0005739|GO:0005783|GO:0005829|GO:0006402|GO:0006986|GO:0008180|GO:0008285|GO:0010467|GO:0016070|GO:0016071|GO:0016234|GO:0016235|GO:0016607|GO:0030308|GO:0030529|GO:0031625|GO:0042026|GO:0043066|GO:0044183|GO:0045648|GO:0047485|GO:0048471|GO:0051082|GO:0090084|GO:2001240	protein-coding	heat shock 70kDa protein 1B	chr6	31795512	31798031
HSPB8	0	0	-30.66	-4.94	30.66	down	26353	CMT2L|DHMN2|E2IG1|H11|HMN2|HMN2A|HSP22	GO:0004672|GO:0005515|GO:0005622|GO:0005634|GO:0005737|GO:0006950|GO:0008150|GO:0008219|GO:0042802	protein-coding	heat shock 22kDa protein 8	chr12	119616595	119632551
HTATIP2	0	0	-11.28	-3.5	11.28	down	10553	CC3|SDR44U1|TIP30	GO:0001525|GO:0003713|GO:0005515|GO:0005634|GO:0005635|GO:0005737|GO:0006357|GO:0006915|GO:0016491|GO:0019048|GO:0030154|GO:0043066|GO:0045765|GO:0051170	protein-coding	HIV-1 Tat interactive protein 2, 30kDa	chr11	20385231	20405329
HTR1F	0	0	-19.16	-4.26	19.16	down	3355	5-HT-1F|5-HT1F|5HT6|HTR1EL|MR77	GO:0004993|GO:0005886|GO:0005887|GO:0007187|GO:0007193|GO:0007210|GO:0007268|GO:0051378	protein-coding	5-hydroxytryptamine (serotonin) receptor 1F, G protein-coupled	chr3	87959370	88042919
HTR2B	0	0	-12.7	-3.67	12.7	down	3357	5-HT(2B)|5-HT2B	GO:0001755|GO:0001819|GO:0001938|GO:0001965|GO:0002031|GO:0003007|GO:0003300|GO:0004435|GO:0004993|GO:0005099|GO:0005262|GO:0005737|GO:0005886|GO:0005887|GO:0006182|GO:0006874|GO:0007186|GO:0007202|GO:0007205|GO:0007210|GO:0007610|GO:0008144|GO:0008284|GO:0010507|GO:0010513|GO:0014033|GO:0014065|GO:0014827|GO:0016310|GO:0019722|GO:0030054|GO:0042310|GO:0042493|GO:0043005|GO:0043066|GO:0043123|GO:…	protein-coding	5-hydroxytryptamine (serotonin) receptor 2B, G protein-coupled	chr2	231972950	231989824
HTR3C	0	0	-11.1	-3.47	11.1	down	170572		GO:0005230|GO:0005886|GO:0016021|GO:0034220|GO:0055085	protein-coding	5-hydroxytryptamine (serotonin) receptor 3C, ionotropic	chr3	183770835	183778461
HTRA4	0	0	-10.18	-3.35	10.18	down	203100		GO:0001558|GO:0004175|GO:0004252|GO:0005520|GO:0005576|GO:0006508|GO:0030512	protein-coding	HtrA serine peptidase 4	chr8	38831668	38846181
HUS1B	0	0	-21.3	-4.41	21.3	down	135458	RP11-532F6.1	GO:0000077|GO:0005730|GO:0006281|GO:0030896	protein-coding	HUS1 checkpoint homolog b (S. pombe)	chr6	655939	656964
IARS2	0	0	-34.54	-5.11	34.54	down	55699	ILERS	GO:0002161|GO:0004822|GO:0005524|GO:0005737|GO:0005739|GO:0005759|GO:0006418|GO:0006428|GO:0010467	protein-coding	isoleucyl-tRNA synthetase 2, mitochondrial	chr1	220046619	220321383
IFI27	0	0	-22.49	-4.49	22.49	down	3429	FAM14D|ISG12|ISG12A|P27	GO:0003674|GO:0005739|GO:0005741|GO:0006919|GO:0016021|GO:0019221|GO:0060337|GO:0097190	protein-coding	interferon, alpha-inducible protein 27	chr14	94577079	94583033
IFI27L1	0	0	-9.34	-3.22	9.34	down	122509	FAM14B|ISG12C	GO:0016021	protein-coding	interferon, alpha-inducible protein 27-like 1	chr14	94547639	94569060
IFI44L	0	0	-8.89	-3.15	8.89	down	10964	C1orf29	GO:0005737|GO:0006955|GO:0051607	protein-coding	interferon-induced protein 44-like	chr1	79086088	79111830
IFIT1	0	0	-51.27	-5.68	51.27	down	3434	C56|G10P1|IFI-56|IFI-56K|IFI56|IFIT-1|IFNAI1|ISG56|P56|RNM561	GO:0003723|GO:0005515|GO:0005737|GO:0005829|GO:0009615|GO:0019060|GO:0019221|GO:0032091|GO:0045070|GO:0045071|GO:0050689|GO:0051097|GO:0051607|GO:0060337|GO:0071357|GO:0071360	protein-coding	interferon-induced protein with tetratricopeptide repeats 1	chr10	91152303	91166244
IFIT1B	0	0	-17.45	-4.12	17.45	down	439996	IFIT1L|bA149I23.6	GO:0009615|GO:0050688|GO:0071357|GO:0071360	protein-coding	interferon-induced protein with tetratricopeptide repeats 1B	chr10	91137813	91144962
IFIT5	0	0	-13.69	-3.77	13.69	down	24138	P58|RI58	GO:0000049|GO:0003723|GO:0003727|GO:0015629|GO:0032587|GO:0045087|GO:0045177|GO:0051607	protein-coding	interferon-induced protein with tetratricopeptide repeats 5	chr10	91174325	91180759
IFNA2	0	0	-11.9	-3.57	11.9	down	3440	IFN-alphaA|IFNA|IFNA2B|INFA2	GO:0005125|GO:0005132|GO:0005515|GO:0005576|GO:0005615|GO:0006915|GO:0006954|GO:0007166|GO:0007267|GO:0007596|GO:0010629|GO:0019221|GO:0042517|GO:0045087|GO:0045581|GO:0045892|GO:0046597|GO:0051607|GO:0060337|GO:0060338|GO:2000552|GO:2000663|GO:2000666	protein-coding	interferon, alpha 2	chr9	21384254	21385396
IFNA4	0	0	-13.3	-3.73	13.3	down	3441	IFN-alpha4a|INFA4	GO:0005125|GO:0005132|GO:0005576|GO:0005615|GO:0007596|GO:0009615|GO:0019221|GO:0045087|GO:0051607|GO:0060337|GO:0060338	protein-coding	interferon, alpha 4	chr9	21186618	21187598
IFNAR2	0	0	-19.11	-4.26	19.11	down	3455	IFN-R|IFN-alpha-REC|IFNABR|IFNARB	GO:0004905|GO:0005515|GO:0005576|GO:0005615|GO:0005886|GO:0005887|GO:0006357|GO:0007166|GO:0007259|GO:0008283|GO:0009615|GO:0019221|GO:0019901|GO:0019962|GO:0035455|GO:0060337|GO:0060338	protein-coding	interferon (alpha, beta and omega) receptor 2	chr21	34602231	34636820
IGK	0	0	-23.3	-4.54	23.3	down	50802.chr2.2	IGK@		protein-coding	immunoglobulin kappa locus	chr2	89890562	90471176
IGSF11	0	0	-11.09	-3.47	11.09	down	152404	BT-IgSF|CT119|CXADRL1|Igsf13|VSIG3	GO:0005886|GO:0007155|GO:0016021|GO:0040008	protein-coding	immunoglobulin superfamily, member 11	chr3	118619479	118864898
IGSF22	0	0	-13.17	-3.72	13.17	down	283284			protein-coding	immunoglobulin superfamily, member 22	chr11	18725852	18747777
IGSF8	0	0	-20.39	-4.35	20.39	down	93185	CD316|CD81P3|EWI-2|EWI2|KCT-4|LIR-D1|PGRL	GO:0005515|GO:0005886|GO:0006928|GO:0007338|GO:0007399|GO:0007519|GO:0008283|GO:0016021	protein-coding	immunoglobulin superfamily, member 8	chr1	160061129	160068618
IKBKB	0	0	-10.15	-3.34	10.15	down	3551	IKK-beta|IKK2|IKKB|NFKBIKB	GO:0001782|GO:0002224|GO:0002755|GO:0002756|GO:0004672|GO:0004674|GO:0005515|GO:0005524|GO:0005634|GO:0005829|GO:0006468|GO:0006954|GO:0007249|GO:0007252|GO:0008384|GO:0008385|GO:0009615|GO:0009898|GO:0010765|GO:0019901|GO:0032481|GO:0034134|GO:0034138|GO:0034142|GO:0034146|GO:0034162|GO:0034166|GO:0035631|GO:0035666|GO:0035872|GO:0038095|GO:0038123|GO:0038124|GO:0042501|GO:0042803|GO:0043066|GO:…	protein-coding	inhibitor of kappa light polypeptide gene enhancer in B-cells, kinase beta	chr8	42128820	42190171
IL11RA	0	0	-20.32	-4.34	20.32	down	3590	CRSDA	GO:0004871|GO:0004888|GO:0004896|GO:0005887|GO:0007165|GO:0032502|GO:0060322	protein-coding	interleukin 11 receptor, alpha	chr9	34650699	34661898
IL1R2	0	0	-20.52	-4.36	20.52	down	7850	CD121b|CDw121b|IL-1R-2|IL-1RT-2|IL-1RT2|IL1R2c|IL1RB	GO:0004908|GO:0004910|GO:0005515|GO:0005576|GO:0005886|GO:0006955|GO:0016021	protein-coding	interleukin 1 receptor, type II	chr2	102608306	102644884
IL31RA	0	0	-12.46	-3.64	12.46	down	133396	CRL|CRL3|GLM-R|GLMR|GPL|IL-31RA|PLCA2|PRO21384|hGLM-R	GO:0000165|GO:0003713|GO:0004896|GO:0005886|GO:0006952|GO:0007169|GO:0007259|GO:0008284|GO:0016021|GO:0019221|GO:0019901|GO:0019955|GO:0030224|GO:0030225|GO:0042517|GO:0042523|GO:0042592|GO:0043031|GO:0043066|GO:0045893	protein-coding	interleukin 31 receptor A	chr5	55147207	55218682
IL5RA	0	0	-10.61	-3.41	10.61	down	3568	CD125|CDw125|HSIL5R3|IL5R	GO:0002437|GO:0004914|GO:0005515|GO:0005615|GO:0005886|GO:0007165|GO:0008283|GO:0016021|GO:0032674|GO:0038043	protein-coding	interleukin 5 receptor, alpha	chr3	3108008	3152058
ILK	0	0	-8.44	-3.08	8.44	down	3611	ILK-1|ILK-2|P59|p59ILK	GO:0001658|GO:0001954|GO:0004674|GO:0004871|GO:0005178|GO:0005515|GO:0005524|GO:0005737|GO:0005829|GO:0005886|GO:0005911|GO:0005925|GO:0006468|GO:0006469|GO:0007050|GO:0007160|GO:0007229|GO:0007569|GO:0008283|GO:0008284|GO:0010667|GO:0014912|GO:0017124|GO:0018105|GO:0019901|GO:0021675|GO:0022011|GO:0030017|GO:0030027|GO:0030335|GO:0030513|GO:0032288|GO:0032956|GO:0034329|GO:0034446|GO:0042327|GO:…	protein-coding	integrin-linked kinase	chr11	6624964	6632099
IMMP1L	0	0	-11.82	-3.56	11.82	down	196294	IMP1|IMP1-LIKE	GO:0003674|GO:0005739|GO:0006508|GO:0006627|GO:0008150|GO:0008236|GO:0042720	protein-coding	IMP1 inner mitochondrial membrane peptidase-like (S. cerevisiae)	chr11	31453949	31531169
IMMP2L	0	0	-14.34	-3.84	14.34	down	83943	IMP2|IMP2-LIKE	GO:0001541|GO:0005634|GO:0005730|GO:0005739|GO:0006508|GO:0006627|GO:0007283|GO:0008233|GO:0008236|GO:0016021|GO:0030728|GO:0042720	protein-coding	IMP2 inner mitochondrial membrane peptidase-like (S. cerevisiae)	chr7	110303106	111202573
IMPDH1	0	0	-9.05	-3.18	9.05	down	3614	IMPD|IMPD1|LCA11|RP10|sWSS2608	GO:0003676|GO:0003677|GO:0003723|GO:0003938|GO:0005634|GO:0005737|GO:0005829|GO:0006144|GO:0006177|GO:0009168|GO:0009409|GO:0030554|GO:0044281|GO:0046651|GO:0046872|GO:0055086|GO:0060041	protein-coding	IMP (inosine 5'-monophosphate) dehydrogenase 1	chr7	128032331	128050036
IMPG1	0	0	-16.83	-4.07	16.83	down	3617	GP147|IPM150|SPACR	GO:0005201|GO:0005578|GO:0007601	protein-coding	interphotoreceptor matrix proteoglycan 1	chr6	76631062	76782335
INCENP	0	0	-18.06	-4.17	18.06	down	3619		GO:0000278|GO:0000775|GO:0000776|GO:0000777|GO:0000800|GO:0000801|GO:0000910|GO:0005515|GO:0005721|GO:0005819|GO:0005829|GO:0005874|GO:0007059|GO:0007067|GO:0010369|GO:0030496|GO:0043234	protein-coding	inner centromere protein antigens 135/155kDa	chr11	61891445	61920635
ING1	0	0	-9.38	-3.23	9.38	down	3621	p24ING1c|p33|p33ING1|p33ING1b|p47|p47ING1a	GO:0005515|GO:0005634|GO:0006606|GO:0007049|GO:0008270|GO:0008285|GO:0010941|GO:0030308|GO:0035064|GO:0045893	protein-coding	inhibitor of growth family, member 1	chr13	111364970	111373421
ING3	0	0	-13	-3.7	13	down	54556	Eaf4|ING2|MEAF4|p47ING3	GO:0004402|GO:0006351|GO:0006355|GO:0008270|GO:0032777|GO:0035064|GO:0035267|GO:0040008|GO:0043065|GO:0043967|GO:0043968	protein-coding	inhibitor of growth family, member 3	chr7	120590817	120615711
INHA	0	0	-29.22	-4.87	29.22	down	3623		GO:0001501|GO:0001541|GO:0001750|GO:0001917|GO:0005102|GO:0005125|GO:0005179|GO:0005515|GO:0005576|GO:0007050|GO:0007165|GO:0007166|GO:0007267|GO:0007399|GO:0008083|GO:0008584|GO:0009605|GO:0030154|GO:0030218|GO:0034673|GO:0034711|GO:0042127|GO:0042326|GO:0042541|GO:0043025|GO:0043512|GO:0045077|GO:0045578|GO:0045650|GO:0045786|GO:0046881|GO:0046882|GO:0046982|GO:0051726	protein-coding	inhibin, alpha	chr2	220436954	220440435
INPP1	0	0	-21.41	-4.42	21.41	down	3628		GO:0004441|GO:0005829|GO:0006796|GO:0007165|GO:0043647|GO:0044281|GO:0046854|GO:0046872|GO:0052829	protein-coding	inositol polyphosphate-1-phosphatase	chr2	191208196	191236391
INS-IGF2	0	0	-9.48	-3.24	9.48	down	723961	INSIGF	GO:0005179|GO:0005576	protein-coding	INS-IGF2 readthrough	chr11	2150342	2182439
INTS4L2	0	0	-19.46	-4.28	19.46	down	644619			pseudo	integrator complex subunit 4-like 2	chr7	65112777	65183632
INVS	0	0	-8.2	-3.04	8.2	down	27130	INV|NPH2|NPHP2	GO:0001822|GO:0005515|GO:0005516|GO:0005634|GO:0005737|GO:0005819|GO:0005874|GO:0005929|GO:0009791|GO:0016020|GO:0016055|GO:0031016|GO:0060971|GO:0090090	protein-coding	inversin	chr9	102861502	103063426
IPO13	0	0	-22.12	-4.47	22.12	down	9670	IMP13|KAP13|LGL2|RANBP13	GO:0005515|GO:0005634|GO:0005737|GO:0006606|GO:0008536	protein-coding	importin 13	chr1	44412478	44433694
IPO8	0	0	-8.06	-3.01	8.06	down	10526	RANBP8	GO:0005515|GO:0005634|GO:0005737|GO:0006886|GO:0007165|GO:0008536	protein-coding	importin 8	chr12	30781915	30848929
IQCG	0	0	-22.1	-4.47	22.1	down	84223			protein-coding	IQ motif containing G	chr3	197615946	197686886
IQGAP2	0	0	-11.89	-3.57	11.89	down	10788		GO:0003779|GO:0005095|GO:0005099|GO:0005516|GO:0005874|GO:0005902|GO:0007165|GO:0007264|GO:0015629	protein-coding	IQ motif containing GTPase activating protein 2	chr5	75699149	76003957
IRF5	0	0	-12.47	-3.64	12.47	down	3663	SLEB10	GO:0000975|GO:0003700|GO:0005515|GO:0005634|GO:0005737|GO:0005829|GO:0006351|GO:0019221|GO:0032494|GO:0032495|GO:0032727|GO:0032728|GO:0032735|GO:0043065|GO:0045944|GO:0051607|GO:0060333|GO:0060337	protein-coding	interferon regulatory factor 5	chr7	128577769	128590088
ISCA1	0	0	-10.76	-3.43	10.76	down	81689	HBLD2|ISA1|RP11-507D14.2|hIscA	GO:0005198|GO:0005739|GO:0016226|GO:0046872|GO:0051536	protein-coding	iron-sulfur cluster assembly 1	chr9	88879463	88897490
ISCU	0	0	-11.16	-3.48	11.16	down	23479	2310020H20Rik|HML|ISU2|NIFU|NIFUN|hnifU	GO:0005506|GO:0005515|GO:0005634|GO:0005737|GO:0005739|GO:0005759|GO:0005829|GO:0009399|GO:0016226|GO:0032947|GO:0044281|GO:0051536	protein-coding	iron-sulfur cluster assembly enzyme	chr12	108956294	108963160
ISOC1	0	0	-10.17	-3.35	10.17	down	51015		GO:0003674|GO:0003824|GO:0005777|GO:0008150	protein-coding	isochorismatase domain containing 1	chr5	128430442	128449719
ITGA7	0	0	-19.76	-4.3	19.76	down	3679		GO:0005178|GO:0005737|GO:0005886|GO:0007160|GO:0007229|GO:0007517|GO:0007519|GO:0008305|GO:0008360|GO:0009986|GO:0016477|GO:0030198|GO:0043236|GO:0046872|GO:0046982|GO:0048514|GO:0050839	protein-coding	integrin, alpha 7	chr12	56078354	56106089
ITGB1BP1	0	0	-43.05	-5.43	43.05	down	9270	ICAP-1A|ICAP-1B|ICAP-1alpha|ICAP1|ICAP1A|ICAP1B	GO:0001726|GO:0002043|GO:0005092|GO:0005178|GO:0005515|GO:0005634|GO:0005737|GO:0005829|GO:0005856|GO:0005886|GO:0005925|GO:0006351|GO:0006469|GO:0006933|GO:0007160|GO:0007219|GO:0007229|GO:0007243|GO:0008284|GO:0008285|GO:0008565|GO:0010595|GO:0010764|GO:0015031|GO:0016020|GO:0016477|GO:0019901|GO:0030027|GO:0030154|GO:0031214|GO:0032091|GO:0032148|GO:0032403|GO:0033622|GO:0033628|GO:0035148|GO:…	protein-coding	integrin beta 1 binding protein 1	chr2	9545815	9563643
ITPRIPL1	0	0	-21.75	-4.44	21.75	down	150771	KIAA1754L	GO:0016021	protein-coding	inositol 1,4,5-trisphosphate receptor interacting protein-like 1	chr2	96991062	96994091
JADE2	0	0	-13.66	-3.77	13.66	down	23338	JADE-2|PHF15	GO:0000123|GO:0008270|GO:0043966|GO:0043981|GO:0043982|GO:0043983|GO:0043984	protein-coding	jade family PHD finger 2	chr5	133860066	133918918
JAG2	0	0	-27.87	-4.8	27.87	down	3714	HJ2|SER2	GO:0001501|GO:0001701|GO:0003016|GO:0005112|GO:0005509|GO:0005515|GO:0005886|GO:0005887|GO:0007049|GO:0007219|GO:0007220|GO:0007283|GO:0008083|GO:0009912|GO:0016331|GO:0030154|GO:0030155|GO:0030217|GO:0030334|GO:0042127|GO:0042475|GO:0042492|GO:0042981|GO:0045061	protein-coding	jagged 2	chr14	105607318	105635161
JDP2	0	0	-11.41	-3.51	11.41	down	122953	JUNDM2	GO:0000122|GO:0003682|GO:0003690|GO:0003700|GO:0005515|GO:0005634|GO:0006351|GO:0031065|GO:0043565|GO:0045599|GO:0046982	protein-coding	Jun dimerization protein 2	chr14	75894509	75939404
KANSL1L	0	0	-19.7	-4.3	19.7	down	151050	C2orf67|MSL1v2	GO:0000123	protein-coding	KAT8 regulatory NSL complex subunit 1-like	chr2	210885435	211036051
KANSL3	0	0	-38.7	-5.27	38.7	down	55683	KIAA1310|NSL3|Rcd1	GO:0000123|GO:0043981|GO:0043982|GO:0043984|GO:0043995|GO:0043996|GO:0046972	protein-coding	KAT8 regulatory NSL complex subunit 3	chr2	97258892	97304116
KCNA4	0	0	-15.42	-3.95	15.42	down	3739	HBK4|HK1|HPCN2|HUKII|KCNA4L|KCNA8|KV1.4|PCN2	GO:0005249|GO:0005251|GO:0005515|GO:0005886|GO:0006813|GO:0007268|GO:0008076|GO:0030955|GO:0051260	protein-coding	potassium voltage-gated channel, shaker-related subfamily, member 4	chr11	30031288	30038577
KCNA5	0	0	-33.05	-5.05	33.05	down	3741	ATFB7|HCK1|HK2|HPCN1|KV1.5|PCN1	GO:0001666|GO:0005102|GO:0005251|GO:0005515|GO:0005794|GO:0005886|GO:0005901|GO:0006813|GO:0007268|GO:0008076|GO:0014704|GO:0015271|GO:0019229|GO:0019870|GO:0019901|GO:0042391|GO:0043266|GO:0043267|GO:0045121|GO:0050796|GO:0051260|GO:0051393|GO:0051481|GO:0055075|GO:0060081|GO:0060372|GO:0071435|GO:0086014|GO:0086089|GO:0086091|GO:0097110	protein-coding	potassium voltage-gated channel, shaker-related subfamily, member 5	chr12	5153085	5155954
KCNAB1	0	0	-9.41	-3.23	9.41	down	7881	AKR6A3|KCNA1B|KV-BETA-1|Kvb1.3|hKvBeta3|hKvb3	GO:0005249|GO:0005737|GO:0005886|GO:0006813|GO:0007268|GO:0015459|GO:0016021	protein-coding	potassium voltage-gated channel, shaker-related subfamily, beta member 1	chr3	155838337	156256927
KCNH5	0	0	-35.11	-5.13	35.11	down	27133	EAG2|H-EAG2|Kv10.2|hEAG2	GO:0000155|GO:0005249|GO:0005516|GO:0005622|GO:0005886|GO:0005887|GO:0007268|GO:0009986|GO:0010389|GO:0042391|GO:0071805	protein-coding	potassium voltage-gated channel, subfamily H (eag-related), member 5	chr14	63173945	63568584
KCNJ13	0	0	-10.63	-3.41	10.63	down	3769	KIR1.4|KIR7.1|LCA16|SVD	GO:0005242|GO:0006813|GO:0008076	protein-coding	potassium inwardly-rectifying channel, subfamily J, member 13	chr2	233630512	233641275
KCNJ3	0	0	-11.38	-3.51	11.38	down	3760	GIRK1|KGA|KIR3.1	GO:0005242|GO:0005515|GO:0005886|GO:0006813|GO:0007268|GO:0008076|GO:0009897|GO:0015467|GO:0030315|GO:0051602	protein-coding	potassium inwardly-rectifying channel, subfamily J, member 3	chr2	155555093	155714864
KCNN2	0	0	-9.65	-3.27	9.65	down	3781	KCa2.2|SK2|SKCA2|SKCa 2|hSK2	GO:0005516|GO:0005886|GO:0006813|GO:0007268|GO:0015269|GO:0016021|GO:0016286|GO:0042803|GO:0051393|GO:0071805|GO:1901379	protein-coding	potassium intermediate/small conductance calcium-activated channel, subfamily N, member 2	chr5	113698016	113832197
KCNQ3	0	0	-20.35	-4.35	20.35	down	3786	BFNC2|EBN2|KV7.3	GO:0005249|GO:0005251|GO:0005267|GO:0005886|GO:0006813|GO:0007268|GO:0007411|GO:0008076|GO:0033268|GO:0043194|GO:0060081	protein-coding	potassium voltage-gated channel, KQT-like subfamily, member 3	chr8	133133105	133493004
KCNV1	0	0	-10.22	-3.35	10.22	down	27012	HNKA|KCNB3|KV2.3|KV8.1	GO:0005251|GO:0005886|GO:0005887|GO:0006813|GO:0007268|GO:0008076|GO:0008200|GO:0015459|GO:0051260	protein-coding	potassium channel, subfamily V, member 1	chr8	110979233	110988076
KCTD18	0	0	-13.89	-3.8	13.89	down	130535	6530404F10Rik	GO:0051260	protein-coding	potassium channel tetramerization domain containing 18	chr2	201353684	201374792
KCTD8	0	0	-10.94	-3.45	10.94	down	386617		GO:0008277|GO:0030054|GO:0042734|GO:0043235|GO:0045211|GO:0051260	protein-coding	potassium channel tetramerization domain containing 8	chr4	44175920	44450824
KDELC1	0	0	-72.69	-6.18	72.69	down	79070	EP58|KDEL1	GO:0005788	protein-coding	KDEL (Lys-Asp-Glu-Leu) containing 1	chr13	103436631	103451404
KDM2B	0	0	-12.77	-3.67	12.77	down	84678	CXXC2|FBXL10|Fbl10|JHDM1B|PCCX2	GO:0000122|GO:0003677|GO:0005515|GO:0005634|GO:0005730|GO:0006351|GO:0007283|GO:0008270|GO:0016577|GO:0019843|GO:0021555|GO:0021592|GO:0021670|GO:0021678|GO:0021993|GO:0030900|GO:0030901|GO:0030902|GO:0031519|GO:0032452|GO:0035518|GO:0043524|GO:0048596|GO:0051864|GO:2000178	protein-coding	lysine (K)-specific demethylase 2B	chr12	121866900	122018920
KIAA0020	0	0	-58.31	-5.87	58.31	down	9933	HA-8|HLA-HA8|PEN|PUF6|XTP5|hPUF-A	GO:0003723|GO:0005730|GO:0005783	protein-coding	KIAA0020	chr9	2804155	2844130
KIAA0895	0	0	-24.35	-4.61	24.35	down	23366			protein-coding	KIAA0895	chr7	36363759	36429734
KIAA0922	0	0	-25.84	-4.69	25.84	down	23240	TMEM131L	GO:0016021	protein-coding	KIAA0922	chr4	154387498	154557862
KIAA1009	0	0	-13.02	-3.7	13.02	down	22832	C6orf84|CEP162|QN1	GO:0005515|GO:0005634|GO:0005730|GO:0005737|GO:0005813|GO:0005814|GO:0005819|GO:0005879|GO:0005886|GO:0042384	protein-coding	KIAA1009	chr6	84833960	84937335
KIAA1143	0	0	-24.29	-4.6	24.29	down	57456			protein-coding	KIAA1143	chr3	44790236	44803173
KIAA1211L	0	0	-12.81	-3.68	12.81	down	343990	C2orf55		protein-coding	KIAA1211-like	chr2	99410309	99552684
KIAA1244	0	0	-31.92	-5	31.92	down	57221	A7322|ARFGEF3|BIG3|C6orf92|PPP1R33|dJ171N11.1	GO:0005086|GO:0005802|GO:0010923|GO:0016021|GO:0016192|GO:0032012	protein-coding	KIAA1244	chr6	138483053	138665800
KIAA1377	0	0	-15.52	-3.96	15.52	down	57562		GO:0005515|GO:0030496	protein-coding	KIAA1377	chr11	101785746	101871793
KIAA1467	0	0	-16.68	-4.06	16.68	down	57613		GO:0016021	protein-coding	KIAA1467	chr12	13197315	13236383
KIAA1731	0	0	-13.03	-3.7	13.03	down	85459		GO:0005737|GO:0005813|GO:0005856	protein-coding	KIAA1731	chr11	93394816	93463522
KIAA1841	0	0	-16.05	-4	16.05	down	84542			protein-coding	KIAA1841	chr2	61293006	61365169
KIAA2013	0	0	-12.72	-3.67	12.72	down	90231		GO:0016021	protein-coding	KIAA2013	chr1	11979645	11986485
KIF11	0	0	-8.42	-3.07	8.42	down	3832	EG5|HKSP|KNSL1|MCLMR|TRIP5	GO:0000922|GO:0003777|GO:0005524|GO:0005737|GO:0005819|GO:0005829|GO:0005871|GO:0005874|GO:0005876|GO:0007018|GO:0007051|GO:0007052|GO:0007067|GO:0007100|GO:0007596|GO:0008017|GO:0019886|GO:0019901|GO:0032403|GO:0051301|GO:0090307	protein-coding	kinesin family member 11	chr10	94352825	94415152
KIF24	0	0	-15.68	-3.97	15.68	down	347240	C9orf48|bA571F15.4	GO:0003777|GO:0005515|GO:0005524|GO:0005814|GO:0005871|GO:0005874|GO:0007018|GO:0007019|GO:0008017|GO:0042384	protein-coding	kinesin family member 24	chr9	34211974	34329198
KIF2C	0	0	-11.52	-3.53	11.52	down	11004	KNSL6|MCAK	GO:0000278|GO:0000775|GO:0000776|GO:0000777|GO:0003777|GO:0005515|GO:0005524|GO:0005634|GO:0005829|GO:0005871|GO:0005881|GO:0007018|GO:0007019|GO:0007059|GO:0007067|GO:0007596|GO:0008283|GO:0015630|GO:0019237|GO:0019886|GO:0030951|GO:0035371|GO:0051010|GO:0051301|GO:0051983	protein-coding	kinesin family member 2C	chr1	45205490	45233438
KIF5A	0	0	-14.04	-3.81	14.04	down	3798	D12S1889|MY050|NKHC|SPG10	GO:0003774|GO:0003777|GO:0005515|GO:0005524|GO:0005829|GO:0005871|GO:0005874|GO:0007018|GO:0007268|GO:0007596|GO:0008017|GO:0008219|GO:0016020|GO:0019886|GO:0048471	protein-coding	kinesin family member 5A	chr12	57943847	57980411
KLF14	0	0	-19.48	-4.28	19.48	down	136259	BTEB5	GO:0003677|GO:0005634|GO:0006351|GO:0006355|GO:0046872	protein-coding	Kruppel-like factor 14	chr7	130417396	130418888
KLF9	0	0	-17.65	-4.14	17.65	down	687	BTEB|BTEB1	GO:0003677|GO:0003700|GO:0005634|GO:0006351|GO:0006357|GO:0007566|GO:0046872|GO:0050847|GO:0097067	protein-coding	Kruppel-like factor 9	chr9	72999513	73029573
KLHDC7A	0	0	-16.59	-4.05	16.59	down	127707	RP11-422P22.2	GO:0016021	protein-coding	kelch domain containing 7A	chr1	18807424	18812540
KLHDC8B	0	0	-20.86	-4.38	20.86	down	200942		GO:0005737	protein-coding	kelch domain containing 8B	chr3	49209018	49213919
KLHL12	0	0	-18.85	-4.24	18.85	down	59349	C3IP1|DKIR|hDKIR	GO:0005515|GO:0006513|GO:0006888|GO:0016055|GO:0030134|GO:0031463|GO:0048208	protein-coding	kelch-like family member 12	chr1	202860230	202897727
KLHL18	0	0	-12.75	-3.67	12.75	down	23276			protein-coding	kelch-like family member 18	chr3	47324330	47388306
KLHL3	0	0	-9.17	-3.2	9.17	down	26249	PHA2D	GO:0003779|GO:0005198|GO:0005515|GO:0005829|GO:0005856|GO:0016567|GO:0031463|GO:0042787|GO:0050801|GO:0070294|GO:0070936|GO:0072156	protein-coding	kelch-like family member 3	chr5	136953189	137071779
KLHL7	0	0	-19.4	-4.28	19.4	down	55975	KLHL6|SBBI26	GO:0005634|GO:0005730|GO:0005737|GO:0005886|GO:0016567|GO:0031463|GO:0042803	protein-coding	kelch-like family member 7	chr7	23145353	23215038
KLRC2	0	0	-8.45	-3.08	8.45	down	3822	CD159c|NKG2-C|NKG2C	GO:0004888|GO:0005515|GO:0005886|GO:0005887|GO:0006968|GO:0007165|GO:0030246|GO:0045087	protein-coding	killer cell lectin-like receptor subfamily C, member 2	chr12	10579193	10588592
KLRC3	0	0	-17.87	-4.16	17.87	down	3823	NKG2-E|NKG2E	GO:0004888|GO:0006968|GO:0016021|GO:0030246	protein-coding	killer cell lectin-like receptor subfamily C, member 3	chr12	10564914	10588592
KNG1	0	0	-9.73	-3.28	9.73	down	3827	BDK|BK|KNG	GO:0002576|GO:0004869|GO:0005102|GO:0005515|GO:0005576|GO:0005615|GO:0005886|GO:0006939|GO:0006954|GO:0007162|GO:0007204|GO:0007596|GO:0007597|GO:0008201|GO:0008270|GO:0030168|GO:0030195|GO:0031093|GO:0035810|GO:0035815|GO:0042311|GO:0043065	protein-coding	kininogen 1	chr3	186435098	186462199
KPNA1	0	0	-8.84	-3.14	8.84	down	3836	IPOA5|NPI-1|RCH2|SRP1	GO:0000018|GO:0005515|GO:0005634|GO:0005643|GO:0005654|GO:0005737|GO:0005829|GO:0006309|GO:0006607|GO:0006915|GO:0006921|GO:0008139|GO:0008565|GO:0016032|GO:0019048|GO:0019058|GO:0019221|GO:0030425|GO:0042307|GO:0075733	protein-coding	karyopherin alpha 1 (importin alpha 5)	chr3	122140748	122233786
KRT2	0	0	-17.19	-4.1	17.19	down	3849	CK-2e|K2e|KRT2A|KRT2E|KRTE	GO:0005200|GO:0005737|GO:0005794|GO:0005882|GO:0008544|GO:0031424|GO:0032980|GO:0043616|GO:0045095|GO:0045111|GO:0051546	protein-coding	keratin 2	chr12	53038342	53045959
KRT71	0	0	-19.77	-4.31	19.77	down	112802	K6IRS1|KRT6IRS|KRT6IRS1	GO:0005198|GO:0031069|GO:0045095	protein-coding	keratin 71	chr12	52937693	52946931
KRT76	0	0	-9.38	-3.23	9.38	down	51350	HUMCYT2A|KRT2B|KRT2P	GO:0005198|GO:0005882|GO:0007010|GO:0045095|GO:0045111	protein-coding	keratin 76	chr12	53161939	53171129
KSR2	0	0	-22.14	-4.47	22.14	down	283455		GO:0004674|GO:0005524|GO:0005737|GO:0016020|GO:0035556|GO:0046872	protein-coding	kinase suppressor of ras 2	chr12	117890817	118406028
LACC1	0	0	-18.59	-4.22	18.59	down	144811	C13orf31		protein-coding	laccase (multicopper oxidoreductase) domain containing 1	chr13	44453420	44468068
LAG3	0	0	-19.7	-4.3	19.7	down	3902	CD223	GO:0003823|GO:0004888|GO:0007166|GO:0009897|GO:0016021|GO:0042289|GO:0045085|GO:0045954|GO:0050868	protein-coding	lymphocyte-activation gene 3	chr12	6881670	6887621
LAMA2	0	0	-15.35	-3.94	15.35	down	3908	LAMM	GO:0005102|GO:0005198|GO:0005576|GO:0005604|GO:0005606|GO:0007155|GO:0007411|GO:0007517|GO:0030155|GO:0030198|GO:0030334|GO:0031012|GO:0032224|GO:0042383|GO:0045995	protein-coding	laminin, alpha 2	chr6	129204286	129837710
LAMB4	0	0	-37.89	-5.24	37.89	down	22798		GO:0005604|GO:0007155	protein-coding	laminin, beta 4	chr7	107663996	107770801
LAMC3	0	0	-9.21	-3.2	9.21	down	10319	OCCM	GO:0000904|GO:0005198|GO:0005578|GO:0005604|GO:0007155|GO:0007601|GO:0014002|GO:0016020|GO:0030198|GO:0060041	protein-coding	laminin, gamma 3	chr9	133884504	133968446
LCN8	0	0	-9.74	-3.28	9.74	down	138307	EP17|LCN5	GO:0005576|GO:0006810|GO:0009725	protein-coding	lipocalin 8	chr9	139648840	139652731
LEPREL1	0	0	-12.86	-3.69	12.86	down	55214	MCVD|MLAT4|P3H2	GO:0005506|GO:0005604|GO:0005783|GO:0005788|GO:0005794|GO:0008285|GO:0019511|GO:0019797|GO:0030198|GO:0031418|GO:0032963	protein-coding	leprecan-like 1	chr3	189674517	189840226
LGALS12	0	0	-14.63	-3.87	14.63	down	85329	GAL12|GRIP1	GO:0005634|GO:0030395|GO:0097193	protein-coding	lectin, galactoside-binding, soluble, 12	chr11	63273524	63284246
LGALSL	0	0	-9.48	-3.24	9.48	down	29094	GRP	GO:0005622|GO:0030246	protein-coding	lectin, galactoside-binding-like	chr2	64681327	64688517
LIMD1	0	0	-24.56	-4.62	24.56	down	8994		GO:0000932|GO:0001666|GO:0002076|GO:0003714|GO:0005515|GO:0005634|GO:0005737|GO:0005912|GO:0005925|GO:0006351|GO:0006355|GO:0007010|GO:0007165|GO:0007275|GO:0008270|GO:0008360|GO:0016310|GO:0016442|GO:0016477|GO:0033962|GO:0035195|GO:0035331|GO:0045668|GO:0045892|GO:0090090|GO:2000637	protein-coding	LIM domains containing 1	chr3	45636323	45722755
LIN9	0	0	-14.91	-3.9	14.91	down	286826	BARA|BARPsv|Lin-9|TGS|TGS1|TGS2	GO:0000278|GO:0005515|GO:0005634|GO:0005654|GO:0005730|GO:0006260|GO:0006351|GO:0017053	protein-coding	lin-9 homolog (C. elegans)	chr1	226418850	226497449
LINC00239	0	0	-23.48	-4.55	23.48	down	145200	C14orf72|NCRNA00239		ncRNA	long intergenic non-protein coding RNA 239	chr14	102196774	102198862
LINC00869	0	0	-10.06	-3.33	10.06	down	57234	FAM91A2		ncRNA	long intergenic non-protein coding RNA 869	chr1	149576161	149672733
LINC00999	0	0	-17.68	-4.14	17.68	down	399744			ncRNA	long intergenic non-protein coding RNA 999	chr10	38717074	38741081
LIX1	0	0	-13.5	-3.75	13.5	down	167410	C5orf11		protein-coding	Lix1 homolog (chicken)	chr5	96427574	96478520
LMAN2L	0	0	-13.61	-3.77	13.61	down	81562	VIPL	GO:0000139|GO:0005537|GO:0005789|GO:0005794|GO:0006457|GO:0006888|GO:0015031|GO:0016021|GO:0030134|GO:0046872	protein-coding	lectin, mannose-binding 2-like	chr2	97371667	97405813
LMOD2	0	0	-21.63	-4.44	21.63	down	442721	C-LMOD	GO:0003779|GO:0005523|GO:0005856	protein-coding	leiomodin 2 (cardiac)	chr7	123295861	123304147
LNP1	0	0	-16.95	-4.08	16.95	down	348801			protein-coding	leukemia NUP98 fusion partner 1	chr3	100120037	100175170
LNX1	0	0	-8.46	-3.08	8.46	down	84708	LNX|MPDZ|PDZRN2	GO:0004842|GO:0005515|GO:0005737|GO:0008270|GO:0030165|GO:0042787|GO:0051260	protein-coding	ligand of numb-protein X 1, E3 ubiquitin protein ligase	chr4	54326437	54518682
LOC100093631	0	0	-10.61	-3.41	10.61	down	100093631			pseudo	general transcription factor II, i, pseudogene	chr7	72440192	72772641
LOC100127974	0	0	-14.02	-3.81	14.02	down	100127974			unknown	uncharacterized LOC100127974	chr12	6687788	6693905
LOC100130744	0	0	-16.01	-4	16.01	down	100130744			ncRNA	uncharacterized LOC100130744	chr5	14712803	14716638
LOC100132202	0	0	-8.54	-3.09	8.54	down	100132202			pseudo	putative golgin subfamily A member 6-like protein 6-like	chr15	28798718	28807725
LOC100132832	0	0	-15.78	-3.98	15.78	down	100132832			pseudo	PMS2 postmeiotic segregation increased 2 (S. cerevisiae) pseudogene	chr7	76668797	76682355
LOC100133091	0	0	-20.01	-4.32	20.01	down	100133091			ncRNA	uncharacterized LOC100133091	chr7	76178658	76257299
LOC100240734	0	0	-22.8	-4.51	22.8	down	100240734			ncRNA	uncharacterized LOC100240734	chr12	54495993	54496483
LOC100268168	0	0	-8.36	-3.06	8.36	down	100268168			ncRNA	uncharacterized LOC100268168	chr5	172381786	172386371
LOC100287846	0	0	-11.25	-3.49	11.25	down	100287846			pseudo	patched 1 pseudogene	chr8	48100930	48104439
LOC100287896	0	0	-8.41	-3.07	8.41	down	100287896			unknown	uncharacterized LOC100287896	chr11	74204485	74209578
LOC100288778	0	0	-28.85	-4.85	28.85	down	100288778			pseudo	WAS protein family homolog 1 pseudogene	chr12	73880	91263
LOC100289470	0	0	-52.05	-5.7	52.05	down	100289470			pseudo	chromosome 5 open reading frame 60 pseudogene	chr5	178949500	178952173
LOC100289656	0	0	-23.98	-4.58	23.98	down	100289656			pseudo	Dexi homolog (mouse) pseudogene	chr15	29033389	29034538
LOC100508046	0	0	-9.69	-3.28	9.69	down	100508046			unknown	uncharacterized LOC100508046	chr14	20006913	20010956
LOC100509541	0	0	-26.2	-4.71	26.2	down	100509541			ncRNA	uncharacterized LOC100509541	chr12	52473480	52502034
LOC101927800	0	0	-9.08	-3.18	9.08	down	101927800			ncRNA	uncharacterized LOC101927800	chr11	5275522	5667011
LOC101927806	0	0	-16.33	-4.03	16.33	down	101927806			pseudo	uncharacterized LOC101927806	chr1	17197440	17200574
LOC101928555	0	0	-11.7	-3.55	11.7	down	101928555			ncRNA	uncharacterized LOC101928555	chr11	72281704	72284266
LOC101929047	0	0	-17.58	-4.14	17.58	down	101929047			ncRNA	uncharacterized LOC101929047	chr15	28834638	28836269
LOC101929676	0	0	-10.86	-3.44	10.86	down	101929676			ncRNA	uncharacterized LOC101929676	chr4	119512928	119554881
LOC143666	0	0	-9.35	-3.23	9.35	down	143666			ncRNA	uncharacterized LOC143666	chr11	573808	575885
LOC150776	0	0	-22.68	-4.5	22.68	down	150776			pseudo	sphingomyelin phosphodiesterase 4, neutral membrane (neutral sphingomyelinase-3) pseudogene	chr2	132250386	132279149
LOC202181	0	0	-47.29	-5.56	47.29	down	202181			pseudo	SUMO-interacting motifs containing 1 pseudogene	chr5	177045501	177099278
LOC220729	0	0	-9.78	-3.29	9.78	down	220729			pseudo	succinate dehydrogenase complex, subunit A, flavoprotein (Fp) pseudogene	chr3	197319986	197354752
LOC285074	0	0	-21.72	-4.44	21.72	down	285074			pseudo	anaphase promoting complex subunit 1 pseudogene	chr2	87257798	87303536
LOC286186	0	0	-29.02	-4.86	29.02	down	286186			ncRNA	uncharacterized LOC286186	chr8	66439243	66474901
LOC338799	0	0	-8.73	-3.13	8.73	down	338799			ncRNA	uncharacterized LOC338799	chr12	122233173	122241390
LOC339524	0	0	-25.19	-4.65	25.19	down	339524		GO:0016021	ncRNA	uncharacterized LOC339524	chr1	87595448	87634886
LOC392232	0	0	-16.25	-4.02	16.25	down	392232			pseudo	transient receptor potential cation channel, subfamily A, member 1 pseudogene	chr8	73117534	73163869
LOC401980	0	0	-8.39	-3.07	8.39	down	401980			pseudo	4933406M09Rik pseudogene	chr1	202955580	202976393
LOC441155	0	0	-14.41	-3.85	14.41	down	441155			protein-coding	zinc finger CCCH-type domain-containing-like	chr6	66011311	66015504
LOC441242	0	0	-25.52	-4.67	25.52	down	441242			ncRNA	uncharacterized LOC441242	chr7	65111924	65235797
LOC441259	0	0	-10.5	-3.39	10.5	down	441259			pseudo	postmeiotic segregation increased 2 pseudogene	chr7	74702863	74712617
LOC441402	0	0	-16.17	-4.02	16.17	down	441402			pseudo	contactin associated protein-like 3 pseudogene	chr9	40498481	40633261
LOC442028	0	0	-17.03	-4.09	17.03	down	442028			ncRNA	uncharacterized LOC442028	chr2	95534422	95613087
LOC541473	0	0	-10.42	-3.38	10.42	down	541473			pseudo	FK506 binding protein 6, 36kDa pseudogene	chr7	75022301	75024682
LOC645202	0	0	-23.17	-4.53	23.17	down	645202			protein-coding	golgin A6 family-like	chr15	28596696	28603079
LOC647264	0	0	-12.12	-3.6	12.12	down	647264			unknown	uncharacterized LOC647264	chr13	64320960	64321366
LOC647859	0	0	-46.82	-5.55	46.82	down	647859			pseudo	occludin pseudogene	chr5	70370030	70388897
LOC649352	0	0	-15.02	-3.91	15.02	down	649352			pseudo	ubiquitin carboxyl-terminal hydrolase 17-like protein 2-like	chr8	12236776	12237298
LOC653501	0	0	-17.86	-4.16	17.86	down	653501			pseudo	zinc finger protein 658 pseudogene	chr9	39443814	39508888
LOC653739	0	0	-9.8	-3.29	9.8	down	653739			unknown	uncharacterized LOC653739	chr7	134777117	134855578
LOC728989	0	0	-41.25	-5.37	41.25	down	728989			pseudo	phosphodiesterase 4D interacting protein pseudogene	chr1	146490895	146514599
LOC730338	0	0	-9.65	-3.27	9.65	down	730338			unknown	uncharacterized LOC730338	chr7	46727477	46736720
LOC731275	0	0	-49.99	-5.64	49.99	down	731275			ncRNA	uncharacterized LOC731275	chr1	243219616	243265046
LRFN2	0	0	-14.86	-3.89	14.86	down	57497	FIGLER2|KIAA1246|RP11-535K1.2|SALM1	GO:0016021|GO:0030054|GO:0045211	protein-coding	leucine rich repeat and fibronectin type III domain containing 2	chr6	40359373	40555126
LRFN5	0	0	-33.99	-5.09	33.99	down	145581	C14orf146|FIGLER8|SALM5	GO:0016021	protein-coding	leucine rich repeat and fibronectin type III domain containing 5	chr14	42076764	42373752
LRIG1	0	0	-8.82	-3.14	8.82	down	26018	LIG-1|LIG1	GO:0016021	protein-coding	leucine-rich repeats and immunoglobulin-like domains 1	chr3	66429221	66550845
LRP2	0	0	-10.13	-3.34	10.13	down	4036	DBS|GP330	GO:0001523|GO:0005509|GO:0005515|GO:0005764|GO:0005765|GO:0005768|GO:0005783|GO:0005794|GO:0005886|GO:0005905|GO:0006486|GO:0006629|GO:0006897|GO:0006898|GO:0007603|GO:0008202|GO:0008283|GO:0016021|GO:0016324|GO:0017124|GO:0030139|GO:0030900|GO:0031526|GO:0042359|GO:0044281	protein-coding	low density lipoprotein receptor-related protein 2	chr2	169983619	170219122
LRRC17	0	0	-26.32	-4.72	26.32	down	10234	P37NB	GO:0001649|GO:0005615|GO:0033687|GO:0045671|GO:0048539	protein-coding	leucine rich repeat containing 17	chr7	102553344	102585556
LRRC37A6P	0	0	-21.66	-4.44	21.66	down	387646			pseudo	leucine rich repeat containing 37, member A6, pseudogene	chr10	27534782	27541235
LRRC41	0	0	-8.74	-3.13	8.74	down	10489	MUF1|RP4-636H5.2	GO:0016567	protein-coding	leucine rich repeat containing 41	chr1	46744072	46769038
LRRC52	0	0	-10.58	-3.4	10.58	down	440699		GO:0005886|GO:0006811|GO:0016021	protein-coding	leucine rich repeat containing 52	chr1	165513478	165533185
LRRC66	0	0	-33.66	-5.07	33.66	down	339977		GO:0016021	protein-coding	leucine rich repeat containing 66	chr4	52859866	52883786
LRRC8D	0	0	-8.52	-3.09	8.52	down	55144	LRRC5	GO:0016021	protein-coding	leucine rich repeat containing 8 family, member D	chr1	90286573	90401989
LRRIQ4	0	0	-19.34	-4.27	19.34	down	344657	LRRC64		protein-coding	leucine-rich repeats and IQ motif containing 4	chr3	169539710	169555560
LRRN1	0	0	-22.13	-4.47	22.13	down	57633	FIGLER3|NLRR-1	GO:0016021	protein-coding	leucine rich repeat neuronal 1	chr3	3841121	3889387
LRRTM4	0	0	-9.82	-3.3	9.82	down	80059		GO:0030054|GO:0032281|GO:0045211	protein-coding	leucine rich repeat transmembrane neuronal 4	chr2	76974850	77749502
LSG1	0	0	-8.05	-3.01	8.05	down	55341		GO:0003924|GO:0005525|GO:0005634|GO:0005737|GO:0005783|GO:0005829|GO:0006184|GO:0015030|GO:0015031|GO:0042254|GO:0051168	protein-coding	large 60S subunit nuclear export GTPase 1	chr3	194361517	194393206
LST1	0	0	-12.48	-3.64	12.48	down	7940	B144|D6S49E|LST-1	GO:0000139|GO:0000902|GO:0005737|GO:0005794|GO:0006955|GO:0008360|GO:0009653|GO:0016021|GO:0016358|GO:0050672	protein-coding	leukocyte specific transcript 1	chr6	31553956	31556686
LTB4R	0	0	-14.28	-3.84	14.28	down	1241	BLT1|BLTR|CMKRL1|GPR16|LTB4R1|LTBR1|P2RY7|P2Y7	GO:0000166|GO:0001632|GO:0004974|GO:0005886|GO:0005887|GO:0006928|GO:0006936|GO:0006954|GO:0006955|GO:0007186|GO:0007200	protein-coding	leukotriene B4 receptor	chr14	24780705	24787242
LYZ	0	0	-8.5	-3.09	8.5	down	4069	LZM	GO:0003796|GO:0005576|GO:0005615|GO:0006954|GO:0016998|GO:0019835|GO:0042742|GO:0042802	protein-coding	lysozyme	chr12	69742134	69748014
M1AP	0	0	-25.24	-4.66	25.24	down	130951	C2orf65|D6Mm5e|SPATA37	GO:0003674|GO:0005737|GO:0006396|GO:0007283|GO:0007292|GO:0016021|GO:0030154|GO:0031497|GO:0051308	protein-coding	meiosis 1 associated protein	chr2	74785010	74875457
MAD2L1BP	0	0	-11.6	-3.54	11.6	down	9587	CMT2|RP1-261G23.6	GO:0005515|GO:0005634|GO:0005737|GO:0005819|GO:0007093|GO:0007096	protein-coding	MAD2L1 binding protein	chr6	43597279	43608688
MAF1	0	0	-10.5	-3.39	10.5	down	84232		GO:0001030|GO:0001031|GO:0001032|GO:0005622|GO:0005634|GO:0005737|GO:0005829|GO:0005886|GO:0006351|GO:0016480|GO:0030424|GO:0030425|GO:0060077	protein-coding	MAF1 homolog (S. cerevisiae)	chr8	145159305	145162515
MAGEF1	0	0	-8.05	-3.01	8.05	down	64110			protein-coding	melanoma antigen family F, 1	chr3	184428155	184429836
MAK	0	0	-12.58	-3.65	12.58	down	4117	RP62|dJ417M14.2	GO:0001750|GO:0001917|GO:0003713|GO:0004672|GO:0004693|GO:0005515|GO:0005524|GO:0005634|GO:0005737|GO:0005813|GO:0006351|GO:0006355|GO:0006468|GO:0007275|GO:0007283|GO:0030154|GO:0030496|GO:0045494|GO:0046777|GO:0072686	protein-coding	male germ cell-associated kinase	chr6	10762956	10838788
MAMDC2	0	0	-32.16	-5.01	32.16	down	256691		GO:0005539|GO:0005614|GO:0005783|GO:0016020|GO:0019800	protein-coding	MAM domain containing 2	chr9	72658497	72841888
MAML1	0	0	-24.85	-4.64	24.85	down	9794	Mam-1|Mam1	GO:0002193|GO:0003162|GO:0003713|GO:0005515|GO:0005634|GO:0005654|GO:0005730|GO:0006367|GO:0006468|GO:0007219|GO:0010467|GO:0010831|GO:0016607|GO:0019901|GO:0042605|GO:0043231|GO:0045445|GO:0045944|GO:0051149|GO:0060928	protein-coding	mastermind-like 1 (Drosophila)	chr5	179159851	179223512
MAN2A1	0	0	-14.58	-3.87	14.58	down	4124	GOLIM7|MANA2|MANII	GO:0000139|GO:0001701|GO:0001889|GO:0004572|GO:0006013|GO:0006491|GO:0007005|GO:0007033|GO:0007585|GO:0008270|GO:0016021|GO:0016799|GO:0018279|GO:0030246|GO:0043687|GO:0044267|GO:0048286	protein-coding	mannosidase, alpha, class 2A, member 1	chr5	109025156	109203429
MAN2B2	0	0	-33.95	-5.09	33.95	down	23324		GO:0004559|GO:0005576|GO:0005764|GO:0006013|GO:0008270|GO:0030246	protein-coding	mannosidase, alpha, class 2B, member 2	chr4	6576902	6624188
MANSC4	0	0	-25.22	-4.66	25.22	down	100287284		GO:0016021	protein-coding	MANSC domain containing 4	chr12	27915599	27924209
MAP10	0	0	-24.33	-4.6	24.33	down	54627	KIAA1383|MTR120	GO:0005813|GO:0005881|GO:0008017|GO:0030496|GO:0031122|GO:0032467|GO:0032886|GO:0051256|GO:0051301|GO:0097431|GO:1990023	protein-coding	microtubule-associated protein 10	chr1	232940638	232946092
MAP1A	0	0	-9.96	-3.32	9.96	down	4130	MAP1L|MTAP1A	GO:0000226|GO:0005198|GO:0005515|GO:0005829|GO:0005874|GO:0005875|GO:0007605|GO:0008017|GO:0016787	protein-coding	microtubule-associated protein 1A	chr15	43809806	43823818
MAP1LC3B2	0	0	-18.63	-4.22	18.63	down	643246	ATG8G	GO:0000421|GO:0005874|GO:0006914|GO:0012505|GO:0031410	protein-coding	microtubule-associated protein 1 light chain 3 beta 2	chr12	116997186	117014425
MAP2	0	0	-20.15	-4.33	20.15	down	4133	MAP2A|MAP2B|MAP2C	GO:0001578|GO:0002162|GO:0005198|GO:0005515|GO:0005516|GO:0005737|GO:0005874|GO:0005875|GO:0007409|GO:0008017|GO:0018107|GO:0021954|GO:0031175|GO:0034399|GO:0043025|GO:0043198|GO:0048813|GO:0071310	protein-coding	microtubule-associated protein 2	chr2	210288771	210598834
MAP3K19	0	0	-25.53	-4.67	25.53	down	80122	RCK|YSK4	GO:0004674|GO:0005524	protein-coding	mitogen-activated protein kinase kinase kinase 19	chr2	135722273	135805038
MAP3K8	0	0	-8.4	-3.07	8.4	down	1326	COT|EST|ESTF|MEKK8|TPL2|Tpl-2|c-COT	GO:0000287|GO:0004674|GO:0004709|GO:0005515|GO:0005524|GO:0005737|GO:0005829|GO:0006468|GO:0007049|GO:0031295	protein-coding	mitogen-activated protein kinase kinase kinase 8	chr10	30722950	30750762
MAP4K2	0	0	-8.85	-3.15	8.85	down	5871	BL44|GCK|RAB8IP	GO:0000139|GO:0004674|GO:0005083|GO:0005515|GO:0005524|GO:0006468|GO:0006903|GO:0006950|GO:0006955|GO:0007243|GO:0007254|GO:0007257|GO:0016323|GO:0031435|GO:0045087|GO:0046330	protein-coding	mitogen-activated protein kinase kinase kinase kinase 2	chr11	64556609	64570713
MAP6	0	0	-10.93	-3.45	10.93	down	4135	MTAP6|N-STOP|STOP	GO:0000226|GO:0005516|GO:0005794|GO:0005874|GO:0008017|GO:0048471	protein-coding	microtubule-associated protein 6	chr11	75297963	75379479
MAPK8IP1	0	0	-14.89	-3.9	14.89	down	9479	IB1|JIP-1|JIP1|PRKM8IP	GO:0004860|GO:0005078|GO:0005515|GO:0005634|GO:0005737|GO:0005789|GO:0005829|GO:0006355|GO:0007258|GO:0008432|GO:0016192|GO:0019894|GO:0019901|GO:0031434|GO:0031435|GO:0031966|GO:0043066|GO:0043508|GO:0044294|GO:0044295|GO:0044297|GO:0044302|GO:0045202|GO:0046328|GO:0046329|GO:0048471	protein-coding	mitogen-activated protein kinase 8 interacting protein 1	chr11	45907047	45928016
MAPKBP1	0	0	-9.04	-3.18	9.04	down	23005	JNKBP-1	GO:0007256	protein-coding	mitogen-activated protein kinase binding protein 1	chr15	42066632	42120053
MARVELD2	0	0	-44.68	-5.48	44.68	down	153562	DFNB49|MARVD2|MRVLDC2|Tric	GO:0005886|GO:0005923|GO:0007605|GO:0016021|GO:0033010|GO:0043220|GO:0045216	protein-coding	MARVEL domain containing 2	chr5	68710939	68738984
MAS1L	0	0	-8.55	-3.1	8.55	down	116511	MAS-L|MRG|dJ994E9.2	GO:0004930|GO:0005634|GO:0005730|GO:0005737|GO:0005886|GO:0007186|GO:0016021	protein-coding	MAS1 oncogene-like	chr6	29454543	29455679
MASTL	0	0	-12.89	-3.69	12.89	down	84930	GREATWALL|GW|GWL|MAST-L|RP11-85G18.2|THC2|hGWL	GO:0000086|GO:0000278|GO:0004674|GO:0005524|GO:0005634|GO:0005654|GO:0005737|GO:0005813|GO:0006974|GO:0007067|GO:0016301|GO:0032154|GO:0034048|GO:0051301|GO:0051721|GO:0051726	protein-coding	microtubule associated serine/threonine kinase-like	chr10	27443753	27475848
MAT1A	0	0	-27.06	-4.76	27.06	down	4143	MAT|MATA1|SAMS|SAMS1	GO:0000096|GO:0004478|GO:0005524|GO:0005829|GO:0006520|GO:0006556|GO:0006730|GO:0006805|GO:0032259|GO:0034641|GO:0044281|GO:0046872	protein-coding	methionine adenosyltransferase I, alpha	chr10	82031576	82049434
MCM2	0	0	-8.41	-3.07	8.41	down	4171	BM28|CCNL1|CDCL1|D3S3194|MITOTIN|cdc19	GO:0000082|GO:0000278|GO:0000785|GO:0003677|GO:0003678|GO:0003688|GO:0005515|GO:0005524|GO:0005634|GO:0005654|GO:0005664|GO:0006260|GO:0006268|GO:0006270|GO:0006271|GO:0006334|GO:0007049|GO:0042393|GO:0042555|GO:0046872|GO:0071353	protein-coding	minichromosome maintenance complex component 2	chr3	127317200	127341278
MCM7	0	0	-13.15	-3.72	13.15	down	4176	CDC47|MCM2|P1.1-MCM3|P1CDC47|P85MCM|PNAS146	GO:0000082|GO:0000278|GO:0000785|GO:0003677|GO:0003697|GO:0004003|GO:0005515|GO:0005524|GO:0005654|GO:0005829|GO:0006260|GO:0006268|GO:0006270|GO:0006271|GO:0006974|GO:0008283|GO:0042325|GO:0042493|GO:0042555|GO:0071364	protein-coding	minichromosome maintenance complex component 7	chr7	99690404	99699427
MCMBP	0	0	-21.86	-4.45	21.86	down	79892	C10orf119|MCM-BP	GO:0000084|GO:0003682|GO:0005515|GO:0005634|GO:0005730|GO:0005737|GO:0005886|GO:0006261|GO:0007062|GO:0007067|GO:0042555|GO:0051301	protein-coding	minichromosome maintenance complex binding protein	chr10	121588916	121633140
MCOLN3	0	0	-11.49	-3.52	11.49	down	55283	TRP-ML3|TRPML3	GO:0005737|GO:0005886|GO:0006811|GO:0007626|GO:0016021|GO:0042491	protein-coding	mucolipin 3	chr1	85483765	85514223
MDFIC	0	0	-11.71	-3.55	11.71	down	29969	HIC	GO:0005515|GO:0005634|GO:0005730|GO:0005737|GO:0005794|GO:0006351|GO:0007257|GO:0008134|GO:0019048|GO:0030111|GO:0030332|GO:0030957|GO:0042308|GO:0045892|GO:0045893|GO:0050434	protein-coding	MyoD family inhibitor domain containing	chr7	114562209	114659970
MDGA2	0	0	-10.05	-3.33	10.05	down	161357	MAMDC1|c14_5286	GO:0005886|GO:0007389|GO:0021522|GO:0031225	protein-coding	MAM domain containing glycosylphosphatidylinositol anchor 2	chr14	47308828	48144157
MDS2	0	0	-8.54	-3.09	8.54	down	259283			ncRNA	myelodysplastic syndrome 2 translocation associated	chr1	23907985	23967056
MED17	0	0	-15.61	-3.96	15.61	down	9440	CRSP6|CRSP77|DRIP80|TRAP80	GO:0001104|GO:0003712|GO:0003713|GO:0004872|GO:0005634|GO:0005654|GO:0005667|GO:0006357|GO:0006367|GO:0010467|GO:0016592|GO:0019827|GO:0030374|GO:0030518|GO:0030521|GO:0042809|GO:0045893|GO:0045944|GO:0046966	protein-coding	mediator complex subunit 17	chr11	93517405	93546496
MEGF6	0	0	-12.18	-3.61	12.18	down	1953	EGFL3	GO:0005509|GO:0005515|GO:0005575|GO:0005576|GO:0008150	protein-coding	multiple EGF-like-domains 6	chr1	3404506	3528059
MEIS1	0	0	-32.05	-5	32.05	down	4211		GO:0001525|GO:0002089|GO:0003682|GO:0003705|GO:0005515|GO:0005634|GO:0005667|GO:0043565|GO:0045638|GO:0045665|GO:0046982|GO:0060216	protein-coding	Meis homeobox 1	chr2	66662532	66799891
MERTK	0	0	-13.26	-3.73	13.26	down	10461	MER|RP38|c-mer	GO:0001750|GO:0001779|GO:0004714|GO:0005515|GO:0005524|GO:0005615|GO:0005737|GO:0005886|GO:0005887|GO:0006468|GO:0006909|GO:0007166|GO:0007267|GO:0007283|GO:0007596|GO:0016028|GO:0030168|GO:0032940|GO:0034446|GO:0043277|GO:0043491|GO:0050766|GO:0050900|GO:0051250|GO:0060041|GO:0060068	protein-coding	c-mer proto-oncogene tyrosine kinase	chr2	112656191	112786945
METTL12	0	0	-12.28	-3.62	12.28	down	751071	U99HG	GO:0005739|GO:0008168	protein-coding	methyltransferase like 12	chr11	62432779	62435954
METTL14	0	0	-9.67	-3.27	9.67	down	57721		GO:0001510|GO:0005634|GO:0016422	protein-coding	methyltransferase like 14	chr4	119606574	119632077
METTL15	0	0	-37.65	-5.23	37.65	down	196074	METT5D1	GO:0008168	protein-coding	methyltransferase like 15	chr11	28129798	28355054
METTL17	0	0	-24.46	-4.61	24.46	down	64745	METT11D1	GO:0005507|GO:0005515|GO:0005739|GO:0005840|GO:0006412|GO:0008168	protein-coding	methyltransferase like 17	chr14	21457965	21465194
METTL20	0	0	-12.5	-3.64	12.5	down	254013	C12orf72	GO:0005737|GO:0008276	protein-coding	methyltransferase like 20	chr12	31800094	31822016
METTL7B	0	0	-8.59	-3.1	8.59	down	196410	ALDI	GO:0008168	protein-coding	methyltransferase like 7B	chr12	56075330	56078394
MEX3A	0	0	-39.61	-5.31	39.61	down	92312	MEX-3A|RKHD4	GO:0000932|GO:0003723|GO:0005634|GO:0008270	protein-coding	mex-3 RNA binding family member A	chr1	156041804	156051789
MFAP3	0	0	-8.24	-3.04	8.24	down	4238		GO:0005576|GO:0005886|GO:0016021|GO:0030198	protein-coding	microfibrillar-associated protein 3	chr5	153418519	153437014
MFSD2B	0	0	-9.6	-3.26	9.6	down	388931		GO:0006810|GO:0016021	protein-coding	major facilitator superfamily domain containing 2B	chr2	24232953	24247145
MGAT1	0	0	-48.39	-5.6	48.39	down	4245	GLCNAC-TI|GLCT1|GLYT1|GNT-1|GNT-I|MGAT	GO:0000139|GO:0001701|GO:0003827|GO:0005975|GO:0006049|GO:0006486|GO:0008375|GO:0016021|GO:0018279|GO:0043687|GO:0044267|GO:0046872	protein-coding	mannosyl (alpha-1,3-)-glycoprotein beta-1,2-N-acetylglucosaminyltransferase	chr5	180217541	180242541
MGAT2	0	0	-28.88	-4.85	28.88	down	4247	CDG2A|CDGS2|GLCNACTII|GNT-II|GNT2	GO:0000139|GO:0005795|GO:0006487|GO:0008455|GO:0009311|GO:0009312|GO:0016020|GO:0016021|GO:0018279|GO:0030246|GO:0043687|GO:0044267	protein-coding	mannosyl (alpha-1,6-)-glycoprotein beta-1,2-N-acetylglucosaminyltransferase	chr14	50087489	50090199
MGC21881	0	0	-15.51	-3.95	15.51	down	389741			ncRNA	uncharacterized locus MGC21881	chr9	41948514	41955076
MGC72080	0	0	-9.11	-3.19	9.11	down	389538			pseudo	MGC72080 pseudogene	chr7	97503667	97601638
MICAL2	0	0	-8.04	-3.01	8.04	down	9645	MICAL-2|MICAL2PV1|MICAL2PV2	GO:0003779|GO:0005737|GO:0005856|GO:0008270|GO:0016709|GO:0019417|GO:0030042|GO:0055114|GO:0071949	protein-coding	microtubule associated monooxygenase, calponin and LIM domain containing 2	chr11	12115543	12285331
MICB	0	0	-8.44	-3.08	8.44	down	4277	PERB11.2	GO:0001913|GO:0002429|GO:0003823|GO:0005886|GO:0006979|GO:0009408|GO:0009986|GO:0016021|GO:0019048|GO:0019835|GO:0019882|GO:0032526|GO:0042267|GO:0046629|GO:0046703|GO:0050689|GO:0050776	protein-coding	MHC class I polypeptide-related sequence B	chr6	31462658	31478901
MLLT3	0	0	-19.69	-4.3	19.69	down	4300	AF9|YEATS3	GO:0005515|GO:0005634|GO:0006351|GO:0006355|GO:0007379|GO:0009952|GO:0090090|GO:2000096	protein-coding	myeloid/lymphoid or mixed-lineage leukemia (trithorax homolog, Drosophila); translocated to, 3	chr9	20344968	20622514
MMACHC	0	0	-13.69	-3.77	13.69	down	25974	RP11-291L19.3|cblC	GO:0005739|GO:0005829|GO:0006766|GO:0006767|GO:0009235|GO:0009236|GO:0031419|GO:0044281	protein-coding	methylmalonic aciduria (cobalamin deficiency) cblC type, with homocystinuria	chr1	45965856	45976739
MMADHC	0	0	-9.26	-3.21	9.26	down	27249	C2orf25|CL25022|cblD	GO:0005739|GO:0005829|GO:0006766|GO:0006767|GO:0009235|GO:0044281	protein-coding	methylmalonic aciduria (cobalamin deficiency) cblD type, with homocystinuria	chr2	150426147	150444330
MMP17	0	0	-8.59	-3.1	8.59	down	4326	MT4-MMP	GO:0004222|GO:0005509|GO:0005578|GO:0005887|GO:0006508|GO:0008047|GO:0008270|GO:0031225|GO:0043085	protein-coding	matrix metallopeptidase 17 (membrane-inserted)	chr12	132312941	132336316
MMP3	0	0	-15.87	-3.99	15.87	down	4314	CHDS6|MMP-3|SL-1|STMY|STMY1|STR1	GO:0004222|GO:0005509|GO:0005576|GO:0005578|GO:0005615|GO:0006508|GO:0008270|GO:0022617|GO:0030198|GO:0030334|GO:0030574|GO:0043231|GO:0071230	protein-coding	matrix metallopeptidase 3 (stromelysin 1, progelatinase)	chr11	102706528	102714342
MNX1	0	0	-14.97	-3.9	14.97	down	3110	HB9|HLXB9|HOXHB9|SCRA1	GO:0001764|GO:0003700|GO:0005634|GO:0006351|GO:0006355|GO:0006357|GO:0006959|GO:0008045|GO:0009653|GO:0009791|GO:0021520|GO:0021675|GO:0021904|GO:0031018|GO:0043565|GO:0060539	protein-coding	motor neuron and pancreas homeobox 1	chr7	156786745	156803347
MON1A	0	0	-11.79	-3.56	11.79	down	84315	SAND1	GO:0006879|GO:0009306	protein-coding	MON1 secretory trafficking family member A	chr3	49946302	49967445
MOXD1	0	0	-8.29	-3.05	8.29	down	26002	MOX|PRO5780|dJ248E1.1	GO:0004500|GO:0005507|GO:0005789|GO:0006584|GO:0016021	protein-coding	monooxygenase, DBH-like 1	chr6	132617194	132722664
MPZL1	0	0	-18.57	-4.22	18.57	down	9019	MPZL1b|PZR|PZR1b|PZRa|PZRb	GO:0005198|GO:0005515|GO:0005887|GO:0007169|GO:0007267	protein-coding	myelin protein zero-like 1	chr1	167691187	167761156
MR1	0	0	-15.25	-3.93	15.25	down	3140	HLALS	GO:0001916|GO:0002367|GO:0002474|GO:0003823|GO:0005576|GO:0005783|GO:0005886|GO:0006955|GO:0016021|GO:0019882|GO:0032393|GO:0032611|GO:0032620|GO:0042605|GO:0042612|GO:0050829	protein-coding	major histocompatibility complex, class I-related	chr1	181002561	181031074
MRC1	0	0	-9.56	-3.26	9.56	down	4360.chr10.1	CD206|CLEC13D|CLEC13DL|MMR|MRC1L1|bA541I19.1	GO:0004872|GO:0005515|GO:0005537|GO:0005886|GO:0005887|GO:0006898|GO:0010008	protein-coding	mannose receptor, C type 1	chr10	17851342	18200091
MRGPRX1	0	0	-20.76	-4.38	20.76	down	259249	GPCR|MRGX1|SNSR4	GO:0004930|GO:0005886|GO:0006953|GO:0016021	protein-coding	MAS-related GPR, member X1	chr11	18955360	18956549
MRPS30	0	0	-17.47	-4.13	17.47	down	10884	MRP-S30|PAP|PDCD9|S30mt	GO:0003735|GO:0005739|GO:0005840|GO:0006412|GO:0006915	protein-coding	mitochondrial ribosomal protein S30	chr5	44809027	44815618
MRPS31P5	0	0	-9.62	-3.27	9.62	down	100887750	MRPS31P3		pseudo	mitochondrial ribosomal protein S31 pseudogene 5	chr13	52741845	52768602
MRPS33	0	0	-28.23	-4.82	28.23	down	51650	MRP-S33|PTD003|S33mt	GO:0003735|GO:0005763|GO:0006412	protein-coding	mitochondrial ribosomal protein S33	chr7	140705961	140714781
MRTO4	0	0	-13.11	-3.71	13.11	down	51154	C1orf33|MRT4|dJ657E11.4	GO:0005634|GO:0005730|GO:0031965|GO:0042254	protein-coding	mRNA turnover 4 homolog (S. cerevisiae)	chr1	19578075	19586622
MRVI1	0	0	-15.93	-3.99	15.93	down	10335	IRAG|JAW1L	GO:0005515|GO:0005789|GO:0007596|GO:0016021|GO:0016529|GO:0031095|GO:0048471	protein-coding	murine retrovirus integration site 1 homolog	chr11	10594638	10715535
MSANTD3	0	0	-8.81	-3.14	8.81	down	91283	C9orf30	GO:0042802	protein-coding	Myb/SANT-like DNA-binding domain containing 3	chr9	103189495	103214016
MSL3P1	0	0	-10.66	-3.41	10.66	down	151507	MSL3L2	GO:0005634|GO:0006351|GO:0006355|GO:0016568	pseudo	male-specific lethal 3 homolog (Drosophila) pseudogene 1	chr2	234774090	234777055
MST1L	0	0	-9.93	-3.31	9.93	down	11223	BRF-1|D1F15S1A|MSPL-7|MSPL7|MST1P9|MSTP7|MSTP9	GO:0004252|GO:0005576|GO:0006508	protein-coding	macrophage stimulating 1-like	chr1	17081129	17090975
MSTN	0	0	-8.27	-3.05	8.27	down	2660	GDF8|MSLHP	GO:0005102|GO:0005125|GO:0005515|GO:0005615|GO:0005737|GO:0007179|GO:0007517|GO:0008083|GO:0008201|GO:0009408|GO:0009629|GO:0014732|GO:0014741|GO:0014850|GO:0022602|GO:0033574|GO:0042802|GO:0043403|GO:0043627|GO:0045471|GO:0045893|GO:0048632|GO:0051384|GO:0051602	protein-coding	myostatin	chr2	190920426	190927455
MSTO1	0	0	-8.69	-3.12	8.69	down	55154	MST	GO:0003674|GO:0005737|GO:0005741|GO:0007005|GO:0048311	protein-coding	misato 1, mitochondrial distribution and morphology regulator	chr1	155579961	155584758
MSTO2P	0	0	-29.89	-4.9	29.89	down	100129405	MSTO2		pseudo	misato family member 2, pseudogene	chr1	155715559	155720673
MTERFD1	0	0	-13.13	-3.71	13.13	down	51001	mTERF3	GO:0005739|GO:0006351|GO:0044212|GO:0045892	protein-coding	MTERF domain containing 1	chr8	97251645	97273796
MTERFD2	0	0	-10.05	-3.33	10.05	down	130916	MTERF4	GO:0005515|GO:0005762|GO:0006364|GO:0006390|GO:0006626|GO:0007507|GO:0019843|GO:0042255|GO:0043010	protein-coding	MTERF domain containing 2	chr2	242034545	242041747
MTERFD3	0	0	-10.05	-3.33	10.05	down	80298	mTERF2|mTERFL	GO:0005759|GO:0006351|GO:0006355|GO:0042645|GO:0042803|GO:0044212	protein-coding	MTERF domain containing 3	chr12	107371069	107380944
MTF2	0	0	-9.91	-3.31	9.91	down	22823	M96|PCL2|RP5-976O13.1|TDRD19A|dJ976O13.2	GO:0000122|GO:0003677|GO:0005634|GO:0005737|GO:0007379|GO:0008270|GO:0016568|GO:0019827|GO:0035064|GO:0035098|GO:0045944|GO:0048863|GO:0061086|GO:0061087	protein-coding	metal response element binding transcription factor 2	chr1	93544792	93604638
MTFR1L	0	0	-10.35	-3.37	10.35	down	56181	FAM54B|MST116|MSTP116		protein-coding	mitochondrial fission regulator 1-like	chr1	26146397	26159433
MTHFD2	0	0	-9.13	-3.19	9.13	down	10797	NMDMC	GO:0000287|GO:0004329|GO:0004477|GO:0004487|GO:0004488|GO:0005739|GO:0005829|GO:0006730|GO:0009396|GO:0009408|GO:0042301|GO:0046653	protein-coding	methylenetetrahydrofolate dehydrogenase (NADP+ dependent) 2, methenyltetrahydrofolate cyclohydrolase	chr2	74425690	74442424
MTMR10	0	0	-12.58	-3.65	12.58	down	54893		GO:0016791	protein-coding	myotubularin related protein 10	chr15	31231144	31283807
MTPAP	0	0	-9.78	-3.29	9.78	down	55149	PAPD1|SPAX4	GO:0000287|GO:0002134|GO:0003723|GO:0004652|GO:0005515|GO:0005524|GO:0005634|GO:0005730|GO:0005737|GO:0005739|GO:0005794|GO:0005886|GO:0006351|GO:0006378|GO:0008219|GO:0030145|GO:0042802|GO:0042803|GO:0071044	protein-coding	mitochondrial poly(A) polymerase	chr10	30598730	30663377
MTRF1L	0	0	-10.68	-3.42	10.68	down	54516	HMRF1L|MRF1L|mtRF1a	GO:0005739|GO:0016149	protein-coding	mitochondrial translational release factor 1-like	chr6	153308400	153323925
MTTP	0	0	-10.1	-3.34	10.1	down	4547	ABL|MTP	GO:0005319|GO:0005788|GO:0005791|GO:0005794|GO:0006497|GO:0006629|GO:0006641|GO:0008289|GO:0016323|GO:0031526|GO:0031528|GO:0031988|GO:0034185|GO:0042157|GO:0042632|GO:0042953|GO:0044281|GO:0046982|GO:0051592	protein-coding	microsomal triglyceride transfer protein	chr4	100485240	100545154
MTUS2	0	0	-16.69	-4.06	16.69	down	23281	CAZIP|ICIS|KIAA0774|TIP150	GO:0005515|GO:0005813|GO:0005881|GO:0008017|GO:0042803	protein-coding	microtubule associated tumor suppressor candidate 2	chr13	29598748	30080084
MUC3A	0	0	-23.47	-4.55	23.47	down	4584	MUC-3A|MUC3	GO:0005201|GO:0005576|GO:0005796|GO:0007586|GO:0016021|GO:0016266|GO:0030197|GO:0030277|GO:0043687|GO:0044267	protein-coding	mucin 3A, cell surface associated	chr7	100550750	100611111
MYADML	0	0	-8.94	-3.16	8.94	down	151325			pseudo	myeloid-associated differentiation marker-like (pseudogene)	chr2	33951128	33953284
MYF6	0	0	-10.21	-3.35	10.21	down	4618	CNM3|MRF4|bHLHc4|myf-6	GO:0001756|GO:0003700|GO:0005634|GO:0005654|GO:0006357|GO:0007519|GO:0035914|GO:0042692|GO:0042693|GO:0043403|GO:0045892|GO:0045944|GO:0046982|GO:0051149|GO:0060415|GO:0070888	protein-coding	myogenic factor 6 (herculin)	chr12	81101408	81103256
MYH6	0	0	-39.61	-5.31	39.61	down	4624	ASD3|CMD1EE|CMH14|MYHC|MYHCA|SSS3|alpha-MHC	GO:0000146|GO:0001701|GO:0001725|GO:0002026|GO:0002027|GO:0003779|GO:0005516|GO:0005524|GO:0005634|GO:0005730|GO:0005737|GO:0005829|GO:0005859|GO:0005925|GO:0006200|GO:0006936|GO:0006941|GO:0007512|GO:0007522|GO:0008016|GO:0008217|GO:0008307|GO:0016459|GO:0016887|GO:0019901|GO:0030016|GO:0030017|GO:0030018|GO:0030049|GO:0030239|GO:0030509|GO:0030898|GO:0032982|GO:0043462|GO:0045214|GO:0048739|GO:…	protein-coding	myosin, heavy chain 6, cardiac muscle, alpha	chr14	23851199	23877486
MYH7	0	0	-51.43	-5.68	51.43	down	4625	CMD1S|CMH1|MPD1|MYHCB|SPMD|SPMM	GO:0000146|GO:0001725|GO:0002027|GO:0003779|GO:0005515|GO:0005516|GO:0005524|GO:0005634|GO:0005730|GO:0005737|GO:0005859|GO:0005925|GO:0006200|GO:0006936|GO:0007512|GO:0008307|GO:0016459|GO:0016887|GO:0030017|GO:0030018|GO:0030049|GO:0030898|GO:0032982|GO:0055010	protein-coding	myosin, heavy chain 7, cardiac muscle, beta	chr14	23881947	23904870
MYL5	0	0	-8.72	-3.12	8.72	down	4636		GO:0005509|GO:0005859|GO:0006937|GO:0008307	protein-coding	myosin, light chain 5, regulatory	chr4	667369	675817
MYNN	0	0	-11.15	-3.48	11.15	down	55892	OSZF|ZBTB31|ZNF902	GO:0003677|GO:0003700|GO:0005634|GO:0006351|GO:0008270	protein-coding	myoneurin	chr3	169490853	169507504
MYO16	0	0	-13.71	-3.78	13.71	down	23026	MYR8|Myo16b|NYAP3	GO:0003774|GO:0005524|GO:0005634|GO:0005654|GO:0005730|GO:0005737|GO:0005829|GO:0005886|GO:0008285|GO:0014065|GO:0016459|GO:0019903|GO:0021549|GO:0048471|GO:0048812|GO:0051015|GO:2000134	protein-coding	myosin XVI	chr13	109248500	109860355
MYO3B	0	0	-9.81	-3.29	9.81	down	140469		GO:0000146|GO:0001750|GO:0001917|GO:0003779|GO:0004674|GO:0005524|GO:0005737|GO:0007601|GO:0016459|GO:0018105|GO:0018107|GO:0032426|GO:0032433|GO:0046777|GO:0050896|GO:0051491	protein-coding	myosin IIIB	chr2	171034655	171511674
MYPN	0	0	-10.71	-3.42	10.71	down	84665	CMD1DD|CMH22|MYOP|RCM4	GO:0003779|GO:0005515|GO:0005634|GO:0008092|GO:0015630|GO:0017124|GO:0030018|GO:0031674|GO:0045214|GO:0051371	protein-coding	myopalladin	chr10	69865874	69971773
MYSM1	0	0	-9.55	-3.26	9.55	down	114803	2A-DUB|2ADUB|RP4-592A1.1	GO:0003677|GO:0003682|GO:0003713|GO:0004221|GO:0004843|GO:0005634|GO:0006338|GO:0006351|GO:0006508|GO:0008237|GO:0032403|GO:0035522|GO:0042393|GO:0045944|GO:0046872	protein-coding	Myb-like, SWIRM and MPN domains 1	chr1	59120411	59165747
MYT1L	0	0	-28.28	-4.82	28.28	down	23040	NZF1|ZC2HC4B	GO:0003677|GO:0003700|GO:0005634|GO:0006351|GO:0007399|GO:0008270|GO:0030154	protein-coding	myelin transcription factor 1-like	chr2	1792885	2335045
NAA35	0	0	-15.55	-3.96	15.55	down	60560	EGAP|MAK10|MAK10P|bA379P1.1	GO:0005634|GO:0005730|GO:0005737|GO:0005886|GO:0048659	protein-coding	N(alpha)-acetyltransferase 35, NatC auxiliary subunit	chr9	88556057	88637217
NAALAD2	0	0	-53.12	-5.73	53.12	down	10003	GCPIII|GPCIII|NAADALASE2|NAALADASE2	GO:0004180|GO:0006508|GO:0008236|GO:0008237|GO:0008239|GO:0016021|GO:0016805|GO:0042135|GO:0046872|GO:0050129	protein-coding	N-acetylated alpha-linked acidic dipeptidase 2	chr11	89867818	89925779
NAALADL2	0	0	-33.43	-5.06	33.43	down	254827		GO:0006508|GO:0008233|GO:0016021	protein-coding	N-acetylated alpha-linked acidic dipeptidase-like 2	chr3	174577111	175523428
NACAD	0	0	-12.75	-3.67	12.75	down	23148		GO:0005634|GO:0005737|GO:0015031	protein-coding	NAC alpha domain containing	chr7	45120036	45128493
NAIP	0	0	-9.69	-3.28	9.69	down	4671	BIRC1|NLRB1|psiNAIP	GO:0004869|GO:0005515|GO:0005524|GO:0005737|GO:0006954|GO:0007399|GO:0016323|GO:0017111|GO:0043066|GO:0043154|GO:0043524|GO:0045087|GO:0046872	protein-coding	NLR family, apoptosis inhibitory protein	chr5	70264310	70407863
NALCN	0	0	-19.16	-4.26	19.16	down	259232	CanIon|INNFD|VGCNL1|bA430M15.1	GO:0005244|GO:0005272|GO:0005515|GO:0005886|GO:0016021|GO:0034220|GO:0035725|GO:0055085	protein-coding	sodium leak channel, non-selective	chr13	101706130	102068843
NAPEPLD	0	0	-9.83	-3.3	9.83	down	222236	FMP30|NAPE-PLD	GO:0008270|GO:0009395|GO:0042622|GO:0070290	protein-coding	N-acyl phosphatidylethanolamine phospholipase D	chr7	102740023	102790007
NBL1	0	0	-15.85	-3.99	15.85	down	4681	D1S1733E|DAN|DAND1|NB|NO3	GO:0005576|GO:0007399|GO:0016015|GO:0035582|GO:0036122|GO:0045666|GO:0048263|GO:0048812|GO:0090027	protein-coding	neuroblastoma 1, DAN family BMP antagonist	chr1	19969723	19984949
NBPF12	0	0	-13.29	-3.73	13.29	down	149013	COAS1|KIAA1245	GO:0005737	protein-coding	neuroblastoma breakpoint family, member 12	chr1	145293371	146467744
NBPF5P	0	0	-25.24	-4.66	25.24	down	100507044	DKFZp434D177-like|NBPF5	GO:0005737	pseudo	neuroblastoma breakpoint family, member 5, pseudogene	chr1	108918460	108953434
NBPF7	0	0	-8.39	-3.07	8.39	down	343505		GO:0005737	protein-coding	neuroblastoma breakpoint family, member 7	chr1	120377388	120387503
NCALD	0	0	-13.68	-3.77	13.68	down	83988		GO:0003779|GO:0005509|GO:0005622|GO:0005829|GO:0007268|GO:0015631|GO:0016192|GO:0030130|GO:0030276|GO:0043014	protein-coding	neurocalcin delta	chr8	102698770	103137135
NCAM1	0	0	-17.57	-4.14	17.57	down	4684	CD56|MSK39|NCAM	GO:0000139|GO:0005576|GO:0005886|GO:0007155|GO:0007411|GO:0009897|GO:0009986|GO:0016021|GO:0019221|GO:0030198|GO:0031225|GO:0042802|GO:0060333	protein-coding	neural cell adhesion molecule 1	chr11	112831969	113149158
NCAPH	0	0	-13.08	-3.71	13.08	down	23397	BRRN1|CAP-H	GO:0000278|GO:0000796|GO:0005515|GO:0005634|GO:0005737|GO:0005829|GO:0007076|GO:0015630|GO:0051301	protein-coding	non-SMC condensin I complex, subunit H	chr2	97001484	97041274
NCKAP1L	0	0	-16.96	-4.08	16.96	down	3071	HEM1	GO:0001782|GO:0002262|GO:0005515|GO:0005829|GO:0005887|GO:0006461|GO:0006935|GO:0016020|GO:0030011|GO:0030295|GO:0030593|GO:0030675|GO:0030838|GO:0030866|GO:0030890|GO:0031209|GO:0032403|GO:0032700|GO:0032715|GO:0032855|GO:0033630|GO:0035509|GO:0042102|GO:0042327|GO:0042493|GO:0043029|GO:0043066|GO:0043372|GO:0043378|GO:0045579|GO:0045588|GO:0045621|GO:0045648|GO:0045860|GO:0048821|GO:0050853|GO:…	protein-coding	NCK-associated protein 1-like	chr12	54891495	54936899
NCKAP5	0	0	-22.62	-4.5	22.62	down	344148	ERIH1|ERIH2|NAP5	GO:0005575|GO:0008150	protein-coding	NCK-associated protein 5	chr2	133429372	134326031
NCR2	0	0	-9.15	-3.19	9.15	down	9436	CD336|LY95|NK-p44|NKP44|dJ149M18.1	GO:0004888|GO:0005886|GO:0005887|GO:0006968|GO:0007165|GO:0045087	protein-coding	natural cytotoxicity triggering receptor 2	chr6	41303528	41318625
NCR3LG1	0	0	-12.99	-3.7	12.99	down	374383	B7-H6|B7H6|DKFZp686O24166	GO:0005198|GO:0005886|GO:0016021|GO:0019028	protein-coding	natural killer cell cytotoxicity receptor 3 ligand 1	chr11	17373309	17398868
NDST3	0	0	-44.02	-5.46	44.02	down	9348	HSST3	GO:0000139|GO:0015012|GO:0015016|GO:0016021|GO:0019213|GO:0030210	protein-coding	N-deacetylase/N-sulfotransferase (heparan glucosaminyl) 3	chr4	118954773	119179789
NDUFAF6	0	0	-13.85	-3.79	13.85	down	137682	C8orf38	GO:0005634|GO:0005737|GO:0005743|GO:0009058|GO:0016740|GO:0032981	protein-coding	NADH dehydrogenase (ubiquinone) complex I, assembly factor 6	chr8	95970236	96088396
NEK2	0	0	-8.08	-3.01	8.08	down	4751	HsPK21|NEK2A|NLK1	GO:0000070|GO:0000086|GO:0000278|GO:0000776|GO:0000777|GO:0000794|GO:0000922|GO:0001824|GO:0004672|GO:0004674|GO:0005515|GO:0005524|GO:0005730|GO:0005813|GO:0005829|GO:0005874|GO:0006468|GO:0007059|GO:0007067|GO:0007088|GO:0007126|GO:0019903|GO:0030496|GO:0043234|GO:0043392|GO:0046602|GO:0046777|GO:0046872|GO:0051225|GO:0051299|GO:0051301|GO:0051988|GO:0090307	protein-coding	NIMA-related kinase 2	chr1	211831599	211848972
NELL2	0	0	-41.87	-5.39	41.87	down	4753	NRP2	GO:0005198|GO:0005509|GO:0005515|GO:0005576|GO:0007155	protein-coding	NEL-like 2 (chicken)	chr12	44902058	45307711
NEU4	0	0	-12.72	-3.67	12.72	down	129807		GO:0004308|GO:0005515|GO:0005739|GO:0005764|GO:0006665|GO:0006687|GO:0019866|GO:0043202|GO:0044281|GO:0052794|GO:0052795|GO:0052796	protein-coding	sialidase 4	chr2	242750160	242758739
NFATC4	0	0	-22.85	-4.51	22.85	down	4776	NF-ATc4|NFAT3	GO:0000981|GO:0001569|GO:0003677|GO:0003713|GO:0005515|GO:0005634|GO:0005667|GO:0005737|GO:0005829|GO:0006366|GO:0006954|GO:0007507|GO:0034644|GO:0043065|GO:0045111|GO:0045333|GO:0045944|GO:0051145|GO:0055001|GO:0071285	protein-coding	nuclear factor of activated T-cells, cytoplasmic, calcineurin-dependent 4	chr14	24836145	24848810
NFX1	0	0	-11.71	-3.55	11.71	down	4799	NFX2	GO:0000122|GO:0003677|GO:0003700|GO:0005634|GO:0006366|GO:0006954|GO:0008270|GO:0016874|GO:0019048|GO:0045347	protein-coding	nuclear transcription factor, X-box binding 1	chr9	33290418	33371155
NFYB	0	0	-15.54	-3.96	15.54	down	4801	CBF-A|CBF-B|HAP3|NF-YB	GO:0003677|GO:0003700|GO:0005515|GO:0005634|GO:0005654|GO:0006351|GO:0006355|GO:0016602|GO:0043565|GO:0044255|GO:0044281|GO:0045893|GO:0046982|GO:0070491	protein-coding	nuclear transcription factor Y, beta	chr12	104510858	104532040
NFYC	0	0	-12.52	-3.65	12.52	down	4802	CBF-C|CBFC|H1TF2A|HAP5|HSM|NF-YC	GO:0003677|GO:0003700|GO:0003713|GO:0005515|GO:0005634|GO:0005654|GO:0006351|GO:0006355|GO:0006357|GO:0006457|GO:0016602|GO:0043565|GO:0044255|GO:0044281|GO:0045893|GO:0046982	protein-coding	nuclear transcription factor Y, gamma	chr1	41157242	41237276
NHEJ1	0	0	-15.33	-3.94	15.33	down	79840	XLF	GO:0003677|GO:0005515|GO:0005634|GO:0006303|GO:0006310|GO:0007417|GO:0010212|GO:0030183|GO:0030217|GO:0051351|GO:0070419	protein-coding	nonhomologous end-joining factor 1	chr2	219940046	220034817
NHP2	0	0	-11.73	-3.55	11.73	down	55651	DKCB2|NHP2P|NOLA2	GO:0005730|GO:0005732|GO:0015030|GO:0030515|GO:0031118	protein-coding	NHP2 ribonucleoprotein	chr5	177576465	177580961
NIF3L1	0	0	-22.16	-4.47	22.16	down	60491	ALS2CR1|CALS-7	GO:0003934|GO:0005515|GO:0005525|GO:0005737|GO:0005739|GO:0008134|GO:0035998|GO:0045893|GO:0046872	protein-coding	NIF3 NGG1 interacting factor 3-like 1 (S. cerevisiae)	chr2	201754050	201768655
NIM1	0	0	-10.43	-3.38	10.43	down	167359		GO:0000287|GO:0004674|GO:0005524|GO:0006468	protein-coding	serine/threonine-protein kinase NIM1	chr5	43192170	43280952
NIPAL3	0	0	-8.31	-3.05	8.31	down	57185	DJ462O23.2|NPAL3	GO:0015095|GO:0016021	protein-coding	NIPA-like domain containing 3	chr1	24742245	24799473
NKX2-1	0	0	-9.19	-3.2	9.19	down	7080	BCH|BHC|NK-2|NKX2.1|NKX2A|TEBP|TITF1|TTF-1|TTF1	GO:0000122|GO:0001764|GO:0003677|GO:0003700|GO:0003705|GO:0005515|GO:0005634|GO:0005654|GO:0005667|GO:0006644|GO:0007411|GO:0007420|GO:0007492|GO:0007626|GO:0009725|GO:0010628|GO:0010719|GO:0021759|GO:0021766|GO:0021795|GO:0021798|GO:0021877|GO:0021892|GO:0021983|GO:0030324|GO:0030336|GO:0030512|GO:0030878|GO:0030900|GO:0031128|GO:0033327|GO:0042696|GO:0043565|GO:0044212|GO:0045893|GO:0045944|GO:…	protein-coding	NK2 homeobox 1	chr14	36985604	36989430
NLRP14	0	0	-44.91	-5.49	44.91	down	338323	CLR11.2|GC-LRR|NALP14|NOD5|PAN8	GO:0005524|GO:0007275|GO:0007283|GO:0030154	protein-coding	NLR family, pyrin domain containing 14	chr11	7041700	7092757
NLRP3	0	0	-10.8	-3.43	10.8	down	114548	AGTAVPRL|AII|AVP|C1orf7|CIAS1|CLR1.1|FCAS|FCU|MWS|NALP3|PYPAF1	GO:0002674|GO:0005515|GO:0005524|GO:0005737|GO:0005829|GO:0006915|GO:0006919|GO:0006952|GO:0006954|GO:0007165|GO:0009595|GO:0032088|GO:0032621|GO:0035872|GO:0042347|GO:0042834|GO:0043280|GO:0045087|GO:0050701|GO:0050713|GO:0050718|GO:0050728|GO:0051092|GO:0051259|GO:0051607|GO:0071222|GO:0072559	protein-coding	NLR family, pyrin domain containing 3	chr1	247579458	247612406
NLRX1	0	0	-48.99	-5.61	48.99	down	79671	CLR11.3|DLNB26|NOD26|NOD5|NOD9	GO:0005515|GO:0005524|GO:0005741|GO:0019048|GO:0032480|GO:0045087	protein-coding	NLR family member X1	chr11	119039437	119054725
NMD3	0	0	-8.68	-3.12	8.68	down	51068		GO:0005634|GO:0005654|GO:0005730|GO:0005737|GO:0015031	protein-coding	NMD3 ribosome export adaptor	chr3	160939099	160971320
NMI	0	0	-26.91	-4.75	26.91	down	9111		GO:0003712|GO:0005515|GO:0005634|GO:0005730|GO:0005737|GO:0006366|GO:0006954|GO:0007259	protein-coding	N-myc (and STAT) interactor	chr2	152126982	152146430
NMNAT1	0	0	-8.3	-3.05	8.3	down	64802	LCA9|NMNAT|PNAT1	GO:0000309|GO:0004515|GO:0005515|GO:0005524|GO:0005634|GO:0005654|GO:0006766|GO:0006767|GO:0009435|GO:0019674|GO:0044281	protein-coding	nicotinamide nucleotide adenylyltransferase 1	chr1	10003486	10045556
NOD1	0	0	-16.35	-4.03	16.35	down	10392	CARD4|CLR7.1|NLRC1	GO:0000187|GO:0002224|GO:0002606|GO:0002755|GO:0002756|GO:0005515|GO:0005524|GO:0005737|GO:0005829|GO:0006915|GO:0006919|GO:0006952|GO:0006954|GO:0007165|GO:0007254|GO:0008656|GO:0009595|GO:0016045|GO:0016323|GO:0016324|GO:0032755|GO:0032760|GO:0034134|GO:0034138|GO:0034142|GO:0034146|GO:0034162|GO:0034166|GO:0035556|GO:0035666|GO:0035872|GO:0038123|GO:0038124|GO:0042228|GO:0042742|GO:0042802|GO:…	protein-coding	nucleotide-binding oligomerization domain containing 1	chr7	30464143	30518393
NOL9	0	0	-13.5	-3.75	13.5	down	79707	Grc3|NET6	GO:0000460|GO:0003723|GO:0005524|GO:0005730|GO:0051731	protein-coding	nucleolar protein 9	chr1	6581407	6614658
NOS1	0	0	-11.52	-3.53	11.52	down	4842	IHPS1|N-NOS|NC-NOS|NOS|bNOS|nNOS	GO:0001666|GO:0001917|GO:0003958|GO:0004517|GO:0005506|GO:0005515|GO:0005516|GO:0005737|GO:0005829|GO:0005856|GO:0006527|GO:0006809|GO:0006941|GO:0007263|GO:0007520|GO:0007596|GO:0009408|GO:0010181|GO:0010523|GO:0016491|GO:0016529|GO:0017080|GO:0018119|GO:0020037|GO:0031284|GO:0033555|GO:0034617|GO:0034618|GO:0035066|GO:0042136|GO:0042383|GO:0042738|GO:0043197|GO:0043234|GO:0043267|GO:0044325|GO:…	protein-coding	nitric oxide synthase 1 (neuronal)	chr12	117645947	117799607
NOTCH1	0	0	-8.71	-3.12	8.71	down	4851	TAN1|hN1	GO:0000122|GO:0000139|GO:0001047|GO:0001190|GO:0001701|GO:0001708|GO:0001837|GO:0001889|GO:0001947|GO:0002040|GO:0002193|GO:0002437|GO:0003157|GO:0003160|GO:0003162|GO:0003169|GO:0003180|GO:0003181|GO:0003184|GO:0003192|GO:0003198|GO:0003203|GO:0003207|GO:0003208|GO:0003209|GO:0003213|GO:0003214|GO:0003219|GO:0003222|GO:0003241|GO:0003256|GO:0003270|GO:0003273|GO:0003344|GO:0003700|GO:0004857|GO:…	protein-coding	notch 1	chr9	139388896	139440238
NOV	0	0	-8.45	-3.08	8.45	down	4856	CCN3|IBP-9|IGFBP-9|IGFBP9|NOVh	GO:0001558|GO:0005520|GO:0005576|GO:0008083|GO:0010468|GO:0030424|GO:0030425|GO:0031012|GO:0043025|GO:0043231	protein-coding	nephroblastoma overexpressed	chr8	120428552	120436678
NOXA1	0	0	-9.23	-3.21	9.23	down	10811	NY-CO-31|SDCCAG31|p51NOX	GO:0005515|GO:0005737|GO:0006801|GO:0010310|GO:0016176|GO:0017124|GO:0019899|GO:0043020|GO:0048365|GO:0060263	protein-coding	NADPH oxidase activator 1	chr9	140317847	140328858
NPAS3	0	0	-13.49	-3.75	13.49	down	64067	MOP6|PASD6|bHLHe12	GO:0003677|GO:0004871|GO:0005634|GO:0005730|GO:0005737|GO:0006351|GO:0007626|GO:0035176|GO:0042711|GO:0045893|GO:0046983	protein-coding	neuronal PAS domain protein 3	chr14	33408459	34273382
NPC1L1	0	0	-8.74	-3.13	8.74	down	29881	NPC11L1	GO:0005515|GO:0005886|GO:0006695|GO:0008144|GO:0008158|GO:0015918|GO:0016021|GO:0016324|GO:0017137|GO:0030299|GO:0030301|GO:0030659|GO:0031489|GO:0031526|GO:0042157|GO:0042493|GO:0042632|GO:0044281	protein-coding	NPC1-like 1	chr7	44552135	44580914
NPSR1	0	0	-29.36	-4.88	29.36	down	387129	ASRT2|GPR154|GPRA|NPSR|PGR14|VRR1	GO:0005000|GO:0005737|GO:0005886|GO:0008188|GO:0016021	protein-coding	neuropeptide S receptor 1	chr7	34697897	34917944
NPTX2	0	0	-13.51	-3.76	13.51	down	4885	NARP|NP-II|NP2	GO:0003674|GO:0005575|GO:0005576|GO:0007268|GO:0046872	protein-coding	neuronal pentraxin II	chr7	98246597	98259181
NPY1R	0	0	-10.88	-3.44	10.88	down	4886	NPY1-R|NPYR	GO:0001601|GO:0001602|GO:0003151|GO:0004983|GO:0005515|GO:0005886|GO:0005887|GO:0006006|GO:0007187|GO:0007193|GO:0007626|GO:0007631|GO:0008217|GO:0019233|GO:0040014	protein-coding	neuropeptide Y receptor Y1	chr4	164245062	164253947
NPY2R	0	0	-8.86	-3.15	8.86	down	4887	NPY2-R	GO:0001601|GO:0003151|GO:0003214|GO:0004872|GO:0004983|GO:0005246|GO:0005515|GO:0005886|GO:0005887|GO:0007193|GO:0007626	protein-coding	neuropeptide Y receptor Y2	chr4	156129781	156138228
NR0B2	0	0	-8.56	-3.1	8.56	down	8431	SHP|SHP1	GO:0000122|GO:0003677|GO:0003700|GO:0003707|GO:0003714|GO:0005515|GO:0005634|GO:0005654|GO:0005737|GO:0006367|GO:0008203|GO:0009749|GO:0010467|GO:0019904|GO:0030521|GO:0031100|GO:0032024|GO:0032403|GO:0042803|GO:0042975|GO:0043234|GO:0043433|GO:0046965|GO:0046966	protein-coding	nuclear receptor subfamily 0, group B, member 2	chr1	27237975	27240567
NR3C2	0	0	-28.63	-4.84	28.63	down	4306	MCR|MLR|MR|NR3C2VIT	GO:0003700|GO:0003707|GO:0005496|GO:0005515|GO:0005654|GO:0005789|GO:0006367|GO:0007165|GO:0008270|GO:0010467|GO:0043565	protein-coding	nuclear receptor subfamily 3, group C, member 2	chr4	148999915	149363672
NR6A1	0	0	-15.56	-3.96	15.56	down	2649	GCNF|GCNF1|NR61|RTR|hGCNF|hRTR	GO:0000122|GO:0003677|GO:0003707|GO:0004879|GO:0005654|GO:0005667|GO:0006367|GO:0007276|GO:0007283|GO:0008270|GO:0008283|GO:0010467|GO:0030522|GO:0042803|GO:0043565	protein-coding	nuclear receptor subfamily 6, group A, member 1	chr9	127284703	127533576
NRG1	0	0	-8.69	-3.12	8.69	down	3084	ARIA|GGF|GGF2|HGL|HRG|HRG1|HRGA|MST131|NDF|SMDF	GO:0000165|GO:0000902|GO:0003161|GO:0003222|GO:0003712|GO:0005102|GO:0005125|GO:0005176|GO:0005515|GO:0005576|GO:0005615|GO:0005634|GO:0005737|GO:0005887|GO:0007154|GO:0007169|GO:0007171|GO:0007173|GO:0007399|GO:0007416|GO:0007422|GO:0007626|GO:0008083|GO:0008283|GO:0008543|GO:0009790|GO:0010667|GO:0014032|GO:0016020|GO:0016324|GO:0016477|GO:0021781|GO:0030296|GO:0030297|GO:0030307|GO:0030424|GO:…	protein-coding	neuregulin 1	chr8	31496911	32622558
NRL	0	0	-26.39	-4.72	26.39	down	4901	D14S46E|NRL-MAF|RP27	GO:0003677|GO:0003700|GO:0005634|GO:0006366|GO:0007468|GO:0007601|GO:0043522|GO:0043565|GO:0045872|GO:0045944|GO:0046548|GO:0050896	protein-coding	neural retina leucine zipper	chr14	24549316	24584223
NRROS	0	0	-22.67	-4.5	22.67	down	375387	GARPL1|LRRC33|UNQ3030	GO:0005886|GO:0016021|GO:0045087	protein-coding	negative regulator of reactive oxygen species	chr3	196366656	196388874
NRXN1	0	0	-21.39	-4.42	21.39	down	9378	Hs.22998|PTHSL2|SCZD17	GO:0001525|GO:0004872|GO:0005102|GO:0005246|GO:0005509|GO:0005515|GO:0005886|GO:0005887|GO:0007155|GO:0007157|GO:0007158|GO:0007268|GO:0007269|GO:0007411|GO:0007416|GO:0007612|GO:0009986|GO:0016021|GO:0016339|GO:0023041|GO:0030054|GO:0030139|GO:0030198|GO:0030534|GO:0033130|GO:0035176|GO:0035418|GO:0042734|GO:0044295|GO:0045184|GO:0046872|GO:0048306|GO:0050839|GO:0050885|GO:0051490|GO:0051965|GO:…	protein-coding	neurexin 1	chr2	50145643	51259674
NRXN2	0	0	-33.03	-5.05	33.03	down	9379		GO:0005246|GO:0007155|GO:0007268|GO:0007269|GO:0007416|GO:0016021|GO:0046872|GO:0050839|GO:0097104|GO:0097109|GO:0097116|GO:0097118|GO:0097119	protein-coding	neurexin 2	chr11	64373646	64490660
NT5C1B-RDH14	0	0	-37.16	-5.22	37.16	down	100526794			protein-coding	NT5C1B-RDH14 readthrough	chr2	18735989	18770846
NT5C3A	0	0	-15.51	-3.96	15.51	down	51251	NT5C3|P5'N-1|P5N-1|PN-I|POMP|PSN1|UMPH|UMPH1|cN-III|hUMP1|p36	GO:0000166|GO:0000287|GO:0005737|GO:0005739|GO:0005783|GO:0005829|GO:0006206|GO:0006213|GO:0008253|GO:0008665|GO:0009117|GO:0044281|GO:0046135|GO:0055086	protein-coding	5'-nucleotidase, cytosolic IIIA	chr7	33053725	33102409
NT5DC1	0	0	-10.97	-3.46	10.97	down	221294	C6orf200|LP2642|NT5C2L1	GO:0016787|GO:0046872	protein-coding	5'-nucleotidase domain containing 1	chr6	116421999	116566853
NTM	0	0	-8.95	-3.16	8.95	down	50863	HNT|IGLON2|NTRI	GO:0005515|GO:0005886|GO:0007155|GO:0008038|GO:0031225	protein-coding	neurotrimin	chr11	131240371	132206716
NTNG2	0	0	-16.49	-4.04	16.49	down	84628	LHLL9381|Lmnt2|NTNG1|bA479K20.1	GO:0003674|GO:0005515|GO:0007409|GO:0046658	protein-coding	netrin G2	chr9	135037334	135118220
NUB1	0	0	-16.9	-4.08	16.9	down	51667	BS4|NUB1L|NYREN18	GO:0005515|GO:0005634|GO:0006511|GO:0016567|GO:0032436|GO:0034341|GO:0034612	protein-coding	negative regulator of ubiquitin-like proteins 1	chr7	151038847	151075548
NUDT2	0	0	-10.06	-3.33	10.06	down	318	APAH1	GO:0004081|GO:0005525|GO:0005739|GO:0006139|GO:0006915|GO:0008803	protein-coding	nudix (nucleoside diphosphate linked moiety X)-type motif 2	chr9	34329504	34343711
NUTM2D	0	0	-36.96	-5.21	36.96	down	728130	FAM22D		pseudo	NUT family member 2D	chr10	89117477	89130452
NUTM2G	0	0	-31.56	-4.98	31.56	down	441457	FAM22G|NUTMG		protein-coding	NUT family member 2G	chr9	99691286	99704572
NXPE1	0	0	-9.6	-3.26	9.6	down	120400	FAM55A	GO:0005576	protein-coding	neurexophilin and PC-esterase domain family, member 1	chr11	114392437	114430580
OAS3	0	0	-9.4	-3.23	9.4	down	4940	p100	GO:0001730|GO:0003725|GO:0005515|GO:0005524|GO:0005634|GO:0005737|GO:0005829|GO:0006139|GO:0009615|GO:0019221|GO:0043231|GO:0045071|GO:0046872|GO:0051607|GO:0060333|GO:0060337|GO:0060700	protein-coding	2'-5'-oligoadenylate synthetase 3, 100kDa	chr12	113376249	113411054
OCLN	0	0	-9.01	-3.17	9.01	down	100506658	BLCPMG	GO:0005198|GO:0005515|GO:0005886|GO:0005911|GO:0005923|GO:0006461|GO:0006915|GO:0006921|GO:0016021|GO:0016324|GO:0016327|GO:0030054|GO:0045216	protein-coding	occludin	chr5	68788119	68853931
OGDHL	0	0	-45.45	-5.51	45.45	down	55753		GO:0004591|GO:0005515|GO:0005759|GO:0006096|GO:0006099|GO:0030976	protein-coding	oxoglutarate dehydrogenase-like	chr10	50942687	50970425
OGG1	0	0	-23.71	-4.57	23.71	down	4968	HMMH|HOGG1|MUTM|OGH1	GO:0002526|GO:0003684|GO:0004519|GO:0005515|GO:0005634|GO:0005654|GO:0005730|GO:0005739|GO:0006281|GO:0006284|GO:0006285|GO:0006289|GO:0006355|GO:0006979|GO:0008017|GO:0008534|GO:0009314|GO:0016363|GO:0016607|GO:0032355|GO:0033158|GO:0034039|GO:0042493|GO:0045007|GO:0045471|GO:0051593|GO:0071276	protein-coding	8-oxoguanine DNA glycosylase	chr3	9791628	9808353
OLFML1	0	0	-16.92	-4.08	16.92	down	283298	UNQ564	GO:0005576	protein-coding	olfactomedin-like 1	chr11	7506600	7532606
OLFML3	0	0	-19.33	-4.27	19.33	down	56944	HNOEL-iso|OLF44	GO:0005576|GO:0007275	protein-coding	olfactomedin-like 3	chr1	114522030	114524876
OMA1	0	0	-14.13	-3.82	14.13	down	115209	2010001O09Rik|DAB1|MPRP-1|YKR087C|ZMPOMA1|peptidase	GO:0002024|GO:0004222|GO:0005743|GO:0006006|GO:0006515|GO:0006629|GO:0006950|GO:0010637|GO:0016021|GO:0031966|GO:0034982|GO:0042407|GO:0046872|GO:0097009	protein-coding	OMA1 zinc metallopeptidase	chr1	58933599	59012446
OPN1SW	0	0	-30.36	-4.92	30.36	down	611	BCP|BOP|CBT	GO:0001523|GO:0004872|GO:0004930|GO:0005887|GO:0007165|GO:0007601|GO:0007602|GO:0007603|GO:0009881|GO:0018298|GO:0042622	protein-coding	opsin 1 (cone pigments), short-wave-sensitive	chr7	128412543	128415844
OPTN	0	0	-17.94	-4.16	17.94	down	10133	ALS12|FIP2|GLC1E|HIP7|HYPL|NRP|TFIIIA-INTP	GO:0000042|GO:0000086|GO:0000139|GO:0000278|GO:0005515|GO:0005654|GO:0005737|GO:0005794|GO:0005802|GO:0005829|GO:0007030|GO:0007165|GO:0008022|GO:0008219|GO:0043001|GO:0048471|GO:0090161	protein-coding	optineurin	chr10	13142082	13180276
OR10A6	0	0	-26.38	-4.72	26.38	down	390093	OR11-96	GO:0004930|GO:0004984|GO:0005886|GO:0016021	protein-coding	olfactory receptor, family 10, subfamily A, member 6	chr11	7949265	7950209
OR10G2	0	0	-36.4	-5.19	36.4	down	26534	OR14-41	GO:0004930|GO:0004984|GO:0005886|GO:0016021	protein-coding	olfactory receptor, family 10, subfamily G, member 2	chr14	22102066	22102998
OR10G3	0	0	-11.17	-3.48	11.17	down	26533	OR14-40	GO:0004930|GO:0004984|GO:0005886|GO:0016021	protein-coding	olfactory receptor, family 10, subfamily G, member 3	chr14	22037934	22038875
OR10G8	0	0	-24.85	-4.63	24.85	down	219869	OR11-274|OR11-282	GO:0004930|GO:0004984|GO:0005886|GO:0016021	protein-coding	olfactory receptor, family 10, subfamily G, member 8	chr11	123900330	123901265
OR10T2	0	0	-25.86	-4.69	25.86	down	128360	OR1-3	GO:0004930|GO:0004984|GO:0005886|GO:0016021	protein-coding	olfactory receptor, family 10, subfamily T, member 2	chr1	158368312	158369256
OR11G2	0	0	-16.33	-4.03	16.33	down	390439	OR14-34	GO:0004930|GO:0004984|GO:0005886|GO:0016021	protein-coding	olfactory receptor, family 11, subfamily G, member 2	chr14	20665495	20666532
OR12D2	0	0	-35.76	-5.16	35.76	down	26529	DJ994E9.8|HS6M1-20	GO:0004930|GO:0004984|GO:0005886|GO:0016021	protein-coding	olfactory receptor, family 12, subfamily D, member 2	chr6	29364416	29365448
OR13C4	0	0	-8.39	-3.07	8.39	down	138804	HSHTPCRX17|HTPCRX17|OR2K1|OR37F|OR9-7	GO:0004930|GO:0004984|GO:0005886|GO:0016021	protein-coding	olfactory receptor, family 13, subfamily C, member 4	chr9	107288534	107289490
OR13C5	0	0	-19	-4.25	19	down	138799	OR9-11	GO:0004930|GO:0004984|GO:0005886|GO:0016021	protein-coding	olfactory receptor, family 13, subfamily C, member 5	chr9	107360738	107361694
OR13C9	0	0	-27.5	-4.78	27.5	down	286362	OR37L|OR9-13	GO:0004930|GO:0004984|GO:0005886|GO:0016021	protein-coding	olfactory receptor, family 13, subfamily C, member 9	chr9	107379529	107380485
OR13G1	0	0	-11.75	-3.55	11.75	down	441933	OR1-37	GO:0004930|GO:0004984|GO:0005886|GO:0016021	protein-coding	olfactory receptor, family 13, subfamily G, member 1	chr1	247835420	247836343
OR14I1	0	0	-52.15	-5.7	52.15	down	401994	OR5BU1|OR5BU1P	GO:0004930|GO:0004984|GO:0005886|GO:0016021	protein-coding	olfactory receptor, family 14, subfamily I, member 1	chr1	248844670	248845605
OR1J1	0	0	-14.82	-3.89	14.82	down	347168	OR9-18|hg32	GO:0004930|GO:0004984|GO:0005886|GO:0016021	protein-coding	olfactory receptor, family 1, subfamily J, member 1	chr9	125239237	125240205
OR1J4	0	0	-18.52	-4.21	18.52	down	26219	HSHTPCRX01|HTPCRX01|OR9-21	GO:0004930|GO:0004984|GO:0005886|GO:0016021	protein-coding	olfactory receptor, family 1, subfamily J, member 4	chr9	125281420	125282361
OR1S2	0	0	-25.92	-4.7	25.92	down	219958	OR11-231	GO:0004930|GO:0004984|GO:0005886|GO:0016021	protein-coding	olfactory receptor, family 1, subfamily S, member 2	chr11	57970676	57971653
OR2A1-AS1	0	0	-8.38	-3.07	8.38	down	101928492			ncRNA	OR2A1 antisense RNA 1	chr7	143947330	144052232
OR2A20P	0	0	-8.31	-3.06	8.31	down	401428	OR2A20		pseudo	olfactory receptor, family 2, subfamily A, member 20 pseudogene	chr7	143947330	143950268
OR2A42	0	0	-20.5	-4.36	20.5	down	402317		GO:0004930|GO:0004984|GO:0005886|GO:0016021	protein-coding	olfactory receptor, family 2, subfamily A, member 42	chr7	143929004	143929936
OR2A9P	0	0	-15.18	-3.92	15.18	down	441295	FKSG35|HSDJ0798C17|OR2A19|OR2A22P|OR2A9		pseudo	olfactory receptor, family 2, subfamily A, member 9 pseudogene	chr7	143991573	143997832
OR2AE1	0	0	-8.97	-3.17	8.97	down	81392	OR2AE2	GO:0004930|GO:0004984|GO:0005886|GO:0016021	protein-coding	olfactory receptor, family 2, subfamily AE, member 1	chr7	99473685	99474656
OR2H1	0	0	-29.28	-4.87	29.28	down	26716	6M1-16|HS6M1-16|OLFR42A-9004-14|OR2H6|OR2H8|OR6-2|dJ994E9.4	GO:0004930|GO:0004984|GO:0005886|GO:0016021	protein-coding	olfactory receptor, family 2, subfamily H, member 1	chr6	29426230	29432099
OR2L1P	0	0	-13.99	-3.81	13.99	down	26247	HSHTPCRX02|HTPCRX02|OR2L1|OR2L7P		pseudo	olfactory receptor, family 2, subfamily L, member 1 pseudogene	chr1	248153569	248154493
OR2L2	0	0	-40.5	-5.34	40.5	down	26246	HSHTPCRH07|HTPCRH07|OR1-48|OR2L12|OR2L4P	GO:0003674|GO:0004930|GO:0004984|GO:0005886|GO:0008150|GO:0016021	protein-coding	olfactory receptor, family 2, subfamily L, member 2	chr1	248201474	248202607
OR2M1P	0	0	-22.23	-4.47	22.23	down	388762	JCG10|OR2M1|OST037		pseudo	olfactory receptor, family 2, subfamily M, member 1 pseudogene	chr1	248285438	248286082
OR2T1	0	0	-11.34	-3.5	11.34	down	26696	OR1-25	GO:0004930|GO:0004984|GO:0005886|GO:0016021	protein-coding	olfactory receptor, family 2, subfamily T, member 1	chr1	248569296	248570405
OR2T27	0	0	-46.06	-5.53	46.06	down	403239		GO:0004930|GO:0004984|GO:0005886|GO:0016021	protein-coding	olfactory receptor, family 2, subfamily T, member 27	chr1	248813232	248814185
OR2T4	0	0	-8.8	-3.14	8.8	down	127074	OR1-60|OR2T4Q	GO:0004930|GO:0004984|GO:0005886|GO:0016021	protein-coding	olfactory receptor, family 2, subfamily T, member 4	chr1	248524883	248525929
OR4A16	0	0	-11.74	-3.55	11.74	down	81327	OR11-117|OR4A16Q	GO:0004930|GO:0004984|GO:0005886|GO:0016021	protein-coding	olfactory receptor, family 4, subfamily A, member 16	chr11	55110677	55111663
OR4F16	0	0	-25.59	-4.68	25.59	down	81399	OR1-1|OR7-21		protein-coding	olfactory receptor, family 4, subfamily F, member 16	chr1	621096	622034
OR4F21	0	0	-20.5	-4.36	20.5	down	441308	OR4F21P	GO:0004930|GO:0004984|GO:0005886|GO:0016021	protein-coding	olfactory receptor, family 4, subfamily F, member 21	chr8	116086	117024
OR4K1	0	0	-36.33	-5.18	36.33	down	79544	OR14-19	GO:0004930|GO:0004984|GO:0005886|GO:0016021	protein-coding	olfactory receptor, family 4, subfamily K, member 1	chr14	20403767	20404842
OR4L1	0	0	-17.25	-4.11	17.25	down	122742	OR14-28|OR4L2P	GO:0004930|GO:0004984|GO:0005886|GO:0016021	protein-coding	olfactory receptor, family 4, subfamily L, member 1	chr14	20528204	20529142
OR4M1	0	0	-29.19	-4.87	29.19	down	441670	OR14-7	GO:0004930|GO:0004984|GO:0005886|GO:0016021	protein-coding	olfactory receptor, family 4, subfamily M, member 1	chr14	20248482	20249423
OR4N3P	0	0	-9.69	-3.28	9.69	down	390539	OR15-2		pseudo	olfactory receptor, family 4, subfamily N, member 3 pseudogene	chr15	22413462	22414395
OR4N4	0	0	-14.55	-3.86	14.55	down	283694	OR15-1|OR15-5	GO:0004930|GO:0004984|GO:0005886|GO:0016021	protein-coding	olfactory receptor, family 4, subfamily N, member 4	chr15	22382473	22383815
OR51E2	0	0	-8.02	-3	8.02	down	81285	OR51E3P|OR52A2|PSGR	GO:0004930|GO:0004984|GO:0005886|GO:0007608|GO:0016021|GO:0050911	protein-coding	olfactory receptor, family 51, subfamily E, member 2	chr11	4701401	4719076
OR51F1	0	0	-8.45	-3.08	8.45	down	256892	OR11-21|OR51F1P	GO:0004930|GO:0004984|GO:0005886|GO:0016021	protein-coding	olfactory receptor, family 51, subfamily F, member 1	chr11	4790209	4791147
OR51G1	0	0	-12.81	-3.68	12.81	down	79324	OR11-29|OR51G3P	GO:0004930|GO:0004984|GO:0005886|GO:0016021	protein-coding	olfactory receptor, family 51, subfamily G, member 1	chr11	4944604	4945569
OR51I1	0	0	-9.93	-3.31	9.93	down	390063		GO:0004930|GO:0004984|GO:0005886|GO:0007608|GO:0016021|GO:0050911	protein-coding	olfactory receptor, family 51, subfamily I, member 1	chr11	5461772	5462783
OR52B1P	0	0	-9.31	-3.22	9.31	down	81274			pseudo	olfactory receptor, family 52, subfamily B, member 1 pseudogene	chr11	6172913	6173819
OR52B2	0	0	-9.57	-3.26	9.57	down	255725	OR11-70	GO:0004930|GO:0004984|GO:0005886|GO:0016021	protein-coding	olfactory receptor, family 52, subfamily B, member 2	chr11	6190585	6191556
OR52B4	0	0	-15.02	-3.91	15.02	down	143496	OR11-3	GO:0004930|GO:0004984|GO:0005886|GO:0016021	protein-coding	olfactory receptor, family 52, subfamily B, member 4	chr11	4388493	4389616
OR52L1	0	0	-10.88	-3.44	10.88	down	338751	OR11-50	GO:0004930|GO:0004984|GO:0005886|GO:0016021	protein-coding	olfactory receptor, family 52, subfamily L, member 1	chr11	6007122	6008215
OR52N4	0	0	-11.38	-3.51	11.38	down	390072	OR11-64	GO:0004930|GO:0004984|GO:0005886|GO:0016021	protein-coding	olfactory receptor, family 52, subfamily N, member 4	chr11	5775923	5776959
OR5AK2	0	0	-27.29	-4.77	27.29	down	390181		GO:0004930|GO:0004984|GO:0005886|GO:0016021	protein-coding	olfactory receptor, family 5, subfamily AK, member 2	chr11	56756389	56757318
OR5AU1	0	0	-10.08	-3.33	10.08	down	390445	OR14-38	GO:0004930|GO:0004984|GO:0005886|GO:0016021	protein-coding	olfactory receptor, family 5, subfamily AU, member 1	chr14	21623096	21624184
OR5J2	0	0	-10.06	-3.33	10.06	down	282775	OR11-266	GO:0004930|GO:0004984|GO:0005886|GO:0016021	protein-coding	olfactory receptor, family 5, subfamily J, member 2	chr11	55944094	55945032
OR5L1	0	0	-9.09	-3.18	9.09	down	219437	OR11-151|OST262	GO:0004930|GO:0004984|GO:0005886|GO:0016021	protein-coding	olfactory receptor, family 5, subfamily L, member 1	chr11	55578943	55579878
OR5L2	0	0	-30.85	-4.95	30.85	down	26338	HSHTPCRX16|HTPCRX16|OR11-153	GO:0004930|GO:0004984|GO:0005886|GO:0016021	protein-coding	olfactory receptor, family 5, subfamily L, member 2	chr11	55594695	55595630
OR5M10	0	0	-15.14	-3.92	15.14	down	390167	OR11-207	GO:0004930|GO:0004984|GO:0005886|GO:0016021	protein-coding	olfactory receptor, family 5, subfamily M, member 10	chr11	56344250	56345197
OR5M3	0	0	-9.22	-3.2	9.22	down	219482	OR11-191	GO:0004930|GO:0004984|GO:0005886|GO:0016021	protein-coding	olfactory receptor, family 5, subfamily M, member 3	chr11	56236964	56238014
OR5T1	0	0	-15.76	-3.98	15.76	down	390155	OR11-179|OR5T1P	GO:0004935|GO:0004984|GO:0005886|GO:0016021	protein-coding	olfactory receptor, family 5, subfamily T, member 1	chr11	56043115	56044095
OR5V1	0	0	-16.27	-4.02	16.27	down	81696	6M1-21|hs6M1-21	GO:0004930|GO:0004984|GO:0005886|GO:0016021	protein-coding	olfactory receptor, family 5, subfamily V, member 1	chr6	29323007	29324054
OR6C74	0	0	-8.61	-3.11	8.61	down	254783		GO:0004930|GO:0004984|GO:0005886|GO:0016021	protein-coding	olfactory receptor, family 6, subfamily C, member 74	chr12	55641072	55642010
OR6N1	0	0	-14.58	-3.87	14.58	down	128372	OR1-22	GO:0004930|GO:0004984|GO:0005886|GO:0016021	protein-coding	olfactory receptor, family 6, subfamily N, member 1	chr1	158735534	158736472
OR7E12P	0	0	-9.23	-3.21	9.23	down	10821	HG1058|OR11-3|OR7E58P|OR7E79P|OR7E81P|OST021		pseudo	olfactory receptor, family 7, subfamily E, member 12 pseudogene	chr11	3411937	3413145
OR7E37P	0	0	-11.42	-3.51	11.42	down	100506759	OR7E48P|OST193|hg533		pseudo	olfactory receptor, family 7, subfamily E, member 37 pseudogene	chr13	42016700	42017902
OR8D4	0	0	-13.21	-3.72	13.21	down	338662	OR11-275	GO:0004930|GO:0004984|GO:0005886|GO:0016021	protein-coding	olfactory receptor, family 8, subfamily D, member 4	chr11	123777139	123778083
OR8K3	0	0	-34.85	-5.12	34.85	down	219473	OR11-181	GO:0004930|GO:0004984|GO:0005886|GO:0016021	protein-coding	olfactory receptor, family 8, subfamily K, member 3	chr11	56085783	56086721
OR8K5	0	0	-24.79	-4.63	24.79	down	219453	OR11-174	GO:0004930|GO:0004984|GO:0005886|GO:0016021	protein-coding	olfactory receptor, family 8, subfamily K, member 5	chr11	55926870	55927793
OR9A2	0	0	-9.29	-3.21	9.29	down	135924		GO:0004930|GO:0004984|GO:0005886|GO:0016021	protein-coding	olfactory receptor, family 9, subfamily A, member 2	chr7	142723287	142724219
ORAI1	0	0	-79.4	-6.31	79.4	down	84876	CRACM1|IMD9|ORAT1|TMEM142A	GO:0002115|GO:0005515|GO:0005887|GO:0007596|GO:0015279|GO:0043234|GO:0051924|GO:0051928	protein-coding	ORAI calcium release-activated calcium modulator 1	chr12	122064455	122079946
ORC1	0	0	-93.92	-6.55	93.92	down	4998	HSORC1|ORC1L|PARC1	GO:0000082|GO:0000083|GO:0000278|GO:0000808|GO:0003677|GO:0005515|GO:0005524|GO:0005634|GO:0005654|GO:0005664|GO:0005730|GO:0005737|GO:0005829|GO:0005886|GO:0006260|GO:0006270|GO:0017111	protein-coding	origin recognition complex, subunit 1	chr1	52838501	52870143
OSBPL6	0	0	-9.91	-3.31	9.91	down	114880	ORP6	GO:0005515|GO:0005543|GO:0005829|GO:0005886|GO:0006869|GO:0031965|GO:0097038	protein-coding	oxysterol binding protein-like 6	chr2	179059208	179264160
OSR1	0	0	-13.55	-3.76	13.55	down	130497	ODD	GO:0000122|GO:0001655|GO:0001657|GO:0001823|GO:0002062|GO:0003676|GO:0005634|GO:0005730|GO:0006351|GO:0007507|GO:0008406|GO:0010628|GO:0030154|GO:0030501|GO:0030857|GO:0035115|GO:0035116|GO:0036023|GO:0042474|GO:0042476|GO:0042733|GO:0043066|GO:0045944|GO:0046872|GO:0048389|GO:0048793|GO:0048863|GO:0050679|GO:0060021|GO:0060272|GO:0071300|GO:0072075|GO:0072111|GO:0072133|GO:0072143|GO:0072162|GO:…	protein-coding	odd-skipped related transciption factor 1	chr2	19551246	19558372
OTOF	0	0	-20.64	-4.37	20.64	down	9381	AUNB1|DFNB6|DFNB9|FER1L2|NSRD9	GO:0003674|GO:0005509|GO:0005789|GO:0005829|GO:0007605|GO:0016021|GO:0016079|GO:0016323|GO:0030054|GO:0030672|GO:0061025	protein-coding	otoferlin	chr2	26680071	26781566
OTUD1	0	0	-8.78	-3.13	8.78	down	220213	DUBA7|OTDC1	GO:0004843|GO:0006508|GO:0070536	protein-coding	OTU domain containing 1	chr10	23728198	23731310
OTUD6B	0	0	-27.65	-4.79	27.65	down	51633	DUBA5	GO:0006508|GO:0008234	protein-coding	OTU domain containing 6B	chr8	92082424	92099323
OTX2	0	0	-24.48	-4.61	24.48	down	5015	CPHD6|MCOPS5	GO:0001077|GO:0001708|GO:0003700|GO:0005515|GO:0005634|GO:0005737|GO:0006355|GO:0006461|GO:0007411|GO:0007492|GO:0008190|GO:0008589|GO:0009953|GO:0022037|GO:0030426|GO:0030900|GO:0030901|GO:0032525|GO:0040019|GO:0040036|GO:0042472|GO:0042706|GO:0043234|GO:0043565|GO:0045893|GO:0045944|GO:0046982|GO:0048852|GO:0090009|GO:2000543	protein-coding	orthodenticle homeobox 2	chr14	57267425	57277194
OVCH1-AS1	0	0	-13.93	-3.8	13.93	down	101055625			ncRNA	OVCH1 antisense RNA 1	chr12	29542227	29640257
P2RX7	0	0	-15.18	-3.92	15.18	down	5027	P2X7	GO:0000187|GO:0000287|GO:0000902|GO:0001530|GO:0001614|GO:0001845|GO:0001916|GO:0002028|GO:0004931|GO:0005102|GO:0005507|GO:0005524|GO:0005639|GO:0005737|GO:0005886|GO:0005887|GO:0005911|GO:0006468|GO:0006509|GO:0006649|GO:0006884|GO:0006900|GO:0006954|GO:0007005|GO:0007009|GO:0007166|GO:0008270|GO:0009612|GO:0009897|GO:0010043|GO:0010524|GO:0014049|GO:0014054|GO:0016020|GO:0016079|GO:0016485|GO:…	protein-coding	purinergic receptor P2X, ligand-gated ion channel, 7	chr12	121570622	121624354
P2RY14	0	0	-17.62	-4.14	17.62	down	9934	BPR105|GPR105|P2Y14	GO:0005886|GO:0007186|GO:0016021|GO:0045028|GO:0045029	protein-coding	purinergic receptor P2Y, G-protein coupled, 14	chr3	150929905	150996230
PA2G4P4	0	0	-22.41	-4.49	22.41	down	647033	PA2G4L1		pseudo	proliferation-associated 2G4 pseudogene 4	chr3	156527060	156529810
PAPPA2	0	0	-10.88	-3.44	10.88	down	60676	PAPP-A2|PAPP-E|PAPPE|PLAC3	GO:0001558|GO:0005576|GO:0005622|GO:0006508|GO:0008237|GO:0008270|GO:0016020|GO:0030154|GO:0044267	protein-coding	pappalysin 2	chr1	176432307	176814733
PAQR3	0	0	-16.61	-4.05	16.61	down	152559	RKTG	GO:0000139|GO:0016021	protein-coding	progestin and adipoQ receptor family member III	chr4	79808284	79860582
PARG	0	0	-8.24	-3.04	8.24	down	8505	PARG99	GO:0004649|GO:0005634|GO:0005730|GO:0005737|GO:0005759|GO:0005829|GO:0005975|GO:0006974|GO:0016045|GO:0043231	protein-coding	poly (ADP-ribose) glycohydrolase	chr10	51026325	51729967
PARP2	0	0	-30.97	-4.95	30.97	down	10038	ADPRT2|ADPRTL2|ADPRTL3|ARTD2|PARP-2|pADPRT-2	GO:0003677|GO:0003950|GO:0005515|GO:0005654|GO:0005730|GO:0006281|GO:0006284|GO:0006471	protein-coding	poly (ADP-ribose) polymerase 2	chr14	20811773	20826063
PASK	0	0	-16.78	-4.07	16.78	down	23178	PASKIN|STK37	GO:0004674|GO:0004871|GO:0005515|GO:0005524|GO:0005634|GO:0005737|GO:0005794|GO:0006468|GO:0035091|GO:0043576|GO:0045719|GO:0045727|GO:0046777|GO:0070092|GO:2000505	protein-coding	PAS domain containing serine/threonine kinase	chr2	242045514	242089394
PAWR	0	0	-13.02	-3.7	13.02	down	5074	PAR4|Par-4	GO:0000122|GO:0003714|GO:0003779|GO:0005515|GO:0005634|GO:0005737|GO:0005884|GO:0005886|GO:0006351|GO:0006915|GO:0008285|GO:0019899|GO:0030889|GO:0042094|GO:0042130|GO:0042986|GO:0043065|GO:0043522|GO:0050860|GO:0051017	protein-coding	PRKC, apoptosis, WT1, regulator	chr12	79985745	80084790
PAX3	0	0	-53.23	-5.73	53.23	down	5077	CDHS|HUP2|WS1|WS3	GO:0000122|GO:0001755|GO:0001843|GO:0003682|GO:0003700|GO:0003705|GO:0005515|GO:0005634|GO:0006366|GO:0006915|GO:0007507|GO:0007517|GO:0007605|GO:0008283|GO:0008284|GO:0009887|GO:0021527|GO:0043565|GO:0045893|GO:0045944|GO:0048066|GO:0048663|GO:0060594|GO:0071837	protein-coding	paired box 3	chr2	223064606	223163715
PAX4	0	0	-16.03	-4	16.03	down	5078	KPD|MODY9	GO:0000122|GO:0003677|GO:0003690|GO:0003700|GO:0005634|GO:0005654|GO:0005730|GO:0006351|GO:0007623|GO:0009887|GO:0030154|GO:0031018|GO:0042493|GO:0043565|GO:0045597|GO:0051591|GO:0060041	protein-coding	paired box 4	chr7	127250346	127255982
PAXIP1-AS2	0	0	-15.4	-3.94	15.4	down	100132707			ncRNA	PAXIP1 antisense RNA 2	chr7	154720227	154741196
PBLD	0	0	-29.55	-4.89	29.55	down	64081	MAWBP|MAWDBP	GO:0003674|GO:0005575|GO:0008150|GO:0009058|GO:0016853	protein-coding	phenazine biosynthesis-like protein domain containing	chr10	70042417	70092684
PBX3	0	0	-8.29	-3.05	8.29	down	5090		GO:0002087|GO:0003700|GO:0005634|GO:0005667|GO:0006351|GO:0007387|GO:0007388|GO:0007585|GO:0008344|GO:0021516|GO:0043565|GO:0048666	protein-coding	pre-B-cell leukemia homeobox 3	chr9	128509617	128729655
PCCB	0	0	-14.88	-3.9	14.88	down	5096		GO:0004658|GO:0005524|GO:0005739|GO:0005759|GO:0005829|GO:0006635|GO:0006766|GO:0006767|GO:0006768|GO:0019626|GO:0044255|GO:0044281	protein-coding	propionyl CoA carboxylase, beta polypeptide	chr3	135969167	136056737
PCDH17	0	0	-16.22	-4.02	16.22	down	27253	PCDH68|PCH68	GO:0005509|GO:0005515|GO:0005886|GO:0007156|GO:0016021	protein-coding	protocadherin 17	chr13	58205789	58303065
PCDHA@	0	0	-13.23	-3.73	13.23	down	56117	CNR1|CNRS1		other	protocadherin alpha cluster, complex locus	chr5	140165876	140391929
PCDHA11	0	0	-8.94	-3.16	8.94	down	56138	CNR7|CNRN7|CNRS7|CRNR7|PCDH-ALPHA11	GO:0005509|GO:0005887|GO:0007155|GO:0007156|GO:0007399	protein-coding	protocadherin alpha 11	chr5	140247831	140391929
PCDHA13	0	0	-9.36	-3.23	9.36	down	56136	CNR5|CNRN5|CNRS5|CRNR5|PCDH-ALPHA13	GO:0005509|GO:0005886|GO:0007156|GO:0016021	protein-coding	protocadherin alpha 13	chr5	140261854	140391929
PCDHA3	0	0	-9.75	-3.29	9.75	down	56145	PCDH-ALPHA3	GO:0005509|GO:0005887|GO:0007155|GO:0007156|GO:0007399	protein-coding	protocadherin alpha 3	chr5	140180783	140391929
PCDHA4	0	0	-9.4	-3.23	9.4	down	56144	CNR1|CNRN1|CRNR1|PCDH-ALPHA4	GO:0005509|GO:0005887|GO:0007155|GO:0007156|GO:0007399	protein-coding	protocadherin alpha 4	chr5	140186672	140391929
PCDHA7	0	0	-41.48	-5.37	41.48	down	56141	CNR4|CNRN4|CNRS4|CRNR4|PCDH-ALPHA7	GO:0005509|GO:0005887|GO:0007155|GO:0007156|GO:0007399	protein-coding	protocadherin alpha 7	chr5	140213969	140391929
PCDHB10	0	0	-51.64	-5.69	51.64	down	56126	PCDH-BETA10|PCHB10	GO:0005509|GO:0005886|GO:0007156|GO:0007268|GO:0007416|GO:0016021|GO:0016339	protein-coding	protocadherin beta 10	chr5	140571952	140575213
PCDHB11	0	0	-93.63	-6.55	93.63	down	56125	ME2|PCDH-BETA11	GO:0005509|GO:0005887|GO:0007155|GO:0007156|GO:0007268|GO:0007399|GO:0007416|GO:0016021|GO:0016339	protein-coding	protocadherin beta 11	chr5	140579348	140582618
PCDHB13	0	0	-50.46	-5.66	50.46	down	56123	PCDH-BETA13	GO:0005509|GO:0005886|GO:0007156|GO:0007268|GO:0007416|GO:0016021|GO:0016339	protein-coding	protocadherin beta 13	chr5	140593509	140596993
PCDHB14	0	0	-13.45	-3.75	13.45	down	56122	PCDH-BETA14	GO:0005509|GO:0005886|GO:0007156|GO:0007268|GO:0007416|GO:0016021|GO:0016339	protein-coding	protocadherin beta 14	chr5	140603078	140605860
PCDHB15	0	0	-22.84	-4.51	22.84	down	56121	PCDH-BETA15	GO:0005509|GO:0005887|GO:0007155|GO:0007156|GO:0007399	protein-coding	protocadherin beta 15	chr5	140625147	140627801
PCDHB16	0	0	-13.78	-3.78	13.78	down	57717	ME1|PCDH-BETA16|PCDH3X|PCDHB8a	GO:0005509|GO:0005886|GO:0007156|GO:0007268|GO:0007416|GO:0016021|GO:0016339	protein-coding	protocadherin beta 16	chr5	140560980	140565796
PCDHB17	0	0	-34.52	-5.11	34.52	down	54661	ME4|PCDH-psi1		pseudo	protocadherin beta 17 pseudogene	chr5	140535580	140537990
PCDHB19P	0	0	-12.34	-3.63	12.34	down	84054	PCDH-PSI5|PCDHB19		pseudo	protocadherin beta 19 pseudogene	chr5	140619689	140624312
PCDHB4	0	0	-8.3	-3.05	8.3	down	56131	PCDH-BETA4	GO:0005509|GO:0005737|GO:0005886|GO:0005887|GO:0007155|GO:0007156|GO:0007268|GO:0007399|GO:0007416|GO:0016021|GO:0016339|GO:0045111	protein-coding	protocadherin beta 4	chr5	140501581	140505201
PCDHB6	0	0	-10.1	-3.34	10.1	down	56130	PCDH-BETA6	GO:0005509|GO:0005887|GO:0007155|GO:0007156|GO:0007268|GO:0007399|GO:0007416|GO:0016021|GO:0016339	protein-coding	protocadherin beta 6	chr5	140529839	140532868
PCDHB7	0	0	-20.88	-4.38	20.88	down	56129	PCDH-BETA7	GO:0005509|GO:0005886|GO:0007156|GO:0016021|GO:0016339	protein-coding	protocadherin beta 7	chr5	140552243	140555957
PCDHB8	0	0	-26.43	-4.72	26.43	down	56128	PCDH-BETA8|PCDH3I	GO:0005509|GO:0005886|GO:0007156|GO:0016021	protein-coding	protocadherin beta 8	chr5	140557371	140560081
PCDHB9	0	0	-10.16	-3.34	10.16	down	56127	PCDH-BETA9|PCDH3H	GO:0005509|GO:0005886|GO:0007156|GO:0007268|GO:0007416|GO:0016021|GO:0016339	protein-coding	protocadherin beta 9	chr5	140566893	140571111
PCDHGA4	0	0	-20.04	-4.32	20.04	down	56111	PCDH-GAMMA-A4	GO:0005509|GO:0005886|GO:0007156|GO:0016021	protein-coding	protocadherin gamma subfamily A, 4	chr5	140734768	140892548
PCDHGA5	0	0	-37.56	-5.23	37.56	down	56110	CDH-GAMMA-A5|ME3|PCDH-GAMMA-A5	GO:0005509|GO:0005886|GO:0007156|GO:0016021	protein-coding	protocadherin gamma subfamily A, 5	chr5	140743898	140892548
PCDHGA7	0	0	-25.52	-4.67	25.52	down	56108	PCDH-GAMMA-A7	GO:0005509|GO:0005886|GO:0007156|GO:0016021	protein-coding	protocadherin gamma subfamily A, 7	chr5	140762467	140892548
PCDHGB3	0	0	-9.91	-3.31	9.91	down	56102	PCDH-GAMMA-B3	GO:0005509|GO:0005886|GO:0007156|GO:0016021	protein-coding	protocadherin gamma subfamily B, 3	chr5	140749962	140892548
PCDHGB5	0	0	-135.98	-7.09	135.98	down	56101	PCDH-GAMMA-B5	GO:0005509|GO:0005886|GO:0007156|GO:0016021	protein-coding	protocadherin gamma subfamily B, 5	chr5	140777695	140892548
PCF11	0	0	-9.14	-3.19	9.14	down	51585		GO:0000398|GO:0005654|GO:0005849|GO:0006366|GO:0006369|GO:0006379|GO:0008380|GO:0010467|GO:0031124	protein-coding	PCF11 cleavage and polyadenylation factor subunit	chr11	82868137	82896835
PCGF3	0	0	-12.6	-3.66	12.6	down	10336	DONG1|RNF3|RNF3A	GO:0005515|GO:0005634|GO:0006351|GO:0006355|GO:0008270|GO:0031519	protein-coding	polycomb group ring finger 3	chr4	699573	764427
PCLO	0	0	-11.78	-3.56	11.78	down	27445	ACZ	GO:0005215|GO:0005509|GO:0005522|GO:0005544|GO:0005856|GO:0007010|GO:0008021|GO:0016020|GO:0016079|GO:0017157|GO:0019933|GO:0030054|GO:0030073|GO:0045202	protein-coding	piccolo presynaptic cytomatrix protein	chr7	82383321	82792197
PCNXL4	0	0	-10.26	-3.36	10.26	down	64430	C14orf135|FBP2	GO:0016021	protein-coding	pecanex-like 4 (Drosophila)	chr14	60558629	60635851
PCSK5	0	0	-8.97	-3.17	8.97	down	5125	PC5|PC6|PC6A|SPC6|subtilase	GO:0001822|GO:0002001|GO:0004252|GO:0005615|GO:0005794|GO:0005796|GO:0006465|GO:0006508|GO:0007267|GO:0007507|GO:0007566|GO:0009952|GO:0012505|GO:0016021|GO:0016485|GO:0016486|GO:0019058|GO:0030141|GO:0030323|GO:0032455|GO:0035108|GO:0042089|GO:0042277|GO:0043043|GO:0048011|GO:0048566|GO:0048706	protein-coding	proprotein convertase subtilisin/kexin type 5	chr9	78505560	78977255
PDCD1	0	0	-10.9	-3.45	10.9	down	5133	CD279|PD-1|PD1|SLEB2|hPD-1|hPD-l	GO:0004871|GO:0005515|GO:0005886|GO:0006915|GO:0006959|GO:0007165|GO:0007275|GO:0009897|GO:0016021|GO:0031295	protein-coding	programmed cell death 1	chr2	242792033	242801058
PDCD1LG2	0	0	-18.4	-4.2	18.4	down	80380	B7DC|Btdc|CD273|PD-L2|PDCD1L2|PDL2|bA574F11.2	GO:0003674|GO:0005576|GO:0005886|GO:0006955|GO:0012505|GO:0016021|GO:0031295|GO:0042102|GO:0042130	protein-coding	programmed cell death 1 ligand 2	chr9	5510545	5571282
PDE2A	0	0	-9.46	-3.24	9.46	down	5138	CGS-PDE|PDE2A1|PED2A4|cGSPDE	GO:0000122|GO:0004112|GO:0004118|GO:0005262|GO:0005515|GO:0005634|GO:0005737|GO:0005759|GO:0005783|GO:0005794|GO:0005829|GO:0005886|GO:0006198|GO:0006626|GO:0007596|GO:0008144|GO:0008152|GO:0019933|GO:0019934|GO:0030224|GO:0030424|GO:0030425|GO:0030552|GO:0030553|GO:0030818|GO:0030911|GO:0033159|GO:0035690|GO:0036006|GO:0042734|GO:0042803|GO:0043116|GO:0043117|GO:0046069|GO:0046872|GO:0048471|GO:…	protein-coding	phosphodiesterase 2A, cGMP-stimulated	chr11	72287184	72385497
PDE3A	0	0	-8.01	-3	8.01	down	5139	CGI-PDE|CGI-PDE A|CGI-PDE-A	GO:0001556|GO:0004115|GO:0004119|GO:0005829|GO:0006198|GO:0006629|GO:0007596|GO:0016021|GO:0016101|GO:0019933|GO:0019934|GO:0030552|GO:0040020|GO:0042493|GO:0043066|GO:0043116|GO:0043117|GO:0046872|GO:0051591|GO:0060282|GO:0071321|GO:0071560	protein-coding	phosphodiesterase 3A, cGMP-inhibited	chr12	20522179	20837041
PDE4D	0	0	-39.98	-5.32	39.98	down	5144	ACRDYS2|DPDE3|HSPDE4D|PDE43|PDE4DN2|STRK1	GO:0002027|GO:0004114|GO:0004115|GO:0005515|GO:0005815|GO:0005829|GO:0005891|GO:0006198|GO:0006939|GO:0007568|GO:0008144|GO:0010469|GO:0010880|GO:0016020|GO:0019899|GO:0019933|GO:0030552|GO:0030593|GO:0031625|GO:0031698|GO:0032729|GO:0032743|GO:0032754|GO:0033137|GO:0034704|GO:0035264|GO:0044325|GO:0045822|GO:0046872|GO:0050852|GO:0051117|GO:0060314|GO:0061028|GO:0071222|GO:0071320|GO:0071872|GO:…	protein-coding	phosphodiesterase 4D, cAMP-specific	chr5	58264866	59783925
PDE7A	0	0	-13.66	-3.77	13.66	down	5150	HCP1|PDE7	GO:0004115|GO:0005829|GO:0006198|GO:0007165|GO:0046872	protein-coding	phosphodiesterase 7A	chr8	66626569	66753969
PDGFRB	0	0	-8.56	-3.1	8.56	down	5159	CD140B|IBGC4|IMF1|JTK12|PDGFR|PDGFR-1|PDGFR1	GO:0001701|GO:0001894|GO:0004713|GO:0004992|GO:0005017|GO:0005019|GO:0005102|GO:0005161|GO:0005515|GO:0005524|GO:0005634|GO:0005737|GO:0005886|GO:0006024|GO:0007165|GO:0007173|GO:0007179|GO:0007243|GO:0008284|GO:0008543|GO:0009636|GO:0010863|GO:0014068|GO:0014911|GO:0016020|GO:0016021|GO:0016023|GO:0016324|GO:0016477|GO:0018108|GO:0030325|GO:0030335|GO:0031226|GO:0032355|GO:0032516|GO:0032526|GO:…	protein-coding	platelet-derived growth factor receptor, beta polypeptide	chr5	149492804	149535422
PDHA2	0	0	-24.8	-4.63	24.8	down	5161	PDHAL	GO:0004739|GO:0005759|GO:0006090|GO:0006096|GO:0006099	protein-coding	pyruvate dehydrogenase (lipoamide) alpha 2	chr4	96761239	96762625
PDPN	0	0	-12.9	-3.69	12.9	down	10630	AGGRUS|GP36|GP40|Gp38|HT1A-1|OTS8|PA2.26|T1A|T1A-2	GO:0000902|GO:0001726|GO:0001946|GO:0005372|GO:0005886|GO:0005887|GO:0006693|GO:0006833|GO:0006865|GO:0006928|GO:0006954|GO:0007049|GO:0007165|GO:0007399|GO:0008283|GO:0008360|GO:0008517|GO:0009790|GO:0010572|GO:0015171|GO:0015250|GO:0015884|GO:0016324|GO:0016337|GO:0030027|GO:0030175|GO:0030324|GO:0030335|GO:0031258|GO:0031527|GO:0031528|GO:0032587|GO:0035239|GO:0048286|GO:0051272|GO:0055093	protein-coding	podoplanin	chr1	13910252	13944452
PDSS1	0	0	-20.34	-4.35	20.34	down	23590	COQ1|COQ10D2|DPS|RP13-16H11.3|SPS|TPRT|TPT|TPT 1|hDPS1	GO:0000010|GO:0005759|GO:0006744|GO:0008299|GO:0044281|GO:0046872|GO:0046982|GO:0050347|GO:0051290	protein-coding	prenyl (decaprenyl) diphosphate synthase, subunit 1	chr10	26986595	27035726
PEAR1	0	0	-14.45	-3.85	14.45	down	375033	JEDI|MEGF12	GO:0001891|GO:0016021|GO:0043654	protein-coding	platelet endothelial aggregation receptor 1	chr1	156863523	156886226
PELO	0	0	-19.3	-4.27	19.3	down	53918	PRO1770	GO:0004519|GO:0005634|GO:0005737|GO:0007049|GO:0008283|GO:0046872|GO:0051276|GO:0051301	protein-coding	pelota homolog (Drosophila)	chr5	52083774	52098452
PENK	0	0	-9.15	-3.19	9.15	down	5179		GO:0001515|GO:0001662|GO:0005184|GO:0005515|GO:0005576|GO:0007165|GO:0007218|GO:0019233	protein-coding	proenkephalin	chr8	57353513	57359282
PER2	0	0	-8.45	-3.08	8.45	down	8864	FASPS|FASPS1	GO:0000122|GO:0000988|GO:0004871|GO:0005634|GO:0006351|GO:0007623|GO:0048471	protein-coding	period circadian clock 2	chr2	239152679	239198743
PEX1	0	0	-18.22	-4.19	18.22	down	5189	PBD1A|PBD1B|ZWS|ZWS1	GO:0005515|GO:0005524|GO:0005634|GO:0005730|GO:0005737|GO:0005777|GO:0005778|GO:0005829|GO:0006625|GO:0007031|GO:0008022|GO:0016558|GO:0032403|GO:0042623|GO:0043231|GO:0060152	protein-coding	peroxisomal biogenesis factor 1	chr7	92116337	92157845
PEX10	0	0	-9.5	-3.25	9.5	down	5192	NALD|PBD6A|PBD6B|RNF69	GO:0005515|GO:0005777|GO:0005778|GO:0005779|GO:0007031|GO:0008022|GO:0008270|GO:0016558	protein-coding	peroxisomal biogenesis factor 10	chr1	2336241	2344010
PEX19	0	0	-27.43	-4.78	27.43	down	5824	D1S2223E|HK33|PBD12A|PMP1|PMPI|PXF|PXMP1	GO:0005515|GO:0005634|GO:0005737|GO:0005777|GO:0005778|GO:0005829|GO:0006625|GO:0007031|GO:0016021|GO:0016557|GO:0016559|GO:0031526|GO:0036105|GO:0043234|GO:0045046|GO:0047485|GO:0050821|GO:0051117|GO:0055085|GO:0061077|GO:0072321|GO:0072663|GO:1900131	protein-coding	peroxisomal biogenesis factor 19	chr1	160246599	160254941
PEX5	0	0	-18.74	-4.23	18.74	down	5830	PBD2A|PBD2B|PTS1-BP|PTS1R|PXR1	GO:0000038|GO:0000268|GO:0001764|GO:0005052|GO:0005515|GO:0005737|GO:0005777|GO:0005778|GO:0005782|GO:0005794|GO:0005829|GO:0006625|GO:0006635|GO:0007006|GO:0007029|GO:0008022|GO:0016020|GO:0016558|GO:0016560|GO:0016561|GO:0019899|GO:0021795|GO:0021895|GO:0031267|GO:0040018|GO:0043234|GO:0045046|GO:0047485|GO:0048468|GO:0050905|GO:0051262|GO:1901094	protein-coding	peroxisomal biogenesis factor 5	chr12	7341759	7371169
PEX5L	0	0	-13.01	-3.7	13.01	down	51555	PEX5R|PEX5RP|PXR2|PXR2B|TRIP8b	GO:0000268|GO:0005052|GO:0005778|GO:0005829|GO:0016558|GO:0016560|GO:0030425|GO:0031267|GO:0042391|GO:0043949|GO:0045185	protein-coding	peroxisomal biogenesis factor 5-like	chr3	179512747	179754841
PFDN2	0	0	-9.02	-3.17	9.02	down	5202	PFD2	GO:0005515|GO:0005634|GO:0005737|GO:0005739|GO:0006457|GO:0016272|GO:0044267|GO:0051082|GO:0051084	protein-coding	prefoldin subunit 2	chr1	161070346	161087866
PGAM2	0	0	-51.44	-5.68	51.44	down	5224	GSD10|PGAM-M|PGAMM	GO:0004082|GO:0004083|GO:0004619|GO:0005575|GO:0005634|GO:0005829|GO:0005975|GO:0006006|GO:0006094|GO:0006096|GO:0006941|GO:0007283|GO:0044281|GO:0046538|GO:0046689|GO:0048037	protein-coding	phosphoglycerate mutase 2 (muscle)	chr7	44102326	44105186
PGBD1	0	0	-17.95	-4.17	17.95	down	84547	HUCEP-4|SCAND4|dJ874C20.4	GO:0003700|GO:0005044|GO:0005634|GO:0016020	protein-coding	piggyBac transposable element derived 1	chr6	28249314	28270326
PGBD3	0	0	-15.33	-3.94	15.33	down	267004			protein-coding	piggyBac transposable element derived 3	chr10	50723379	50725160
PGBD5	0	0	-17.89	-4.16	17.89	down	79605		GO:0016021	protein-coding	piggyBac transposable element derived 5	chr1	230457392	230561674
PGGT1B	0	0	-24.45	-4.61	24.45	down	5229	BGGI|GGTI	GO:0004662|GO:0005953|GO:0008284|GO:0018344|GO:0034097|GO:0045787|GO:0046872|GO:0051771	protein-coding	protein geranylgeranyltransferase type I, beta subunit	chr5	114546527	114598569
PGK2	0	0	-11.39	-3.51	11.39	down	5232	PGKB|PGKPS|dJ417L20.2	GO:0004618|GO:0005524|GO:0005829|GO:0006096|GO:0016310	protein-coding	phosphoglycerate kinase 2	chr6	49753364	49755053
PGR	0	0	-8.38	-3.07	8.38	down	5241	NR3C3|PR	GO:0001542|GO:0002070|GO:0003677|GO:0003707|GO:0004879|GO:0005102|GO:0005496|GO:0005515|GO:0005634|GO:0005654|GO:0005730|GO:0005741|GO:0006367|GO:0007165|GO:0007267|GO:0008270|GO:0010467|GO:0010629|GO:0019899|GO:0043231|GO:0043565|GO:0050678|GO:0050847|GO:0060748	protein-coding	progesterone receptor	chr11	100900355	101000544
PI16	0	0	-8.48	-3.08	8.48	down	221476	CRISP9|MSMBBP|PSPBP	GO:0005576|GO:0016021|GO:0030414	protein-coding	peptidase inhibitor 16	chr6	36916039	36932613
PIK3C2G	0	0	-17.88	-4.16	17.88	down	5288	PI3K-C2GAMMA	GO:0005524|GO:0005829|GO:0005886|GO:0005942|GO:0006644|GO:0006661|GO:0006935|GO:0008150|GO:0016303|GO:0016307|GO:0035005|GO:0035091|GO:0036092|GO:0044281|GO:0048015	protein-coding	phosphatidylinositol-4-phosphate 3-kinase, catalytic subunit type 2 gamma	chr12	18414474	18801352
PIK3CB	0	0	-8.92	-3.16	8.92	down	5291	P110BETA|PI3K|PI3KBETA|PIK3C1	GO:0000187|GO:0001952|GO:0005515|GO:0005524|GO:0005634|GO:0005829|GO:0005886|GO:0005942|GO:0006644|GO:0006661|GO:0006874|GO:0006914|GO:0006935|GO:0007156|GO:0007165|GO:0007169|GO:0007173|GO:0007186|GO:0007596|GO:0008286|GO:0008543|GO:0010508|GO:0014065|GO:0016303|GO:0016477|GO:0030168|GO:0035004|GO:0035005|GO:0038095|GO:0038096|GO:0040016|GO:0043560|GO:0044281|GO:0045087|GO:0046934|GO:0048011|GO:…	protein-coding	phosphatidylinositol-4,5-bisphosphate 3-kinase, catalytic subunit beta	chr3	138371540	138478201
PIKFYVE	0	0	-11.13	-3.48	11.13	down	200576	CFD|FAB1|PIP5K|PIP5K3|ZFYVE29	GO:0000139|GO:0000285|GO:0005515|GO:0005524|GO:0005829|GO:0006644|GO:0006661|GO:0006898|GO:0010008|GO:0016308|GO:0031410|GO:0031901|GO:0031902|GO:0032288|GO:0034504|GO:0035556|GO:0036092|GO:0042147|GO:0043813|GO:0044267|GO:0044281|GO:0045121|GO:0046872|GO:0048471	protein-coding	phosphoinositide kinase, FYVE finger containing	chr2	209130991	209223475
PIM1	0	0	-9.57	-3.26	9.57	down	5292	PIM	GO:0004674|GO:0005515|GO:0005524|GO:0005634|GO:0005737|GO:0005886|GO:0006468|GO:0006915|GO:0007049|GO:0007275|GO:0008134|GO:0008283|GO:0030145|GO:0031659|GO:0043024|GO:0043066|GO:0043433|GO:0046777	protein-coding	pim-1 oncogene	chr6	37137922	37143204
PIPSL	0	0	-10.59	-3.4	10.59	down	266971	PIP5K1L1|PIP5K1P3|PSMD4P2|bA429H9.1	GO:0005737|GO:0016307	pseudo	PIP5K1A and PSMD4-like, pseudogene	chr10	95717897	95721672
PITRM1	0	0	-8.52	-3.09	8.52	down	10531	MP1|PreP	GO:0004222|GO:0005634|GO:0005737|GO:0005739|GO:0005759|GO:0006508|GO:0008047|GO:0043085|GO:0046872	protein-coding	pitrilysin metallopeptidase 1	chr10	3179116	3215033
PIWIL1	0	0	-17.58	-4.14	17.58	down	9271	HIWI|MIWI|PIWI	GO:0003727|GO:0003729|GO:0005515|GO:0005737|GO:0005844|GO:0005845|GO:0006417|GO:0007126|GO:0007275|GO:0007286|GO:0031047|GO:0033391|GO:0034584|GO:0034587|GO:0043186	protein-coding	piwi-like RNA-mediated gene silencing 1	chr12	130822433	130856877
PKD2L1	0	0	-17.33	-4.12	17.33	down	9033	PCL|PKD2L|PKDL|TRPP3	GO:0001581|GO:0005227|GO:0005261|GO:0005262|GO:0005272|GO:0005509|GO:0005515|GO:0005783|GO:0005886|GO:0006812|GO:0008092|GO:0008324|GO:0009986|GO:0015269|GO:0016021|GO:0033040|GO:0035725|GO:0042802|GO:0043231|GO:0050982|GO:0051371|GO:0051393|GO:0070588|GO:0071468|GO:0071805	protein-coding	polycystic kidney disease 2-like 1	chr10	102047903	102090243
PLA2G4F	0	0	-17.44	-4.12	17.44	down	255189	PLA2G4FZ	GO:0001516|GO:0004622|GO:0005765|GO:0005829|GO:0006644|GO:0009395|GO:0031982|GO:0032587|GO:0036148|GO:0036149|GO:0036150|GO:0036151|GO:0036152|GO:0044281|GO:0046474|GO:0046872|GO:0047498|GO:0050482|GO:0071236|GO:0071407	protein-coding	phospholipase A2, group IVF	chr15	42433332	42448839
PLAGL1	0	0	-12.62	-3.66	12.62	down	5325	LOT1|ZAC|ZAC1	GO:0000981|GO:0003677|GO:0005634|GO:0006366|GO:0006915|GO:0007050|GO:0030154|GO:0035914|GO:0045944|GO:0046872	protein-coding	pleiomorphic adenoma gene-like 1	chr6	144261437	144385735
PLCB2	0	0	-13.53	-3.76	13.53	down	5330	PLC-beta-2	GO:0004435|GO:0004629|GO:0004871|GO:0005509|GO:0005829|GO:0006644|GO:0007202|GO:0007268|GO:0016042|GO:0035556|GO:0043647|GO:0044281|GO:0050913	protein-coding	phospholipase C, beta 2	chr15	40580098	40600174
PLCD1	0	0	-8.62	-3.11	8.62	down	5333	NDNC3|PLC-III	GO:0001525|GO:0004435|GO:0004871|GO:0005509|GO:0005543|GO:0005737|GO:0005829|GO:0005886|GO:0006644|GO:0016042|GO:0032794|GO:0035556|GO:0042127|GO:0043647|GO:0044281|GO:0060716	protein-coding	phospholipase C, delta 1	chr3	38048987	38071154
PLCH1	0	0	-72.09	-6.17	72.09	down	23007	PLCL3	GO:0004435|GO:0004871|GO:0005509|GO:0005543|GO:0005737|GO:0005829|GO:0005886|GO:0016042|GO:0031965|GO:0043231|GO:0043647|GO:0044281|GO:0048015|GO:0050429	protein-coding	phospholipase C, eta 1	chr3	155197671	155421997
PLCL2	0	0	-37.14	-5.21	37.14	down	23228	PLCE2	GO:0004435|GO:0004871|GO:0005509|GO:0005543|GO:0005737|GO:0006629|GO:0035556	protein-coding	phospholipase C-like 2	chr3	16844159	17132098
PLCXD3	0	0	-9.48	-3.24	9.48	down	345557		GO:0004871|GO:0008081|GO:0016042	protein-coding	phosphatidylinositol-specific phospholipase C, X domain containing 3	chr5	41307048	41510730
PLD4	0	0	-15.87	-3.99	15.87	down	122618	C14orf175	GO:0004435|GO:0004630|GO:0005789|GO:0006644|GO:0006655|GO:0016021|GO:0016042|GO:0043647|GO:0044281|GO:0046474|GO:0070290	protein-coding	phospholipase D family, member 4	chr14	105391187	105399573
PLEKHA7	0	0	-13.06	-3.71	13.06	down	144100		GO:0005543|GO:0005634|GO:0005737|GO:0005813|GO:0005915|GO:0030054|GO:0045218|GO:0070097|GO:0090136	protein-coding	pleckstrin homology domain containing, family A member 7	chr11	16800548	17035963
PLEKHG4B	0	0	-10.56	-3.4	10.56	down	153478		GO:0005089|GO:0005543|GO:0035023	protein-coding	pleckstrin homology domain containing, family G (with RhoGef domain) member 4B	chr5	140373	190087
PLG	0	0	-19.12	-4.26	19.12	down	5340		GO:0002576|GO:0004252|GO:0005515|GO:0005576|GO:0005615|GO:0005886|GO:0006915|GO:0007596|GO:0008285|GO:0009986|GO:0010812|GO:0019904|GO:0022617|GO:0030168|GO:0030198|GO:0031093|GO:0031232|GO:0034185|GO:0042246|GO:0042730|GO:0044267|GO:0045445|GO:0046716|GO:0048771|GO:0051603|GO:0051918|GO:0051919|GO:0060707|GO:0060716|GO:0071674|GO:2000048	protein-coding	plasminogen	chr6	161123225	161175085
PLK4	0	0	-8.11	-3.02	8.11	down	10733	SAK|STK18	GO:0000086|GO:0000278|GO:0004674|GO:0004713|GO:0005515|GO:0005524|GO:0005730|GO:0005813|GO:0005814|GO:0005829|GO:0006468|GO:0007099|GO:0032154|GO:0046601|GO:0060707	protein-coding	polo-like kinase 4	chr4	128802016	128820377
PLOD3	0	0	-12.37	-3.63	12.37	down	8985	LH3	GO:0001701|GO:0001886|GO:0005506|GO:0005515|GO:0005783|GO:0005789|GO:0006464|GO:0008104|GO:0008475|GO:0021915|GO:0030198|GO:0030199|GO:0030867|GO:0031418|GO:0032870|GO:0033823|GO:0042311|GO:0048730|GO:0050211|GO:0060425|GO:0070831	protein-coding	procollagen-lysine, 2-oxoglutarate 5-dioxygenase 3	chr7	100849258	100861011
PLSCR4	0	0	-18.59	-4.22	18.59	down	57088	TRA1	GO:0005509|GO:0005515|GO:0005886|GO:0007596|GO:0016021|GO:0017121|GO:0017124|GO:0017128|GO:0019899|GO:0042609|GO:0071222	protein-coding	phospholipid scramblase 4	chr3	145910124	145968966
PLSCR5	0	0	-17.73	-4.15	17.73	down	389158			protein-coding	phospholipid scramblase family, member 5	chr3	146294395	146324003
PLXNC1	0	0	-37.12	-5.21	37.12	down	10154	CD232|PLXN-C1|VESPR	GO:0004872|GO:0005102|GO:0005515|GO:0005622|GO:0005886|GO:0007155|GO:0007165|GO:0007411|GO:0016021	protein-coding	plexin C1	chr12	94542499	94701451
PMPCB	0	0	-15.34	-3.94	15.34	down	9512	Beta-MPP|MPP11|MPPB|MPPP52|P-52	GO:0004222|GO:0005743|GO:0005759|GO:0006508|GO:0006626|GO:0044267|GO:0046872	protein-coding	peptidase (mitochondrial processing) beta	chr7	102937873	102969958
PMS2LP2	0	0	-8.3	-3.05	8.3	down	100101440	PMSR7		pseudo	postmeiotic segregation increased 2-like pseudogene 2	chr7	72476589	72555749
PMS2P1	0	0	-30.44	-4.93	30.44	down	5379	PMS2L1|PMS2L13|PMS2L6|PMS2L7|PMS2L8|PMS3|PMS8|PMSR1|PMSR2	GO:0003697|GO:0005524|GO:0006200|GO:0006298|GO:0007131|GO:0016301|GO:0016446|GO:0016887|GO:0030983|GO:0032300|GO:0032389|GO:0032407	pseudo	postmeiotic segregation increased 2 pseudogene 1	chr7	99918263	99933930
PMS2P10	0	0	-14.14	-3.82	14.14	down	100288713	PMS2L10|PMSR4		pseudo	postmeiotic segregation increased 2 pseudogene 10	chr7	74914594	74953223
PNLIPRP1	0	0	-8.48	-3.08	8.48	down	5407	PLRP1	GO:0004806|GO:0005509|GO:0005576|GO:0005615|GO:0006629|GO:0016298	protein-coding	pancreatic lipase-related protein 1	chr10	118350490	118368686
POGK	0	0	-9.44	-3.24	9.44	down	57645	BASS2|KRBOX2	GO:0003677|GO:0005515|GO:0005634|GO:0006355|GO:0007275	protein-coding	pogo transposable element with KRAB domain	chr1	166808724	166823709
POLD3	0	0	-8.59	-3.1	8.59	down	10714	P66|P68	GO:0000278|GO:0000722|GO:0000723|GO:0000731|GO:0003887|GO:0005515|GO:0005634|GO:0005654|GO:0005730|GO:0005739|GO:0006271|GO:0006281|GO:0006283|GO:0006284|GO:0006289|GO:0006297|GO:0006298|GO:0032201|GO:0043625	protein-coding	polymerase (DNA-directed), delta 3, accessory subunit	chr11	74303575	74354105
POLE4	0	0	-12.95	-3.7	12.95	down	56655	YHHQ1|p12	GO:0003887|GO:0005515|GO:0005634|GO:0005671|GO:0008622|GO:0043565|GO:0043966|GO:0046982	protein-coding	polymerase (DNA-directed), epsilon 4, accessory subunit	chr2	75185775	75196859
POLN	0	0	-14.28	-3.84	14.28	down	353497	POL4P	GO:0003677|GO:0003887|GO:0005634|GO:0006260|GO:0006281	protein-coding	polymerase (DNA directed) nu	chr4	2073645	2243860
POLR2D	0	0	-23.06	-4.53	23.06	down	5433	HSRBP4|HSRPB4|RBP4|RPB16	GO:0000166|GO:0000398|GO:0003899|GO:0005634|GO:0005654|GO:0005665|GO:0006281|GO:0006283|GO:0006289|GO:0006366|GO:0006367|GO:0006368|GO:0006370|GO:0008380|GO:0010467|GO:0016032|GO:0050434	protein-coding	polymerase (RNA) II (DNA directed) polypeptide D	chr2	128603840	128615729
POLR2H	0	0	-9.13	-3.19	9.13	down	5437	RPABC3|RPB17|RPB8	GO:0000398|GO:0001054|GO:0001055|GO:0001056|GO:0003677|GO:0003899|GO:0005634|GO:0005654|GO:0005665|GO:0005666|GO:0005736|GO:0005737|GO:0005829|GO:0006281|GO:0006283|GO:0006289|GO:0006360|GO:0006361|GO:0006362|GO:0006363|GO:0006366|GO:0006367|GO:0006368|GO:0006370|GO:0006383|GO:0006385|GO:0006386|GO:0008270|GO:0008380|GO:0010467|GO:0016032|GO:0032481|GO:0045087|GO:0050434	protein-coding	polymerase (RNA) II (DNA directed) polypeptide H	chr3	184081194	184086363
POLR3A	0	0	-33.14	-5.05	33.14	down	11128	ADDH|HLD7|RPC1|RPC155|hRPC155	GO:0001056|GO:0003677|GO:0003682|GO:0003899|GO:0005634|GO:0005654|GO:0005666|GO:0005730|GO:0005829|GO:0006351|GO:0006383|GO:0006385|GO:0006386|GO:0008270|GO:0010467|GO:0032481|GO:0032549|GO:0032728|GO:0045087|GO:0051607	protein-coding	polymerase (RNA) III (DNA directed) polypeptide A, 155kDa	chr10	79734907	79789298
POMK	0	0	-13.25	-3.73	13.25	down	84197	MDDGA12|SGK196	GO:0001764|GO:0004672|GO:0005524|GO:0005789|GO:0006493|GO:0007420|GO:0007611|GO:0016021|GO:0016773|GO:0019233|GO:0046835|GO:0050905	protein-coding	protein-O-mannose kinase	chr8	42948649	42978323
POP1	0	0	-8.99	-3.17	8.99	down	10940		GO:0000171|GO:0000172|GO:0001682|GO:0004526|GO:0005515|GO:0005655|GO:0016078	protein-coding	processing of precursor 1, ribonuclease P/MRP subunit (S. cerevisiae)	chr8	99129521	99172069
POPDC3	0	0	-11.31	-3.5	11.31	down	64208	POP3|RP11-99L11.2|bA355M14.1	GO:0003674|GO:0008150|GO:0016021	protein-coding	popeye domain containing 3	chr6	105605775	105627858
POT1	0	0	-9.94	-3.31	9.94	down	25913	HPOT1	GO:0000723|GO:0000781|GO:0000783|GO:0005515|GO:0005654|GO:0007004|GO:0010521|GO:0016233|GO:0017151|GO:0032203|GO:0032211|GO:0032212|GO:0032508|GO:0043047|GO:0051096|GO:0051973|GO:0051974|GO:0060383	protein-coding	protection of telomeres 1	chr7	124462440	124570037
POTEG	0	0	-17.23	-4.11	17.23	down	404785	A26C2|ACTBL1|CT104.4|POTE-14|POTE14|POTE14alpha|POTE22		protein-coding	POTE ankyrin domain family, member G	chr14	19553365	19584942
POTEM	0	0	-11.34	-3.5	11.34	down	641455	ACT|P704P|POTE14beta		protein-coding	POTE ankyrin domain family, member M	chr14	19983954	20020272
POU5F1B	0	0	-9.01	-3.17	9.01	down	5462	OCT4-PG1|OTF3C|OTF3P1|POU5F1P1|POU5F1P4|POU5FLC20|POU5FLC8	GO:0003700|GO:0005634|GO:0006351|GO:0006355|GO:0043565	protein-coding	POU class 5 homeobox 1B	chr8	128427857	128429441
POU5F1P3	0	0	-14.72	-3.88	14.72	down	642559	OTF3L|POU5F1L|POU5FLC12		pseudo	POU class 5 homeobox 1 pseudogene 3	chr12	8286365	8287448
PPAP2A	0	0	-24.4	-4.61	24.4	down	8611	LLP1a|LPP1|PAP-2a|PAP2	GO:0005886|GO:0005887|GO:0006470|GO:0006629|GO:0006665|GO:0007205|GO:0008195|GO:0008285|GO:0008354|GO:0016020|GO:0019216|GO:0030148|GO:0030518|GO:0030521|GO:0044281|GO:0046839	protein-coding	phosphatidic acid phosphatase type 2A	chr5	54720670	54830906
PPFIA2	0	0	-8.16	-3.03	8.16	down	8499		GO:0005515|GO:0005737|GO:0007160|GO:0009986|GO:0045202	protein-coding	protein tyrosine phosphatase, receptor type, f polypeptide (PTPRF), interacting protein (liprin), alpha 2	chr12	81652045	82153109
PPIAL4D	0	0	-15.77	-3.98	15.77	down	645142		GO:0003755|GO:0005737|GO:0006457	protein-coding	peptidylprolyl isomerase A (cyclophilin A)-like 4D	chr1	148201752	148202536
PPIAL4G	0	0	-42.3	-5.4	42.3	down	644591	BX284650.5|COAS-2	GO:0003755|GO:0005737|GO:0006457	protein-coding	peptidylprolyl isomerase A (cyclophilin A)-like 4G	chr1	143767144	143767881
PPM1A	0	0	-13	-3.7	13	down	5494	PP2C-ALPHA|PP2CA|PP2Calpha	GO:0000122|GO:0000287|GO:0004722|GO:0004871|GO:0005515|GO:0005634|GO:0005654|GO:0005829|GO:0005891|GO:0006351|GO:0006367|GO:0006470|GO:0006499|GO:0007050|GO:0007179|GO:0008022|GO:0008286|GO:0010467|GO:0010991|GO:0016020|GO:0016055|GO:0016311|GO:0030145|GO:0030177|GO:0030512|GO:0033192|GO:0035970|GO:0042347|GO:0043005|GO:0043123|GO:0043124|GO:0045893|GO:0070412	protein-coding	protein phosphatase, Mg2+/Mn2+ dependent, 1A	chr14	60712470	60765805
PPM1B	0	0	-15.82	-3.98	15.82	down	5495	PP2C-beta-X|PP2CB|PP2CBETA|PPC2BETAX	GO:0000287|GO:0004722|GO:0005515|GO:0005829|GO:0006470|GO:0006499|GO:0016020|GO:0019221|GO:0030145|GO:0032688|GO:0035970|GO:0042347|GO:0043124|GO:0050687	protein-coding	protein phosphatase, Mg2+/Mn2+ dependent, 1B	chr2	44396000	44471523
PPP1R13B	0	0	-12.04	-3.59	12.04	down	23368	ASPP1|p53BP2-like|p85	GO:0005515|GO:0005634|GO:0005730|GO:0005737|GO:0005886|GO:0008134|GO:0045786|GO:0072332	protein-coding	protein phosphatase 1, regulatory subunit 13B	chr14	104200088	104313927
PPP1R3C	0	0	-14.36	-3.84	14.36	down	5507	PPP1R5	GO:0004722|GO:0005515|GO:0005978|GO:0019903	protein-coding	protein phosphatase 1, regulatory subunit 3C	chr10	93388197	93392858
PPP1R7	0	0	-35.83	-5.16	35.83	down	5510	SDS22	GO:0005634|GO:0005737|GO:0008150|GO:0008599|GO:0030234|GO:0050790	protein-coding	protein phosphatase 1, regulatory subunit 7	chr2	242089024	242122439
PPP3CB	0	0	-13.71	-3.78	13.71	down	5532	CALNA2|CALNB|CNA2|PP2Bbeta	GO:0001915|GO:0004722|GO:0005509|GO:0005515|GO:0005516|GO:0005654|GO:0005829|GO:0005886|GO:0005955|GO:0006468|GO:0006470|GO:0007165|GO:0007507|GO:0007612|GO:0007613|GO:0008144|GO:0016311|GO:0017156|GO:0019899|GO:0030217|GO:0030346|GO:0033192|GO:0034097|GO:0035176|GO:0035690|GO:0035774|GO:0038095|GO:0042098|GO:0042110|GO:0043029|GO:0045087|GO:0045893|GO:0046983|GO:0048167|GO:0048675|GO:0050796	protein-coding	protein phosphatase 3, catalytic subunit, beta isozyme	chr10	75196563	75255782
PPP4R4	0	0	-11.28	-3.5	11.28	down	57718	KIAA1622|PP4R4	GO:0005515|GO:0005737|GO:0008287|GO:0019888|GO:0032515|GO:0080163	protein-coding	protein phosphatase 4, regulatory subunit 4	chr14	94640649	94746072
PRAMEF1	0	0	-21.73	-4.44	21.73	down	65121		GO:0008284|GO:0042974|GO:0043066|GO:0045596|GO:0045892|GO:0048387	protein-coding	PRAME family member 1	chr1	12851546	12856777
PRAMEF11	0	0	-19.52	-4.29	19.52	down	440560	RP5-845O24.2	GO:0008284|GO:0042974|GO:0043066|GO:0045596|GO:0045892|GO:0048387	protein-coding	PRAME family member 11	chr1	12884468	12891264
PRAMEF13	0	0	-17.27	-4.11	17.27	down	400736		GO:0008284|GO:0042974|GO:0043066|GO:0045596|GO:0045892|GO:0048387	protein-coding	PRAME family member 13	chr1	13447414	13452656
PRAMEF5	0	0	-13.94	-3.8	13.94	down	343068		GO:0008284|GO:0042974|GO:0043066|GO:0045596|GO:0045892|GO:0048387	protein-coding	PRAME family member 5	chr1	13359819	13369057
PRAMEF9	0	0	-10.97	-3.46	10.97	down	343070			protein-coding	PRAME family member 9	chr1	13421176	13428191
PRDM1	0	0	-11.96	-3.58	11.96	down	639	BLIMP1|PRDI-BF1	GO:0000122|GO:0001892|GO:0001893|GO:0003700|GO:0005515|GO:0005634|GO:0005737|GO:0006351|GO:0007281|GO:0008168|GO:0010628|GO:0030889|GO:0031665|GO:0042462|GO:0042826|GO:0043565|GO:0045165|GO:0045579|GO:0046872	protein-coding	PR domain containing 1, with ZNF domain	chr6	106534195	106557814
PRDM11	0	0	-23.15	-4.53	23.15	down	56981	PFM8	GO:0008168	protein-coding	PR domain containing 11	chr11	45115564	45256675
PRDM9	0	0	-32.57	-5.03	32.57	down	56979	MEISETZ|MSBP3|PFM6|PRMD9|ZNF899	GO:0003676|GO:0005654|GO:0005694|GO:0006311|GO:0006351|GO:0006355|GO:0010845|GO:0018024|GO:0046872	protein-coding	PR domain containing 9	chr5	23507724	23528706
PRDX3	0	0	-8.94	-3.16	8.94	down	10935	AOP-1|AOP1|HBC189|MER5|PRO1748|SP-22|prx-III	GO:0001893|GO:0004601|GO:0005515|GO:0005737|GO:0005739|GO:0005769|GO:0006979|GO:0007005|GO:0008022|GO:0008284|GO:0008385|GO:0008785|GO:0019900|GO:0019901|GO:0030099|GO:0032496|GO:0033673|GO:0034614|GO:0042542|GO:0042744|GO:0042802|GO:0043027|GO:0043066|GO:0043154|GO:0051092|GO:0051881|GO:0051920	protein-coding	peroxiredoxin 3	chr10	120927215	120938345
PREB	0	0	-52.94	-5.73	52.94	down	10113	SEC12	GO:0003677|GO:0005634|GO:0005783|GO:0005789|GO:0006351|GO:0006355|GO:0006888|GO:0006987|GO:0015031|GO:0016021|GO:0018279|GO:0030968|GO:0043687|GO:0044267|GO:0048208	protein-coding	prolactin regulatory element binding	chr2	27353625	27357542
PRF1	0	0	-12.63	-3.66	12.63	down	5551	FLH2|HPLH2|P1|PFN1|PFP	GO:0002357|GO:0002418|GO:0005509|GO:0005515|GO:0005576|GO:0005886|GO:0006915|GO:0006968|GO:0016021|GO:0016023|GO:0019835|GO:0022829|GO:0031904|GO:0044194|GO:0051260|GO:0051607	protein-coding	perforin 1 (pore forming protein)	chr10	72357104	72362531
PRG4	0	0	-9.3	-3.22	9.3	down	10216	CACP|HAPO|JCAP|MSF|SZP|bG174L6.2	GO:0005044|GO:0005615|GO:0006955|GO:0008283|GO:0030247|GO:0042127|GO:0045409|GO:0071425	protein-coding	proteoglycan 4	chr1	186265405	186283688
PRH2	0	0	-11.64	-3.54	11.64	down	5555	PIF-S|PRH1|PRP-1/PRP-2|Pr|db-s|pa|pr1/Pr2	GO:0005515|GO:0005615	protein-coding	proline-rich protein HaeIII subfamily 2	chr12	11081834	11087444
PRKACB	0	0	-11.61	-3.54	11.61	down	5567	PKACB	GO:0000287|GO:0004691|GO:0005515|GO:0005524|GO:0005654|GO:0005813|GO:0005829|GO:0005886|GO:0005952|GO:0005975|GO:0006006|GO:0006094|GO:0006112|GO:0006468|GO:0006833|GO:0007165|GO:0007173|GO:0007188|GO:0007202|GO:0007243|GO:0007268|GO:0007596|GO:0008543|GO:0019433|GO:0031625|GO:0034199|GO:0044281|GO:0045087|GO:0048011|GO:0048471|GO:0050796|GO:0051447|GO:0055085|GO:0071377|GO:0097338	protein-coding	protein kinase, cAMP-dependent, catalytic, beta	chr1	84543636	84704181
PRKAG2	0	0	-46.97	-5.55	46.97	down	51422	AAKG|AAKG2|CMH6|H91620p|WPWS	GO:0004862|GO:0005524|GO:0005654|GO:0005829|GO:0005977|GO:0006110|GO:0006112|GO:0006469|GO:0006633|GO:0006754|GO:0006853|GO:0007050|GO:0007243|GO:0008286|GO:0008603|GO:0008607|GO:0010800|GO:0016126|GO:0019217|GO:0019901|GO:0030295|GO:0031588|GO:0042304|GO:0043531|GO:0044255|GO:0044281|GO:0045860|GO:0046320|GO:0046324	protein-coding	protein kinase, AMP-activated, gamma 2 non-catalytic subunit	chr7	151253201	151574316
PRKG1	0	0	-26.49	-4.73	26.49	down	5592	1|AAT8|PKG|PRKG1B|PRKGR1B|cGK|cGK 1|cGK1|cGKI|cGKI-BETA|cGKI-alpha	GO:0001764|GO:0004692|GO:0005246|GO:0005515|GO:0005524|GO:0005737|GO:0005794|GO:0005829|GO:0005886|GO:0006468|GO:0007165|GO:0007596|GO:0016358|GO:0030036|GO:0030553|GO:0030900|GO:0043087|GO:0090331	protein-coding	protein kinase, cGMP-dependent, type I	chr10	52750911	54058110
PRKG2	0	0	-18.97	-4.25	18.97	down	5593	PRKGR2|cGK2|cGKII	GO:0004672|GO:0004692|GO:0005524|GO:0005829|GO:0006468|GO:0007165|GO:0007596|GO:0016324|GO:0030553|GO:0032922|GO:0044281|GO:0046209|GO:0050999	protein-coding	protein kinase, cGMP-dependent, type II	chr4	82009837	82136218
PROB1	0	0	-8.32	-3.06	8.32	down	389333	C5orf65		protein-coding	proline-rich basic protein 1	chr5	138727635	138730885
PROX1	0	0	-37.62	-5.23	37.62	down	5629		GO:0000122|GO:0001822|GO:0001889|GO:0001938|GO:0001946|GO:0002088|GO:0003677|GO:0003700|GO:0003705|GO:0003714|GO:0005515|GO:0005634|GO:0005737|GO:0007420|GO:0008284|GO:0008285|GO:0010468|GO:0010595|GO:0016922|GO:0021516|GO:0021542|GO:0021707|GO:0021915|GO:0030240|GO:0030324|GO:0030910|GO:0031016|GO:0043049|GO:0043433|GO:0044212|GO:0045071|GO:0045737|GO:0045787|GO:0045892|GO:0045893|GO:0046619|GO:…	protein-coding	prospero homeobox 1	chr1	214161278	214214847
PRPF3	0	0	-9.46	-3.24	9.46	down	9129	HPRP3|HPRP3P|PRP3|Prp3p|RP18|SNRNP90	GO:0000375|GO:0000398|GO:0005515|GO:0005634|GO:0005681|GO:0005730|GO:0005737|GO:0006397|GO:0008380|GO:0015030|GO:0016607|GO:0042802|GO:0046540	protein-coding	pre-mRNA processing factor 3	chr1	150293928	150325704
PRPF38A	0	0	-11.04	-3.47	11.04	down	84950	Prp38|RP5-965L7.1	GO:0005515|GO:0005681|GO:0006397|GO:0008380	protein-coding	pre-mRNA processing factor 38A	chr1	52870219	52883992
PRPF39	0	0	-49.76	-5.64	49.76	down	55015		GO:0005634|GO:0005730|GO:0006397|GO:0008380	protein-coding	pre-mRNA processing factor 39	chr14	45553302	45584804
PRR16	0	0	-11.93	-3.58	11.93	down	51334	DSC54		protein-coding	proline rich 16	chr5	119800019	120022964
PRR26	0	0	-21.36	-4.42	21.36	down	414235	C10orf108		ncRNA	proline rich 26	chr10	695888	711109
PRRT3	0	0	-8.07	-3.01	8.07	down	285368		GO:0016021	protein-coding	proline-rich transmembrane protein 3	chr3	9987226	9994078
PRRT4	0	0	-8.26	-3.05	8.26	down	401399		GO:0016021	protein-coding	proline-rich transmembrane protein 4	chr7	127990379	128001739
PRSS1	0	0	-70.88	-6.15	70.88	down	5644	TRP1|TRY1|TRY4|TRYP1	GO:0004252|GO:0005576|GO:0005615|GO:0006508|GO:0006766|GO:0006767|GO:0007586|GO:0009235|GO:0022617|GO:0030198|GO:0044281|GO:0046872	protein-coding	protease, serine, 1 (trypsin 1)	chr7	142457319	142460927
PRSS3P2	0	0	-8.83	-3.14	8.83	down	154754	T6|TRY6		pseudo	protease, serine, 3 pseudogene 2	chr7	142478757	142482399
PRSS50	0	0	-10.33	-3.37	10.33	down	29122	CT20|TSP50	GO:0004252|GO:0004298|GO:0005737|GO:0005783|GO:0006508	protein-coding	protease, serine, 50	chr3	46753606	46759796
PRUNE	0	0	-14.72	-3.88	14.72	down	58497	DRES-17|DRES17|HTCD37	GO:0004427|GO:0005515|GO:0005634|GO:0005737|GO:0005925|GO:0030145	protein-coding	prune exopolyphosphatase	chr1	150980973	151008189
PSAT1	0	0	-11.8	-3.56	11.8	down	29968	EPIP|PSA|PSAT	GO:0004648|GO:0005829|GO:0006564|GO:0008615|GO:0008652|GO:0030170|GO:0034641|GO:0044281	protein-coding	phosphoserine aminotransferase 1	chr9	80912059	80945009
PSD	0	0	-10.03	-3.33	10.03	down	5662	EFA6|EFA6A|PSD1|TYL	GO:0001726|GO:0004871|GO:0005086|GO:0005515|GO:0005543|GO:0005802|GO:0005886|GO:0007165|GO:0016021|GO:0016192|GO:0030054|GO:0030182|GO:0032012	protein-coding	pleckstrin and Sec7 domain containing	chr10	104162374	104179691
PSKH2	0	0	-20.1	-4.33	20.1	down	85481		GO:0004674|GO:0005524	protein-coding	protein serine kinase H2	chr8	87060691	87081851
PSMB5	0	0	-12.19	-3.61	12.19	down	5693	LMPX|MB1|X	GO:0000082|GO:0000209|GO:0000278|GO:0000502|GO:0002474|GO:0002479|GO:0004298|GO:0005515|GO:0005654|GO:0005829|GO:0005839|GO:0006521|GO:0006915|GO:0006977|GO:0006979|GO:0010467|GO:0016032|GO:0016070|GO:0016071|GO:0019048|GO:0031145|GO:0034641|GO:0042590|GO:0042981|GO:0043066|GO:0044281|GO:0051436|GO:0051437|GO:0051439	protein-coding	proteasome (prosome, macropain) subunit, beta type, 5	chr14	23495060	23504429
PSMD5	0	0	-17.97	-4.17	17.97	down	5711	S5B	GO:0000082|GO:0000209|GO:0000278|GO:0000502|GO:0002474|GO:0002479|GO:0005515|GO:0005654|GO:0005829|GO:0006521|GO:0006915|GO:0006977|GO:0008540|GO:0010467|GO:0016032|GO:0016070|GO:0016071|GO:0022624|GO:0031145|GO:0034641|GO:0042590|GO:0042981|GO:0043066|GO:0044183|GO:0044281|GO:0051436|GO:0051437|GO:0051439|GO:0070682	protein-coding	proteasome (prosome, macropain) 26S subunit, non-ATPase, 5	chr9	123578332	123605299
PSMG3-AS1	0	0	-13.55	-3.76	13.55	down	114796			ncRNA	PSMG3 antisense RNA 1 (head to head)	chr7	1609709	1629261
PTBP3	0	0	-14.45	-3.85	14.45	down	9991	ROD1	GO:0000166|GO:0003723|GO:0005634|GO:0006397|GO:0008380|GO:0009653|GO:0033119|GO:0043249|GO:0045595	protein-coding	polypyrimidine tract binding protein 3	chr9	114979995	115095944
PTCHD3	0	0	-14.21	-3.83	14.21	down	374308	PTR	GO:0003674|GO:0005575|GO:0007286|GO:0008158|GO:0016021	protein-coding	patched domain containing 3	chr10	27687117	27703297
PTGS2	0	0	-10.14	-3.34	10.14	down	5743	COX-2|COX2|GRIPGHS|PGG/HS|PGHS-2|PHS-2|hCox-2	GO:0001516|GO:0001525|GO:0004601|GO:0004666|GO:0005634|GO:0005737|GO:0005789|GO:0006693|GO:0006928|GO:0006954|GO:0006979|GO:0007566|GO:0007612|GO:0007613|GO:0008217|GO:0008285|GO:0008289|GO:0009750|GO:0010042|GO:0010226|GO:0010575|GO:0019233|GO:0019369|GO:0019371|GO:0019372|GO:0019899|GO:0020037|GO:0030282|GO:0030728|GO:0031394|GO:0031622|GO:0031915|GO:0032227|GO:0032355|GO:0032496|GO:0033280|GO:…	protein-coding	prostaglandin-endoperoxide synthase 2 (prostaglandin G/H synthase and cyclooxygenase)	chr1	186640944	186649559
PTP4A3	0	0	-8.54	-3.09	8.54	down	11156	PRL-3|PRL-R|PRL3	GO:0004727|GO:0005769|GO:0005886	protein-coding	protein tyrosine phosphatase type IVA, member 3	chr8	142402121	142441620
PTPRE	0	0	-43.04	-5.43	43.04	down	5791	HPTPE|PTPE|R-PTP-EPSILON	GO:0005001|GO:0005515|GO:0005634|GO:0005737|GO:0005886|GO:0006470|GO:0007185|GO:0016021|GO:0033003|GO:0042803|GO:0045111|GO:0046627	protein-coding	protein tyrosine phosphatase, receptor type, E	chr10	129705325	129884164
PYCR2	0	0	-29.33	-4.87	29.33	down	29920	P5CR2	GO:0004735|GO:0005737|GO:0055129	protein-coding	pyrroline-5-carboxylate reductase family, member 2	chr1	226073982	226112040
PYROXD1	0	0	-11	-3.46	11	down	79912		GO:0016491	protein-coding	pyridine nucleotide-disulphide oxidoreductase domain 1	chr12	21590538	21624182
RAB17	0	0	-9.15	-3.19	9.15	down	64284		GO:0002415|GO:0005525|GO:0005622|GO:0007264|GO:0015031|GO:0016323|GO:0016324|GO:0019003|GO:0030425|GO:0032401|GO:0032402|GO:0032456|GO:0042470|GO:0043025|GO:0045056|GO:0046847|GO:0050773|GO:0051489|GO:0051963|GO:0055037|GO:0055038	protein-coding	RAB17, member RAS oncogene family	chr2	238482965	238499769
RAB35	0	0	-8.59	-3.1	8.59	down	11021	H-ray|RAB1C|RAY	GO:0000910|GO:0003924|GO:0005525|GO:0005546|GO:0005739|GO:0005886|GO:0005905|GO:0006184|GO:0007264|GO:0008104|GO:0010008|GO:0015031|GO:0016197|GO:0019003|GO:0031175|GO:0031253|GO:0036010|GO:0042470|GO:0045171|GO:0045334|GO:1990090	protein-coding	RAB35, member RAS oncogene family	chr12	120532899	120554643
RAB6C	0	0	-18.39	-4.2	18.39	down	84084	WTH3	GO:0003924|GO:0005525|GO:0005622|GO:0005634|GO:0005737|GO:0005813|GO:0006184|GO:0007264|GO:0010824|GO:0015031|GO:0022402|GO:0042493	protein-coding	RAB6C, member RAS oncogene family	chr2	130737235	130740311
RAB6C-AS1	0	0	-12.6	-3.65	12.6	down	100131320			ncRNA	RAB6C antisense RNA 1	chr2	130724165	130738045
RAB7L1	0	0	-76	-6.25	76	down	8934	RAB7L	GO:0003924|GO:0005525|GO:0005886|GO:0006184|GO:0007264|GO:0015031	protein-coding	RAB7, member RAS oncogene family-like 1	chr1	205737114	205744610
RABGAP1L	0	0	-16.24	-4.02	16.24	down	9910	HHL|TBC1D18	GO:0005097|GO:0005634|GO:0005769|GO:0005794|GO:0017137|GO:0032851|GO:0032880	protein-coding	RAB GTPase activating protein 1-like	chr1	174128552	174964445
RAD54B	0	0	-29.77	-4.9	29.77	down	25788	RDH54	GO:0000724|GO:0003677|GO:0003678|GO:0003724|GO:0005524|GO:0005634|GO:0006312|GO:0007131|GO:0015616|GO:0032508	protein-coding	RAD54 homolog B (S. cerevisiae)	chr8	95384188	95487343
RAD54L	0	0	-20.21	-4.34	20.21	down	8438	HR54|RAD54A|hHR54|hRAD54	GO:0000724|GO:0000733|GO:0003677|GO:0004386|GO:0005515|GO:0005524|GO:0005634|GO:0006281|GO:0006310|GO:0007126|GO:0010212|GO:0036310|GO:0042493|GO:0051276	protein-coding	RAD54-like (S. cerevisiae)	chr1	46713367	46744145
RADIL	0	0	-18.16	-4.18	18.16	down	55698	RASIP2	GO:0007155|GO:0007165|GO:0007275	protein-coding	Ras association and DIL domains	chr7	4834285	4923335
RAET1E	0	0	-26.37	-4.72	26.37	down	135250	LETAL|N2DL-4|NKG2DL4|RAET1E2|RL-4|ULBP4|bA350J20.7	GO:0001913|GO:0003823|GO:0005576|GO:0005886|GO:0016021|GO:0019882|GO:0042267|GO:0046703|GO:0050776	protein-coding	retinoic acid early transcript 1E	chr6	150204511	150217195
RAET1K	0	0	-10.74	-3.42	10.74	down	646024			pseudo	retinoic acid early transcript 1K pseudogene	chr6	150319155	150326280
RAF1	0	0	-9.79	-3.29	9.79	down	5894	CRAF|NS5|Raf-1|c-Raf	GO:0000165|GO:0000186|GO:0001666|GO:0004672|GO:0004674|GO:0004709|GO:0005515|GO:0005524|GO:0005634|GO:0005737|GO:0005741|GO:0005829|GO:0005886|GO:0006468|GO:0006915|GO:0007010|GO:0007165|GO:0007173|GO:0007190|GO:0007264|GO:0007265|GO:0007268|GO:0007411|GO:0007507|GO:0007596|GO:0008283|GO:0008285|GO:0008286|GO:0008543|GO:0017016|GO:0030168|GO:0031143|GO:0031333|GO:0031434|GO:0033138|GO:0034220|GO:…	protein-coding	v-raf-1 murine leukemia viral oncogene homolog 1	chr3	12625100	12705700
RAMP3	0	0	-13.42	-3.75	13.42	down	10268		GO:0001921|GO:0004872|GO:0005515|GO:0005622|GO:0005764|GO:0005886|GO:0005887|GO:0006816|GO:0006886|GO:0008277|GO:0008565|GO:0009986|GO:0015026|GO:0015031|GO:0031623|GO:0043235|GO:0045892|GO:0071392|GO:0072659|GO:0086103|GO:0090004	protein-coding	receptor (G protein-coupled) activity modifying protein 3	chr7	45197367	45223850
RANBP3L	0	0	-26.02	-4.7	26.02	down	202151		GO:0046907	protein-coding	RAN binding protein 3-like	chr5	36249104	36302011
RARB	0	0	-9.93	-3.31	9.93	down	5915	HAP|NR1B2|RRB2	GO:0000122|GO:0001657|GO:0003417|GO:0003677|GO:0003707|GO:0003708|GO:0005515|GO:0005634|GO:0005654|GO:0005737|GO:0006367|GO:0007165|GO:0008270|GO:0008285|GO:0010467|GO:0021756|GO:0022008|GO:0032331|GO:0035116|GO:0035264|GO:0043065|GO:0043565|GO:0045944|GO:0048048|GO:0048566|GO:0055012|GO:0061037	protein-coding	retinoic acid receptor, beta	chr3	25215823	25639422
RASA4	0	0	-34.57	-5.11	34.57	down	10156	CAPRI|GAPL	GO:0005096|GO:0005099|GO:0005543|GO:0005737|GO:0005829|GO:0031235|GO:0032320|GO:0035556|GO:0046580|GO:0046872	protein-coding	RAS p21 protein activator 4	chr7	102219873	102283238
RASA4CP	0	0	-14.41	-3.85	14.41	down	401331	RASA4P		pseudo	RAS p21 protein activator 4C, pseudogene	chr7	44068486	44080222
RASSF3	0	0	-11.89	-3.57	11.89	down	283349	RASSF5	GO:0005515|GO:0005737|GO:0005874|GO:0005886|GO:0007165|GO:0042802	protein-coding	Ras association (RalGDS/AF-6) domain family member 3	chr12	65004293	65091347
RASSF5	0	0	-10.24	-3.36	10.24	down	83593	Maxp1|NORE1|NORE1A|NORE1B|RAPL|RASSF3	GO:0005515|GO:0005634|GO:0005737|GO:0005874|GO:0006915|GO:0031398|GO:0035556|GO:0046872	protein-coding	Ras association (RalGDS/AF-6) domain family member 5	chr1	206680879	206762616
RBKS	0	0	-9.18	-3.2	9.18	down	64080	RBSK	GO:0004747|GO:0005524|GO:0019303	protein-coding	ribokinase	chr2	28004266	28113223
RBM20	0	0	-17.16	-4.1	17.16	down	282996		GO:0000166|GO:0003723|GO:0005634|GO:0006397|GO:0007507|GO:0008270|GO:0008380|GO:0033120	protein-coding	RNA binding motif protein 20	chr10	112404155	112599227
RBM48	0	0	-12.98	-3.7	12.98	down	84060	C7orf64|DKFZP564O0523|HSPC304	GO:0003723|GO:0005634|GO:0005730	protein-coding	RNA binding motif protein 48	chr7	92158087	92167319
RBM7	0	0	-17.1	-4.1	17.1	down	10179		GO:0000166|GO:0003723|GO:0007126	protein-coding	RNA binding motif protein 7	chr11	114271384	114279635
RBMS3	0	0	-10.62	-3.41	10.62	down	27303		GO:0000166|GO:0003723|GO:0005737|GO:0043231	protein-coding	RNA binding motif, single stranded interacting protein 3	chr3	29322803	30051886
RCBTB2	0	0	-9.25	-3.21	9.25	down	1102	CHC1L	GO:0005087	protein-coding	regulator of chromosome condensation (RCC1) and BTB (POZ) domain containing protein 2	chr13	49063099	49110118
RDH14	0	0	-25.11	-4.65	25.11	down	57665	PAN2|SDR7C4	GO:0005739|GO:0005765|GO:0005783|GO:0016491	protein-coding	retinol dehydrogenase 14 (all-trans/9-cis/11-cis)	chr2	18735989	18741959
RECK	0	0	-83.43	-6.38	83.43	down	8434	ST15	GO:0001955|GO:0004866|GO:0004867|GO:0005515|GO:0005886|GO:0007566|GO:0008191|GO:0016020|GO:0030198|GO:0031225	protein-coding	reversion-inducing-cysteine-rich protein with kazal motifs	chr9	36036910	36124452
RER1	0	0	-9.7	-3.28	9.7	down	11079		GO:0003674|GO:0006890|GO:0030173	protein-coding	retention in endoplasmic reticulum sorting receptor 1	chr1	2323214	2336885
REREP3	0	0	-12.28	-3.62	12.28	down	646396			pseudo	arginine-glutamic acid dipeptide (RE) repeats pseudogene 3	chr15	22546565	22570831
RET	0	0	-65.35	-6.03	65.35	down	5979	CDHF12|CDHR16|HSCR1|MEN2A|MEN2B|MTC1|PTC|RET-ELE1|RET51	GO:0000165|GO:0001657|GO:0001755|GO:0001838|GO:0004713|GO:0004714|GO:0004872|GO:0005509|GO:0005515|GO:0005524|GO:0005887|GO:0006468|GO:0007156|GO:0007158|GO:0007165|GO:0007169|GO:0007497|GO:0010008|GO:0010976|GO:0018108|GO:0030155|GO:0030335|GO:0033619|GO:0033630|GO:0035799|GO:0042551|GO:0045893|GO:0048265|GO:0048484|GO:0061146|GO:0071300|GO:0072300|GO:0097021|GO:2001241	protein-coding	ret proto-oncogene	chr10	43572517	43625797
REV1	0	0	-13.2	-3.72	13.2	down	51455	REV1L	GO:0000287|GO:0003684|GO:0003887|GO:0005515|GO:0005654|GO:0006260|GO:0006281|GO:0009411|GO:0017125|GO:0042276	protein-coding	REV1, polymerase (DNA directed)	chr2	100016938	100106480
RFC3	0	0	-10.04	-3.33	10.04	down	5983	RFC38	GO:0000166|GO:0000278|GO:0000722|GO:0000723|GO:0000731|GO:0003677|GO:0003689|GO:0005515|GO:0005654|GO:0005663|GO:0006200|GO:0006260|GO:0006271|GO:0006281|GO:0006283|GO:0006289|GO:0006297|GO:0016887|GO:0032201|GO:0046683	protein-coding	replication factor C (activator 1) 3, 38kDa	chr13	34392206	34540695
RFESD	0	0	-9.99	-3.32	9.99	down	317671		GO:0016491|GO:0046872|GO:0051537	protein-coding	Rieske (Fe-S) domain containing	chr5	94982481	94992849
RFX4	0	0	-16.67	-4.06	16.67	down	5992	NYD-SP10	GO:0003677|GO:0003682|GO:0005634|GO:0006351|GO:0021516|GO:0021696|GO:0030900|GO:0030901|GO:0045944	protein-coding	regulatory factor X, 4 (influences HLA class II expression)	chr12	106976685	107156582
RGL2	0	0	-40.05	-5.32	40.05	down	5863	HKE1.5|KE1.5|RAB2L	GO:0005088|GO:0005575|GO:0005622|GO:0007265|GO:0051056	protein-coding	ral guanine nucleotide dissociation stimulator-like 2	chr6	33259431	33267165
RGMB	0	0	-21.23	-4.41	21.23	down	285704	DRAGON	GO:0005793|GO:0007155|GO:0007165|GO:0007411|GO:0030509|GO:0042802|GO:0045121|GO:0045893|GO:0046658	protein-coding	repulsive guidance molecule family member b	chr5	98104999	98132198
RGPD1	0	0	-10.82	-3.44	10.82	down	400966	RGP1|RGPD2|RanBP2L2	GO:0000042	protein-coding	RANBP2-like and GRIP domain containing 1	chr2	86947414	88038768
RGPD8	0	0	-9.83	-3.3	9.83	down	727851	RANBP2L1|RGP8|RanBP2alpha	GO:0000042|GO:0005643|GO:0008150|GO:0008536	protein-coding	RANBP2-like and GRIP domain containing 8	chr2	113125946	113192062
RGS16	0	0	-9.21	-3.2	9.21	down	6004	A28-RGS14|A28-RGS14P|RGS-R	GO:0005096|GO:0005515|GO:0005516|GO:0005737|GO:0005886|GO:0007601|GO:0008277|GO:0038032|GO:0043547	protein-coding	regulator of G-protein signaling 16	chr1	182567758	182573548
RGS2	0	0	-42.34	-5.4	42.34	down	5997	G0S8	GO:0005096|GO:0005515|GO:0005516|GO:0005730|GO:0005737|GO:0005739|GO:0005829|GO:0005886|GO:0006417|GO:0007049|GO:0007283|GO:0008277|GO:0009898|GO:0010519|GO:0010614|GO:0038032|GO:0043407|GO:0043547|GO:0045744|GO:0050873|GO:0055119|GO:0060087|GO:0060452|GO:0071877	protein-coding	regulator of G-protein signaling 2, 24kDa	chr1	192778169	192781407
RGSL1	0	0	-11.25	-3.49	11.25	down	353299	RGSL|RGSL2	GO:0016021|GO:0038032	protein-coding	regulator of G-protein signaling like 1	chr1	182419256	182529732
RHOBTB1	0	0	-27.53	-4.78	27.53	down	9886		GO:0005525|GO:0005829|GO:0005886|GO:0007264|GO:0051056	protein-coding	Rho-related BTB domain containing 1	chr10	62629198	62761198
RHPN1	0	0	-14.02	-3.81	14.02	down	114822	ODF5|RHOPHILIN|RHPN	GO:0005083|GO:0007165	protein-coding	rhophilin, Rho GTPase binding protein 1	chr8	144451025	144466390
RIC8B	0	0	-20.62	-4.37	20.62	down	55188	RIC8|hSyn	GO:0001965|GO:0005085|GO:0005737|GO:0005813|GO:0005829|GO:0005886|GO:0005938|GO:0008277	protein-coding	RIC8 guanine nucleotide exchange factor B	chr12	107168399	107283094
RIMBP2	0	0	-48.4	-5.6	48.4	down	23504	RBP2|RIM-BP2	GO:0005886|GO:0010923|GO:0030054|GO:0045202	protein-coding	RIMS binding protein 2	chr12	130880681	131200826
RIMS2	0	0	-14.08	-3.82	14.08	down	9699	OBOE|RAB3IP3|RIM2	GO:0005515|GO:0006886|GO:0017137|GO:0017156|GO:0017157|GO:0019933|GO:0030054|GO:0030073|GO:0042391|GO:0042734|GO:0044325|GO:0046872|GO:0048791	protein-coding	regulating synaptic membrane exocytosis 2	chr8	104512976	105266656
RMI1	0	0	-39.83	-5.32	39.83	down	80010	BLAP75|C9orf76|FAAP75|RP11-346I8.1	GO:0005515|GO:0005634|GO:0006260	protein-coding	RecQ mediated genome instability 1	chr9	86595637	86618987
RNASE12	0	0	-10.04	-3.33	10.04	down	493901		GO:0003676|GO:0005576|GO:0016892	protein-coding	ribonuclease, RNase A family, 12 (non-active)	chr14	21058240	21058982
RNASE13	0	0	-14.27	-3.84	14.27	down	440163		GO:0003676|GO:0005576|GO:0016892	protein-coding	ribonuclease, RNase A family, 13 (non-active)	chr14	21500979	21502944
RNASE3	0	0	-27.8	-4.8	27.8	down	6037	ECP|RNS3	GO:0003676|GO:0004540|GO:0005576|GO:0006401|GO:0016892|GO:0042742	protein-coding	ribonuclease, RNase A family, 3	chr14	21359562	21360507
RNASEH1	0	0	-29.61	-4.89	29.61	down	246243	H1RNA|RNH1	GO:0000287|GO:0003676|GO:0003723|GO:0004523|GO:0004540|GO:0005634|GO:0005739|GO:0006264|GO:0006401|GO:0042803	protein-coding	ribonuclease H1	chr2	3592691	3605940
RNASEL	0	0	-43.79	-5.45	43.79	down	6041	PRCA1|RNS4	GO:0003723|GO:0004521|GO:0004672|GO:0005515|GO:0005524|GO:0005575|GO:0005739|GO:0005829|GO:0006397|GO:0006468|GO:0019221|GO:0045071|GO:0045944|GO:0046872|GO:0051607|GO:0060337	protein-coding	ribonuclease L (2',5'-oligoisoadenylate synthetase-dependent)	chr1	182542769	182558394
RNF113B	0	0	-12.07	-3.59	12.07	down	140432	RNF161|ZNF183L1|bA10G5.1	GO:0008270	protein-coding	ring finger protein 113B	chr13	98828039	98829521
RNF13	0	0	-23.8	-4.57	23.8	down	11342	RZF	GO:0000139|GO:0004842|GO:0005637|GO:0005765|GO:0005789|GO:0008270|GO:0016021|GO:0031902|GO:0051865	protein-coding	ring finger protein 13	chr3	149530475	149679925
RNF148	0	0	-16.25	-4.02	16.25	down	378925		GO:0008270|GO:0016021	protein-coding	ring finger protein 148	chr7	122341720	122343021
RNF182	0	0	-20.45	-4.35	20.45	down	221687		GO:0004842|GO:0005515|GO:0005737|GO:0008270|GO:0016021|GO:0016567|GO:0043231	protein-coding	ring finger protein 182	chr6	13924677	13980240
RNF186	0	0	-15.25	-3.93	15.25	down	54546	RP11-91K11.1	GO:0008270|GO:0016021	protein-coding	ring finger protein 186	chr1	20140522	20141771
RNF19B	0	0	-19.81	-4.31	19.81	down	127544	IBRDC3|NKLAM	GO:0005515|GO:0008270|GO:0016021|GO:0016567|GO:0016874	protein-coding	ring finger protein 19B	chr1	33402050	33430286
RNF216	0	0	-9.07	-3.18	9.07	down	54476	CAHH|TRIAD3|U7I1|UBCE7IP1|ZIN	GO:0005515|GO:0005634|GO:0005730|GO:0005737|GO:0006915|GO:0008270|GO:0016874|GO:0019048|GO:0032648|GO:0043161|GO:0050691|GO:0070936	protein-coding	ring finger protein 216	chr7	5659672	5821361
RNF32	0	0	-12.27	-3.62	12.27	down	140545	FKSG33|HSD15|LMBR2	GO:0005515|GO:0005768|GO:0008270|GO:0016235	protein-coding	ring finger protein 32	chr7	156433353	156469820
RNF8	0	0	-17.94	-4.16	17.94	down	9025	hRNF8	GO:0000151|GO:0000781|GO:0003682|GO:0004842|GO:0005515|GO:0005634|GO:0006302|GO:0006303|GO:0006511|GO:0006974|GO:0007067|GO:0007286|GO:0008270|GO:0010212|GO:0030496|GO:0031625|GO:0033522|GO:0033523|GO:0035861|GO:0036297|GO:0042393|GO:0042803|GO:0043486|GO:0045190|GO:0045739|GO:0045900|GO:0051301|GO:0051865|GO:0070534|GO:0070535|GO:0070936	protein-coding	ring finger protein 8, E3 ubiquitin protein ligase	chr6	37321748	37362514
ROR1	0	0	-40.97	-5.36	40.97	down	4919	NTRKR1|dJ537F10.1	GO:0004714|GO:0005515|GO:0005524|GO:0005737|GO:0005886|GO:0005887|GO:0007169|GO:0017147	protein-coding	receptor tyrosine kinase-like orphan receptor 1	chr1	64239690	64647179
RPA3-AS1	0	0	-15.58	-3.96	15.58	down	729852			ncRNA	RPA3 antisense RNA 1	chr7	7680342	7918851
RPGRIP1	0	0	-15.69	-3.97	15.69	down	57096	CORD13|LCA6|RGI1|RGRIP|RPGRIP|RPGRIP1d	GO:0005515|GO:0005929|GO:0005930|GO:0007601|GO:0042462|GO:0050896|GO:0060041	protein-coding	retinitis pigmentosa GTPase regulator interacting protein 1	chr14	21756136	21819460
RPIA	0	0	-19.24	-4.27	19.24	down	22934	RPI	GO:0004751|GO:0005622|GO:0005829|GO:0005975|GO:0006098|GO:0009052|GO:0019693|GO:0043231|GO:0044281|GO:0048029	protein-coding	ribose 5-phosphate isomerase A	chr2	88991176	89050452
RPS10P7	0	0	-12.27	-3.62	12.27	down	376693	RPS10_2_147		pseudo	ribosomal protein S10 pseudogene 7	chr1	201489032	201489720
RRP15	0	0	-13.03	-3.7	13.03	down	51018	KIAA0507	GO:0005634|GO:0005730|GO:0005739	protein-coding	ribosomal RNA processing 15 homolog (S. cerevisiae)	chr1	218458629	218511325
RSBN1	0	0	-16.4	-4.04	16.4	down	54665	ROSBIN|RP11-324J2.1	GO:0005634	protein-coding	round spermatid basic protein 1	chr1	114304454	114355070
RSBN1L	0	0	-10.99	-3.46	10.99	down	222194		GO:0005634	protein-coding	round spermatid basic protein 1-like	chr7	77325743	77409120
RSC1A1	0	0	-8.8	-3.14	8.8	down	6248	RS1	GO:0005634|GO:0005730|GO:0005794|GO:0005886|GO:0005903|GO:0006351|GO:0006355|GO:0006810|GO:0008200|GO:0030054|GO:0043231|GO:0050892|GO:0051051	protein-coding	regulatory solute carrier protein, family 1, member 1	chr1	15986364	15988217
RSL24D1	0	0	-8.22	-3.04	8.22	down	51187	C15orf15|HRP-L30-iso|L30|RLP24|RPL24|RPL24L|TVAS3	GO:0005730|GO:0042254	protein-coding	ribosomal L24 domain containing 1	chr15	55473512	55489231
RSPH4A	0	0	-15.79	-3.98	15.79	down	345895	CILD11|RSHL3|RSPH6B|dJ412I7.1	GO:0001534|GO:0003341|GO:0003674|GO:0005634|GO:0005730|GO:0005856|GO:0031514|GO:0035083|GO:0035085	protein-coding	radial spoke head 4 homolog A (Chlamydomonas)	chr6	116937642	116954148
RSRC1	0	0	-8.1	-3.02	8.1	down	51319	SFRS21|SRrp53	GO:0000380|GO:0000398|GO:0005515|GO:0005634|GO:0005737|GO:0006468|GO:0006913|GO:0008380|GO:0016607|GO:0046677	protein-coding	arginine/serine-rich coiled-coil 1	chr3	157827841	158262624
RTN4	0	0	-12.78	-3.68	12.78	down	57142	ASY|NI220/250|NOGO|NOGO-A|NOGOC|NSP|NSP-CL|Nbla00271|Nbla10545|Nogo-B|Nogo-C|RTN-X|RTN4-A|RTN4-B1|RTN4-B2|RTN4-C	GO:0001525|GO:0005515|GO:0005635|GO:0005783|GO:0005886|GO:0006915|GO:0007413|GO:0021801|GO:0030176|GO:0030308|GO:0030334|GO:0030517|GO:0042981|GO:0042995|GO:0043025|GO:0048011|GO:0050770|GO:0050771|GO:0060317|GO:0071786|GO:2000172	protein-coding	reticulon 4	chr2	55199327	55277734
RUFY3	0	0	-10.72	-3.42	10.72	down	22902	RIPX|SINGAR1	GO:0030175|GO:0030426|GO:0050771	protein-coding	RUN and FYVE domain containing 3	chr4	71570654	71674336
RUFY4	0	0	-16.16	-4.01	16.16	down	285180		GO:0046872	protein-coding	RUN and FYVE domain containing 4	chr2	218899657	218955304
RXFP2	0	0	-27.35	-4.77	27.35	down	122042	GPR106|GREAT|INSL3R|LGR8|LGR8.1|RXFPR2	GO:0001556|GO:0005886|GO:0007189|GO:0007193|GO:0008285|GO:0008584|GO:0016021|GO:0016500|GO:0017046|GO:0030819|GO:0043066	protein-coding	relaxin/insulin-like family peptide receptor 2	chr13	32313679	32377009
S1PR3	0	0	-18.74	-4.23	18.74	down	1903	EDG-3|EDG3|LPB3|S1P3	GO:0001816|GO:0004930|GO:0005886|GO:0005887|GO:0006954|GO:0007186|GO:0007193|GO:0007204|GO:0008284|GO:0008289|GO:0009653|GO:0032651|GO:0038036	protein-coding	sphingosine-1-phosphate receptor 3	chr9	91606324	91620069
SALL2	0	0	-34.66	-5.12	34.66	down	6297	HSAL2|Sal-2|ZNF795|p150(Sal2)	GO:0000122|GO:0003677|GO:0003700|GO:0005515|GO:0005634|GO:0006351|GO:0006355|GO:0016581|GO:0021915|GO:0046872	protein-coding	spalt-like transcription factor 2	chr14	21989232	22005337
SAMD9L	0	0	-29.52	-4.88	29.52	down	219285	C7orf6|DRIF2|UEF1		protein-coding	sterile alpha motif domain containing 9-like	chr7	92759368	92777680
SASS6	0	0	-25.59	-4.68	25.59	down	163786	SAS-6|SAS6	GO:0005515|GO:0005813|GO:0005814|GO:0007099|GO:0051298	protein-coding	spindle assembly 6 homolog (C. elegans)	chr1	100549102	100598511
SATB1	0	0	-8.28	-3.05	8.28	down	6304		GO:0000122|GO:0003682|GO:0003690|GO:0003700|GO:0005515|GO:0005634|GO:0005654|GO:0005720|GO:0006325|GO:0006338|GO:0006351|GO:0006915|GO:0006921|GO:0008544|GO:0016363|GO:0016571|GO:0016605|GO:0019048|GO:0043367|GO:0043374|GO:0043565|GO:0050798|GO:0060004	protein-coding	SATB homeobox 1	chr3	18389133	18480265
SATB2	0	0	-14.49	-3.86	14.49	down	23314		GO:0000118|GO:0000122|GO:0001764|GO:0002076|GO:0003682|GO:0003700|GO:0005515|GO:0005634|GO:0005667|GO:0005730|GO:0005737|GO:0006338|GO:0006351|GO:0009880|GO:0016363|GO:0043565|GO:0045944|GO:0048704|GO:0051216|GO:0060021|GO:0071310	protein-coding	SATB homeobox 2	chr2	200134223	200335989
SAV1	0	0	-33.82	-5.08	33.82	down	60485	SAV|WW45|WWP4	GO:0001942|GO:0005515|GO:0005634|GO:0005737|GO:0005829|GO:0030216|GO:0035329|GO:0043065|GO:0050680|GO:0060044|GO:0060412|GO:0060487|GO:0060575|GO:2000036	protein-coding	salvador homolog 1 (Drosophila)	chr14	51100298	51135071
SBSPON	0	0	-11.8	-3.56	11.8	down	157869	C8orf84|RPESP	GO:0005044|GO:0005578|GO:0006955|GO:0030247|GO:0031012	protein-coding	somatomedin B and thrombospondin, type 1 domain containing	chr8	73976778	74005507
SCAND3	0	0	-30.17	-4.92	30.17	down	114821	Buster4|ZBED9|ZFP38-L|ZNF305P2|ZNF452|dJ1186N24.3	GO:0003676|GO:0003700|GO:0005634|GO:0015074|GO:0046983	protein-coding	SCAN domain containing 3	chr6	28539407	28555112
SCFD2	0	0	-17.31	-4.11	17.31	down	152579	STXBP1L1	GO:0003674|GO:0005575|GO:0006904|GO:0008150|GO:0015031	protein-coding	sec1 family domain containing 2	chr4	53739151	54232242
SCG2	0	0	-51.95	-5.7	51.95	down	7857	CHGC|EM66|SN|SgII	GO:0000165|GO:0001525|GO:0001937|GO:0001938|GO:0005125|GO:0005615|GO:0006928|GO:0006954|GO:0009306|GO:0030141|GO:0035556|GO:0042056|GO:0043542|GO:0048245|GO:0050918|GO:0050930|GO:2000352|GO:2001237	protein-coding	secretogranin II	chr2	224461658	224467217
SCG3	0	0	-8.44	-3.08	8.44	down	29106	SGIII	GO:0002576|GO:0005576|GO:0007596|GO:0030168|GO:0030658|GO:0034774	protein-coding	secretogranin III	chr15	51973550	52013223
SCN4B	0	0	-9.16	-3.19	9.16	down	6330	LQT10|Navbeta4	GO:0001518|GO:0005248|GO:0006814|GO:0010765|GO:0014704|GO:0017080|GO:0035725|GO:0044325|GO:0060048|GO:0060307|GO:0086002|GO:0086006|GO:0086012|GO:0086067|GO:0086091|GO:2000649	protein-coding	sodium channel, voltage-gated, type IV, beta subunit	chr11	118004092	118023630
SCUBE2	0	0	-15.62	-3.97	15.62	down	57758	CEGB1|CEGF1|CEGP1	GO:0005509|GO:0005576	protein-coding	signal peptide, CUB domain, EGF-like 2	chr11	9041047	9113150
SDAD1P1	0	0	-25.62	-4.68	25.62	down	157489			pseudo	SDA1 domain containing 1 pseudogene 1	chr8	26236777	26240469
SDE2	0	0	-9.01	-3.17	9.01	down	163859	C1orf55|RP4-671D7.1|dJ671D7.1		protein-coding	SDE2 telomere maintenance homolog (S. pombe)	chr1	226170403	226187066
SDHAP2	0	0	-12.32	-3.62	12.32	down	727956	SDHAL2|SDHALP2		pseudo	succinate dehydrogenase complex, subunit A, flavoprotein pseudogene 2	chr3	195384910	195415735
SEC14L1P1	0	0	-8.16	-3.03	8.16	down	729799			pseudo	SEC14-like 1 pseudogene 1	chr11	43918853	43921424
SELT	0	0	-8.98	-3.17	8.98	down	51714		GO:0001514|GO:0008430|GO:0045454	protein-coding	selenoprotein T	chr3	150321066	150348234
SEMA4A	0	0	-15.54	-3.96	15.54	down	64218	CORD10|RP35|SEMAB|SEMB	GO:0001525|GO:0004872|GO:0005515|GO:0005886|GO:0007411|GO:0008360|GO:0010594|GO:0016021|GO:0016525|GO:0045063|GO:0071526	protein-coding	sema domain, immunoglobulin domain (Ig), transmembrane domain (TM) and short cytoplasmic domain, (semaphorin) 4A	chr1	156119735	156147542
SEMA6C	0	0	-8.87	-3.15	8.87	down	10500	SEMAY|m-SemaY|m-SemaY2	GO:0004872|GO:0005886|GO:0007411|GO:0016021|GO:0030215	protein-coding	sema domain, transmembrane domain (TM), and cytoplasmic domain, (semaphorin) 6C	chr1	151104163	151119140
SENP5	0	0	-10.17	-3.35	10.17	down	205564		GO:0005515|GO:0005654|GO:0005730|GO:0006508|GO:0007049|GO:0008234|GO:0016925|GO:0051301	protein-coding	SUMO1/sentrin specific peptidase 5	chr3	196594727	196661584
SEPT14	0	0	-23.06	-4.53	23.06	down	346288		GO:0005515|GO:0005525|GO:0007049|GO:0031105|GO:0051301	protein-coding	septin 14	chr7	55861237	55930482
SERP2	0	0	-14.99	-3.91	14.99	down	387923	C13orf21|RP11-269C23.1|bA269C23.1	GO:0005789|GO:0015031|GO:0016021	protein-coding	stress-associated endoplasmic reticulum protein family member 2	chr13	44947978	44971850
SERPINA6	0	0	-23.98	-4.58	23.98	down	866	CBG	GO:0004867|GO:0005496|GO:0005615|GO:0006810|GO:0008211|GO:0010951|GO:0030162	protein-coding	serpin peptidase inhibitor, clade A (alpha-1 antiproteinase, antitrypsin), member 6	chr14	94770585	94789688
SERPINI1	0	0	-12.49	-3.64	12.49	down	5274	PI12|neuroserpin	GO:0004867|GO:0005615|GO:0007417|GO:0007422|GO:0010951|GO:0030155|GO:0030162	protein-coding	serpin peptidase inhibitor, clade I (neuroserpin), member 1	chr3	167453432	167543357
SESN3	0	0	-13.51	-3.76	13.51	down	143686	SEST3	GO:0005634|GO:0007050	protein-coding	sestrin 3	chr11	94898677	94965705
SF3B5	0	0	-8.36	-3.06	8.36	down	83443	SF3b10|Ysf3	GO:0000398|GO:0005634|GO:0005654|GO:0005689|GO:0008380|GO:0010467	protein-coding	splicing factor 3b, subunit 5, 10kDa	chr6	144416018	144416754
SFMBT1	0	0	-20.4	-4.35	20.4	down	51460	RU1|SFMBT|hSFMBT	GO:0003714|GO:0005515|GO:0005634|GO:0006351|GO:0007283|GO:0016568|GO:0030154|GO:0042393|GO:0045892|GO:0048635	protein-coding	Scm-like with four mbt domains 1	chr3	52937583	53080089
SFMBT2	0	0	-8.3	-3.05	8.3	down	57713		GO:0005515|GO:0005634|GO:0006355|GO:0010629|GO:0042393	protein-coding	Scm-like with four mbt domains 2	chr10	7200586	7453448
SFRP4	0	0	-82.99	-6.37	82.99	down	6424	FRP-4|FRPHE|sFRP-4	GO:0001944|GO:0002092|GO:0005615|GO:0005634|GO:0005737|GO:0007409|GO:0007420|GO:0008285|GO:0008406|GO:0009725|GO:0009790|GO:0009986|GO:0010628|GO:0016055|GO:0017147|GO:0022601|GO:0030165|GO:0032589|GO:0042813|GO:0043065|GO:0043433|GO:0045606|GO:0046329|GO:0046697|GO:0055062|GO:0060056|GO:0060429|GO:0090090|GO:0090263|GO:1902174|GO:2000119	protein-coding	secreted frizzled-related protein 4	chr7	37945535	37956525
SFSWAP	0	0	-10.1	-3.34	10.1	down	6433	SFRS8|SWAP	GO:0003723|GO:0005634|GO:0006351|GO:0006355|GO:0006376|GO:0006397|GO:0048025	protein-coding	splicing factor, suppressor of white-apricot homolog (Drosophila)	chr12	132195632	132284283
SGMS1	0	0	-21.82	-4.45	21.82	down	259230	MOB|MOB1|SMS1|TMEM23|hmob33	GO:0000138|GO:0000139|GO:0005634|GO:0005783|GO:0005886|GO:0006665|GO:0006686|GO:0006915|GO:0016049|GO:0016301|GO:0030148|GO:0030173|GO:0033188|GO:0044281|GO:0047493	protein-coding	sphingomyelin synthase 1	chr10	52065345	52384923
SH2D4A	0	0	-13.46	-3.75	13.46	down	63898	PPP1R38|SH2A	GO:0005515|GO:0005634|GO:0005730|GO:0005737|GO:0010923|GO:0019902	protein-coding	SH2 domain containing 4A	chr8	19171081	19253729
SH3BP5-AS1	0	0	-17.24	-4.11	17.24	down	100505696			ncRNA	SH3BP5 antisense RNA 1	chr3	15295691	15306005
SHANK2	0	0	-19.09	-4.25	19.09	down	22941	AUTS17|CORTBP1|CTTNBP1|ProSAP1|SHANK|SPANK-3	GO:0001750|GO:0001917|GO:0005515|GO:0005575|GO:0005737|GO:0005883|GO:0005886|GO:0008328|GO:0014069|GO:0016324|GO:0017124|GO:0030054|GO:0030160|GO:0030426|GO:0031526|GO:0035255|GO:0035556|GO:0043005|GO:0043025|GO:0043197|GO:0045211|GO:0060170	protein-coding	SH3 and multiple ankyrin repeat domains 2	chr11	70313961	70935842
SHE	0	0	-8.64	-3.11	8.64	down	126669	RP11-350G8.8		protein-coding	Src homology 2 domain containing E	chr1	154451954	154474526
SI	0	0	-8.07	-3.01	8.07	down	6476		GO:0004558|GO:0004574|GO:0004575|GO:0005794|GO:0005886|GO:0005903|GO:0005975|GO:0016021|GO:0016324|GO:0030246|GO:0044245|GO:0044281	protein-coding	sucrase-isomaltase (alpha-glucosidase)	chr3	164696686	164796283
SIAE	0	0	-8	-3	8	down	54414	AIS6|CSE-C|CSEC|LSE|YSG2	GO:0001681|GO:0005576|GO:0005764	protein-coding	sialic acid acetylesterase	chr11	124505685	124546199
SIM1	0	0	-23.27	-4.54	23.27	down	6492	bHLHe14	GO:0001657|GO:0003677|GO:0003700|GO:0004871|GO:0005634|GO:0006351|GO:0007399|GO:0030154|GO:0046982	protein-coding	single-minded family bHLH transcription factor 1	chr6	100836750	100912805
SIPA1	0	0	-9.92	-3.31	9.92	down	6494	SPA1	GO:0005096|GO:0005515|GO:0005634|GO:0005829|GO:0007010|GO:0007162|GO:0007165|GO:0008283|GO:0012505|GO:0016020|GO:0030308|GO:0032854|GO:0035556|GO:0043547|GO:0045786|GO:0046582|GO:0048471	protein-coding	signal-induced proliferation-associated 1	chr11	65405578	65418391
SIPA1L2	0	0	-22.67	-4.5	22.67	down	57568	SPAL2	GO:0005096|GO:0051056	protein-coding	signal-induced proliferation-associated 1 like 2	chr1	232533712	232651243
SIRT1	0	0	-15.7	-3.97	15.7	down	23411	SIR2L1	GO:0000012|GO:0000122|GO:0000183|GO:0000720|GO:0000731|GO:0000790|GO:0001525|GO:0001542|GO:0001678|GO:0001934|GO:0002039|GO:0002821|GO:0003714|GO:0003950|GO:0004407|GO:0005515|GO:0005634|GO:0005635|GO:0005637|GO:0005654|GO:0005677|GO:0005719|GO:0005720|GO:0005730|GO:0005737|GO:0006260|GO:0006281|GO:0006342|GO:0006343|GO:0006344|GO:0006346|GO:0006351|GO:0006364|GO:0006471|GO:0006476|GO:0006642|GO:…	protein-coding	sirtuin 1	chr10	69644427	69678147
SIRT3	0	0	-18.37	-4.2	18.37	down	23410	SIR2L3	GO:0003950|GO:0005515|GO:0005739|GO:0005759|GO:0006471|GO:0006476|GO:0008270|GO:0009060|GO:0016020|GO:0032041|GO:0034983|GO:0070403	protein-coding	sirtuin 3	chr11	214625	236931
SLAMF7	0	0	-9.16	-3.19	9.16	down	57823	19A|CD319|CRACC|CS1	GO:0004872|GO:0005886|GO:0007155|GO:0016020|GO:0016021|GO:0030101|GO:0032814|GO:0042267	protein-coding	SLAM family member 7	chr1	160709077	160724601
SLAMF9	0	0	-69.44	-6.12	69.44	down	89886	CD2F-10|CD2F10|CD84-H1|CD84H1|SF2001	GO:0004872|GO:0016021	protein-coding	SLAM family member 9	chr1	159921282	159924044
SLC12A9	0	0	-15.73	-3.98	15.73	down	56996	CCC6|CIP1|WO3.3|hCCC6	GO:0005886|GO:0015377|GO:0016021	protein-coding	solute carrier family 12, member 9	chr7	100450341	100464634
SLC16A4	0	0	-9.54	-3.25	9.54	down	9122	MCT4|MCT5	GO:0005887|GO:0008028|GO:0015293|GO:0015718|GO:0016020	protein-coding	solute carrier family 16, member 4	chr1	110905473	110933704
SLC17A3	0	0	-14.56	-3.86	14.56	down	10786	NPT4	GO:0005436|GO:0005737|GO:0005789|GO:0005886|GO:0005887|GO:0006814|GO:0006817|GO:0006855|GO:0008308|GO:0008514|GO:0015143|GO:0015238|GO:0015562|GO:0015711|GO:0015747|GO:0015760|GO:0015893|GO:0016324|GO:0019534|GO:0031526|GO:0034220|GO:0044070|GO:0046415|GO:0048471|GO:0055085|GO:1901998	protein-coding	solute carrier family 17 (organic anion transporter), member 3	chr6	25845328	25874471
SLC18A2	0	0	-14.59	-3.87	14.59	down	6571	SVAT|SVMT|VAT2|VMAT2	GO:0001975|GO:0005275|GO:0005886|GO:0005887|GO:0007268|GO:0007269|GO:0007568|GO:0007626|GO:0008144|GO:0008504|GO:0009635|GO:0009791|GO:0010043|GO:0015222|GO:0015844|GO:0016020|GO:0016265|GO:0019899|GO:0030073|GO:0030672|GO:0031045|GO:0031072|GO:0032456|GO:0035690|GO:0042220|GO:0042593|GO:0042594|GO:0043025|GO:0043195|GO:0051412|GO:0051589|GO:0055085|GO:0070083|GO:0071242	protein-coding	solute carrier family 18 (vesicular monoamine transporter), member 2	chr10	119000584	119038941
SLC19A2	0	0	-20.78	-4.38	20.78	down	10560	TC1|THMD1|THT1|THTR1|TRMA	GO:0005886|GO:0006766|GO:0006767|GO:0008517|GO:0015234|GO:0015403|GO:0015884|GO:0015888|GO:0016021|GO:0042723|GO:0044281	protein-coding	solute carrier family 19 (thiamine transporter), member 2	chr1	169433149	169455208
SLC20A1	0	0	-11.35	-3.5	11.35	down	6574	GLVR1|Glvr-1|PIT1|PiT-1	GO:0004871|GO:0004872|GO:0005315|GO:0005316|GO:0005436|GO:0005886|GO:0005887|GO:0006796|GO:0006810|GO:0006811|GO:0007165|GO:0016020|GO:0043123|GO:0055085	protein-coding	solute carrier family 20 (phosphate transporter), member 1	chr2	113403434	113421400
SLC22A23	0	0	-15.38	-3.94	15.38	down	63027	C6orf85	GO:0006811|GO:0016021|GO:0022857	protein-coding	solute carrier family 22, member 23	chr6	3269207	3456793
SLC22A8	0	0	-27.7	-4.79	27.7	down	9376	OAT3	GO:0005080|GO:0005452|GO:0005886|GO:0008514|GO:0009636|GO:0015651|GO:0016021|GO:0016323|GO:0031427|GO:0034635|GO:0055085	protein-coding	solute carrier family 22 (organic anion transporter), member 8	chr11	62756626	62783317
SLC25A12	0	0	-37.49	-5.23	37.49	down	8604	AGC1|ARALAR	GO:0005313|GO:0005509|GO:0005739|GO:0005743|GO:0005975|GO:0006006|GO:0006094|GO:0015183|GO:0015810|GO:0015813|GO:0016021|GO:0043490|GO:0044281|GO:0051592	protein-coding	solute carrier family 25 (aspartate/glutamate carrier), member 12	chr2	172639915	172750816
SLC25A33	0	0	-19.85	-4.31	19.85	down	84275	BMSC-MCP|PNC1	GO:0005743|GO:0006810|GO:0016021	protein-coding	solute carrier family 25 (pyrimidine nucleotide carrier), member 33	chr1	9599528	9642831
SLC25A40	0	0	-8.79	-3.14	8.79	down	55972	MCFP	GO:0005743|GO:0016021|GO:0055085	protein-coding	solute carrier family 25, member 40	chr7	87463814	87505692
SLC25A51	0	0	-12.12	-3.6	12.12	down	92014	CG7943|MCART1	GO:0005743|GO:0006810|GO:0016021	protein-coding	solute carrier family 25, member 51	chr9	37877572	37904350
SLC26A10	0	0	-10.85	-3.44	10.85	down	65012		GO:0008272|GO:0015116|GO:0015297|GO:0016021	protein-coding	solute carrier family 26, member 10	chr12	58013693	58019934
SLC28A2	0	0	-9.81	-3.29	9.81	down	9153	CNT2|HCNT2|HsT17153|SPNT1	GO:0001882|GO:0005415|GO:0005886|GO:0005887|GO:0006139|GO:0015211|GO:0015860|GO:0016020|GO:0055085	protein-coding	solute carrier family 28 (concentrative nucleoside transporter), member 2	chr15	45544428	45568132
SLC28A3	0	0	-9.7	-3.28	9.7	down	64078	CNT3	GO:0001882|GO:0005886|GO:0015389|GO:0015390|GO:0015864|GO:0016021|GO:0055085	protein-coding	solute carrier family 28 (concentrative nucleoside transporter), member 3	chr9	86890765	86983413
SLC29A1	0	0	-8.61	-3.11	8.61	down	2030	ENT1	GO:0005337|GO:0005886|GO:0005887|GO:0006139|GO:0007595|GO:0015858|GO:0015862|GO:0016020|GO:0016323|GO:0016324|GO:0030431|GO:0055085|GO:0060079|GO:0071333|GO:0071456	protein-coding	solute carrier family 29 (equilibrative nucleoside transporter), member 1	chr6	44187242	44201888
SLC29A3	0	0	-33.75	-5.08	33.75	down	55315	ENT3|HCLAP|HJCD|PHID	GO:0005337|GO:0005765|GO:0015858|GO:0016021|GO:0031902|GO:0055085	protein-coding	solute carrier family 29 (equilibrative nucleoside transporter), member 3	chr10	73079010	73123147
SLC2A12	0	0	-26.26	-4.71	26.26	down	154091	GLUT12|GLUT8	GO:0005886|GO:0012505|GO:0015758|GO:0016021|GO:0022891|GO:0048471|GO:0055085	protein-coding	solute carrier family 2 (facilitated glucose transporter), member 12	chr6	134308719	134373789
SLC2A5	0	0	-12.03	-3.59	12.03	down	6518	GLUT-5|GLUT5	GO:0005353|GO:0005355|GO:0005886|GO:0005975|GO:0008645|GO:0015755|GO:0015758|GO:0016021|GO:0016324|GO:0044281|GO:0055085|GO:0071332	protein-coding	solute carrier family 2 (facilitated glucose/fructose transporter), member 5	chr1	9097005	9148510
SLC30A6	0	0	-8.55	-3.1	8.55	down	55676	MST103|MSTP103|ZNT6	GO:0000139|GO:0005385|GO:0005739|GO:0005794|GO:0006895|GO:0016021|GO:0044267|GO:0055085	protein-coding	solute carrier family 30 (zinc transporter), member 6	chr2	32390910	32449181
SLC31A2	0	0	-10.21	-3.35	10.21	down	1318	COPT2|CTR2|hCTR2	GO:0005375|GO:0005887|GO:0006825	protein-coding	solute carrier family 31 (copper transporter), member 2	chr9	115913238	115926422
SLC35A1	0	0	-13.81	-3.79	13.81	down	10559	CDG2F|CMPST|CST|hCST	GO:0000139|GO:0005351|GO:0005456|GO:0005794|GO:0005887|GO:0005975|GO:0006464|GO:0015782|GO:0055085	protein-coding	solute carrier family 35 (CMP-sialic acid transporter), member A1	chr6	88146444	88222057
SLC35F2	0	0	-8.62	-3.11	8.62	down	54733	HSNOV1	GO:0003674|GO:0005575|GO:0006810|GO:0008150|GO:0016021	protein-coding	solute carrier family 35, member F2	chr11	107661717	107729914
SLC35G1	0	0	-8.62	-3.11	8.62	down	159371	C10orf60|TMEM20	GO:0016021	protein-coding	solute carrier family 35, member G1	chr10	95653730	95714008
SLC35G2	0	0	-11.6	-3.54	11.6	down	80723	TMEM22	GO:0005794|GO:0016021	protein-coding	solute carrier family 35, member G2	chr3	136537861	136574734
SLC35G5	0	0	-16.87	-4.08	16.87	down	83650	AMAC|AMAC1L2	GO:0016021	protein-coding	solute carrier family 35, member G5	chr8	11188495	11189695
SLC39A5	0	0	-9.59	-3.26	9.59	down	283375	LZT-Hs7|ZIP5	GO:0006829|GO:0016021|GO:0016323|GO:0034224|GO:0046873|GO:0055085|GO:0070315	protein-coding	solute carrier family 39 (zinc transporter), member 5	chr12	56623820	56631629
SLC39A9	0	0	-8.45	-3.08	8.45	down	55334	ZIP-9|ZIP9	GO:0006829|GO:0016021|GO:0046873	protein-coding	solute carrier family 39, member 9	chr14	69865096	69929107
SLC44A1	0	0	-13.52	-3.76	13.52	down	23446	CD92|CDW92|CHTL1|CTL1|RP11-287A8.1	GO:0005741|GO:0005886|GO:0006644|GO:0006656|GO:0015220|GO:0015871|GO:0016021|GO:0044281|GO:0046474|GO:0055085	protein-coding	solute carrier family 44 (choline transporter), member 1	chr9	108006929	108200782
SLC45A3	0	0	-8.8	-3.14	8.8	down	85414	IPCA-2|IPCA-6|IPCA-8|IPCA6|PCANAP2|PCANAP6|PCANAP8|PRST	GO:0016021|GO:0055085	protein-coding	solute carrier family 45, member 3	chr1	205592804	205649630
SLC48A1	0	0	-11.77	-3.56	11.77	down	55652	HRG-1|HRG1|hHRG-1	GO:0005765|GO:0010008|GO:0015232|GO:0016021	protein-coding	solute carrier family 48 (heme transporter), member 1	chr12	48165370	48176536
SLC4A10	0	0	-13.37	-3.74	13.37	down	57282	NBCn2|NCBE	GO:0005452|GO:0005886|GO:0006811|GO:0006814|GO:0006821|GO:0006885|GO:0015293|GO:0015701|GO:0016021|GO:0016323|GO:0055085	protein-coding	solute carrier family 4, sodium bicarbonate transporter, member 10	chr2	162480845	162841786
SLC4A3	0	0	-27.22	-4.77	27.22	down	6508	AE3|SLC2C	GO:0005452|GO:0005886|GO:0005887|GO:0006810|GO:0006811|GO:0015701|GO:0016020|GO:0051453|GO:0055085	protein-coding	solute carrier family 4 (anion exchanger), member 3	chr2	220492292	220506702
SLC4A8	0	0	-11.55	-3.53	11.55	down	9498	NBC3|NDCBE	GO:0005452|GO:0005886|GO:0006811|GO:0006814|GO:0015701|GO:0016021|GO:0055085	protein-coding	solute carrier family 4, sodium bicarbonate cotransporter, member 8	chr12	51785101	51909547
SLC51A	0	0	-23.06	-4.53	23.06	down	200931	OSTA|OSTalpha	GO:0005215|GO:0005789|GO:0005886|GO:0006810|GO:0015721|GO:0016021|GO:0042803|GO:0043234|GO:0046982	protein-coding	solute carrier family 51, alpha subunit	chr3	195943383	195960301
SLC5A6	0	0	-36.49	-5.19	36.49	down	8884	SMVT	GO:0005886|GO:0005887|GO:0006766|GO:0006767|GO:0006768|GO:0006810|GO:0008523|GO:0012506|GO:0015878|GO:0015887|GO:0015939|GO:0016020|GO:0031526|GO:0044281|GO:0055085	protein-coding	solute carrier family 5 (sodium/multivitamin and iodide cotransporter), member 6	chr2	27422455	27435175
SLC5A7	0	0	-9.91	-3.31	9.91	down	60482	CHT|CHT1|HMN7A|hCHT	GO:0005307|GO:0005886|GO:0007268|GO:0007269|GO:0007271|GO:0007274|GO:0008219|GO:0008292|GO:0015220|GO:0016021|GO:0033265|GO:0043025|GO:0055085	protein-coding	solute carrier family 5 (sodium/choline cotransporter), member 7	chr2	108602995	108630443
SLC6A12	0	0	-11.7	-3.55	11.7	down	6539	BGT-1|BGT1|GAT2	GO:0005328|GO:0005332|GO:0005886|GO:0005887|GO:0006810|GO:0006811|GO:0006865|GO:0007268|GO:0007269|GO:0009992|GO:0010033|GO:0016021|GO:0055085|GO:0071474	protein-coding	solute carrier family 6 (neurotransmitter transporter), member 12	chr12	299243	323371
SLC6A13	0	0	-10.43	-3.38	10.43	down	6540	GAT-2|GAT2|GAT3	GO:0005328|GO:0005332|GO:0005886|GO:0005887|GO:0007268|GO:0007269|GO:0042165|GO:0055085	protein-coding	solute carrier family 6 (neurotransmitter transporter), member 13	chr12	329787	372039
SLC7A14	0	0	-10.33	-3.37	10.33	down	57709		GO:0010923|GO:0015171|GO:0016021	protein-coding	solute carrier family 7, member 14	chr3	170177342	170303863
SLC9B2	0	0	-17.02	-4.09	17.02	down	133308	NHA2|NHE10|NHEDC2	GO:0005743|GO:0006814|GO:0015299|GO:0016021|GO:0034220|GO:0055085	protein-coding	solute carrier family 9, subfamily B (NHA2, cation proton antiporter 2), member 2	chr4	103941387	103998439
SLCO1C1	0	0	-19.39	-4.28	19.39	down	53919	OATP-F|OATP1|OATP14|OATP1C1|OATPF|OATPRP5|SLC21A14	GO:0005215|GO:0005886|GO:0016021|GO:0043252|GO:0055085	protein-coding	solute carrier organic anion transporter family, member 1C1	chr12	20848289	20906320
SLCO2A1	0	0	-12	-3.59	12	down	6578	MATR1|OATP2A1|PGT|PHOAR2|SLC21A2	GO:0005319|GO:0005886|GO:0005887|GO:0006869|GO:0015132|GO:0016020|GO:0043252|GO:0055085	protein-coding	solute carrier organic anion transporter family, member 2A1	chr3	133651540	133748920
SLIT2	0	0	-37.52	-5.23	37.52	down	9353	SLIL3|Slit-2	GO:0001656|GO:0001657|GO:0001701|GO:0001933|GO:0002042|GO:0002689|GO:0005095|GO:0005509|GO:0005515|GO:0005576|GO:0005615|GO:0005737|GO:0005886|GO:0007411|GO:0008045|GO:0008201|GO:0008285|GO:0009986|GO:0010593|GO:0010596|GO:0010629|GO:0014912|GO:0016020|GO:0016337|GO:0021834|GO:0021836|GO:0021972|GO:0030308|GO:0030336|GO:0030837|GO:0031290|GO:0032870|GO:0033563|GO:0035385|GO:0042802|GO:0042803|GO:…	protein-coding	slit homolog 2 (Drosophila)	chr4	20255235	20620788
SLIT3	0	0	-16.03	-4	16.03	down	6586	MEGF5|SLIL2|SLIT1|Slit-3|slit2	GO:0005509|GO:0005615|GO:0005739|GO:0007411|GO:0008285|GO:0009887|GO:0010629|GO:0021834|GO:0030308|GO:0032870|GO:0035385|GO:0048495|GO:0048846|GO:0050919|GO:0051414|GO:0061364|GO:0070100	protein-coding	slit homolog 3 (Drosophila)	chr5	168088738	168728133
SLITRK3	0	0	-10.83	-3.44	10.83	down	22865		GO:0007409|GO:0016021	protein-coding	SLIT and NTRK-like family, member 3	chr3	164904508	164914469
SMA4	0	0	-10.31	-3.37	10.31	down	11039	SMA3|b55C20.2		pseudo	glucuronidase, beta pseudogene	chr5	68936019	69881549
SMAD9	0	0	-12.44	-3.64	12.44	down	4093	MADH6|MADH9|PPH2|SMAD8|SMAD8A|SMAD8B	GO:0001657|GO:0001666|GO:0001880|GO:0003677|GO:0003700|GO:0005515|GO:0005622|GO:0005634|GO:0005654|GO:0005667|GO:0005829|GO:0006351|GO:0006468|GO:0007179|GO:0030509|GO:0030618|GO:0030901|GO:0030902|GO:0045597|GO:0045893|GO:0046872|GO:0051216|GO:0060348|GO:0071407	protein-coding	SMAD family member 9	chr13	37418968	37494409
SMARCAD1	0	0	-8.69	-3.12	8.69	down	56916	ADERM|ETL1|HEL1	GO:0000018|GO:0000729|GO:0000792|GO:0003676|GO:0003677|GO:0004386|GO:0005515|GO:0005524|GO:0005634|GO:0005730|GO:0006338|GO:0009117|GO:0016363|GO:0016568|GO:0035861|GO:0043044|GO:0043596|GO:0045893|GO:0051260|GO:0051304|GO:0070932|GO:0070933	protein-coding	SWI/SNF-related, matrix-associated actin-dependent regulator of chromatin, subfamily a, containing DEAD/H box 1	chr4	95128759	95212443
SMARCAL1	0	0	-9.95	-3.31	9.95	down	50485	HARP|HHARP	GO:0000733|GO:0003677|GO:0004386|GO:0005524|GO:0005634|GO:0006259|GO:0006357|GO:0008094|GO:0016568|GO:0036310	protein-coding	SWI/SNF related, matrix associated, actin dependent regulator of chromatin, subfamily a-like 1	chr2	217277137	217347774
SMIM18	0	0	-12.68	-3.66	12.68	down	100507341		GO:0016021	protein-coding	small integral membrane protein 18	chr8	30496117	30503469
SNAI2	0	0	-15.42	-3.95	15.42	down	6591	SLUG|SLUGH1|SNAIL2|WS2D	GO:0000122|GO:0000790|GO:0001078|GO:0001649|GO:0001837|GO:0003198|GO:0003273|GO:0003682|GO:0003705|GO:0005634|GO:0005737|GO:0006933|GO:0007219|GO:0007605|GO:0009790|GO:0010839|GO:0010957|GO:0014032|GO:0030335|GO:0032331|GO:0032642|GO:0033629|GO:0035066|GO:0035414|GO:0035921|GO:0043473|GO:0043518|GO:0043565|GO:0044344|GO:0045600|GO:0045667|GO:0046872|GO:0050872|GO:0060021|GO:0060070|GO:0060429|GO:…	protein-coding	snail family zinc finger 2	chr8	49830239	49833999
SNAPC4	0	0	-11.92	-3.57	11.92	down	6621	PTFalpha|SNAP190	GO:0003677|GO:0003682|GO:0003700|GO:0005634|GO:0005654|GO:0006366|GO:0006383|GO:0009301|GO:0010467|GO:0019185|GO:0042795|GO:0042796	protein-coding	small nuclear RNA activating complex, polypeptide 4, 190kDa	chr9	139270029	139292889
SNCAIP	0	0	-11.25	-3.49	11.25	down	9627	SYPH1|Sph1	GO:0005515|GO:0005634|GO:0005730|GO:0005737|GO:0008219|GO:0031625|GO:0042417|GO:0042734|GO:0043025|GO:0046928|GO:0090083	protein-coding	synuclein, alpha interacting protein	chr5	121647386	121799794
SNED1	0	0	-23.84	-4.58	23.84	down	25992	SST3|Snep	GO:0005509|GO:0005576|GO:0007160	protein-coding	sushi, nidogen and EGF-like domains 1	chr2	241938255	242033643
SNIP1	0	0	-8.56	-3.1	8.56	down	79753	PMRED	GO:0005515|GO:0005634|GO:0005730|GO:0005737|GO:0006355|GO:0007249|GO:0035196	protein-coding	Smad nuclear interacting protein 1	chr1	38000050	38019945
SNORD115	0	0	-9.57	-3.26	9.57	down	692218	HBII-52		other	small nucleolar RNA, C/D box 115 cluster	chr15	25418126	25620623
SNRNP35	0	0	-9.6	-3.26	9.6	down	11066	HM-1|U1SNRNPBP	GO:0000166|GO:0003723|GO:0005634|GO:0005689|GO:0006397|GO:0008380	protein-coding	small nuclear ribonucleoprotein 35kDa (U11/U12)	chr12	123942651	123956909
SNTG1	0	0	-12.15	-3.6	12.15	down	54212	G1SYN|SYN4	GO:0003779|GO:0005543|GO:0005634|GO:0005737|GO:0005856|GO:0007154|GO:0008022|GO:0016013|GO:0032587	protein-coding	syntrophin, gamma 1	chr8	50822349	51705427
SNTG2	0	0	-9.03	-3.18	9.03	down	54221	G2SYN|SYN5	GO:0003779|GO:0005543|GO:0005737|GO:0005856|GO:0007417|GO:0016013|GO:0030165|GO:0042383	protein-coding	syntrophin, gamma 2	chr2	946554	1371384
SOAT1	0	0	-8.91	-3.16	8.91	down	6646	ACACT|ACAT|ACAT-1|ACAT1|SOAT|STAT	GO:0000062|GO:0004772|GO:0005515|GO:0005783|GO:0005789|GO:0008203|GO:0010742|GO:0010878|GO:0015485|GO:0016020|GO:0016021|GO:0033344|GO:0034379|GO:0034435|GO:0034736|GO:0042632|GO:0042986	protein-coding	sterol O-acyltransferase 1	chr1	179262849	179327814
SOBP	0	0	-16.2	-4.02	16.2	down	55084	JXC1|MRAMS	GO:0007605|GO:0007626|GO:0032184|GO:0042472|GO:0046872	protein-coding	sine oculis binding protein homolog (Drosophila)	chr6	107811317	107982513
SOCS4	0	0	-18.99	-4.25	18.99	down	122809	SOCS7	GO:0007175|GO:0016567|GO:0035556|GO:0040008	protein-coding	suppressor of cytokine signaling 4	chr14	55493844	55516206
SORBS1	0	0	-28.15	-4.81	28.15	down	10580	CAP|FLAF2|R85FL|SH3D5|SH3P12|SORB1	GO:0001725|GO:0003779|GO:0005070|GO:0005158|GO:0005515|GO:0005634|GO:0005730|GO:0005737|GO:0005813|GO:0005829|GO:0005886|GO:0005899|GO:0005913|GO:0005915|GO:0005924|GO:0005925|GO:0006936|GO:0007160|GO:0008092|GO:0008286|GO:0015758|GO:0016363|GO:0019901|GO:0032869|GO:0043149|GO:0045121|GO:0045725|GO:0046326|GO:0046889|GO:0048041|GO:0090004	protein-coding	sorbin and SH3 domain containing 1	chr10	97071530	97321171
SORCS2	0	0	-8.74	-3.13	8.74	down	57537		GO:0007218|GO:0008188|GO:0016020|GO:0016021	protein-coding	sortilin-related VPS10 domain containing receptor 2	chr4	7194374	7744564
SORL1	0	0	-10.75	-3.43	10.75	down	6653	C11orf32|LR11|LRP9|SORLA|SorLA-1|gp250	GO:0004888|GO:0005515|GO:0005615|GO:0005768|GO:0005794|GO:0005887|GO:0006605|GO:0006869|GO:0006898|GO:0008203|GO:0008219|GO:0014910|GO:0016020|GO:0030169|GO:0034362	protein-coding	sortilin-related receptor, L(DLR class) A repeats containing	chr11	121322912	121504471
SOWAHA	0	0	-11.71	-3.55	11.71	down	134548	ANKRD43		protein-coding	sosondowah ankyrin repeat domain family member A	chr5	132149033	132152489
SOX2	0	0	-13.96	-3.8	13.96	down	6657	ANOP3|MCOPS3	GO:0000122|GO:0000976|GO:0001077|GO:0001649|GO:0001654|GO:0001714|GO:0002052|GO:0003677|GO:0003682|GO:0003700|GO:0005515|GO:0005634|GO:0005667|GO:0005737|GO:0005829|GO:0006325|GO:0006355|GO:0007050|GO:0009611|GO:0010468|GO:0021781|GO:0021879|GO:0021983|GO:0021984|GO:0021987|GO:0030539|GO:0030858|GO:0030900|GO:0030910|GO:0032526|GO:0035019|GO:0035198|GO:0042472|GO:0043281|GO:0043410|GO:0043565|GO:…	protein-coding	SRY (sex determining region Y)-box 2	chr3	181429712	181432223
SOX5	0	0	-15.69	-3.97	15.69	down	6660	L-SOX5	GO:0001701|GO:0003700|GO:0005515|GO:0005634|GO:0006366|GO:0021953|GO:0032332|GO:0044212|GO:0045165|GO:0045892|GO:0045944|GO:0046982|GO:0048709|GO:0051216|GO:0060164|GO:0061036|GO:0071560|GO:2000741	protein-coding	SRY (sex determining region Y)-box 5	chr12	23685231	24715383
SOX6	0	0	-24.18	-4.6	24.18	down	55553	HSSOX6|SOXD	GO:0000122|GO:0000902|GO:0001701|GO:0003677|GO:0003700|GO:0005515|GO:0005634|GO:0006351|GO:0006355|GO:0007517|GO:0009791|GO:0016458|GO:0021778|GO:0032332|GO:0035051|GO:0042692|GO:0043565|GO:0044212|GO:0045944|GO:0046982|GO:0048821|GO:0051216|GO:0061036|GO:0071560|GO:2000741	protein-coding	SRY (sex determining region Y)-box 6	chr11	15987995	16760190
SPATA31A1	0	0	-79.18	-6.31	79.18	down	647060	C9orf36|C9orf36A|FAM75A1	GO:0007283|GO:0016021|GO:0030154	protein-coding	SPATA31 subfamily A, member 1	chr9	39355699	39361959
SPATA31A2	0	0	-13.18	-3.72	13.18	down	642265	FAM75A2	GO:0007283|GO:0016021|GO:0030154	protein-coding	SPATA31 subfamily A, member 2	chr9	39884975	39891210
SPATA31A3	0	0	-27.18	-4.76	27.18	down	727830	FAM75A3	GO:0007283|GO:0016021|GO:0030154	protein-coding	SPATA31 subfamily A, member 3	chr9	40700291	40706537
SPATA31A6	0	0	-44.22	-5.47	44.22	down	389730	FAM75A6	GO:0007283|GO:0016021|GO:0030154	protein-coding	SPATA31 subfamily A, member 6	chr9	43624502	43630730
SPATA31D5P	0	0	-21.1	-4.4	21.1	down	347127	FAM75D5|FAM75D5P		pseudo	SPATA31 subfamily D, member 5, pseudogene	chr9	84528352	84534842
SPATA31E1	0	0	-21.44	-4.42	21.44	down	286234	C9orf79|FAM75E1	GO:0007283|GO:0016021|GO:0030154	protein-coding	SPATA31 subfamily E, member 1	chr9	90497741	90503814
SPATA6L	0	0	-17.32	-4.11	17.32	down	55064	C9orf68|bA6J24.2		protein-coding	spermatogenesis associated 6-like	chr9	4553386	4666674
SPATA9	0	0	-46.78	-5.55	46.78	down	83890	NYD-SP16	GO:0007275|GO:0007283|GO:0016021|GO:0030154	protein-coding	spermatogenesis associated 9	chr5	94987885	95018714
SPATC1	0	0	-9.86	-3.3	9.86	down	375686	SPATA15	GO:0005737|GO:0005813|GO:0043015	protein-coding	spermatogenesis and centriole associated 1	chr8	145086582	145102015
SPDEF	0	0	-8.41	-3.07	8.41	down	25803	PDEF|RP11-375E1__A.3|bA375E1.3	GO:0000122|GO:0003700|GO:0005634|GO:0006351|GO:0007275|GO:0010454|GO:0010455|GO:0043065|GO:0043565|GO:0045944|GO:0060480|GO:0060576	protein-coding	SAM pointed domain containing ETS transcription factor	chr6	34505579	34524110
SPDYE1	0	0	-10.76	-3.43	10.76	down	285955	Ringo1|SPDYE|WBSCR19		protein-coding	speedy/RINGO cell cycle regulator family member E1	chr7	44040489	44049723
SPHKAP	0	0	-10.7	-3.42	10.7	down	80309	SKIP	GO:0005515|GO:0005739|GO:0030018|GO:0051018	protein-coding	SPHK1 interactor, AKAP domain containing	chr2	228844670	229046361
SPIC	0	0	-12.01	-3.59	12.01	down	121599	SPI-C	GO:0001824|GO:0003700|GO:0005634|GO:0006351|GO:0043565|GO:0045944	protein-coding	Spi-C transcription factor (Spi-1/PU.1 related)	chr12	101869199	101880775
SPOCD1	0	0	-12.37	-3.63	12.37	down	90853		GO:0006351|GO:0010923	protein-coding	SPOC domain containing 1	chr1	32256025	32281580
SPON1	0	0	-36.03	-5.17	36.03	down	10418	VSGP/F-spondin|f-spondin	GO:0005515|GO:0005578|GO:0005615|GO:0007155|GO:0031012	protein-coding	spondin 1, extracellular matrix protein	chr11	13984184	14289679
SPR	0	0	-14.05	-3.81	14.05	down	6697	SDR38C1	GO:0004033|GO:0004757|GO:0005634|GO:0005730|GO:0005737|GO:0005829|GO:0006729|GO:0006809|GO:0044281|GO:0046209|GO:0050661|GO:0050999|GO:0055114	protein-coding	sepiapterin reductase (7,8-dihydrobiopterin:NADP+ oxidoreductase)	chr2	73114512	73119289
SPRED1	0	0	-9.6	-3.26	9.6	down	161742	NFLS|hSpred1|spred-1	GO:0000188|GO:0005173|GO:0005515|GO:0005634|GO:0005730|GO:0005737|GO:0005886|GO:0005901|GO:0007275|GO:0010801|GO:0010923|GO:0019901|GO:0019902|GO:0030291|GO:0043517|GO:0090311	protein-coding	sprouty-related, EVH1 domain containing 1	chr15	38545052	38649450
SPRR2D	0	0	-14.01	-3.81	14.01	down	6703		GO:0001533|GO:0005737|GO:0008544|GO:0030216|GO:0031424	protein-coding	small proline-rich protein 2D	chr1	153012201	153013594
SPRY4	0	0	-17.38	-4.12	17.38	down	81848	HH17	GO:0005515|GO:0005737|GO:0007275|GO:0032587|GO:0043407	protein-coding	sprouty homolog 4 (Drosophila)	chr5	141689992	141704620
SPRYD7	0	0	-18.07	-4.18	18.07	down	57213	C13orf1|CLLD6		protein-coding	SPRY domain containing 7	chr13	50486842	50510625
SPSB2	0	0	-76.38	-6.26	76.38	down	84727	GRCC9|SSB2	GO:0003674|GO:0005515|GO:0005575|GO:0005737|GO:0008150|GO:0016567|GO:0035556	protein-coding	splA/ryanodine receptor domain and SOCS box containing 2	chr12	6980100	6982521
SPTB	0	0	-14.68	-3.88	14.68	down	6710	EL3|HS2|HSPTB1|SPH2	GO:0003779|GO:0005200|GO:0005515|GO:0005737|GO:0005829|GO:0006779|GO:0007009|GO:0007411|GO:0008091|GO:0009986|GO:0014731|GO:0015629|GO:0030097|GO:0030506|GO:0031235|GO:0043234|GO:0046982|GO:0051015|GO:0051693	protein-coding	spectrin, beta, erythrocytic	chr14	65213001	65346601
SPTBN2	0	0	-11.51	-3.52	11.51	down	6712	GTRAP41|SCA5|SCAR14	GO:0003779|GO:0005200|GO:0005543|GO:0005829|GO:0007411|GO:0007416|GO:0008091|GO:0008219|GO:0016192|GO:0019886|GO:0021692|GO:0030534|GO:0035264|GO:0043025|GO:0051693	protein-coding	spectrin, beta, non-erythrocytic 2	chr11	66452720	66496318
SPTY2D1	0	0	-10.99	-3.46	10.99	down	144108		GO:0003674|GO:0005575|GO:0008150	protein-coding	SPT2, Suppressor of Ty, domain containing 1 (S. cerevisiae)	chr11	18627948	18656020
SRFBP1	0	0	-8.18	-3.03	8.18	down	153443	BUD22|P49|Rlb1|STRAP|p49/STRAP	GO:0005634|GO:0006351|GO:0006355|GO:0048471	protein-coding	serum response factor binding protein 1	chr5	121297656	121364295
SRGAP2	0	0	-10.89	-3.45	10.89	down	23380.chr1.2	ARHGAP34|FNBP2|SRGAP2A|SRGAP3	GO:0003363|GO:0005515|GO:0005634|GO:0005829|GO:0005886|GO:0007264|GO:0007411|GO:0008283|GO:0014069|GO:0021816|GO:0030027|GO:0030054|GO:0030675|GO:0032855|GO:0034446|GO:0042803|GO:0044327|GO:0045211|GO:0045335|GO:0046847|GO:0048365|GO:0048812|GO:0051014|GO:0051056|GO:0060548|GO:0060996|GO:2001223	protein-coding	SLIT-ROBO Rho GTPase activating protein 2	chr1	206516200	206637783
SRGAP2B	0	0	-20.81	-4.38	20.81	down	647135	SRGAP2L|SRGAP2P2		protein-coding	SLIT-ROBO Rho GTPase activating protein 2B	chr1	143915748	144094477
SRGAP2C	0	0	-27.17	-4.76	27.17	down	653464.chr1.2	SRGAP2P1	GO:0021816|GO:0042803|GO:0046982|GO:0051490|GO:0061000|GO:2001224	protein-coding	SLIT-ROBO Rho GTPase activating protein 2C	chr1	121107152	121129827
SSBP3	0	0	-28.36	-4.83	28.36	down	23648	CSDP|SSDP|SSDP1	GO:0003697|GO:0005634|GO:0006351|GO:0006461|GO:0008284|GO:0021501|GO:0021547|GO:0043066|GO:0043234|GO:0045944|GO:0060323|GO:2000744	protein-coding	single stranded DNA binding protein 3	chr1	54691104	54872068
SSFA2	0	0	-12.1	-3.6	12.1	down	6744	CS-1|CS1|KRAP|SPAG13	GO:0003779|GO:0005737|GO:0005886	protein-coding	sperm specific antigen 2	chr2	182756472	182795464
SSTR1	0	0	-17.01	-4.09	17.01	down	6751	SRIF-2|SS-1-R|SS1-R|SS1R	GO:0004994|GO:0005737|GO:0005886|GO:0005887|GO:0007166|GO:0007187|GO:0007215|GO:0007267|GO:0007283|GO:0007584|GO:0007586|GO:0008285|GO:0021549|GO:0030900|GO:0042594|GO:0071392	protein-coding	somatostatin receptor 1	chr14	38677204	38682268
ST7L	0	0	-10.12	-3.34	10.12	down	54879	FAM4B|ST7R|STLR	GO:0016021|GO:0030308	protein-coding	suppression of tumorigenicity 7 like	chr1	113066141	113162405
STAG3	0	0	-11.78	-3.56	11.78	down	10734		GO:0000775|GO:0000795|GO:0005634|GO:0007059|GO:0007130|GO:0030893	protein-coding	stromal antigen 3	chr7	99775538	99812010
STAG3L2	0	0	-21.52	-4.43	21.52	down	442582	STAG3L1|STAG3L2P|STAG3L3	GO:0005634	pseudo	stromal antigen 3-like 2 (pseudogene)	chr7	74298263	74306731
STARD13	0	0	-11.01	-3.46	11.01	down	90627	ARHGAP37|DLC2|GT650|LINC00464	GO:0005096|GO:0005515|GO:0005811|GO:0005829|GO:0007264|GO:0008289|GO:0031966|GO:0051056	protein-coding	StAR-related lipid transfer (START) domain containing 13	chr13	33677272	34250932
STBD1	0	0	-29.13	-4.86	29.13	down	8987	GENEX3414	GO:0005515|GO:0005887|GO:0006936|GO:0016020|GO:2001070	protein-coding	starch binding domain 1	chr4	77227179	77232283
STC2	0	0	-12.41	-3.63	12.41	down	8614	STC-2|STCRP	GO:0005179|GO:0005576|GO:0005783|GO:0005794|GO:0006874|GO:0006979|GO:0007166|GO:0007267|GO:0007566|GO:0007584|GO:0030968|GO:0033280|GO:0040015|GO:0043434|GO:0046697|GO:0071456|GO:2001256	protein-coding	stanniocalcin 2	chr5	172741726	172756506
STIL	0	0	-28.52	-4.83	28.52	down	6491	MCPH7|SIL	GO:0000578|GO:0001701|GO:0001843|GO:0001947|GO:0005515|GO:0005813|GO:0005829|GO:0007224|GO:0007368|GO:0008283|GO:0021915|GO:0030900|GO:0030903|GO:0033504|GO:0035264|GO:0043066	protein-coding	SCL/TAL1 interrupting locus	chr1	47694868	47779819
STIM2	0	0	-26.36	-4.72	26.36	down	57620		GO:0005246|GO:0005509|GO:0005515|GO:0005783|GO:0005789|GO:0005886|GO:0006874|GO:0015279|GO:0016021|GO:0032237|GO:0051928	protein-coding	stromal interaction molecule 2	chr4	26862313	27027003
STK17B	0	0	-10.65	-3.41	10.65	down	9262	DRAK2	GO:0004672|GO:0004674|GO:0005524|GO:0005634|GO:0005793|GO:0005886|GO:0006468|GO:0006915|GO:0007243|GO:0015629|GO:0046777|GO:2000271	protein-coding	serine/threonine kinase 17b	chr2	196998307	197041227
STK33	0	0	-13.4	-3.74	13.4	down	65975		GO:0004674|GO:0005524|GO:0005634|GO:0005737|GO:0005794|GO:0046777|GO:0048471	protein-coding	serine/threonine kinase 33	chr11	8413418	8615775
STK36	0	0	-8.9	-3.15	8.9	down	27148	FU	GO:0000287|GO:0003351|GO:0004674|GO:0005515|GO:0005524|GO:0005634|GO:0005737|GO:0006468|GO:0007228|GO:0007420|GO:0008134|GO:0009791|GO:0042384|GO:0045880|GO:0051090	protein-coding	serine/threonine kinase 36	chr2	219536749	219567440
STK38	0	0	-17.78	-4.15	17.78	down	11329	NDR|NDR1	GO:0000287|GO:0004674|GO:0005515|GO:0005524|GO:0005634|GO:0005730|GO:0005737|GO:0005886|GO:0006464|GO:0006468|GO:0007243|GO:0031435|GO:0043231|GO:0043407|GO:0070688	protein-coding	serine/threonine kinase 38	chr6	36461669	36515247
STK38L	0	0	-8.81	-3.14	8.81	down	23012	NDR2	GO:0000287|GO:0003779|GO:0004674|GO:0005515|GO:0005524|GO:0005634|GO:0005730|GO:0005737|GO:0005886|GO:0006468|GO:0007243|GO:0015629|GO:0043231|GO:0051128	protein-coding	serine/threonine kinase 38 like	chr12	27397078	27478890
STRADB	0	0	-9.61	-3.26	9.61	down	55437	ALS2CR2|CALS-21|ILPIP|ILPIPA|PAPK	GO:0000902|GO:0004672|GO:0005515|GO:0005524|GO:0005634|GO:0005737|GO:0005829|GO:0006468|GO:0006611|GO:0007050|GO:0007254|GO:0008286|GO:0032147|GO:0043066	protein-coding	STE20-related kinase adaptor beta	chr2	202316392	202345574
STRBP	0	0	-15.07	-3.91	15.07	down	55342	ILF3L|SPNR|p74	GO:0003677|GO:0003725|GO:0003727|GO:0005634|GO:0005737|GO:0006928|GO:0007275|GO:0007286|GO:0007638|GO:0015630	protein-coding	spermatid perinuclear RNA binding protein	chr9	125883908	126030855
STRIP1	0	0	-13.69	-3.77	13.69	down	85369	FAM40A|FAR11A	GO:0003674|GO:0005515|GO:0005634|GO:0005737|GO:0022604|GO:0030866	protein-coding	striatin interacting protein 1	chr1	110574199	110597424
STRN3	0	0	-8.03	-3.01	8.03	down	29966	SG2NA	GO:0000122|GO:0000159|GO:0003700|GO:0005515|GO:0005516|GO:0005634|GO:0005654|GO:0005737|GO:0005794|GO:0005886|GO:0030425|GO:0032355|GO:0032403|GO:0033147|GO:0043025|GO:0043234|GO:0045892|GO:0045944|GO:0051721|GO:0070016	protein-coding	striatin, calmodulin binding protein 3	chr14	31363005	31495607
STYK1	0	0	-31.75	-4.99	31.75	down	55359	NOK|SuRTK106	GO:0004715|GO:0005515|GO:0005524|GO:0005886|GO:0016021	protein-coding	serine/threonine/tyrosine kinase 1	chr12	10771538	10826891
SUFU	0	0	-14.23	-3.83	14.23	down	51684	PRO1280|SUFUH|SUFUXL	GO:0000122|GO:0001501|GO:0001843|GO:0001947|GO:0003714|GO:0004871|GO:0005515|GO:0005634|GO:0005730|GO:0005737|GO:0006355|GO:0006508|GO:0007165|GO:0007275|GO:0008013|GO:0008134|GO:0019901|GO:0021775|GO:0021776|GO:0042992|GO:0042994|GO:0043433|GO:0043588|GO:0045668|GO:0045879|GO:0072372|GO:1901621|GO:2000059	protein-coding	suppressor of fused homolog (Drosophila)	chr10	104263719	104393214
SUMO1P3	0	0	-14.93	-3.9	14.93	down	474338			pseudo	SUMO1 pseudogene 3	chr1	160287055	160288260
SUMO4	0	0	-8.83	-3.14	8.83	down	387082	IDDM5|SMT3H4|SUMO-4|dJ281H8.4	GO:0005634|GO:0016925	protein-coding	small ubiquitin-like modifier 4	chr6	149721495	149722182
SUN1	0	0	-20.52	-4.36	20.52	down	23353	UNC84A	GO:0002080|GO:0005515|GO:0005521|GO:0005635|GO:0005639|GO:0006998|GO:0031965|GO:0034993|GO:0043231|GO:0090286|GO:0090292	protein-coding	Sad1 and UNC84 domain containing 1	chr7	855194	936071
SUPV3L1	0	0	-44.84	-5.49	44.84	down	6832	SUV3	GO:0000958|GO:0000962|GO:0000965|GO:0003677|GO:0003678|GO:0003723|GO:0003725|GO:0004004|GO:0004386|GO:0005515|GO:0005524|GO:0005634|GO:0005739|GO:0005759|GO:0006310|GO:0006401|GO:0030307|GO:0032508|GO:0034458|GO:0035945|GO:0035946|GO:0042645|GO:0042803|GO:0043066|GO:0045025|GO:0070584|GO:0070827|GO:2000827	protein-coding	suppressor of var1, 3-like 1 (S. cerevisiae)	chr10	70939993	70968849
SURF6	0	0	-13.88	-3.79	13.88	down	6838	RRP14	GO:0001652|GO:0003677|GO:0003723|GO:0005654|GO:0005730|GO:0042254	protein-coding	surfeit 6	chr9	136197552	136203047
SUSD5	0	0	-8.82	-3.14	8.82	down	26032		GO:0005540|GO:0007155|GO:0016021	protein-coding	sushi domain containing 5	chr3	33191537	33260707
SVEP1	0	0	-11.67	-3.55	11.67	down	79987	C9orf13|CCP22|POLYDOM|SEL-OB|SELOB	GO:0003682|GO:0005509|GO:0005576|GO:0005737|GO:0007155|GO:0016020	protein-coding	sushi, von Willebrand factor type A, EGF and pentraxin domain containing 1	chr9	113127529	113342160
SYDE2	0	0	-11.11	-3.47	11.11	down	84144	RP11-33E12.1	GO:0005100|GO:0005829|GO:0007264|GO:0032862|GO:0051056	protein-coding	synapse defective 1, Rho GTPase, homolog 2 (C. elegans)	chr1	85623356	85666728
SYNJ2	0	0	-9.53	-3.25	9.53	down	8871	INPP5H	GO:0000166|GO:0003723|GO:0004439|GO:0005515|GO:0005829|GO:0006644|GO:0006661|GO:0016020|GO:0044281|GO:0046856	protein-coding	synaptojanin 2	chr6	158402888	158520207
SYT1	0	0	-11.54	-3.53	11.54	down	6857	P65|SVP65|SYT	GO:0005215|GO:0005509|GO:0005513|GO:0005515|GO:0005516|GO:0005543|GO:0005544|GO:0005545|GO:0005886|GO:0007268|GO:0007269|GO:0008021|GO:0014047|GO:0016021|GO:0016079|GO:0017075|GO:0017157|GO:0017158|GO:0030054|GO:0030276|GO:0030666|GO:0030672|GO:0031045|GO:0042584|GO:0042734|GO:0042802|GO:0043005|GO:0048306|GO:0050750|GO:0051260|GO:0060076|GO:0060201|GO:0060203|GO:0061202|GO:0070083	protein-coding	synaptotagmin I	chr12	79257773	79845788
SYT10	0	0	-34.27	-5.1	34.27	down	341359		GO:0005215|GO:0006950|GO:0016021|GO:0030054|GO:0030672|GO:0042803|GO:0046872|GO:0046982	protein-coding	synaptotagmin X	chr12	33528348	33592754
SYT16	0	0	-9.01	-3.17	9.01	down	83851	CHR14SYT|SYT14L|Strep14|syt14r|yt14r	GO:0005543|GO:0042803|GO:0046982	protein-coding	synaptotagmin XVI	chr14	62453803	62568427
T	0	0	-13.8	-3.79	13.8	down	6862	TFT	GO:0000122|GO:0000790|GO:0000978|GO:0000980|GO:0001085|GO:0001102|GO:0001191|GO:0001570|GO:0001756|GO:0001839|GO:0001843|GO:0003007|GO:0003257|GO:0003700|GO:0003705|GO:0005737|GO:0007165|GO:0007341|GO:0007498|GO:0007509|GO:0008284|GO:0008595|GO:0014028|GO:0023019|GO:0030509|GO:0036342|GO:0048706|GO:0060070|GO:0060349|GO:0060395|GO:0061371|GO:0090009	protein-coding	T, brachyury homolog (mouse)	chr6	166571146	166582157
TADA1	0	0	-61.06	-5.93	61.06	down	117143	ADA1|HFI1|RP1-9E21.4|STAF42|TADA1L|hADA1	GO:0003713|GO:0004402|GO:0006351|GO:0006355|GO:0030914|GO:0043966	protein-coding	transcriptional adaptor 1	chr1	166825749	166845654
TADA3	0	0	-9.6	-3.26	9.6	down	10474	ADA3|NGG1|STAF54|TADA3L|hADA3	GO:0001932|GO:0003700|GO:0003713|GO:0004402|GO:0005515|GO:0005622|GO:0005634|GO:0005671|GO:0005730|GO:0006351|GO:0006357|GO:0007067|GO:0010628|GO:0016922|GO:0019904|GO:0030374|GO:0030520|GO:0030914|GO:0031063|GO:0031647|GO:0033276|GO:0043966|GO:0045893|GO:0072686|GO:0090043	protein-coding	transcriptional adaptor 3	chr3	9821648	9834695
TAGLN	0	0	-12.38	-3.63	12.38	down	6876	SM22|SMCC|TAGLN1|WS3-10	GO:0003779|GO:0005515|GO:0005737|GO:0007517	protein-coding	transgelin	chr11	117070040	117075508
TAS2R10	0	0	-17.67	-4.14	17.67	down	50839	T2R10|TRB2	GO:0005886|GO:0008150|GO:0008527|GO:0016021|GO:0050912	protein-coding	taste receptor, type 2, member 10	chr12	10977945	10978868
TAS2R14	0	0	-9.73	-3.28	9.73	down	50840	T2R14|TRB1	GO:0001580|GO:0005886|GO:0007186|GO:0008527|GO:0016021|GO:0033038	protein-coding	taste receptor, type 2, member 14	chr12	11090853	11091806
TAS2R19	0	0	-9.57	-3.26	9.57	down	259294	MSTP058|T2R19|T2R23|T2R48|TAS2R23|TAS2R48	GO:0004930|GO:0005886|GO:0016021|GO:0050909	protein-coding	taste receptor, type 2, member 19	chr12	11174271	11175170
TAS2R20	0	0	-17.39	-4.12	17.39	down	259295	T2R20|T2R49|T2R56|TAS2R49	GO:0004930|GO:0005886|GO:0016021|GO:0050909	protein-coding	taste receptor, type 2, member 20	chr12	11148561	11150474
TAS2R42	0	0	-51.77	-5.69	51.77	down	353164	T2R24|T2R55|TAS2R55|hT2R55	GO:0004930|GO:0005886|GO:0016021|GO:0050909	protein-coding	taste receptor, type 2, member 42	chr12	11338599	11339543
TAS2R50	0	0	-11.14	-3.48	11.14	down	259296	T2R50|T2R51|TAS2R51	GO:0004930|GO:0005886|GO:0016021|GO:0050909	protein-coding	taste receptor, type 2, member 50	chr12	11138512	11139511
TAS2R7	0	0	-12.1	-3.6	12.1	down	50837	T2R7|TRB4	GO:0005886|GO:0008150|GO:0008527|GO:0016021|GO:0050912	protein-coding	taste receptor, type 2, member 7	chr12	10954131	10955226
TBC1D30	0	0	-24.29	-4.6	24.29	down	23329		GO:0005097|GO:0005886	protein-coding	TBC1 domain family, member 30	chr12	65179791	65274798
TBL2	0	0	-15.74	-3.98	15.74	down	26608	WBSCR13|WS-betaTRP	GO:0003674|GO:0005575|GO:0008150	protein-coding	transducin (beta)-like 2	chr7	72983277	72993013
TBX3	0	0	-42.21	-5.4	42.21	down	6926	TBX3-ISO|UMS|XHL	GO:0000122|GO:0001085|GO:0001102|GO:0001501|GO:0001568|GO:0001701|GO:0001947|GO:0003151|GO:0003167|GO:0003700|GO:0005515|GO:0005634|GO:0006351|GO:0006357|GO:0007569|GO:0008284|GO:0008595|GO:0009887|GO:0010159|GO:0019827|GO:0021761|GO:0030539|GO:0030540|GO:0030857|GO:0030879|GO:0032275|GO:0035115|GO:0035136|GO:0042733|GO:0043066|GO:0043565|GO:0045662|GO:0045787|GO:0045892|GO:0045893|GO:0046884|GO:…	protein-coding	T-box 3	chr12	115108059	115121969
TBXAS1	0	0	-29.86	-4.9	29.86	down	6916	BDPLT14|CYP5|CYP5A1|GHOSAL|THAS|TS|TXAS|TXS	GO:0004497|GO:0004796|GO:0005506|GO:0005789|GO:0006690|GO:0006805|GO:0016021|GO:0016705|GO:0019369|GO:0019371|GO:0020037|GO:0044281	protein-coding	thromboxane A synthase 1 (platelet)	chr7	139478047	139720125
TCF7	0	0	-67.89	-6.09	67.89	down	6932	TCF-1	GO:0003682|GO:0003700|GO:0005515|GO:0005634|GO:0005667|GO:0006351|GO:0006357|GO:0006955|GO:0007420|GO:0008013|GO:0021915|GO:0030538|GO:0033153|GO:0042127|GO:0042981|GO:0043565|GO:0044212|GO:0046632|GO:0048557|GO:0048619|GO:0048699|GO:0060070|GO:0071353	protein-coding	transcription factor 7 (T-cell specific, HMG-box)	chr5	133450402	133483920
TCF7L2	0	0	-9.58	-3.26	9.58	down	6934	TCF-4|TCF4	GO:0000122|GO:0000790|GO:0000978|GO:0001103|GO:0001568|GO:0003682|GO:0003700|GO:0005515|GO:0005634|GO:0005654|GO:0005667|GO:0006351|GO:0006357|GO:0007050|GO:0007420|GO:0008013|GO:0008134|GO:0008283|GO:0009749|GO:0010909|GO:0014003|GO:0016605|GO:0019901|GO:0021915|GO:0021983|GO:0030282|GO:0030514|GO:0030538|GO:0031016|GO:0031641|GO:0032024|GO:0032092|GO:0032252|GO:0032350|GO:0032993|GO:0035019|GO:…	protein-coding	transcription factor 7-like 2 (T-cell specific, HMG-box)	chr10	114710009	114927436
TCHH	0	0	-12.27	-3.62	12.27	down	7062	THH|THL|TRHY	GO:0005509|GO:0005737|GO:0005813|GO:0005856|GO:0005886|GO:0008150|GO:0031424|GO:0045111	protein-coding	trichohyalin	chr1	152078793	152117706
TCHHL1	0	0	-8.09	-3.02	8.09	down	126637	S100A17|THHL1	GO:0005509	protein-coding	trichohyalin-like 1	chr1	152056620	152061540
TCOF1	0	0	-12.98	-3.7	12.98	down	6949	MFD1|TCS1|treacle	GO:0001501|GO:0005215|GO:0005515|GO:0005634|GO:0005730|GO:0005737|GO:0042790	protein-coding	Treacher Collins-Franceschetti syndrome 1	chr5	149737202	149779871
TCP11L2	0	0	-14.12	-3.82	14.12	down	255394			protein-coding	t-complex 11, testis-specific-like 2	chr12	106696581	106740792
TDG	0	0	-27.78	-4.8	27.78	down	6996	hTDG	GO:0000122|GO:0001104|GO:0003684|GO:0003690|GO:0005080|GO:0005515|GO:0005634|GO:0005654|GO:0006281|GO:0006284|GO:0006285|GO:0006298|GO:0008263|GO:0009790|GO:0016568|GO:0016605|GO:0019104|GO:0030983|GO:0032091|GO:0032183|GO:0035562|GO:0040029|GO:0042803|GO:0043566|GO:0045008|GO:0080111	protein-coding	thymine-DNA glycosylase	chr12	104359593	104382656
TDRD5	0	0	-39.11	-5.29	39.11	down	163589	RP11-427G13.1|TUDOR3	GO:0007286|GO:0030719|GO:0033391|GO:0043046|GO:0071546	protein-coding	tudor domain containing 5	chr1	179560748	179660407
TDRD6	0	0	-9.25	-3.21	9.25	down	221400	CT41.2|NY-CO-45|SPATA36|TDR2|bA446F17.4	GO:0005737|GO:0005783|GO:0007275|GO:0007281|GO:0007283|GO:0033391|GO:0043186	protein-coding	tudor domain containing 6	chr6	46655612	46672056
TDRD7	0	0	-8.41	-3.07	8.41	down	23424	CATC4|CTRCT36|PCTAIRE2BP|RP11-508D10.1|TRAP	GO:0002089|GO:0003729|GO:0005515|GO:0005737|GO:0005759|GO:0007281|GO:0007283|GO:0010608|GO:0033391|GO:0035770|GO:0043186|GO:0047485|GO:0070306	protein-coding	tudor domain containing 7	chr9	100174302	100258405
TECPR1	0	0	-8.62	-3.11	8.62	down	25851		GO:0000046|GO:0000421|GO:0005515|GO:0005765|GO:0006914|GO:0016021|GO:0031410|GO:0032266	protein-coding	tectonin beta-propeller repeat containing 1	chr7	97844755	97881563
TECRL	0	0	-28.1	-4.81	28.1	down	253017	GPSN2L|SRD5A2L2|TERL	GO:0005737|GO:0006629|GO:0016021|GO:0016627	protein-coding	trans-2,3-enoyl-CoA reductase-like	chr4	65144177	65275178
TEK	0	0	-33.4	-5.06	33.4	down	7010	CD202B|TIE-2|TIE2|VMCM|VMCM1	GO:0001525|GO:0001725|GO:0001934|GO:0001935|GO:0001938|GO:0002040|GO:0004672|GO:0004713|GO:0004714|GO:0004872|GO:0005515|GO:0005524|GO:0005576|GO:0005737|GO:0005884|GO:0005886|GO:0005887|GO:0005902|GO:0005911|GO:0005925|GO:0007160|GO:0007165|GO:0007169|GO:0007267|GO:0007507|GO:0007596|GO:0009925|GO:0009986|GO:0010595|GO:0010740|GO:0014068|GO:0016323|GO:0016324|GO:0016337|GO:0016525|GO:0018108|GO:…	protein-coding	TEK tyrosine kinase, endothelial	chr9	27109147	27230172
TEKT2	0	0	-11.21	-3.49	11.21	down	27285	TEKTB1|TEKTIN-T|h-tektin-t	GO:0000226|GO:0001539|GO:0005874|GO:0030030|GO:0030317|GO:0035085	protein-coding	tektin 2 (testicular)	chr1	36549676	36553876
TEKT4	0	0	-11.16	-3.48	11.16	down	150483		GO:0000226|GO:0005874|GO:0030030|GO:0035085	protein-coding	tektin 4	chr2	95537232	95542568
TENM3	0	0	-22.6	-4.5	22.6	down	55714	MCOPCB9|ODZ3|TNM3|Ten-m3	GO:0007156|GO:0007165|GO:0010976|GO:0016020|GO:0016021|GO:0030424|GO:0042803|GO:0046982	protein-coding	teneurin transmembrane protein 3	chr4	183065140	183724177
TEP1	0	0	-8.23	-3.04	8.23	down	7011	TLP1|TP1|TROVE1|VAULT2|p240	GO:0000722|GO:0000781|GO:0003720|GO:0003723|GO:0005524|GO:0005697|GO:0005737|GO:0016363|GO:0030529	protein-coding	telomerase-associated protein 1	chr14	20833826	20881579
TET1	0	0	-8.34	-3.06	8.34	down	80312	CXXC6|LCX|bA119F7.1	GO:0001826|GO:0005506|GO:0005634|GO:0006351|GO:0006493|GO:0008270|GO:0016568|GO:0019827|GO:0043566|GO:0044030|GO:0045944|GO:0070579|GO:0080111|GO:0090310	protein-coding	tet methylcytosine dioxygenase 1	chr10	70320117	70454239
TEX264	0	0	-20.51	-4.36	20.51	down	51368	ZSIG11	GO:0005576	protein-coding	testis expressed 264	chr3	51705191	51738339
TEX35	0	0	-22.1	-4.47	22.1	down	84066	C1orf49|TSC24	GO:0005634|GO:0015630	protein-coding	testis expressed 35	chr1	178482212	178517734
TFB1M	0	0	-11.18	-3.48	11.18	down	51106	CGI75|mtTFB|mtTFB1	GO:0000179|GO:0003677|GO:0005515|GO:0006351|GO:0006355|GO:0042645	protein-coding	transcription factor B1, mitochondrial	chr6	155572434	155635617
TFPI	0	0	-27.54	-4.78	27.54	down	7035	EPI|LACI|TFI|TFPI1	GO:0004866|GO:0004867|GO:0005576|GO:0005615|GO:0005783|GO:0005886|GO:0007596|GO:0007598|GO:0010951|GO:0031090|GO:0031225	protein-coding	tissue factor pathway inhibitor (lipoprotein-associated coagulation inhibitor)	chr2	188328958	188419219
TGFBRAP1	0	0	-33.3	-5.06	33.3	down	9392	TRAP-1|TRAP1	GO:0005083|GO:0005160|GO:0005515|GO:0005737|GO:0006355|GO:0006886|GO:0007165|GO:0007179|GO:0016020|GO:0016192|GO:0046332	protein-coding	transforming growth factor, beta receptor associated protein 1	chr2	105883540	105946148
TGM1	0	0	-12.14	-3.6	12.14	down	7051	ARCI1|ICR2|KTG|LI|LI1|TGASE|TGK	GO:0001533|GO:0003810|GO:0005515|GO:0005913|GO:0006464|GO:0009887|GO:0018149|GO:0030216|GO:0031224|GO:0031424|GO:0043163|GO:0046872	protein-coding	transglutaminase 1	chr14	24718320	24732416
TGM5	0	0	-17.51	-4.13	17.51	down	9333	TGASE5|TGASEX|TGM6|TGMX|TGX	GO:0003810|GO:0005737|GO:0006464|GO:0008544|GO:0018149|GO:0046872	protein-coding	transglutaminase 5	chr15	43524793	43559055
THAP5	0	0	-9.15	-3.19	9.15	down	168451		GO:0002020|GO:0003677|GO:0005634|GO:0007049|GO:0045786|GO:0046872	protein-coding	THAP domain containing 5	chr7	108202671	108210167
THBS3	0	0	-11.06	-3.47	11.06	down	7059	TSP3	GO:0003417|GO:0005509|GO:0005576|GO:0007160|GO:0008201|GO:0043931|GO:0048471|GO:0060346	protein-coding	thrombospondin 3	chr1	155165379	155178969
THNSL1	0	0	-11.3	-3.5	11.3	down	79896	TSH1	GO:0003674|GO:0005575|GO:0008150	protein-coding	threonine synthase-like 1 (S. cerevisiae)	chr10	25305508	25315593
THYN1	0	0	-14.6	-3.87	14.6	down	29087	MDS012|MY105|THY28|THY28KD	GO:0005634	protein-coding	thymocyte nuclear protein 1	chr11	134118173	134123260
TIAM2	0	0	-10.57	-3.4	10.57	down	26230	STEF|TIAM-2	GO:0005057|GO:0005085|GO:0005089|GO:0005096|GO:0005543|GO:0005829|GO:0007264|GO:0016020|GO:0030027|GO:0030175|GO:0030426|GO:0035023|GO:0043065|GO:0044255|GO:0044281|GO:0048011|GO:0051056|GO:0097190	protein-coding	T-cell lymphoma invasion and metastasis 2	chr6	155153831	155578857
TIE1	0	0	-19.84	-4.31	19.84	down	7075	JTK14|TIE	GO:0001525|GO:0001701|GO:0004714|GO:0005515|GO:0005524|GO:0005887|GO:0007165|GO:0007498|GO:0016525|GO:0030336|GO:0032526|GO:0045026	protein-coding	tyrosine kinase with immunoglobulin-like and EGF-like domains 1	chr1	43766566	43791552
TIMP4	0	0	-12.12	-3.6	12.12	down	7079		GO:0005576|GO:0005615|GO:0007417|GO:0008150|GO:0008191|GO:0030017|GO:0032496|GO:0034097|GO:0042493|GO:0042698|GO:0043434|GO:0046872	protein-coding	TIMP metallopeptidase inhibitor 4	chr3	12194568	12200851
TKTL2	0	0	-11.24	-3.49	11.24	down	84076		GO:0004802|GO:0005737|GO:0046872	protein-coding	transketolase-like 2	chr4	164392247	164395047
TLL2	0	0	-46.01	-5.52	46.01	down	7093		GO:0004222|GO:0005509|GO:0005576|GO:0006508|GO:0007275|GO:0008270|GO:0030154|GO:0030198	protein-coding	tolloid-like 2	chr10	98124363	98273683
TLR4	0	0	-94.13	-6.56	94.13	down	7099	ARMD10|CD284|TLR-4|TOLL	GO:0000187|GO:0001530|GO:0001875|GO:0002224|GO:0002322|GO:0002537|GO:0002755|GO:0002756|GO:0004872|GO:0004888|GO:0005515|GO:0005737|GO:0005886|GO:0005887|GO:0006955|GO:0007249|GO:0007252|GO:0009897|GO:0010008|GO:0010572|GO:0016046|GO:0030890|GO:0031663|GO:0032496|GO:0032497|GO:0032609|GO:0032689|GO:0032700|GO:0032707|GO:0032715|GO:0032720|GO:0032722|GO:0032727|GO:0032728|GO:0032729|GO:0032732|GO:…	protein-coding	toll-like receptor 4	chr9	120466453	120479769
TLR9	0	0	-12.15	-3.6	12.15	down	54106	CD289	GO:0000139|GO:0002224|GO:0002237|GO:0002755|GO:0004888|GO:0005149|GO:0005576|GO:0005737|GO:0005764|GO:0005768|GO:0005783|GO:0005789|GO:0005886|GO:0006954|GO:0007252|GO:0008286|GO:0010008|GO:0016021|GO:0016323|GO:0016324|GO:0030277|GO:0032009|GO:0032088|GO:0032715|GO:0032717|GO:0032722|GO:0032728|GO:0032733|GO:0032735|GO:0032741|GO:0032755|GO:0032757|GO:0032760|GO:0034122|GO:0034123|GO:0034162|GO:…	protein-coding	toll-like receptor 9	chr3	52255096	52265247
TLX2	0	0	-23.62	-4.56	23.62	down	3196	HOX11L1|NCX	GO:0001707|GO:0003674|GO:0003700|GO:0005575|GO:0005634|GO:0005737|GO:0006351|GO:0008150|GO:0043565|GO:0048484|GO:0050774	protein-coding	T-cell leukemia homeobox 2	chr2	74740686	74744275
TM2D1	0	0	-8.63	-3.11	8.63	down	83941	BBP	GO:0006915|GO:0016021	protein-coding	TM2 domain containing 1	chr1	62146719	62191095
TM2D2	0	0	-11.12	-3.47	11.12	down	83877	BLP1	GO:0016021	protein-coding	TM2 domain containing 2	chr8	38846327	38854041
TMCC2	0	0	-9.1	-3.19	9.1	down	9911	HUCEP11	GO:0005515|GO:0016021	protein-coding	transmembrane and coiled-coil domain family 2	chr1	205197038	205242471
TMEM117	0	0	-11.42	-3.51	11.42	down	84216		GO:0003674|GO:0005783|GO:0008150|GO:0016021	protein-coding	transmembrane protein 117	chr12	44229962	44783541
TMEM132C	0	0	-10.15	-3.34	10.15	down	92293		GO:0003674|GO:0005575|GO:0008150|GO:0016021	protein-coding	transmembrane protein 132C	chr12	128751948	129192460
TMEM132D	0	0	-20.13	-4.33	20.13	down	121256	MOLT	GO:0005515|GO:0010923|GO:0016021	protein-coding	transmembrane protein 132D	chr12	129556271	130388212
TMEM135	0	0	-8.32	-3.06	8.32	down	65084	PMP52	GO:0005777|GO:0007031|GO:0016021	protein-coding	transmembrane protein 135	chr11	86748886	87039876
TMEM139	0	0	-8.91	-3.16	8.91	down	135932		GO:0016021	protein-coding	transmembrane protein 139	chr7	142982040	142985141
TMEM140	0	0	-22.66	-4.5	22.66	down	55281		GO:0016021	protein-coding	transmembrane protein 140	chr7	134832766	134850967
TMEM168	0	0	-66.66	-6.06	66.66	down	64418		GO:0016021|GO:0030133	protein-coding	transmembrane protein 168	chr7	112405787	112430478
TMEM175	0	0	-15.95	-4	15.95	down	84286		GO:0005765|GO:0016021	protein-coding	transmembrane protein 175	chr4	926262	952443
TMEM176B	0	0	-18.18	-4.18	18.18	down	28959	LR8	GO:0009887|GO:0016021|GO:0030154|GO:0031965|GO:2001199	protein-coding	transmembrane protein 176B	chr7	150488376	150498448
TMEM185B	0	0	-11.07	-3.47	11.07	down	79134	FAM11B	GO:0016021	protein-coding	transmembrane protein 185B	chr2	120975047	120980984
TMEM198	0	0	-13.78	-3.78	13.78	down	130612	TMEM198A	GO:0005886|GO:0007275|GO:0016021|GO:0016023|GO:0016055|GO:0090263	protein-coding	transmembrane protein 198	chr2	220408385	220415317
TMEM217	0	0	-10.88	-3.44	10.88	down	221468	C6orf128|dJ355M6.2	GO:0016021	protein-coding	transmembrane protein 217	chr6	37179954	37225931
TMEM236	0	0	-21.22	-4.41	21.22	down	653567.chr10.1	FAM23A|FAM23B|bA162I21.2|bA16O1.2	GO:0016021	protein-coding	transmembrane protein 236	chr10	17794260	17842866
TMEM39A	0	0	-9.41	-3.23	9.41	down	55254		GO:0016021	protein-coding	transmembrane protein 39A	chr3	119147807	119182529
TMEM44	0	0	-8.86	-3.15	8.86	down	93109		GO:0016021	protein-coding	transmembrane protein 44	chr3	194308402	194354418
TMEM56-RWDD3	0	0	-11.64	-3.54	11.64	down	100527978			protein-coding	TMEM56-RWDD3 readthrough	chr1	95583479	95710509
TMEM62	0	0	-11.19	-3.48	11.19	down	80021		GO:0016021	protein-coding	transmembrane protein 62	chr15	43425722	43477341
TMEM68	0	0	-8.75	-3.13	8.75	down	137695		GO:0016021|GO:0016746	protein-coding	transmembrane protein 68	chr8	56651320	56685885
TMEM80	0	0	-15.25	-3.93	15.25	down	283232		GO:0016021	protein-coding	transmembrane protein 80	chr11	695591	705028
TMOD1	0	0	-10.34	-3.37	10.34	down	7111	D9S57E|ETMOD|TMOD	GO:0003779|GO:0005523|GO:0005829|GO:0008180|GO:0008344|GO:0016020|GO:0030016|GO:0030049|GO:0030239|GO:0030863	protein-coding	tropomodulin 1	chr9	100263462	100364025
TMTC4	0	0	-16.4	-4.04	16.4	down	84899		GO:0016021	protein-coding	transmembrane and tetratricopeptide repeat containing 4	chr13	101256090	101327103
TNFRSF10A	0	0	-8.24	-3.04	8.24	down	8797	APO2|CD261|DR4|TRAILR-1|TRAILR1	GO:0004872|GO:0005035|GO:0005515|GO:0006915|GO:0006919|GO:0007165|GO:0007250|GO:0008134|GO:0008625|GO:0016021|GO:0045569|GO:0071260|GO:0097191	protein-coding	tumor necrosis factor receptor superfamily, member 10a	chr8	23048970	23082680
TNFRSF10C	0	0	-19.08	-4.25	19.08	down	8794	CD263|DCR1|DCR1-TNFR|LIT|TRAIL-R3|TRAILR3|TRID	GO:0004888|GO:0005887|GO:0006915|GO:0007165|GO:0031225|GO:0045569	protein-coding	tumor necrosis factor receptor superfamily, member 10c, decoy without an intracellular domain	chr8	22960327	22974950
TNN	0	0	-10.32	-3.37	10.32	down	63923	TN-W	GO:0003674|GO:0005178|GO:0005575|GO:0005578|GO:0007160|GO:0007409|GO:0009986|GO:0016049|GO:0016477|GO:0042802	protein-coding	tenascin N	chr1	175036994	175117202
TNPO3	0	0	-13.14	-3.72	13.14	down	23534	IPO12|MTR10A|TRN-SR|TRN-SR2|TRNSR	GO:0004872|GO:0005515|GO:0005634|GO:0005730|GO:0005737|GO:0035048|GO:0043231	protein-coding	transportin 3	chr7	128594234	128695227
TNXA	0	0	-13.79	-3.79	13.79	down	7146	D6S103E|HXBL|TNX|XA	GO:0003674|GO:0005575|GO:0008150	pseudo	tenascin XA (pseudogene)	chr6	31976197	31981050
TNXB	0	0	-13.82	-3.79	13.82	down	7148	EDS3|HXBL|TENX|TN-X|TNX|TNXB1|TNXB2|TNXBS|XB|XBS	GO:0005178|GO:0005518|GO:0005578|GO:0005583|GO:0005615|GO:0005622|GO:0006631|GO:0006641|GO:0007155|GO:0007160|GO:0008201|GO:0016337|GO:0030036|GO:0030199|GO:0031012|GO:0032963|GO:0043206|GO:0043506|GO:0048251	protein-coding	tenascin XB	chr6	32008932	32085815
TOP1P1	0	0	-24.74	-4.63	24.74	down	7151			pseudo	topoisomerase (DNA) I pseudogene 1	chr1	171308035	171310463
TOR1A	0	0	-42.38	-5.41	42.38	down	1861	DQ2|DYT1	GO:0004252|GO:0005524|GO:0005737|GO:0005783|GO:0005788|GO:0006457|GO:0006986|GO:0031965|GO:0051082|GO:0051085|GO:0051260|GO:0071763	protein-coding	torsin family 1, member A (torsin A)	chr9	132575221	132586441
TPH1	0	0	-12.83	-3.68	12.83	down	7166	TPRH|TRPH	GO:0004510|GO:0005506|GO:0005829|GO:0007623|GO:0009072|GO:0016597|GO:0030279|GO:0034641|GO:0035902|GO:0042427|GO:0043005|GO:0044281|GO:0046219|GO:0046849|GO:0060749	protein-coding	tryptophan hydroxylase 1	chr11	18042084	18062335
TPH2	0	0	-10.2	-3.35	10.2	down	121278	ADHD7|NTPH	GO:0004510|GO:0005506|GO:0005829|GO:0006950|GO:0007623|GO:0009072|GO:0014823|GO:0016597|GO:0031667|GO:0034641|GO:0042427|GO:0043005|GO:0043627|GO:0044281|GO:0046219|GO:0051384|GO:0051592|GO:0071285	protein-coding	tryptophan hydroxylase 2	chr12	72332626	72426221
TRABD2A	0	0	-17.28	-4.11	17.28	down	129293	C2orf89|TIKI1	GO:0004222|GO:0005887|GO:0006508|GO:0008152|GO:0016055|GO:0017147|GO:0018158|GO:0030178|GO:0031301|GO:0046872|GO:0060322	protein-coding	TraB domain containing 2A	chr2	85048791	85108369
TRABD2B	0	0	-16.09	-4.01	16.09	down	388630	TIKI2	GO:0004222|GO:0005515|GO:0005887|GO:0006508|GO:0008152|GO:0016055|GO:0017147|GO:0018158|GO:0030178|GO:0031301|GO:0046872	protein-coding	TraB domain containing 2B	chr1	48226200	48462562
TRAF3IP2	0	0	-8.53	-3.09	8.53	down	10758	ACT1|C6orf2|C6orf4|C6orf5|C6orf6|CIKS|PSORS13	GO:0001783|GO:0005515|GO:0005575|GO:0006959|GO:0035556|GO:0043123|GO:0048305	protein-coding	TRAF3 interacting protein 2	chr6	111876581	111927477
TRAM1L1	0	0	-9.47	-3.24	9.47	down	133022		GO:0005789|GO:0015031|GO:0016021	protein-coding	translocation associated membrane protein 1-like 1	chr4	118004710	118006736
TRAPPC13	0	0	-15.31	-3.94	15.31	down	80006	C5orf44		protein-coding	trafficking protein particle complex 13	chr5	64920558	64961954
TRB	0	0	-24.7	-4.63	24.7	down	6957	TCRB|TRB@		protein-coding	T cell receptor beta locus	chr7	142000776	142500213
TRIB2	0	0	-34.16	-5.09	34.16	down	28951	C5FW|GS3955|TRB2	GO:0000166|GO:0004672|GO:0004860|GO:0005634|GO:0005730|GO:0005737|GO:0005856|GO:0006468|GO:0006469|GO:0008134|GO:0031625|GO:0032436|GO:0043405|GO:0045081|GO:0045599|GO:0055106	protein-coding	tribbles pseudokinase 2	chr2	12856998	12882858
TRIM14	0	0	-11.86	-3.57	11.86	down	9830		GO:0003674|GO:0005622|GO:0005737|GO:0008150|GO:0008270	protein-coding	tripartite motif containing 14	chr9	100831569	100881488
TRIM21	0	0	-11.37	-3.51	11.37	down	6737	RNF81|RO52|SSA|SSA1	GO:0000209|GO:0000932|GO:0003677|GO:0003723|GO:0004842|GO:0005515|GO:0005634|GO:0005730|GO:0005737|GO:0005829|GO:0006513|GO:0007049|GO:0008270|GO:0016567|GO:0019005|GO:0030529|GO:0031648|GO:0032088|GO:0032479|GO:0032481|GO:0045087|GO:0045787|GO:0051865|GO:0070206|GO:0090086	protein-coding	tripartite motif containing 21	chr11	4406127	4414926
TRIM24	0	0	-12.84	-3.68	12.84	down	8805	PTC6|RNF82|TF1A|TIF1|TIF1A|TIF1ALPHA|hTIF1	GO:0002039|GO:0003682|GO:0003713|GO:0004672|GO:0004842|GO:0005102|GO:0005515|GO:0005634|GO:0005719|GO:0005726|GO:0005829|GO:0006366|GO:0008270|GO:0008285|GO:0016567|GO:0016922|GO:0030163|GO:0031647|GO:0034056|GO:0035064|GO:0042981|GO:0043565|GO:0045892|GO:0045893|GO:0046777|GO:0055074|GO:0070562|GO:0070577|GO:0071391	protein-coding	tripartite motif containing 24	chr7	138145079	138270332
TRIM41	0	0	-16.79	-4.07	16.79	down	90933	RINCK	GO:0005515|GO:0005634|GO:0005737|GO:0008270|GO:0016567|GO:0016874	protein-coding	tripartite motif containing 41	chr5	180650263	180662808
TRIM42	0	0	-13.38	-3.74	13.38	down	287015	PPP1R40	GO:0005622|GO:0008270	protein-coding	tripartite motif containing 42	chr3	140396866	140419992
TRIM43B	0	0	-19.69	-4.3	19.69	down	653192		GO:0005622|GO:0008270	protein-coding	tripartite motif containing 43B	chr2	96142715	96150479
TRIM48	0	0	-26.26	-4.71	26.26	down	79097	RNF101	GO:0005622|GO:0008270	protein-coding	tripartite motif containing 48	chr11	55029658	55038595
TRIM49D1	0	0	-102.95	-6.69	102.95	down	399939	TRIM49D|TRIM49D1P|TRIM49DP		protein-coding	tripartite motif containing 49D1	chr11	89644579	89653576
TRIM51	0	0	-41.95	-5.39	41.95	down	84767	SPRYD5|TRIM51A	GO:0005622|GO:0008270	protein-coding	tripartite motif-containing 51	chr11	55650773	55659284
TRIM51HP	0	0	-31.54	-4.98	31.54	down	440041		GO:0005622|GO:0008270	pseudo	tripartite motif-containing 51H, pseudogene	chr11	55061179	55065708
TRIM53AP	0	0	-62.93	-5.98	62.93	down	642569	TRIM53|TRIM53P|TRIM80P		pseudo	tripartite motif containing 53A, pseudogene	chr11	89726709	89735676
TRIM6	0	0	-12.24	-3.61	12.24	down	117854	RNF89	GO:0003674|GO:0005737|GO:0008270|GO:0070206	protein-coding	tripartite motif containing 6	chr11	5617331	5634188
TRIM64B	0	0	-8.12	-3.02	8.12	down	642446		GO:0005622|GO:0008270	protein-coding	tripartite motif containing 64B	chr11	89603606	89609185
TRIM66	0	0	-19.32	-4.27	19.32	down	9866	C11orf29|TIF1D|TIF1DELTA	GO:0005634|GO:0005730|GO:0008270|GO:0016235	protein-coding	tripartite motif containing 66	chr11	8633584	8701271
TRMT61A	0	0	-12	-3.58	12	down	115708	C14orf172|GCD14|Gcd14p|TRM61|hTRM61	GO:0005634|GO:0016429|GO:0031515	protein-coding	tRNA methyltransferase 61 homolog A (S. cerevisiae)	chr14	103995509	104003410
TRMT61B	0	0	-8.89	-3.15	8.89	down	55006		GO:0005515|GO:0005739|GO:0016429|GO:0031515|GO:0051260|GO:0070901	protein-coding	tRNA methyltransferase 61 homolog B (S. cerevisiae)	chr2	29072688	29093175
TRPC1	0	0	-46.21	-5.53	46.21	down	7220	HTRP-1|TRP1	GO:0005261|GO:0005262|GO:0005515|GO:0005886|GO:0005887|GO:0006816|GO:0007411|GO:0015279|GO:0016323|GO:0030017|GO:0043034|GO:0043234|GO:0044325|GO:0045121|GO:0046541|GO:0051281|GO:0051480|GO:0051592|GO:0070679	protein-coding	transient receptor potential cation channel, subfamily C, member 1	chr3	142443266	142526729
TRPM1	0	0	-66.4	-6.05	66.4	down	4308	CSNB1C|LTRPC1|MLSN1	GO:0005262|GO:0005887|GO:0006810|GO:0007216|GO:0007601|GO:0035841|GO:0046548|GO:0060402|GO:0070588|GO:0071482	protein-coding	transient receptor potential cation channel, subfamily M, member 1	chr15	31293264	31453476
TSC22D2	0	0	-10.04	-3.33	10.04	down	9819	TILZ4a|TILZ4b|TILZ4c	GO:0003700|GO:0006970	protein-coding	TSC22 domain family, member 2	chr3	150126788	150177615
TSEN15	0	0	-13.91	-3.8	13.91	down	116461	C1orf19|sen15	GO:0000213|GO:0005730|GO:0006388|GO:0006397	protein-coding	TSEN15 tRNA splicing endonuclease subunit	chr1	184020811	184043344
TSHR	0	0	-66.59	-6.06	66.59	down	7253	CHNG1|LGR3|hTSHR-I	GO:0004996|GO:0005515|GO:0005886|GO:0005887|GO:0007186|GO:0007187|GO:0007267|GO:0008284	protein-coding	thyroid stimulating hormone receptor	chr14	81421869	81612646
TSNAX-DISC1	0	0	-16.69	-4.06	16.69	down	100303453			ncRNA	TSNAX-DISC1 readthrough (NMD candidate)	chr1	231664399	232177019
TSPAN18	0	0	-12.43	-3.64	12.43	down	90139	TSPAN	GO:0016021	protein-coding	tetraspanin 18	chr11	44785976	44953977
TSPYL6	0	0	-25.02	-4.65	25.02	down	388951		GO:0005634|GO:0006334	protein-coding	TSPY-like 6	chr2	54480315	54483409
TSSK4	0	0	-15.92	-3.99	15.92	down	283629	C14orf20|STK22E|TSK-4|TSK4|TSSK5	GO:0000287|GO:0004674|GO:0005515|GO:0005524|GO:0006468|GO:0007275|GO:0007283|GO:0030154|GO:0032793	protein-coding	testis-specific serine kinase 4	chr14	24674903	24677454
TTC18	0	0	-16.94	-4.08	16.94	down	118491			protein-coding	tetratricopeptide repeat domain 18	chr10	75013516	75118617
TTC27	0	0	-29.92	-4.9	29.92	down	55622		GO:0003674|GO:0005575|GO:0008150	protein-coding	tetratricopeptide repeat domain 27	chr2	32853087	33046118
TTC30B	0	0	-32.98	-5.04	32.98	down	150737	IFT70|fleer	GO:0005515|GO:0005929|GO:0030030	protein-coding	tetratricopeptide repeat domain 30B	chr2	178414881	178417524
TTC37	0	0	-9.25	-3.21	9.25	down	9652	KIAA0372|Ski3	GO:0005515|GO:0005634|GO:0005737|GO:0035327|GO:0055087	protein-coding	tetratricopeptide repeat domain 37	chr5	94799599	94890709
TTC9C	0	0	-8.29	-3.05	8.29	down	283237			protein-coding	tetratricopeptide repeat domain 9C	chr11	62495584	62506108
TTF2	0	0	-14.23	-3.83	14.23	down	8458	HuF2	GO:0003677|GO:0005515|GO:0005524|GO:0005634|GO:0005681|GO:0005737|GO:0006353|GO:0006355|GO:0006369|GO:0006397|GO:0008023|GO:0008026|GO:0008094|GO:0008270|GO:0008380	protein-coding	transcription termination factor, RNA polymerase II	chr1	117602949	117645491
TUBA3D	0	0	-49.42	-5.63	49.42	down	113457	H2-ALPHA	GO:0003924|GO:0005200|GO:0005515|GO:0005525|GO:0005737|GO:0005874|GO:0006457|GO:0007017|GO:0015630|GO:0044267|GO:0051084|GO:0051258	protein-coding	tubulin, alpha 3d	chr2	132233580	132240507
TUBA4B	0	0	-21.75	-4.44	21.75	down	80086	TUBA4	GO:0005200|GO:0005525|GO:0005737|GO:0005874|GO:0007017	pseudo	tubulin, alpha 4b (pseudogene)	chr2	220117965	220136910
TUBB2B	0	0	-22.54	-4.49	22.54	down	347733	PMGYSA|bA506K6.1	GO:0001764|GO:0003924|GO:0005200|GO:0005515|GO:0005525|GO:0005737|GO:0005874|GO:0005886|GO:0006457|GO:0007017|GO:0015630|GO:0044267|GO:0051084|GO:0051258	protein-coding	tubulin, beta 2B class IIb	chr6	3224495	3227968
TUBB8	0	0	-18.24	-4.19	18.24	down	347688	bA631M21.2	GO:0003924|GO:0005200|GO:0005525|GO:0005737|GO:0005874|GO:0005886|GO:0007017|GO:0015630|GO:0051258	protein-coding	tubulin, beta 8 class VIII	chr10	92828	95178
TUBE1	0	0	-20.56	-4.36	20.56	down	51175	TUBE|dJ142L7.2	GO:0000242|GO:0003924|GO:0005200|GO:0005525|GO:0005874|GO:0007098|GO:0051258	protein-coding	tubulin, epsilon 1	chr6	112391860	112408751
TUBGCP4	0	0	-9.16	-3.19	9.16	down	27229	76P|GCP-4|GCP4|Grip76	GO:0000086|GO:0000278|GO:0000922|GO:0005200|GO:0005813|GO:0005829|GO:0005874|GO:0006461|GO:0007020|GO:0008274|GO:0015630	protein-coding	tubulin, gamma complex associated protein 4	chr15	43663313	43698240
TUBGCP5	0	0	-13.31	-3.73	13.31	down	114791	GCP5	GO:0000086|GO:0000278|GO:0000922|GO:0005813|GO:0005829|GO:0005874|GO:0007020|GO:0008017|GO:0008274	protein-coding	tubulin, gamma complex associated protein 5	chr15	22833395	22873891
TXNDC16	0	0	-8.04	-3.01	8.04	down	57544	ERp90|KIAA1344	GO:0005576|GO:0045454	protein-coding	thioredoxin domain containing 16	chr14	52897308	53019301
TYRP1	0	0	-14.18	-3.83	14.18	down	7306	CAS2|CATB|GP75|OCA3|TRP|TRP1|TYRP|b-PROTEIN	GO:0005507|GO:0005515|GO:0010008|GO:0016021|GO:0016716|GO:0030318|GO:0030669|GO:0032438|GO:0033162|GO:0042438|GO:0042470|GO:0042803|GO:0043438|GO:0046982	protein-coding	tyrosinase-related protein 1	chr9	12693386	12710266
TYW1B	0	0	-28.79	-4.85	28.79	down	441250	LINC00069|NCRNA00069|RSAFD2	GO:0005506|GO:0008033|GO:0010181|GO:0016491|GO:0051539	protein-coding	tRNA-yW synthesizing protein 1 homolog B (S. cerevisiae)	chr7	72023729	72298813
UAP1	0	0	-10.31	-3.37	10.31	down	6675	AGX|AGX1|AGX2|SPAG2	GO:0003977|GO:0005634|GO:0005730|GO:0005737|GO:0005829|GO:0005886|GO:0006048|GO:0006488|GO:0018279|GO:0030246|GO:0043687|GO:0044267	protein-coding	UDP-N-acteylglucosamine pyrophosphorylase 1	chr1	162531296	162569633
UBA6-AS1	0	0	-8.38	-3.07	8.38	down	550112			ncRNA	UBA6 antisense RNA 1 (head to head)	chr4	68566996	68946669
UBA7	0	0	-25.33	-4.66	25.33	down	7318	D8|UBA1B|UBE1L|UBE2	GO:0005524|GO:0005829|GO:0006464|GO:0016567|GO:0016874|GO:0019221|GO:0019782|GO:0019941|GO:0032020|GO:0032480|GO:0045087	protein-coding	ubiquitin-like modifier activating enzyme 7	chr3	49842638	49851391
UBASH3B	0	0	-8.41	-3.07	8.41	down	84959	STS-1|STS1|TULA-2|p70	GO:0004725|GO:0005515|GO:0005634|GO:0005737|GO:0006469|GO:0051279|GO:0090331	protein-coding	ubiquitin associated and SH3 domain containing B	chr11	122526398	122685187
UBE2E3	0	0	-14.61	-3.87	14.61	down	10477	UBCH9|UbcM2	GO:0004842|GO:0005524|GO:0005634|GO:0005737|GO:0040008|GO:0070534|GO:0070936|GO:0070979	protein-coding	ubiquitin-conjugating enzyme E2E 3	chr2	181845112	181928150
UBE3C	0	0	-17.32	-4.11	17.32	down	9690	HECTH2	GO:0000209|GO:0000502|GO:0004842|GO:0005515|GO:0005622|GO:0005634|GO:0005737|GO:0042787	protein-coding	ubiquitin protein ligase E3C	chr7	156931655	157062066
UBQLN4	0	0	-27.03	-4.76	27.03	down	56893	A1U|A1Up|C1orf6|CIP75|UBIN	GO:0005515|GO:0005634|GO:0005737|GO:0005789|GO:0005829|GO:0031593|GO:0031595|GO:0031597|GO:0032434|GO:0042802|GO:0048471	protein-coding	ubiquilin 4	chr1	156005092	156023516
UBR3	0	0	-14.22	-3.83	14.22	down	130507	ZNF650	GO:0001701|GO:0001967|GO:0004842|GO:0006511|GO:0007608|GO:0008270|GO:0009790|GO:0016021|GO:0042048	protein-coding	ubiquitin protein ligase E3 component n-recognin 3 (putative)	chr2	170684018	170940639
UBXN2B	0	0	-9.03	-3.17	9.03	down	137886	p37	GO:0005634|GO:0005783|GO:0005794|GO:0005829	protein-coding	UBX domain protein 2B	chr8	59323823	59364060
UCK1	0	0	-12.82	-3.68	12.82	down	83549	URK1	GO:0004849|GO:0005524|GO:0005829|GO:0006206|GO:0016773|GO:0019206|GO:0043097|GO:0044206|GO:0044211|GO:0044281|GO:0055086	protein-coding	uridine-cytidine kinase 1	chr9	134399183	134406662
UGT1A7	0	0	-12.41	-3.63	12.41	down	54577	UDPGT|UDPGT 1-7|UGT-1G|UGT1-07|UGT1.7|UGT1G	GO:0001972|GO:0004857|GO:0005080|GO:0005783|GO:0005789|GO:0007588|GO:0008144|GO:0009804|GO:0015020|GO:0016021|GO:0017144|GO:0019899|GO:0042573|GO:0042803|GO:0043086|GO:0045922|GO:0046982|GO:0051552|GO:0052696|GO:0052697	protein-coding	UDP glucuronosyltransferase 1 family, polypeptide A7	chr2	234590584	234678310
UGT2B7	0	0	-8.6	-3.1	8.6	down	7364	UDPGT 2B9|UDPGT2B7|UDPGTH2|UGT2B9	GO:0001972|GO:0005789|GO:0006629|GO:0008209|GO:0015020|GO:0016020|GO:0016021|GO:0052695	protein-coding	UDP glucuronosyltransferase 2 family, polypeptide B7	chr4	69962193	69978705
UHRF1BP1	0	0	-17.78	-4.15	17.78	down	54887	C6orf107|ICBP90|dJ349A12.1	GO:0005515|GO:0042802|GO:0042826	protein-coding	UHRF1 binding protein 1	chr6	34759794	34853118
ULBP2	0	0	-20.41	-4.35	20.41	down	80328	N2DL2|RAET1H	GO:0003823|GO:0005615|GO:0009986|GO:0019882|GO:0030101|GO:0042267|GO:0046658|GO:0046703	protein-coding	UL16 binding protein 2	chr6	150255663	150270368
UNC5C	0	0	-18.37	-4.2	18.37	down	8633	UNC5H3	GO:0005042|GO:0005886|GO:0006915|GO:0007411|GO:0007420|GO:0016021|GO:0030334|GO:0033564|GO:0043065	protein-coding	unc-5 homolog C (C. elegans)	chr4	96083656	96470361
USP13	0	0	-16.69	-4.06	16.69	down	8975	ISOT3|IsoT-3	GO:0004197|GO:0004221|GO:0004843|GO:0005515|GO:0006355|GO:0006511|GO:0006914|GO:0008242|GO:0008270|GO:0008283|GO:0010506|GO:0030318|GO:0031625|GO:0043130|GO:0050821|GO:0070536	protein-coding	ubiquitin specific peptidase 13 (isopeptidase T-3)	chr3	179370933	179507189
USP17L13	0	0	-9.19	-3.2	9.19	down	100287238		GO:0004221|GO:0005634|GO:0005783|GO:0006511|GO:0008234	protein-coding	ubiquitin specific peptidase 17-like family member 13	chr4	9226622	9228214
USP17L15	0	0	-19.78	-4.31	19.78	down	100288520		GO:0004221|GO:0005634|GO:0005783|GO:0006511|GO:0008234	protein-coding	ubiquitin specific peptidase 17-like family member 15	chr4	9236111	9238060
USP17L1P	0	0	-23.81	-4.57	23.81	down	401447	USP17L1	GO:0004221|GO:0005634|GO:0005783|GO:0006511|GO:0006915|GO:0008234	protein-coding	ubiquitin specific peptidase 17-like family member 1, pseudogene	chr8	7189909	7191501
USP17L3	0	0	-37.66	-5.24	37.66	down	645836	USP17B|USP17F	GO:0004221|GO:0005634|GO:0005783|GO:0006511|GO:0006915|GO:0008234	protein-coding	ubiquitin specific peptidase 17-like family member 3	chr8	7833915	7835507
USP17L4	0	0	-8.99	-3.17	8.99	down	645402		GO:0004221|GO:0005634|GO:0005783|GO:0006511	protein-coding	ubiquitin specific peptidase 17-like family member 4	chr8	7194637	7196229
USP17L8	0	0	-10.01	-3.32	10.01	down	392188	USP17L10	GO:0004221|GO:0005634|GO:0005783|GO:0006511	protein-coding	ubiquitin specific peptidase 17-like family member 8	chr8	7829183	7830775
USP21	0	0	-8.59	-3.1	8.59	down	27005	USP16|USP23	GO:0003713|GO:0004221|GO:0004843|GO:0005575|GO:0005634|GO:0005737|GO:0006351|GO:0006464|GO:0006511|GO:0008234|GO:0016578|GO:0019784|GO:0045893|GO:0046872	protein-coding	ubiquitin specific peptidase 21	chr1	161129254	161135516
USP48	0	0	-10.77	-3.43	10.77	down	84196	RAP1GA1|USP31	GO:0004221|GO:0005634|GO:0005730|GO:0005737|GO:0005739|GO:0006511|GO:0008234	protein-coding	ubiquitin specific peptidase 48	chr1	22004792	22109688
UTS2	0	0	-34.44	-5.11	34.44	down	10911	PRO1068|U-II|UCN2|UII	GO:0001666|GO:0003105|GO:0005102|GO:0005179|GO:0005576|GO:0005615|GO:0006936|GO:0007204|GO:0007268|GO:0008217|GO:0010459|GO:0010460|GO:0010763|GO:0010841|GO:0032224|GO:0032967|GO:0033574|GO:0035811|GO:0035814|GO:0042493|GO:0045597|GO:0045766|GO:0045776|GO:0045777|GO:0045909|GO:0046005|GO:0046676|GO:0048146	protein-coding	urotensin 2	chr1	7903143	7973294
UTS2B	0	0	-11.15	-3.48	11.15	down	257313	U2B|URP|UTS2D	GO:0001664|GO:0005179|GO:0005576|GO:0008217|GO:0042312	protein-coding	urotensin 2B	chr3	190984944	191048325
UVRAG	0	0	-10.69	-3.42	10.69	down	7405	DHTX|VPS38|p63	GO:0005515|GO:0005737|GO:0005764|GO:0005769|GO:0005770|GO:0006281|GO:0010508|GO:0017124|GO:0043234	protein-coding	UV radiation resistance associated	chr11	75526212	75855282
UVSSA	0	0	-8.56	-3.1	8.56	down	57654	KIAA1530|UVSS3	GO:0000993|GO:0005515|GO:0005694|GO:0006283|GO:0009411|GO:0016567	protein-coding	UV-stimulated scaffold protein A	chr4	1341104	1381837
VANGL1	0	0	-8.83	-3.14	8.83	down	81839	KITENIN|LPP2|STB2|STBM2	GO:0005515|GO:0007275|GO:0016021	protein-coding	VANGL planar cell polarity protein 1	chr1	116184574	116240845
VANGL2	0	0	-29.87	-4.9	29.87	down	57216	LPP1|LTAP|STB1|STBM|STBM1	GO:0001736|GO:0001843|GO:0001942|GO:0001947|GO:0003149|GO:0003150|GO:0003402|GO:0005911|GO:0007266|GO:0009952|GO:0016021|GO:0016323|GO:0016324|GO:0016328|GO:0022007|GO:0032835|GO:0032956|GO:0035019|GO:0035058|GO:0035787|GO:0036342|GO:0042060|GO:0043507|GO:0045176|GO:0045197|GO:0048103|GO:0048105|GO:0048546|GO:0060028|GO:0060122|GO:0060187|GO:0060488|GO:0060489|GO:0060490|GO:0060993|GO:0090103|GO:…	protein-coding	VANGL planar cell polarity protein 2	chr1	160370231	160398468
VARS	0	0	-8.65	-3.11	8.65	down	7407	G7A|VARS1|VARS2	GO:0002161|GO:0004832|GO:0005524|GO:0005622|GO:0005739|GO:0005829|GO:0006414|GO:0006418|GO:0006438|GO:0010467	protein-coding	valyl-tRNA synthetase	chr6	31745297	31763712
VCPIP1	0	0	-8.61	-3.11	8.61	down	80124	DUBA3|VCIP135	GO:0004843|GO:0005737|GO:0005783|GO:0005795|GO:0006508|GO:0007067|GO:0016320|GO:0016567|GO:0035871|GO:0071108|GO:0090168	protein-coding	valosin containing protein (p97)/p47 complex interacting protein 1	chr8	67542488	67579452
VEGFA	0	0	-11.96	-3.58	11.96	down	7422	MVCD1|VEGF|VPF	GO:0000122|GO:0001525|GO:0001541|GO:0001569|GO:0001570|GO:0001666|GO:0001701|GO:0001822|GO:0001934|GO:0001938|GO:0001968|GO:0002042|GO:0002052|GO:0002053|GO:0002092|GO:0002575|GO:0002576|GO:0002687|GO:0003007|GO:0003151|GO:0003169|GO:0005125|GO:0005161|GO:0005172|GO:0005515|GO:0005576|GO:0005578|GO:0005615|GO:0005737|GO:0006357|GO:0007399|GO:0007498|GO:0007595|GO:0007596|GO:0008083|GO:0008201|GO:…	protein-coding	vascular endothelial growth factor A	chr6	43737946	43754223
VEGFB	0	0	-9.73	-3.28	9.73	down	7423	VEGFL|VRF	GO:0001525|GO:0001938|GO:0002576|GO:0005515|GO:0005576|GO:0005615|GO:0006493|GO:0007596|GO:0008083|GO:0008201|GO:0010629|GO:0016020|GO:0030168|GO:0030949|GO:0031093|GO:0035470|GO:0042056|GO:0042493|GO:0042803|GO:0043066|GO:0043117|GO:0043183|GO:0043524|GO:0046982|GO:0048010|GO:0050731|GO:0050918|GO:0050930|GO:0051781|GO:0051897|GO:0060048|GO:0060754|GO:0060976|GO:0070374	protein-coding	vascular endothelial growth factor B	chr11	64002056	64006736
VEPH1	0	0	-51.96	-5.7	51.96	down	79674	MELT|VEPH	GO:0005543|GO:0005886	protein-coding	ventricular zone expressed PH domain-containing 1	chr3	156977532	157221415
VLDLR	0	0	-11.21	-3.49	11.21	down	7436	CARMQ1|CHRMQ1|VLDLRCH	GO:0000122|GO:0001948|GO:0005041|GO:0005509|GO:0005515|GO:0005886|GO:0005905|GO:0006869|GO:0006898|GO:0007165|GO:0007399|GO:0007613|GO:0008203|GO:0016020|GO:0016021|GO:0021517|GO:0030229|GO:0034185|GO:0034189|GO:0034361|GO:0034436|GO:0034437|GO:0034447|GO:0038025|GO:0038026|GO:0045860|GO:0048306|GO:1900006	protein-coding	very low density lipoprotein receptor	chr9	2621793	2654485
VNN2	0	0	-16.12	-4.01	16.12	down	8875	FOAP-4|GPI-80	GO:0005886|GO:0006928|GO:0015939|GO:0017159|GO:0031225	protein-coding	vanin 2	chr6	133065009	133084598
VOPP1	0	0	-13.13	-3.71	13.13	down	81552	ECOP|GASP	GO:0004871|GO:0005768|GO:0006351|GO:0006355|GO:0007165|GO:0030659|GO:0031301	protein-coding	vesicular, overexpressed in cancer, prosurvival protein 1	chr7	55538306	55640200
VPS28	0	0	-8.98	-3.17	8.98	down	51160		GO:0000813|GO:0005515|GO:0005737|GO:0005768|GO:0005829|GO:0005886|GO:0010008|GO:0015031|GO:0016032|GO:0016197|GO:0019068|GO:0019082|GO:0031397|GO:0031902|GO:0043162	protein-coding	vacuolar protein sorting 28 homolog (S. cerevisiae)	chr8	145649000	145653927
VTI1B	0	0	-12.97	-3.7	12.97	down	10490	VTI1|VTI1-LIKE|VTI1L|VTI2|v-SNARE|vti1-rp1	GO:0000046|GO:0005765|GO:0005794|GO:0006886|GO:0006904|GO:0008283|GO:0016021|GO:0016192|GO:0031201|GO:0031902|GO:0048471|GO:0061025	protein-coding	vesicle transport through interaction with t-SNAREs 1B	chr14	68117867	68141602
WASH2P	0	0	-14.68	-3.88	14.68	down	375260	FAM39B		pseudo	WAS protein family homolog 2 pseudogene	chr2	114341205	114356613
WDPCP	0	0	-15.69	-3.97	15.69	down	51057	BBS15|C2orf86|FRITZ|FRTZ	GO:0005856|GO:0005886|GO:0005938|GO:0016324|GO:0016476|GO:0032185|GO:0032880|GO:0035085|GO:0060271	protein-coding	WD repeat containing planar cell polarity effector	chr2	63348535	63815867
WDR11	0	0	-8.1	-3.02	8.1	down	55717	BRWD2|DR11|HH14|WDR15	GO:0005515|GO:0005634|GO:0005737|GO:0005765|GO:0005929|GO:0016021	protein-coding	WD repeat domain 11	chr10	122610687	122669038
WDR76	0	0	-10.5	-3.39	10.5	down	79968	CDW14		protein-coding	WD repeat domain 76	chr15	44119112	44160617
WDR78	0	0	-11.33	-3.5	11.33	down	79819	DIC4		protein-coding	WD repeat domain 78	chr1	67278572	67390570
WEE2	0	0	-19.82	-4.31	19.82	down	494551	WEE1B	GO:0000287|GO:0004674|GO:0004715|GO:0005524|GO:0005634|GO:0005730|GO:0005737|GO:0005813|GO:0007067|GO:0007143|GO:0035038|GO:0045736|GO:0060631|GO:1900194	protein-coding	WEE1 homolog 2 (S. pombe)	chr7	141408153	141431071
WISP1	0	0	-11.18	-3.48	11.18	down	8840	CCN4|WISP1c|WISP1i|WISP1tc	GO:0001558|GO:0005520|GO:0005615|GO:0005737|GO:0007155|GO:0007165|GO:0007267|GO:0016055	protein-coding	WNT1 inducible signaling pathway protein 1	chr8	134203282	134243932
WNT3A	0	0	-28.14	-4.81	28.14	down	89780		GO:0001649|GO:0001701|GO:0001934|GO:0001947|GO:0002092|GO:0003136|GO:0003713|GO:0005109|GO:0005110|GO:0005201|GO:0005515|GO:0005576|GO:0005578|GO:0005615|GO:0005788|GO:0005796|GO:0005886|GO:0007267|GO:0007411|GO:0008284|GO:0009653|GO:0009986|GO:0010387|GO:0010977|GO:0019904|GO:0021527|GO:0021766|GO:0021846|GO:0021874|GO:0021904|GO:0030097|GO:0030182|GO:0030198|GO:0030879|GO:0030890|GO:0032092|GO:…	protein-coding	wingless-type MMTV integration site family, member 3A	chr1	228194723	228248972
[truncated: 291 more rows]

## Sheet: ST2B
Supplementary Table 2B: 2000 most significantly differentially transcribed genes in ten matched metastatic (MET) HGS ovarian cancers versus ten matched primary (PT) HGS ovarian cancers; corrected p < 0.05.
			Downregulated genes in 10 MET compared to 10 PT
[truncated: 2,003 more rows]

## Sheet: ST2C
Supplementary Table 2C: 2000 most significantly differentially transcribed genes in seven primary (PT) HGS ovarian cancers versus seven matched normal fallopian tubes (FT); corrected p < 0.05.
[truncated: 2,004 more rows]

[truncated: 2 more sheets: ST2D, ST2E]
