# Supplementary material for: Transcriptome Analysis of Ovarian and Uterine Clear Cell Malignancies
Source: Front Oncol. 2020 Dec 22;10:598579. doi: 10.3389/fonc.2020.598579 (PMC7784081; doi:10.3389/fonc.2020.598579)
Supplement: Supplementary file 4 [file Table_4.xlsx]

## Sheet: ST3A
Supplementary Table 3A: 1716 differentially transcribed genes in eleven clear cell ovarian cancer cases (OVA CCC) versus five clear cell uterine cancer cases (UTE CCC); corrected p < 0.05; |FC| ≥ 10.
			Downregulated genes in 11 OVA CCC compared to 5 UTE CCC
Gene Symbol	p-value	Corrected p-value	FC ([OVA CCC] vs [UTE CCC])	Log FC ([OVA CCC] vs [UTE CCC])	FC (abs) ([OVA CCC] vs [UTE CCC])	Regulation ([OVA CCC] vs [UTE CCC])	Gene ID	Aliases	GO Accession	Gene Type	Description	Chromosome	Start	End
ADAD1	0	0	-12.714	-3.66835	12.714	down	132612	Tenr	GO:0003723|GO:0004000|GO:0005634|GO:0006396|GO:0007275|GO:0007286	protein-coding	adenosine deaminase domain containing 1 (testis-specific)	chr4	123300121	123350947
AMY1A	0	0	-15.5825	-3.96186	15.5825	down	276	AMY1		protein-coding	amylase, alpha 1A (salivary)	chr1	104198141	104207173
AMY1B	0	0	-41.1707	-5.36355	41.1707	down	277	AMY1		protein-coding	amylase, alpha 1B (salivary)	chr1	104230040	104239073
ANTXR1	0	0	-12.0234	-3.58778	12.0234	down	84168	ATR|GAPO|TEM8	GO:0004888|GO:0005515|GO:0005518|GO:0016021|GO:0022414|GO:0031258|GO:0031527|GO:0031532|GO:0034446|GO:0046872|GO:0051015	protein-coding	anthrax toxin receptor 1	chr2	69240276	69476459
AP2A2	0	0	-19.4177	-4.2793	19.4177	down	161	ADTAB|CLAPA2|HIP-9|HIP9|HYPJ	GO:0003674|GO:0005515|GO:0005829|GO:0005886|GO:0006886|GO:0006897|GO:0007173|GO:0007268|GO:0007411|GO:0008289|GO:0008565|GO:0016032|GO:0019886|GO:0030122|GO:0030666|GO:0042059|GO:0048011|GO:0050690	protein-coding	adaptor-related protein complex 2, alpha 2 subunit	chr11	925809	1012245
APEH	0	0	-16.3645	-4.03249	16.3645	down	327	AARE|ACPH|APH|D3F15S2|D3S48E|DNF15S2|OPH	GO:0004252|GO:0005737|GO:0006508|GO:0031965	protein-coding	acylaminoacyl-peptide hydrolase	chr3	49711435	49720934
APOA1BP	0	0	-11.8685	-3.56906	11.8685	down	128240	AIBP|YJEFN1	GO:0000166|GO:0005515|GO:0005576|GO:0005615|GO:0005739|GO:0005929|GO:0008150|GO:0016853|GO:0042803|GO:0044297|GO:0046872|GO:0051289	protein-coding	apolipoprotein A-I binding protein	chr1	156561558	156566601
ARHGAP12	0	0	-12.956	-3.69554	12.956	down	94134		GO:0005096|GO:0005543|GO:0005829|GO:0007264|GO:0051056	protein-coding	Rho GTPase activating protein 12	chr10	32094326	32217804
ARHGEF25	0	0	-23.7506	-4.56989	23.7506	down	115557	GEFT|p63RhoGEF	GO:0005089|GO:0005543|GO:0005829|GO:0005886|GO:0030016|GO:0030017|GO:0035023	protein-coding	Rho guanine nucleotide exchange factor (GEF) 25	chr12	58003963	58011028
ATG16L2	0	0	-14.1939	-3.8272	14.1939	down	89849	ATG16B|WDR80	GO:0005737|GO:0006914|GO:0015031	protein-coding	autophagy related 16-like 2 (S. cerevisiae)	chr11	72525451	72554717
BNIP3L	0	0	-12.4731	-3.64075	12.4731	down	665	BNIP3a|NIX	GO:0005515|GO:0005521|GO:0005635|GO:0005739|GO:0005741|GO:0005783|GO:0006915|GO:0016021|GO:0019048|GO:0031224|GO:0035694|GO:0042802|GO:0042803|GO:0043065|GO:0043066|GO:0046982|GO:0051607	protein-coding	BCL2/adenovirus E1B 19kDa interacting protein 3-like	chr8	26240523	26270644
C19orf33	0	0	-20.4236	-4.35216	20.4236	down	64073	H2RSP|IMUP|IMUP-1|IMUP-2	GO:0003690|GO:0003697|GO:0005634|GO:0008150	protein-coding	chromosome 19 open reading frame 33	chr19	38794804	38795646
C1QB	0	0	-23.3939	-4.54806	23.3939	down	713		GO:0005515|GO:0005576|GO:0005581|GO:0005602|GO:0006956|GO:0006958|GO:0042803|GO:0045087|GO:0048839	protein-coding	complement component 1, q subcomponent, B chain	chr1	22979682	22988029
C6orf89	0	0	-11.9522	-3.5792	11.9522	down	221477	BRAP	GO:0000139|GO:0005730|GO:0005737|GO:0005886|GO:0016021|GO:0030496|GO:0042060|GO:0045787|GO:0050673	protein-coding	chromosome 6 open reading frame 89	chr6	36839646	36896740
CABYR	1.60962e-19	4.01938e-19	-16.0214	-4.00193	16.0214	down	26256	CABYRa|CABYRc|CABYRc/d|CABYRe|CBP86|CT88|FSP-2|FSP2	GO:0001539|GO:0005509|GO:0005634|GO:0005730|GO:0005737|GO:0005856|GO:0017124|GO:0019899|GO:0019901|GO:0019904|GO:0031514|GO:0035686|GO:0046982|GO:0048240	protein-coding	calcium binding tyrosine-(Y)-phosphorylation regulated	chr18	21718955	21741564
CD99L2	0	0	-14.7981	-3.88734	14.7981	down	83692	CD99B|MIC2L1	GO:0005886|GO:0007155|GO:0016021|GO:0030054	protein-coding	CD99 molecule-like 2	chrX	149934809	150067289
CDH5	5.20251e-13	1.22985e-12	-11.1077	-3.47349	11.1077	down	1003	7B4|CD144	GO:0001955|GO:0005102|GO:0005509|GO:0005515|GO:0005886|GO:0005911|GO:0005923|GO:0007156|GO:0008013|GO:0008285|GO:0016020|GO:0016021|GO:0019903|GO:0030054|GO:0034329|GO:0034332|GO:0044325|GO:0045216|GO:2000114	protein-coding	cadherin 5, type 2 (vascular endothelium)	chr16	66400525	66438689
CDHR1	0	0	-36.3055	-5.18211	36.3055	down	92211	CORD15|PCDH21|PRCAD|RP65	GO:0005509|GO:0005887|GO:0007156|GO:0042622|GO:0045494	protein-coding	cadherin-related family member 1	chr10	85954412	85979376
CENPT	0	0	-11.1547	-3.47958	11.1547	down	80152	C16orf56|CENP-T	GO:0000278|GO:0000775|GO:0000776|GO:0000777|GO:0003677|GO:0005515|GO:0005634|GO:0005829|GO:0007059|GO:0007067|GO:0046982|GO:0051276|GO:0051301|GO:0051382	protein-coding	centromere protein T	chr16	67862060	67881361
CLHC1	0	0	-14.2267	-3.83053	14.2267	down	130162	C2orf63		protein-coding	clathrin heavy chain linker domain containing 1	chr2	55399687	55459699
CREB5	0	0	-10.7937	-3.43212	10.7937	down	9586	CRE-BPA	GO:0001077|GO:0003700|GO:0005515|GO:0005634|GO:0006366|GO:0043565|GO:0045444|GO:0045893|GO:0046872|GO:0060612	protein-coding	cAMP responsive element binding protein 5	chr7	28338940	28865511
CTTNBP2	0	0	-14.051	-3.81261	14.051	down	83992	C7orf8|CORTBP2|Orf4	GO:0005938|GO:0007420|GO:0008021|GO:0017124|GO:0043197	protein-coding	cortactin binding protein 2	chr7	117350706	117513561
DARS2	0	0	-35.2899	-5.14119	35.2899	down	55157	ASPRS|LBSL|MT-ASPRS|RP3-383J4.2	GO:0000049|GO:0004815|GO:0005515|GO:0005524|GO:0005634|GO:0005739|GO:0005759|GO:0006418|GO:0010467|GO:0042803|GO:0043039|GO:0050560|GO:0070145	protein-coding	aspartyl-tRNA synthetase 2, mitochondrial	chr1	173793797	173827682
DAZAP1	0	0	-14.3899	-3.84698	14.3899	down	26528		GO:0000166|GO:0001893|GO:0003723|GO:0005634|GO:0005730|GO:0005737|GO:0007283|GO:0008283|GO:0030154|GO:0035613	protein-coding	DAZ associated protein 1	chr19	1407584	1435682
DUSP8	0	0	-14.4655	-3.85454	14.4655	down	1850	C11orf81|HB5|HVH-5|HVH8	GO:0000188|GO:0004725|GO:0005634|GO:0005737|GO:0006470|GO:0017017|GO:0035335	protein-coding	dual specificity phosphatase 8	chr11	1575281	1593150
FAM53C	0	0	-24.5749	-4.61911	24.5749	down	51307	C5orf6		protein-coding	family with sequence similarity 53, member C	chr5	137673224	137685418
FOXRED1	0	0	-15.5684	-3.96055	15.5684	down	55572	H17	GO:0005739|GO:0008150|GO:0016021|GO:0016491	protein-coding	FAD-dependent oxidoreductase domain containing 1	chr11	126138935	126148027
GFER	0	0	-31.3105	-4.96857	31.3105	down	2671	ALR|ERV1|HERV1|HPO|HPO1|HPO2|HSS	GO:0005515|GO:0005576|GO:0005737|GO:0005739|GO:0005758|GO:0006626|GO:0007283|GO:0008083|GO:0008283|GO:0015035|GO:0016972|GO:0044267|GO:0050660	protein-coding	growth factor, augmenter of liver regeneration	chr16	2034150	2037750
GOLGA8B	0	0	-16.7379	-4.06505	16.7379	down	440270	GOLGA5	GO:0032580	protein-coding	golgin A8 family, member B	chr15	34817484	34828222
GPALPP1	0	0	-10.2839	-3.36231	10.2839	down	55425	KIAA1704|LSR7|RP11-245H20.2|bA245H20.2		protein-coding	GPALPP motifs containing 1	chr13	45563687	45607743
HBA1	0	0	-29.519	-4.88357	29.519	down	3039	CD31|HBH		protein-coding	hemoglobin, alpha 1	chr16	226679	227520
HILPDA	0	0	-26.0204	-4.70157	26.0204	down	29923	C7orf68|HIG-2|HIG2	GO:0001819|GO:0005102|GO:0005615|GO:0005811|GO:0006950|GO:0008284|GO:0009986|GO:0010884|GO:0016021|GO:0030141|GO:0035425	protein-coding	hypoxia inducible lipid droplet-associated	chr7	128095884	128098472
HIPK1	0	0	-12.6512	-3.6612	12.6512	down	204851	Myak|Nbak2	GO:0001654|GO:0004674|GO:0005515|GO:0005524|GO:0005634|GO:0005737|GO:0006351|GO:0006355|GO:0007224|GO:0008284|GO:0009952|GO:0010803|GO:0010842|GO:0016605|GO:0016607|GO:0016926|GO:0030182|GO:0042771|GO:0042802|GO:0045766|GO:0048596|GO:0060059|GO:0060216|GO:0060235|GO:0061072|GO:0072577|GO:0097191	protein-coding	homeodomain interacting protein kinase 1	chr1	114471996	114520491
HOXD4	3.7667e-18	9.32348e-18	-12.4082	-3.63322	12.4082	down	3233	HHO.C13|HOX-5.1|HOX4|HOX4B|Hox-4.2	GO:0003700|GO:0005634|GO:0006351|GO:0006355|GO:0007275|GO:0043565	protein-coding	homeobox D4	chr2	177016113	177017949
HSF1	0	0	-10.9154	-3.44829	10.9154	down	3297	HSTF1	GO:0001162|GO:0001892|GO:0003682|GO:0003700|GO:0005515|GO:0005634|GO:0005730|GO:0005737|GO:0006351|GO:0006468|GO:0007143|GO:0007283|GO:0008285|GO:0032496|GO:0032720|GO:0034605|GO:0040018|GO:0043234|GO:0045120|GO:0045944|GO:0060136|GO:0090231	protein-coding	heat shock transcription factor 1	chr8	145515270	145538385
HSF4	0	0	-10.2302	-3.35476	10.2302	down	3299	CTM|CTRCT5	GO:0000122|GO:0003700|GO:0003714|GO:0005634|GO:0006351|GO:0006355|GO:0006950|GO:0008284|GO:0033169|GO:0043010|GO:0043565|GO:0045597|GO:0045944|GO:0048468|GO:0070207	protein-coding	heat shock transcription factor 4	chr16	67197288	67203848
IL17RA	0	0	-11.7169	-3.55052	11.7169	down	23765	CANDF5|CD217|CDw217|IL-17RA|IL17R|hIL-17R	GO:0005515|GO:0005887|GO:0007166|GO:0030368|GO:0032747|GO:0072537|GO:1900017	protein-coding	interleukin 17 receptor A	chr22	17565849	17596584
ILK	0	0	-16.0802	-4.00721	16.0802	down	3611	ILK-1|ILK-2|P59|p59ILK	GO:0001658|GO:0001954|GO:0004674|GO:0004871|GO:0005178|GO:0005515|GO:0005524|GO:0005737|GO:0005829|GO:0005886|GO:0005911|GO:0005925|GO:0006468|GO:0006469|GO:0007050|GO:0007160|GO:0007229|GO:0007569|GO:0008283|GO:0008284|GO:0010667|GO:0014912|GO:0017124|GO:0018105|GO:0019901|GO:0021675|GO:0022011|GO:0030017|GO:0030027|GO:0030335|GO:0030513|GO:0032288|GO:0032956|GO:0034329|GO:0034446|GO:0042327|GO:…	protein-coding	integrin-linked kinase	chr11	6624964	6632099
IMPDH2	0	0	-10.8112	-3.43445	10.8112	down	3615	IMPD2|IMPDH-II	GO:0000166|GO:0003677|GO:0003723|GO:0003938|GO:0005634|GO:0005737|GO:0005778|GO:0005829|GO:0006144|GO:0006177|GO:0009168|GO:0030554|GO:0044281|GO:0046651|GO:0046872|GO:0051289|GO:0055086|GO:0060041|GO:0071353	protein-coding	IMP (inosine 5'-monophosphate) dehydrogenase 2	chr3	49061762	49067139
INCENP	0	0	-16.7054	-4.06224	16.7054	down	3619		GO:0000278|GO:0000775|GO:0000776|GO:0000777|GO:0000800|GO:0000801|GO:0000910|GO:0005515|GO:0005721|GO:0005819|GO:0005829|GO:0005874|GO:0007059|GO:0007067|GO:0010369|GO:0030496|GO:0043234	protein-coding	inner centromere protein antigens 135/155kDa	chr11	61891445	61920635
INPP5E	0	0	-10.4075	-3.37955	10.4075	down	56623	CORS1|CPD4|JBTS1|MORMS|PPI5PIV	GO:0004439|GO:0004445|GO:0005829|GO:0005856|GO:0006644|GO:0006661|GO:0008150|GO:0032580|GO:0035085|GO:0044281|GO:0046855|GO:0046856	protein-coding	inositol polyphosphate-5-phosphatase, 72 kDa	chr9	139323067	139334256
KRT86	0	0	-10.2679	-3.36008	10.2679	down	3892	HB6|Hb1|KRTHB1|KRTHB6|MNX|hHb6	GO:0005198|GO:0005882|GO:0007010|GO:0045095	protein-coding	keratin 86	chr12	52643084	52702947
LAPTM5	0	0	-12.8712	-3.68607	12.8712	down	7805	CLAST6	GO:0005764|GO:0005765|GO:0005887|GO:0006810	protein-coding	lysosomal protein transmembrane 5	chr1	31205315	31230683
LOC100132832	0	0	-11.2264	-3.48882	11.2264	down	100132832			pseudo	PMS2 postmeiotic segregation increased 2 (S. cerevisiae) pseudogene	chr7	76668797	76682355
LOC146880	0	0	-11.5385	-3.52839	11.5385	down	146880			pseudo	Rho GTPase activating protein 27 pseudogene	chr17	62745780	62778117
LOC653653	0	0	-23.4252	-4.54999	23.4252	down	653653			pseudo	adaptor-related protein complex 1, sigma 2 subunit pseudogene	chr17	58179121	58180280
LSM1	0	0	-10.5368	-3.39737	10.5368	down	27257	CASM|YJL124C	GO:0000288|GO:0000375|GO:0003723|GO:0005515|GO:0005634|GO:0005737|GO:0005829|GO:0006397|GO:0008380|GO:0010467|GO:0016070|GO:0016071|GO:0030529|GO:0043928|GO:0071044	protein-coding	LSM1 homolog, U6 small nuclear RNA associated (S. cerevisiae)	chr8	38020839	38034248
LTBP4	0	0	-12.5493	-3.64954	12.5493	down	8425	ARCL1C|LTBP-4|LTBP4L|LTBP4S	GO:0001558|GO:0005024|GO:0005178|GO:0005509|GO:0005515|GO:0005539|GO:0005576|GO:0005578|GO:0005615|GO:0006457|GO:0007179|GO:0007275|GO:0017015|GO:0030162|GO:0030198|GO:0030252|GO:0031012|GO:0045595|GO:0050431	protein-coding	latent transforming growth factor beta binding protein 4	chr19	41099072	41135725
MAGOH	0	0	-11.2321	-3.48956	11.2321	down	4116	MAGOH1|MAGOHA	GO:0000184|GO:0000381|GO:0000398|GO:0003723|GO:0005515|GO:0005634|GO:0005654|GO:0005829|GO:0006366|GO:0006369|GO:0006406|GO:0006417|GO:0008380|GO:0010467|GO:0016070|GO:0016071|GO:0016607|GO:0031124|GO:0035145|GO:0071013	protein-coding	mago-nashi homolog, proliferation-associated (Drosophila)	chr1	53692564	53704282
MCTP1	0	0	-12.4476	-3.6378	12.4476	down	79772		GO:0005509|GO:0005544|GO:0016021|GO:0019722	protein-coding	multiple C2 domains, transmembrane 1	chr5	94042289	94620279
MED8	0	0	-35.0008	-5.12932	35.0008	down	112950	ARC32	GO:0001104|GO:0005515|GO:0005654|GO:0006367|GO:0010467|GO:0016567|GO:0016592	protein-coding	mediator complex subunit 8	chr1	43849579	43855483
MIDN	0	0	-13.8903	-3.796	13.8903	down	90007		GO:0005730	protein-coding	midnolin	chr19	1248552	1259142
MTPAP	0	0	-26.2144	-4.71229	26.2144	down	55149	PAPD1|SPAX4	GO:0000287|GO:0002134|GO:0003723|GO:0004652|GO:0005515|GO:0005524|GO:0005634|GO:0005730|GO:0005737|GO:0005739|GO:0005794|GO:0005886|GO:0006351|GO:0006378|GO:0008219|GO:0030145|GO:0042802|GO:0042803|GO:0071044	protein-coding	mitochondrial poly(A) polymerase	chr10	30598730	30663377
NBPF4	0	0	-14.437	-3.8517	14.437	down	148545		GO:0005737	protein-coding	neuroblastoma breakpoint family, member 4	chr1	108765963	108786703
NDE1	0	0	-10.5469	-3.39875	10.5469	down	54820	HOM-TES-87|LIS4|NDE|NUDE|NUDE1	GO:0000086|GO:0000132|GO:0000278|GO:0000776|GO:0000777|GO:0001764|GO:0005515|GO:0005813|GO:0005829|GO:0005874|GO:0007020|GO:0007067|GO:0007405|GO:0008017|GO:0019904|GO:0021987|GO:0031616|GO:0032154|GO:0042802|GO:0047496|GO:0051298|GO:0051301|GO:0051303	protein-coding	nudE neurodevelopment protein 1	chr16	15737124	15820208
NDUFC2-KCTD14	0	0	-10.3753	-3.37509	10.3753	down	100532726		GO:0005743|GO:0006120|GO:0008137|GO:0016021|GO:0070469	protein-coding	NDUFC2-KCTD14 readthrough	chr11	77726761	77791265
NFYC	0	0	-15.7411	-3.97646	15.7411	down	4802	CBF-C|CBFC|H1TF2A|HAP5|HSM|NF-YC	GO:0003677|GO:0003700|GO:0003713|GO:0005515|GO:0005634|GO:0005654|GO:0006351|GO:0006355|GO:0006357|GO:0006457|GO:0016602|GO:0043565|GO:0044255|GO:0044281|GO:0045893|GO:0046982	protein-coding	nuclear transcription factor Y, gamma	chr1	41157242	41237276
NUP205	0	0	-10.2652	-3.35969	10.2652	down	23165	C7orf14	GO:0000059|GO:0000278|GO:0005515|GO:0005635|GO:0005643|GO:0005975|GO:0006913|GO:0007077|GO:0008645|GO:0010827|GO:0015758|GO:0016032|GO:0017056|GO:0019221|GO:0031965|GO:0034399|GO:0044281|GO:0051028|GO:0051292|GO:0055085	protein-coding	nucleoporin 205kDa	chr7	135242662	135333499
OR52N4	0	0	-24.8764	-4.63671	24.8764	down	390072	OR11-64	GO:0004930|GO:0004984|GO:0005886|GO:0016021	protein-coding	olfactory receptor, family 52, subfamily N, member 4	chr11	5775923	5776959
P2RX4	0	0	-16.6836	-4.06036	16.6836	down	5025	P2X4|P2X4R	GO:0001614|GO:0001894|GO:0002028|GO:0004931|GO:0005102|GO:0005507|GO:0005524|GO:0005765|GO:0005886|GO:0005887|GO:0006810|GO:0007165|GO:0008217|GO:0008270|GO:0010524|GO:0010614|GO:0016020|GO:0019233|GO:0030054|GO:0032308|GO:0033198|GO:0034405|GO:0035590|GO:0042118|GO:0042803|GO:0045296|GO:0045429|GO:0048471|GO:0050850|GO:0051899|GO:0051928|GO:0055117|GO:0055119|GO:0097190	protein-coding	purinergic receptor P2X, ligand-gated ion channel, 4	chr12	121647664	121671909
PARP8	0	0	-13.2526	-3.7282	13.2526	down	79668	ARTD16|pART16	GO:0003950|GO:0005622	protein-coding	poly (ADP-ribose) polymerase family, member 8	chr5	49961733	50142356
PAX6	0	0	-20.0198	-4.32335	20.0198	down	5080	AN|AN2|D11S812E|MGDA|WAGR	GO:0000790|GO:0000979|GO:0000981|GO:0001568|GO:0001654|GO:0001709|GO:0001764|GO:0002052|GO:0002088|GO:0003322|GO:0003677|GO:0003680|GO:0003690|GO:0003700|GO:0004842|GO:0005515|GO:0005634|GO:0005730|GO:0005737|GO:0006366|GO:0007224|GO:0007411|GO:0007417|GO:0007435|GO:0007601|GO:0008134|GO:0009611|GO:0009887|GO:0009950|GO:0010628|GO:0016567|GO:0019901|GO:0021778|GO:0021796|GO:0021797|GO:0021798|GO:…	protein-coding	paired box 6	chr11	31806340	31839509
PIAS1	0	0	-18.0144	-4.17108	18.0144	down	8554	DDXBP1|GBP|GU/RH-II|ZMIZ3	GO:0000122|GO:0003677|GO:0003713|GO:0003714|GO:0005515|GO:0005634|GO:0005654|GO:0006351|GO:0007259|GO:0007283|GO:0008270|GO:0016605|GO:0016607|GO:0016925|GO:0019221|GO:0019789|GO:0019899|GO:0019904|GO:0030521|GO:0031625|GO:0032436|GO:0033235|GO:0042127|GO:0045893|GO:0050681|GO:0051152|GO:0060333|GO:0060334|GO:0065004	protein-coding	protein inhibitor of activated STAT, 1	chr15	68346572	68480404
PLOD3	0	0	-12.1593	-3.60399	12.1593	down	8985	LH3	GO:0001701|GO:0001886|GO:0005506|GO:0005515|GO:0005783|GO:0005789|GO:0006464|GO:0008104|GO:0008475|GO:0021915|GO:0030198|GO:0030199|GO:0030867|GO:0031418|GO:0032870|GO:0033823|GO:0042311|GO:0048730|GO:0050211|GO:0060425|GO:0070831	protein-coding	procollagen-lysine, 2-oxoglutarate 5-dioxygenase 3	chr7	100849258	100861011
POLA2	0	0	-11.2156	-3.48744	11.2156	down	23649		GO:0000060|GO:0000082|GO:0000278|GO:0000722|GO:0000723|GO:0003674|GO:0003677|GO:0003887|GO:0005634|GO:0005654|GO:0005658|GO:0005730|GO:0005737|GO:0006260|GO:0006270|GO:0006271|GO:0032201|GO:0046982	protein-coding	polymerase (DNA directed), alpha 2, accessory subunit	chr11	65029432	65065088
PRPS1	0	0	-10.5444	-3.3984	10.5444	down	5631	ARTS|CMTX5|DFN2|DFNX1|PPRibP|PRS-I|PRSI	GO:0000287|GO:0004749|GO:0005524|GO:0005829|GO:0005975|GO:0006015|GO:0006144|GO:0006164|GO:0006221|GO:0007399|GO:0009156|GO:0016301|GO:0034418|GO:0042803|GO:0044281|GO:0046101	protein-coding	phosphoribosyl pyrophosphate synthetase 1	chrX	106871654	106894256
PSPC1	0	0	-17.0288	-4.08991	17.0288	down	55269	PSP1	GO:0000166|GO:0003723|GO:0005515|GO:0005634|GO:0005730|GO:0005737|GO:0006351|GO:0006355|GO:0016363|GO:0016607|GO:0042382	protein-coding	paraspeckle component 1	chr13	20277009	20357159
RAD23A	0	0	-13.1716	-3.71936	13.1716	down	5886	HHR23A|HR23A	GO:0000502|GO:0003684|GO:0003697|GO:0005515|GO:0005634|GO:0006289|GO:0019048|GO:0031593|GO:0032434|GO:0043161|GO:0045070	protein-coding	RAD23 homolog A (S. cerevisiae)	chr19	13056628	13064457
RARS	0	0	-14.5636	-3.86429	14.5636	down	5917	ArgRS|DALRD1	GO:0000049|GO:0004814|GO:0005515|GO:0005524|GO:0005634|GO:0005730|GO:0005737|GO:0005739|GO:0005829|GO:0006418|GO:0006420|GO:0010467|GO:0017101|GO:0034618	protein-coding	arginyl-tRNA synthetase	chr5	167913463	167946309
RASGRP1	0	0	-14.8009	-3.88761	14.8009	down	10125	CALDAG-GEFI|CALDAG-GEFII|RASGRP|V|hRasGRP1	GO:0000139|GO:0001816|GO:0002437|GO:0005085|GO:0005509|GO:0005789|GO:0005829|GO:0005886|GO:0007165|GO:0007265|GO:0007596|GO:0008289|GO:0014066|GO:0016020|GO:0030154|GO:0030168|GO:0032252|GO:0032862|GO:0038095|GO:0043303|GO:0045087|GO:0047496	protein-coding	RAS guanyl releasing protein 1 (calcium and DAG-regulated)	chr15	38780302	38857007
RBM10	0	0	-11.1248	-3.4757	11.1248	down	8241	DXS8237E|GPATC9|GPATCH9|S1-1|TARPS|ZRANB5	GO:0000122|GO:0000166|GO:0003723|GO:0005515|GO:0005634|GO:0005730|GO:0006397|GO:0008150|GO:0008270|GO:0008285|GO:0008380|GO:0032403|GO:0034393|GO:0042802|GO:0070935	protein-coding	RNA binding motif protein 10	chrX	47004617	47046214
RBM17	0	0	-11.5725	-3.53262	11.5725	down	84991	SPF45	GO:0000166|GO:0003723|GO:0005515|GO:0005634|GO:0005681|GO:0005730|GO:0006397|GO:0008380	protein-coding	RNA binding motif protein 17	chr10	6130949	6159422
RBM5	0	0	-18.6151	-4.2184	18.6151	down	10181	G15|LUCA15|RMB5	GO:0000166|GO:0000245|GO:0000381|GO:0000398|GO:0003677|GO:0003723|GO:0003729|GO:0005515|GO:0005634|GO:0005654|GO:0005681|GO:0005730|GO:0006396|GO:0006915|GO:0008270|GO:0008285|GO:0008380|GO:0010467|GO:0043065	protein-coding	RNA binding motif protein 5	chr3	50126341	50156397
RIC8B	0	0	-13.5144	-3.75643	13.5144	down	55188	RIC8|hSyn	GO:0001965|GO:0005085|GO:0005737|GO:0005813|GO:0005829|GO:0005886|GO:0005938|GO:0008277	protein-coding	RIC8 guanine nucleotide exchange factor B	chr12	107168399	107283094
RING1	0	0	-11.8778	-3.5702	11.8778	down	6015	RING1A|RNF1	GO:0000151|GO:0001739|GO:0003682|GO:0004842|GO:0005515|GO:0005634|GO:0005730|GO:0005737|GO:0006351|GO:0008270|GO:0009952|GO:0016568|GO:0016607|GO:0031519|GO:0035102|GO:0035518|GO:0045892|GO:0048593	protein-coding	ring finger protein 1	chr6	33176286	33180499
RNF214	0	0	-22.1844	-4.47147	22.1844	down	257160		GO:0008270	protein-coding	ring finger protein 214	chr11	117103341	117156404
RPL13AP6	0	0	-17.4093	-4.12179	17.4093	down	644511	RPL13A_7_1096|bA348N5.5		pseudo	ribosomal protein L13a pseudogene 6	chr10	112696361	112697013
RRAGA	0	0	-13.8192	-3.7886	13.8192	down	10670	FIP-1|FIP1|RAGA	GO:0005515|GO:0005525|GO:0005634|GO:0005737|GO:0005764|GO:0005765|GO:0005794|GO:0006915|GO:0008219|GO:0019048|GO:0032008|GO:0034613|GO:0042803|GO:0043231|GO:0045919|GO:0046982|GO:0051219|GO:0071230	protein-coding	Ras-related GTP binding A	chr9	19049372	19051021
SCARNA9L	0	0	-17.1879	-4.10333	17.1879	down	100158262			miscRNA	small Cajal body-specific RNA 9-like	chrX	20154184	20154531
SCML2	0	0	-15.2648	-3.93213	15.2648	down	10389		GO:0003677|GO:0003700|GO:0005634|GO:0006351|GO:0009653|GO:0031519	protein-coding	sex comb on midleg-like 2 (Drosophila)	chrX	18257433	18372844
SELL	0	0	-45.3317	-5.50245	45.3317	down	6402	CD62L|LAM1|LECAM1|LEU8|LNHR|LSEL|LYAM1|PLNHR|TQ1	GO:0002020|GO:0005515|GO:0005886|GO:0005887|GO:0007155|GO:0007596|GO:0008201|GO:0009897|GO:0030246|GO:0033198|GO:0043208|GO:0050776|GO:0050839|GO:0050900	protein-coding	selectin L	chr1	169659806	169680843
SGCG	0	0	-10.503	-3.39272	10.503	down	6445	A4|DAGA4|DMDA|DMDA1|LGMD2C|MAM|SCARMD2|SCG3|TYPE	GO:0005515|GO:0005737|GO:0005856|GO:0005886|GO:0007517|GO:0016012|GO:0016021|GO:0042383	protein-coding	sarcoglycan, gamma (35kDa dystrophin-associated glycoprotein)	chr13	23755060	23899304
SGSH	0	0	-10.9541	-3.45339	10.9541	down	6448	HSS|MPS3A|SFMD	GO:0003824|GO:0005975|GO:0006027|GO:0006029|GO:0008484|GO:0016250|GO:0030203|GO:0043202|GO:0044281|GO:0046872	protein-coding	N-sulfoglucosamine sulfohydrolase	chr17	78183079	78194199
SIAE	0	0	-11.1512	-3.47912	11.1512	down	54414	AIS6|CSE-C|CSEC|LSE|YSG2	GO:0001681|GO:0005576|GO:0005764	protein-coding	sialic acid acetylesterase	chr11	124505685	124546199
SIK3	7.83009e-11	1.80469e-10	-11.0187	-3.46188	11.0187	down	23387	QSK|SIK-3	GO:0000287|GO:0004674|GO:0005515|GO:0005524|GO:0005737|GO:0006468	protein-coding	SIK family kinase 3	chr11	116714118	116968993
SLC35E1	0	0	-11.344	-3.50385	11.344	down	79939		GO:0006810|GO:0016021	protein-coding	solute carrier family 35, member E1	chr19	16660648	16683193
SNHG10	0	0	-10.0819	-3.33369	10.0819	down	283596	C14orf62|LINC00063|NCRNA00063		ncRNA	small nucleolar RNA host gene 10 (non-protein coding)	chr14	95999249	96001209
SPON1	0	0	-10.0869	-3.33442	10.0869	down	10418	VSGP/F-spondin|f-spondin	GO:0005515|GO:0005578|GO:0005615|GO:0007155|GO:0031012	protein-coding	spondin 1, extracellular matrix protein	chr11	13984184	14289679
SPTSSA	0	0	-23.6148	-4.56162	23.6148	down	171546	C14orf147|SSSPTA	GO:0004758|GO:0005515|GO:0016021|GO:0017059|GO:0030148	protein-coding	serine palmitoyltransferase, small subunit A	chr14	34902144	34931468
SRGAP2	0	0	-10.0839	-3.33399	10.0839	down	23380.chr1.2	ARHGAP34|FNBP2|SRGAP2A|SRGAP3	GO:0003363|GO:0005515|GO:0005634|GO:0005829|GO:0005886|GO:0007264|GO:0007411|GO:0008283|GO:0014069|GO:0021816|GO:0030027|GO:0030054|GO:0030675|GO:0032855|GO:0034446|GO:0042803|GO:0044327|GO:0045211|GO:0045335|GO:0046847|GO:0048365|GO:0048812|GO:0051014|GO:0051056|GO:0060548|GO:0060996|GO:2001223	protein-coding	SLIT-ROBO Rho GTPase activating protein 2	chr1	206516200	206637783
ST7-AS1	0	0	-13.0317	-3.70396	13.0317	down	93653	ST7AS1|ST7OT1		miscRNA	ST7 antisense RNA 1	chr7	116592501	116594388
STRA6	0	0	-48.6378	-5.60401	48.6378	down	64220	MCOPCB8|MCOPS9	GO:0001523|GO:0001568|GO:0001822|GO:0003184|GO:0003281|GO:0004872|GO:0005886|GO:0007507|GO:0007603|GO:0007612|GO:0007631|GO:0016021|GO:0030324|GO:0030325|GO:0030540|GO:0042297|GO:0042573|GO:0043234|GO:0043583|GO:0043585|GO:0048286|GO:0048520|GO:0048546|GO:0048566|GO:0048589|GO:0048745|GO:0048844|GO:0050890|GO:0050905|GO:0051183|GO:0060322|GO:0060323|GO:0060325|GO:0060426|GO:0060539|GO:0060900|GO:…	protein-coding	stimulated by retinoic acid 6	chr15	74471808	74502046
STT3A	0	0	-15.6271	-3.96598	15.6271	down	3703	ITM1|STT3-A|TMC	GO:0004579|GO:0005515|GO:0005789|GO:0008250|GO:0016021|GO:0018279|GO:0043686|GO:0043687|GO:0044267	protein-coding	STT3A, subunit of the oligosaccharyltransferase complex (catalytic)	chr11	125462739	125491280
SUSD1	0	0	-11.9281	-3.57629	11.9281	down	64420		GO:0005509|GO:0016021	protein-coding	sushi domain containing 1	chr9	114758832	115112545
SUSD2	0	0	-13.0162	-3.70224	13.0162	down	56241	BK65A6.2	GO:0005044|GO:0006955|GO:0016021|GO:0030247	protein-coding	sushi domain containing 2	chr22	24577444	24585074
TAF10	0	0	-18.4797	-4.20787	18.4797	down	6881	TAF2A|TAF2H|TAFII30	GO:0000125|GO:0003700|GO:0003713|GO:0004402|GO:0005515|GO:0005634|GO:0005654|GO:0005669|GO:0005737|GO:0006352|GO:0006366|GO:0006367|GO:0006368|GO:0010467|GO:0016032|GO:0016578|GO:0019899|GO:0030331|GO:0030914|GO:0033276|GO:0043966|GO:0048471|GO:0051260|GO:0070063	protein-coding	TAF10 RNA polymerase II, TATA box binding protein (TBP)-associated factor, 30kDa	chr11	6632048	6633475
TARSL2	0	0	-13.2429	-3.72714	13.2429	down	123283		GO:0003674|GO:0004829|GO:0005524|GO:0005575|GO:0005737|GO:0006435|GO:0008150	protein-coding	threonyl-tRNA synthetase-like 2	chr15	102193955	102264645
THOC6	0	0	-16.7801	-4.06868	16.7801	down	79228	BBIS|WDR58|fSAP35	GO:0000346|GO:0000347|GO:0000445|GO:0003723|GO:0005634|GO:0006397|GO:0006406|GO:0006915|GO:0007417|GO:0008380|GO:0043066|GO:0046784	protein-coding	THO complex 6 homolog (Drosophila)	chr16	3074032	3077756
THSD4	0	0	-12.951	-3.69499	12.951	down	79875	ADAMTSL-6|ADAMTSL6|FVSY9334|PRO34005	GO:0001527|GO:0004222|GO:0048251	protein-coding	thrombospondin, type I, domain containing 4	chr15	71433788	72075722
TMEM106C	0	0	-10.4138	-3.38043	10.4138	down	79022		GO:0003674|GO:0005575|GO:0005789|GO:0008150|GO:0016021	protein-coding	transmembrane protein 106C	chr12	48357330	48362661
TMEM259	0	0	-11.2478	-3.49157	11.2478	down	91304	ASBABP1|C19orf6|MBRL|MEMBRALIN|R32184_3	GO:0005737|GO:0016021	protein-coding	transmembrane protein 259	chr19	1009650	1021141
TSSK4	0	0	-13.2697	-3.73006	13.2697	down	283629	C14orf20|STK22E|TSK-4|TSK4|TSSK5	GO:0000287|GO:0004674|GO:0005515|GO:0005524|GO:0006468|GO:0007275|GO:0007283|GO:0030154|GO:0032793	protein-coding	testis-specific serine kinase 4	chr14	24674903	24677454
TTF1	0	0	-33.3103	-5.05789	33.3103	down	7270	TTF-1|TTF-I	GO:0003677|GO:0003682|GO:0005634|GO:0005654|GO:0005730|GO:0006338|GO:0006353|GO:0006355|GO:0006360|GO:0006361|GO:0006363|GO:0008156|GO:0010467	protein-coding	transcription termination factor, RNA polymerase I	chr9	135250937	135282238
UBXN6	0	0	-10.5589	-3.40038	10.5589	down	80700	UBXD1|UBXDC2	GO:0003674|GO:0005515|GO:0005634|GO:0005730|GO:0005737|GO:0005815|GO:0008150	protein-coding	UBX domain protein 6	chr19	4445003	4457791
USP17L5	0	0	-17.7555	-4.15019	17.7555	down	728386		GO:0004221|GO:0005634|GO:0005783|GO:0006511|GO:0006915|GO:0008234	protein-coding	ubiquitin specific peptidase 17-like family member 5	chr4	9341129	9342721
USP19	0	0	-12.6838	-3.66492	12.6838	down	10869	ZMYND9	GO:0004221|GO:0004843|GO:0005515|GO:0005789|GO:0005829|GO:0014732|GO:0016021|GO:0016579|GO:0030433|GO:0031647|GO:0034976|GO:0046872|GO:0048642|GO:0090068|GO:1900037	protein-coding	ubiquitin specific peptidase 19	chr3	49145479	49158371
VPS37B	0	0	-55.5639	-5.79608	55.5639	down	79720		GO:0000813|GO:0005515|GO:0010008|GO:0015031|GO:0016032|GO:0016197|GO:0019068|GO:0019082|GO:0030496|GO:0031902	protein-coding	vacuolar protein sorting 37 homolog B (S. cerevisiae)	chr12	123349875	123380712
ZNF358	0	0	-11.4269	-3.51436	11.4269	down	140467	ZFEND	GO:0003677|GO:0005634|GO:0006351|GO:0006355|GO:0019827|GO:0021915|GO:0035115|GO:0046872	protein-coding	zinc finger protein 358	chr19	7581004	7585911
ZNF397	0	0	-15.026	-3.90939	15.026	down	84307	ZNF47|ZSCAN15	GO:0003677|GO:0003700|GO:0005634|GO:0005737|GO:0006351|GO:0046872	protein-coding	zinc finger protein 397	chr18	32820994	32847097
			Upregulated genes in 11 OVA CCC compared to 5 UTE CCC
Gene Symbol	p-value	Corrected p-value	FC ([OVA CCC] vs [UTE CCC])	Log FC ([OVA CCC] vs [UTE CCC])	FC (abs) ([OVA CCC] vs [UTE CCC])	Regulation ([OVA CCC] vs [UTE CCC])	Gene ID	Aliases	GO Accession	Gene Type	Description	Chromosome	Start	End
AARS2	0	0	13.7163	3.77782	13.7163	up	57505	AARSL|COXPD8|MT-ALARS|MTALARS	GO:0000049|GO:0004813|GO:0005524|GO:0005739|GO:0006418|GO:0010467|GO:0033108|GO:0046872|GO:0070143	protein-coding	alanyl-tRNA synthetase 2, mitochondrial	chr6	44266463	44281063
AASDHPPT	0	0	14.0226	3.80968	14.0226	up	60496	AASD-PPT|LYS2|LYS5	GO:0000287|GO:0005515|GO:0005829|GO:0006766|GO:0006767|GO:0008897|GO:0009059|GO:0015939|GO:0044281	protein-coding	aminoadipate-semialdehyde dehydrogenase-phosphopantetheinyl transferase	chr11	105948292	105969419
ABCA4	0	0	41.9039	5.38901	41.9039	up	24	ABC10|ABCR|ARMD2|CORD3|FFM|RMP|RP19|STGD|STGD1	GO:0001523|GO:0004012|GO:0005215|GO:0005524|GO:0005887|GO:0006649|GO:0006810|GO:0007601|GO:0007603|GO:0016020|GO:0042626|GO:0045494|GO:0055085|GO:0097381	protein-coding	ATP-binding cassette, sub-family A (ABC1), member 4	chr1	94458394	94586705
ABCA5	0	0	12.4657	3.6399	12.4657	up	23461	ABC13|EST90625	GO:0000139|GO:0005524|GO:0005764|GO:0005765|GO:0005770|GO:0010745|GO:0016021|GO:0016887|GO:0031902|GO:0033344|GO:0034375|GO:0043691	protein-coding	ATP-binding cassette, sub-family A (ABC1), member 5	chr17	67240576	67323323
ABCB5	0	0	10.6156	3.40811	10.6156	up	340273	ABCB5alpha|ABCB5beta|EST422562	GO:0000139|GO:0005524|GO:0005886|GO:0005887|GO:0015562|GO:0016324|GO:0042391|GO:0042626|GO:0046581|GO:0055085	protein-coding	ATP-binding cassette, sub-family B (MDR/TAP), member 5	chr7	20655245	20796637
ABCC1	0	0	83.7102	6.38733	83.7102	up	4363	ABC29|ABCC|GS-X|MRP|MRP1	GO:0005215|GO:0005524|GO:0005634|GO:0005730|GO:0005794|GO:0005886|GO:0005887|GO:0006200|GO:0006691|GO:0006766|GO:0006767|GO:0006810|GO:0009235|GO:0016020|GO:0016887|GO:0019369|GO:0042493|GO:0042626|GO:0044281|GO:0055085	protein-coding	ATP-binding cassette, sub-family C (CFTR/MRP), member 1	chr16	16043434	16236930
ABCG5	0	0	12.3126	3.62206	12.3126	up	64240	STSL	GO:0005515|GO:0005524|GO:0005886|GO:0006200|GO:0007584|GO:0007588|GO:0010212|GO:0010949|GO:0015918|GO:0016021|GO:0016324|GO:0016887|GO:0017127|GO:0030299|GO:0033344|GO:0042493|GO:0042632|GO:0044281|GO:0045796|GO:0046982|GO:0055085	protein-coding	ATP-binding cassette, sub-family G (WHITE), member 5	chr2	44039611	44066004
ABCG8	0	0	15.341	3.93932	15.341	up	64241	GBD4|STSL	GO:0005515|GO:0005524|GO:0005886|GO:0006200|GO:0007584|GO:0007588|GO:0010949|GO:0015914|GO:0015918|GO:0016021|GO:0016324|GO:0016887|GO:0017127|GO:0030299|GO:0033344|GO:0042493|GO:0042632|GO:0044281|GO:0045796|GO:0046982|GO:0055085	protein-coding	ATP-binding cassette, sub-family G (WHITE), member 8	chr2	44066103	44105605
ABHD15	0	0	10.495	3.39162	10.495	up	116236		GO:0005576	protein-coding	abhydrolase domain containing 15	chr17	27887689	27894042
ABHD2	0	0	40.8345	5.35172	40.8345	up	11057	HS1-2|LABH2|PHPS1-2	GO:0003674|GO:0008150|GO:0009611|GO:0016021|GO:0030336	protein-coding	abhydrolase domain containing 2	chr15	89631381	89745591
ABO	0	0	26.1999	4.71149	26.1999	up	28	A3GALNT|A3GALT1|GTB|NAGAT	GO:0004380|GO:0004381|GO:0005576|GO:0006486|GO:0030173|GO:0032580|GO:0046872	protein-coding	ABO blood group (transferase A, alpha 1-3-N-acetylgalactosaminyltransferase; transferase B, alpha 1-3-galactosyltransferase)	chr9	136130563	136150630
ACAD8	0	0	12.8268	3.68109	12.8268	up	27034	ACAD-8|ARC42	GO:0003995|GO:0005759|GO:0006351|GO:0006355|GO:0006574|GO:0006629|GO:0009083|GO:0034641|GO:0044281|GO:0050660	protein-coding	acyl-CoA dehydrogenase family, member 8	chr11	134123434	134135746
ACAD9	0	0	18.7285	4.22717	18.7285	up	28976	NPD002	GO:0003995|GO:0005634|GO:0005739|GO:0030425|GO:0050660	protein-coding	acyl-CoA dehydrogenase family, member 9	chr3	128598333	128631957
ACADSB	0	0	16.2051	4.01838	16.2051	up	36	2-MEBCAD|ACAD7|SBCAD	GO:0003995|GO:0005739|GO:0005759|GO:0006631|GO:0009083|GO:0034641|GO:0044281|GO:0050660	protein-coding	acyl-CoA dehydrogenase, short/branched chain	chr10	124768429	124817806
ACBD7	0	0	10.4544	3.38604	10.4544	up	414149	bA455B2.2	GO:0000062|GO:0008289	protein-coding	acyl-CoA binding domain containing 7	chr10	15057071	15130775
ACER2	0	0	15.8159	3.98331	15.8159	up	340485	ALKCDase2|ASAH3L	GO:0000139|GO:0001953|GO:0005794|GO:0006665|GO:0006672|GO:0006919|GO:0008284|GO:0010942|GO:0017040|GO:0030148|GO:0030173|GO:0032526|GO:0033629|GO:0035690|GO:0044281|GO:0046512|GO:0071633|GO:0090285	protein-coding	alkaline ceramidase 2	chr9	19397807	19452500
ACER3	0	0	20.7137	4.37251	20.7137	up	55331	APHC|PHCA	GO:0005789|GO:0006665|GO:0006672|GO:0008284|GO:0030148|GO:0030173|GO:0030176|GO:0044281|GO:0046512|GO:0070774|GO:0071602	protein-coding	alkaline ceramidase 3	chr11	76571917	76734850
ACO1	0	0	10.7724	3.42927	10.7724	up	48	ACONS|IREB1|IREBP|IREBP1|IRP1	GO:0003723|GO:0003994|GO:0005515|GO:0005737|GO:0005739|GO:0005783|GO:0005794|GO:0005829|GO:0006099|GO:0006101|GO:0006417|GO:0006879|GO:0009791|GO:0010040|GO:0030350|GO:0046872|GO:0050892|GO:0051539	protein-coding	aconitase 1, soluble	chr9	32384601	32450832
ACOT4	0	0	21.6093	4.43358	21.6093	up	122970	PTE-Ib|PTE1B|PTE2B	GO:0000038|GO:0001676|GO:0004778|GO:0005102|GO:0005777|GO:0006104|GO:0006637|GO:0016290|GO:0019605|GO:0032788|GO:0032789|GO:0043648|GO:0043649|GO:0046459|GO:0047617	protein-coding	acyl-CoA thioesterase 4	chr14	74058410	74062470
ACSF3	0	0	10.5145	3.39431	10.5145	up	197322		GO:0005524|GO:0005739|GO:0006631|GO:0006633|GO:0016878|GO:0090409|GO:0090410	protein-coding	acyl-CoA synthetase family member 3	chr16	89160217	89222171
ACSM5	0	0	12.5901	3.65422	12.5901	up	54988		GO:0005524|GO:0005525|GO:0005759|GO:0006631|GO:0046872|GO:0047760	protein-coding	acyl-CoA synthetase medium-chain family member 5	chr16	20420856	20452281
ACTN2	0	0	21.2556	4.40977	21.2556	up	88	CMD1AA	GO:0002576|GO:0005178|GO:0005509|GO:0005515|GO:0005576|GO:0005829|GO:0005856|GO:0005884|GO:0005925|GO:0007155|GO:0007268|GO:0007596|GO:0008092|GO:0008307|GO:0030018|GO:0030035|GO:0030049|GO:0030168|GO:0030175|GO:0030274|GO:0030375|GO:0031093|GO:0031143|GO:0031432|GO:0042391|GO:0042802|GO:0042981|GO:0043197|GO:0043267|GO:0043268|GO:0044325|GO:0046983|GO:0048041|GO:0051015|GO:0051289|GO:0051373|GO:…	protein-coding	actinin, alpha 2	chr1	236849770	236927558
ACTR5	0	0	11.8405	3.56566	11.8405	up	79913	Arp5|INO80M	GO:0005515|GO:0005634|GO:0005737|GO:0006302|GO:0006310|GO:0006351|GO:0006355|GO:0031011|GO:0070914	protein-coding	ARP5 actin-related protein 5 homolog (yeast)	chr20	37377097	37401089
ACVR1C	0	0	21.5622	4.43043	21.5622	up	130399	ACVRLK7|ALK7	GO:0002021|GO:0005024|GO:0005524|GO:0005886|GO:0006468|GO:0009749|GO:0016361|GO:0019915|GO:0030154|GO:0030262|GO:0032868|GO:0038092|GO:0038100|GO:0043280|GO:0046676|GO:0046872|GO:0048179|GO:1901164|GO:1901383	protein-coding	activin A receptor, type IC	chr2	158383279	158485399
ACVR2A	0	0	31.9958	4.99981	31.9958	up	92	ACTRII|ACVR2	GO:0001702|GO:0001934|GO:0004674|GO:0004675|GO:0004702|GO:0005024|GO:0005515|GO:0005524|GO:0005737|GO:0005886|GO:0005887|GO:0007178|GO:0007283|GO:0007368|GO:0007498|GO:0009952|GO:0009986|GO:0010862|GO:0015026|GO:0017002|GO:0019838|GO:0030165|GO:0030501|GO:0030509|GO:0030510|GO:0032924|GO:0032927|GO:0034673|GO:0034711|GO:0042713|GO:0043084|GO:0043621|GO:0045648|GO:0045669|GO:0046872|GO:0048185|GO:…	protein-coding	activin A receptor, type IIA	chr2	148602086	148688393
ACVR2B	0	0	10.4975	3.39197	10.4975	up	93	ACTRIIB|ActR-IIB|HTX4	GO:0001702|GO:0001822|GO:0001946|GO:0001974|GO:0004674|GO:0004702|GO:0004712|GO:0005024|GO:0005515|GO:0005524|GO:0005737|GO:0005886|GO:0005887|GO:0006355|GO:0007165|GO:0007178|GO:0007368|GO:0007498|GO:0007507|GO:0009749|GO:0009791|GO:0009952|GO:0009986|GO:0016362|GO:0019838|GO:0030073|GO:0030324|GO:0030501|GO:0030509|GO:0031016|GO:0032147|GO:0032927|GO:0034711|GO:0035265|GO:0042475|GO:0045669|GO:…	protein-coding	activin A receptor, type IIB	chr3	38495790	38534633
ADAM12	0	0	12.4935	3.64311	12.4935	up	8038	MCMP|MCMPMltna|MLTN|MLTNA	GO:0004222|GO:0005515|GO:0005576|GO:0005634|GO:0005730|GO:0005739|GO:0005886|GO:0006508|GO:0007155|GO:0007173|GO:0007520|GO:0008237|GO:0008270|GO:0016021|GO:0017124	protein-coding	ADAM metallopeptidase domain 12	chr10	127702902	128077127
ADAM1A	0	0	25.676	4.68235	25.676	up	8759	ADAM1|ADAM1P|FTNAP|Ftna|PH-30a		pseudo	ADAM metallopeptidase domain 1A, pseudogene	chr12	112336867	112339706
ADAM20	0	0	47.8682	5.581	47.8682	up	8748		GO:0004222|GO:0005886|GO:0006508|GO:0007338|GO:0007339|GO:0008237|GO:0008270|GO:0016021|GO:0032504	protein-coding	ADAM metallopeptidase domain 20	chr14	70989078	71001732
ADAM21P1	0	0	44.4195	5.47312	44.4195	up	145241	ADAM21P		pseudo	ADAM metallopeptidase domain 21 pseudogene 1	chr14	70712470	70714518
ADAM29	0	0	34.1306	5.09299	34.1306	up	11086	CT73|svph1	GO:0004222|GO:0005887|GO:0006508|GO:0007283|GO:0008237|GO:0008270	protein-coding	ADAM metallopeptidase domain 29	chr4	175839509	175899331
ADAMTS12	0	0	48.2118	5.59132	48.2118	up	81792	PRO4389	GO:0004222|GO:0005578|GO:0006508|GO:0008270	protein-coding	ADAM metallopeptidase with thrombospondin type 1 motif, 12	chr5	33527287	33892124
ADAMTS16	0	0	63.4598	5.98777	63.4598	up	170690	ADAMTS16s	GO:0004222|GO:0005578|GO:0006508|GO:0008270	protein-coding	ADAM metallopeptidase with thrombospondin type 1 motif, 16	chr5	5140443	5320412
ADAMTS18	0	0	13.6902	3.77507	13.6902	up	170692	ADAMTS21|KNO2|MMCAT	GO:0004222|GO:0005578|GO:0006508|GO:0008270	protein-coding	ADAM metallopeptidase with thrombospondin type 1 motif, 18	chr16	77316025	77469011
ADAMTS19	0	0	10.9958	3.45888	10.9958	up	171019		GO:0004222|GO:0005578|GO:0006508|GO:0008270	protein-coding	ADAM metallopeptidase with thrombospondin type 1 motif, 19	chr5	128796103	129074376
ADAMTS2	0	0	22.4134	4.48629	22.4134	up	9509	ADAM-TS2|ADAMTS-2|ADAMTS-3|NPI|PC I-NP|PCI-NP|PCINP|PCPNI|PNPI	GO:0004222|GO:0005576|GO:0005578|GO:0006508|GO:0007283|GO:0008237|GO:0008270|GO:0016485|GO:0030198|GO:0030199|GO:0030324|GO:0030574|GO:0043588	protein-coding	ADAM metallopeptidase with thrombospondin type 1 motif, 2	chr5	178537852	178772431
ADAMTSL4	0	0	24.8646	4.63602	24.8646	up	54507	ECTOL2|TSRC1	GO:0002020|GO:0004222|GO:0005515|GO:0005575|GO:0005614|GO:0006915|GO:0030198|GO:0043065	protein-coding	ADAMTS-like 4	chr1	150521898	150533412
ADC	0	0	24.2805	4.60173	24.2805	up	113451	AZI2|ODC-p|ODC1L	GO:0005739|GO:0005829|GO:0006591|GO:0006595|GO:0006596|GO:0007283|GO:0008792|GO:0034641|GO:0042978|GO:0044281|GO:0097055	protein-coding	arginine decarboxylase	chr1	33546714	33586131
ADCY8	0	0	13.3755	3.74153	13.3755	up	114	AC8|ADCY3|HBAC1	GO:0004016|GO:0005524|GO:0005886|GO:0006112|GO:0006833|GO:0007165|GO:0007173|GO:0007189|GO:0007193|GO:0007202|GO:0007268|GO:0007611|GO:0007616|GO:0008294|GO:0008543|GO:0016020|GO:0016021|GO:0034199|GO:0035556|GO:0044281|GO:0045087|GO:0046872|GO:0048011|GO:0055085|GO:0071377	protein-coding	adenylate cyclase 8 (brain)	chr8	131792547	132052835
ADK	0	0	51.5774	5.68867	51.5774	up	132	AK	GO:0004001|GO:0005524|GO:0005634|GO:0005829|GO:0006144|GO:0006166|GO:0006175|GO:0009156|GO:0010613|GO:0016773|GO:0032922|GO:0042102|GO:0043101|GO:0044209|GO:0044281|GO:0044342|GO:0046085|GO:0046872|GO:0055086	protein-coding	adenosine kinase	chr10	75910943	76469061
ADORA2B	0	0	11.1539	3.47948	11.1539	up	136	ADORA2	GO:0000187|GO:0001609|GO:0002882|GO:0005886|GO:0005887|GO:0006968|GO:0007186|GO:0007189|GO:0007190|GO:0007254|GO:0007588|GO:0010575|GO:0030828|GO:0031284|GO:0031668|GO:0032722|GO:0032755|GO:0043306|GO:0060087	protein-coding	adenosine A2b receptor	chr17	15848231	15879210
AFAP1L1	0	0	20.8267	4.38036	20.8267	up	134265		GO:0002102|GO:0005543|GO:0005737|GO:0030054|GO:0071437	protein-coding	actin filament associated protein 1-like 1	chr5	148651401	148721367
AFF2	0	0	31.5932	4.98154	31.5932	up	2334	FMR2|FMR2P|FRAXE|MRX2|OX19	GO:0002151|GO:0006397|GO:0007420|GO:0007611|GO:0008380|GO:0016607|GO:0043484	protein-coding	AF4/FMR2 family, member 2	chrX	147582139	148082193
AFG3L2	0	0	19.0987	4.2554	19.0987	up	10939	SCA28|SPAX5	GO:0004222|GO:0005515|GO:0005524|GO:0005739|GO:0005743|GO:0006508|GO:0007409|GO:0007528|GO:0008053|GO:0008219|GO:0008270|GO:0016021|GO:0017111|GO:0021675|GO:0034982|GO:0040014|GO:0042407|GO:0042552|GO:0048747|GO:0051082|GO:0060013	protein-coding	AFG3-like AAA ATPase 2	chr18	12328943	12377275
AGA	0	0	14.1541	3.82315	14.1541	up	175	AGU|ASRG|GA	GO:0003948|GO:0005764|GO:0005783|GO:0006508|GO:0006517|GO:0008233|GO:0043621|GO:0051604	protein-coding	aspartylglucosaminidase	chr4	178351929	178363657
AGAP2	0	0	21.3422	4.41563	21.3422	up	116986	CENTG1|GGAP2|PIKE	GO:0005515|GO:0005525|GO:0005543|GO:0005634|GO:0005730|GO:0005739|GO:0007264|GO:0007411|GO:0008060|GO:0008270|GO:0015031|GO:0032312|GO:0042177|GO:0043524	protein-coding	ArfGAP with GTPase domain, ankyrin repeat and PH domain 2	chr12	58118076	58135944
AHCYL2	0	0	15.4372	3.94834	15.4372	up	23382	ADOHCYASE3	GO:0004013|GO:0006730	protein-coding	adenosylhomocysteinase-like 2	chr7	128864855	129070052
AIF1	0	0	11.4047	3.51155	11.4047	up	199	AIF-1|IBA1|IRT-1|IRT1	GO:0001774|GO:0001891|GO:0003674|GO:0005509|GO:0005634|GO:0005737|GO:0005829|GO:0005884|GO:0006911|GO:0006954|GO:0016601|GO:0030027|GO:0030041|GO:0032587|GO:0042102|GO:0048471|GO:0048661|GO:0048662|GO:0051015|GO:0051017|GO:0071346|GO:0071672|GO:0071673|GO:0090026|GO:0097178|GO:1900087|GO:2000406	protein-coding	allograft inflammatory factor 1	chr6	31582994	31584798
AIM2	0	0	10.8438	3.4388	10.8438	up	9447	PYHIN4	GO:0002218|GO:0002230|GO:0003690|GO:0005515|GO:0005634|GO:0005730|GO:0005737|GO:0005739|GO:0005829|GO:0006915|GO:0006954|GO:0006955|GO:0032088|GO:0032461|GO:0032731|GO:0033209|GO:0035458|GO:0035690|GO:0035872|GO:0042802|GO:0045087|GO:0050702|GO:0050718|GO:0051092|GO:0070269|GO:0097169|GO:2001056	protein-coding	absent in melanoma 2	chr1	159032275	159046647
AIP	0	0	12.4253	3.6352	12.4253	up	9049	ARA9|FKBP16|FKBP37|SMTPHN|XAP-2|XAP2	GO:0003713|GO:0004871|GO:0005515|GO:0005634|GO:0005730|GO:0005737|GO:0005829|GO:0005886|GO:0006626|GO:0006805|GO:0007165|GO:0008134|GO:0010738|GO:0022417|GO:0036004|GO:0051082|GO:0051344	protein-coding	aryl hydrocarbon receptor interacting protein	chr11	67250505	67258579
AKAP3	0	0	13.7023	3.77634	13.7023	up	10566	AKAP 110|AKAP110|CT82|FSP95|PRKA3|SOB1	GO:0001669|GO:0005515|GO:0006928|GO:0007178|GO:0007338|GO:0007340|GO:0008104|GO:0031514|GO:0051018	protein-coding	A kinase (PRKA) anchor protein 3	chr12	4724676	4758213
AKR1C1	0	0	31.4381	4.97444	31.4381	up	1645	2-ALPHA-HSD|20-ALPHA-HSD|C9|DD1|DD1/DD2|DDH|DDH1|H-37|HAKRC|HBAB|MBAB	GO:0001523|GO:0004032|GO:0004033|GO:0005829|GO:0006805|GO:0007586|GO:0007603|GO:0008206|GO:0015721|GO:0016655|GO:0018636|GO:0030299|GO:0031406|GO:0032052|GO:0042448|GO:0042574|GO:0042632|GO:0044597|GO:0044598|GO:0046683|GO:0047006|GO:0047042|GO:0047086|GO:0047115|GO:0047718|GO:0051260|GO:0055114|GO:0071395	protein-coding	aldo-keto reductase family 1, member C1	chr10	5005454	5020158
AKR1C2	0	0	16.3343	4.02983	16.3343	up	1646	AKR1C-pseudo|BABP|DD|DD2|DDH2|HAKRD|HBAB|MCDR2|SRXY8	GO:0004032|GO:0004958|GO:0005737|GO:0006693|GO:0007186|GO:0007586|GO:0008202|GO:0008284|GO:0016655|GO:0018636|GO:0031406|GO:0032052|GO:0034694|GO:0042448|GO:0044597|GO:0044598|GO:0047086|GO:0047115|GO:0051897|GO:0055114|GO:0071395	protein-coding	aldo-keto reductase family 1, member C2	chr10	5029968	5060225
AKR7L	0	0	13.9284	3.79996	13.9284	up	246181	AFAR3|AFB1-AR3|AKR7A4	GO:0016491	pseudo	aldo-keto reductase family 7-like	chr1	19592476	19600568
ALDH1L1	0	0	19.1203	4.25703	19.1203	up	10840	10-FTHFDH|10-fTHF|FDH|FTHFD	GO:0003824|GO:0005739|GO:0006730|GO:0008168|GO:0009058|GO:0009258|GO:0016155|GO:0016620|GO:0016742	protein-coding	aldehyde dehydrogenase 1 family, member L1	chr3	125822404	125900029
ALDH1L2	0	0	23.1678	4.53405	23.1678	up	160428	mtFDH	GO:0005739|GO:0006730|GO:0008168|GO:0009058|GO:0009258|GO:0016155|GO:0016620|GO:0016742	protein-coding	aldehyde dehydrogenase 1 family, member L2	chr12	105413562	105478341
ALDH3A1	0	0	21.9806	4.45816	21.9806	up	218	ALDH3|ALDHIII	GO:0001666|GO:0004028|GO:0004029|GO:0004030|GO:0005783|GO:0005829|GO:0006081|GO:0007568|GO:0007584|GO:0008106|GO:0008284|GO:0042493|GO:0051384|GO:0051591|GO:0055114	protein-coding	aldehyde dehydrogenase 3 family, member A1	chr17	19641298	19651746
ALG10B	0	0	11.2879	3.4967	11.2879	up	144245	ALG10|KCR1	GO:0005886|GO:0006488|GO:0016021|GO:0016758|GO:0018279|GO:0043687|GO:0044267	protein-coding	ALG10B, alpha-1,2-glucosyltransferase	chr12	38710557	38723528
ALG12	2.52045e-27	6.58369e-27	11.5137	3.52528	11.5137	up	79087	CDG1G|ECM39|PP14673|hALG12	GO:0000009|GO:0005783|GO:0005789|GO:0006457|GO:0006487|GO:0006488|GO:0016021|GO:0018279|GO:0043687|GO:0044267|GO:0052917	protein-coding	ALG12, alpha-1,6-mannosyltransferase	chr22	50296854	50312106
ALG14	0	0	14.5282	3.86078	14.5282	up	199857		GO:0005789|GO:0006488|GO:0016021|GO:0018279|GO:0043687|GO:0044267	protein-coding	ALG14, UDP-N-acetylglucosaminyltransferase subunit	chr1	95448279	95538507
ALOX15	0	0	15.1485	3.92111	15.1485	up	246	12-LOX|15-LOX-1|15LOX-1	GO:0001503|GO:0002820|GO:0004052|GO:0005506|GO:0005515|GO:0005634|GO:0005730|GO:0005737|GO:0005811|GO:0005829|GO:0005886|GO:0006646|GO:0006691|GO:0006954|GO:0010811|GO:0016020|GO:0019369|GO:0019372|GO:0030282|GO:0030838|GO:0034976|GO:0035358|GO:0035963|GO:0042060|GO:0043277|GO:0044281|GO:0050473|GO:0051122|GO:0070374|GO:0097260|GO:1901074|GO:2001303	protein-coding	arachidonate 15-lipoxygenase	chr17	4534214	4545589
ALOX15B	0	0	11.155	3.47962	11.155	up	247	15-LOX-2	GO:0005506|GO:0005622|GO:0005634|GO:0005829|GO:0005856|GO:0005886|GO:0006629|GO:0006915|GO:0008285|GO:0010744|GO:0016020|GO:0016165|GO:0019369|GO:0019372|GO:0030336|GO:0030850|GO:0030856|GO:0044281|GO:0045786|GO:0045926|GO:0050473|GO:0051122|GO:0090197	protein-coding	arachidonate 15-lipoxygenase, type B	chr17	7942358	7952451
ALX1	0	0	16.4397	4.03912	16.4397	up	8092	CART1|FND3	GO:0000122|GO:0001502|GO:0001843|GO:0003700|GO:0003714|GO:0005515|GO:0005634|GO:0005667|GO:0006366|GO:0007275|GO:0007420|GO:0009952|GO:0014031|GO:0030326|GO:0043565|GO:0045893|GO:0045944|GO:0046982|GO:0048704|GO:0060021	protein-coding	ALX homeobox 1	chr12	85674036	85695561
AMBP	0	0	10.378	3.37545	10.378	up	259	A1M|EDC1|HCP|HI30|IATIL|ITI|ITIL|ITILC|UTI	GO:0004867|GO:0005515|GO:0005576|GO:0005615|GO:0005886|GO:0007155|GO:0007565|GO:0009986|GO:0018298|GO:0019048|GO:0019855|GO:0019862|GO:0020037|GO:0030163|GO:0036094|GO:0042167|GO:0042803|GO:0043231|GO:0046329|GO:0046904|GO:0050777	protein-coding	alpha-1-microglobulin/bikunin precursor	chr9	116822408	116840752
AMD1	0	0	12.3478	3.62618	12.3478	up	262	ADOMETDC|AMD|SAMDC	GO:0004014|GO:0005829|GO:0006557|GO:0006595|GO:0006597|GO:0008295|GO:0034641|GO:0044281	protein-coding	adenosylmethionine decarboxylase 1	chr6	111135824	111216913
AMDHD1	0	0	15.199	3.9259	15.199	up	144193		GO:0003674|GO:0005829|GO:0006548|GO:0019556|GO:0019557|GO:0034641|GO:0044281|GO:0046872|GO:0050480	protein-coding	amidohydrolase domain containing 1	chr12	96337071	96362370
AMICA1	0	0	18.2286	4.18813	18.2286	up	120425	AMICA|CREA7-1|CREA7-4|Gm638|JAML	GO:0005886|GO:0005923|GO:0007157|GO:0007596|GO:0016021|GO:0030593|GO:0050776|GO:0050839|GO:0050900|GO:0070633	protein-coding	adhesion molecule, interacts with CXADR antigen 1	chr11	118064442	118095809
ANAPC5	0	0	14.0162	3.80902	14.0162	up	51433	APC5	GO:0000086|GO:0000090|GO:0000278|GO:0004842|GO:0005634|GO:0005654|GO:0005680|GO:0005829|GO:0006511|GO:0007067|GO:0007094|GO:0019903|GO:0031145|GO:0051301|GO:0051436|GO:0051437|GO:0051439|GO:0070979	protein-coding	anaphase promoting complex subunit 5	chr12	121746048	121792012
ANG	0	0	13.3606	3.73991	13.3606	up	283	ALS9|HEL168|RNASE4|RNASE5	GO:0001525|GO:0001541|GO:0001556|GO:0001666|GO:0001890|GO:0001938|GO:0003677|GO:0003779|GO:0004519|GO:0004540|GO:0005102|GO:0005507|GO:0005515|GO:0005605|GO:0005615|GO:0005634|GO:0005730|GO:0006651|GO:0007154|GO:0007202|GO:0008201|GO:0008219|GO:0009303|GO:0009725|GO:0016477|GO:0016892|GO:0017148|GO:0019843|GO:0030041|GO:0030426|GO:0032148|GO:0032311|GO:0032431|GO:0042277|GO:0042327|GO:0042592|GO:…	protein-coding	angiogenin, ribonuclease, RNase A family, 5	chr14	21152336	21162345
ANGEL1	0	0	15.2484	3.93059	15.2484	up	23357	KIAA0759		protein-coding	angel homolog 1 (Drosophila)	chr14	77253586	77279283
ANGPTL7	0	0	18.249	4.18974	18.249	up	10218	AngX|CDT6|RP4-647M16.2|dJ647M16.1	GO:0005576|GO:0006979	protein-coding	angiopoietin-like 7	chr1	11249346	11256038
ANKRD20A5P	0	0	23.089	4.52914	23.089	up	440482	ANKRD20A5		pseudo	ankyrin repeat domain 20 family, member A5, pseudogene	chr18	14179096	14227049
ANKRD36B	0	0	23.5983	4.56061	23.5983	up	57730	KIAA1641		protein-coding	ankyrin repeat domain 36B	chr2	98109130	98206428
ANKRD42	0	0	10.2695	3.3603	10.2695	up	338699	SARP	GO:0005634|GO:0051059|GO:0051092|GO:1900017	protein-coding	ankyrin repeat domain 42	chr11	82905291	82967042
ANKRD46	0	0	14.9888	3.90581	14.9888	up	157567	ANK-S|GENX-115279	GO:0016021	protein-coding	ankyrin repeat domain 46	chr8	101521980	101572014
ANPEP	0	0	11.6799	3.54596	11.6799	up	290	APN|CD13|GP150|LAP1|P150|PEPN	GO:0001525|GO:0001618|GO:0002003|GO:0004177|GO:0004872|GO:0005765|GO:0005793|GO:0005829|GO:0005887|GO:0006508|GO:0008237|GO:0008270|GO:0009897|GO:0019048|GO:0030154|GO:0044267	protein-coding	alanyl (membrane) aminopeptidase	chr15	90328126	90358072
ANXA8L2	4.50751e-14	1.07772e-13	26.7437	4.74113	26.7437	up	244	ANXA8|bA145E20.2	GO:0005509|GO:0005544	protein-coding	annexin A8-like 2	chr10	47746920	47770647
AOC2	0	0	10.1265	3.34007	10.1265	up	314	DAO2|RAO	GO:0005507|GO:0005737|GO:0005886|GO:0006584|GO:0007601|GO:0008131|GO:0009055|GO:0009308|GO:0048038|GO:0052593|GO:0052594|GO:0052595|GO:0052596	protein-coding	amine oxidase, copper containing 2 (retina-specific)	chr17	40996609	41002724
AOC4P	0	0	13.1843	3.72075	13.1843	up	90586	AOC4		pseudo	amine oxidase, copper containing 4, pseudogene	chr17	41019162	41021364
AP3B2	0	0	10.8684	3.44207	10.8684	up	8120	NAPTB	GO:0005215|GO:0005634|GO:0005730|GO:0005737|GO:0005794|GO:0006886|GO:0006892|GO:0008089|GO:0030123|GO:0030137|GO:0030665|GO:0048490	protein-coding	adaptor-related protein complex 3, beta 2 subunit	chr15	83328033	83378635
AP5M1	0	0	35.6285	5.15496	35.6285	up	55745	C14orf108|MUDENG|Mu5|MuD	GO:0005764|GO:0005765|GO:0005770|GO:0005829|GO:0006886|GO:0016020|GO:0016192|GO:0016197|GO:0030119|GO:0030131|GO:0031902	protein-coding	adaptor-related protein complex 5, mu 1 subunit	chr14	57735606	57756797
APAF1	0	0	13.3181	3.73532	13.3181	up	317	APAF-1|CED4	GO:0000166|GO:0001843|GO:0005515|GO:0005524|GO:0005634|GO:0005730|GO:0005737|GO:0005794|GO:0005829|GO:0006309|GO:0006915|GO:0006919|GO:0006952|GO:0007399|GO:0008635|GO:0008656|GO:0030900|GO:0042802|GO:0042981|GO:0043293|GO:0043531|GO:0051402|GO:0097193	protein-coding	apoptotic peptidase activating factor 1	chr12	99039078	99129211
APBA1	0	0	11.2496	3.4918	11.2496	up	320	D9S411E|LIN10|MINT1|X11|X11A|X11ALPHA	GO:0001540|GO:0001701|GO:0005515|GO:0005546|GO:0005634|GO:0005886|GO:0006461|GO:0006886|GO:0007155|GO:0007268|GO:0007399|GO:0007626|GO:0008021|GO:0008088|GO:0010468|GO:0014047|GO:0014051|GO:0030165|GO:0032403|GO:0035264|GO:0043234	protein-coding	amyloid beta (A4) precursor protein-binding, family A, member 1	chr9	72042449	72287275
APLF	0	0	22.9824	4.52246	22.9824	up	200558	APFL|C2orf13|PALF|Xip1	GO:0000012|GO:0000166|GO:0003906|GO:0004520|GO:0005515|GO:0005634|GO:0005829|GO:0006302|GO:0006974|GO:0008408|GO:0046872	protein-coding	aprataxin and PNKP like factor	chr2	68694691	68882708
APOA5	0	0	11.531	3.52744	11.531	up	116519	APOAV|RAP3	GO:0005515|GO:0005543|GO:0005576|GO:0005615|GO:0006641|GO:0006869|GO:0008047|GO:0008201|GO:0008289|GO:0009725|GO:0010898|GO:0010902|GO:0019433|GO:0019899|GO:0031100|GO:0031210|GO:0034361|GO:0034362|GO:0034364|GO:0034370|GO:0035473|GO:0042157|GO:0042246|GO:0042627|GO:0042632|GO:0044255|GO:0044281|GO:0045723|GO:0048260|GO:0050750|GO:0050996|GO:0051006|GO:0055090|GO:0060229|GO:0060230|GO:0070325|GO:…	protein-coding	apolipoprotein A-V	chr11	116660086	116663136
APOC2	0	0	12.3378	3.62501	12.3378	up	344	APO-CII|APOC-II	GO:0001523|GO:0005576|GO:0005615|GO:0005769|GO:0007603|GO:0008289|GO:0010518|GO:0010898|GO:0010902|GO:0010916|GO:0016004|GO:0016042|GO:0032375|GO:0033344|GO:0033700|GO:0034361|GO:0034362|GO:0034363|GO:0034366|GO:0034370|GO:0034371|GO:0034372|GO:0034382|GO:0034384|GO:0042157|GO:0042493|GO:0042627|GO:0042632|GO:0042803|GO:0042953|GO:0043274|GO:0043691|GO:0044281|GO:0045723|GO:0045833|GO:0048261|GO:…	protein-coding	apolipoprotein C-II	chr19	45451542	45452652
APOD	0	0	16.2487	4.02225	16.2487	up	347		GO:0000302|GO:0001525|GO:0005319|GO:0005515|GO:0005576|GO:0005615|GO:0005783|GO:0006006|GO:0006629|GO:0006869|GO:0007420|GO:0007568|GO:0010642|GO:0014012|GO:0015485|GO:0022626|GO:0030425|GO:0042246|GO:0042308|GO:0042493|GO:0043025|GO:0048471|GO:0048662|GO:0048678|GO:0051895|GO:0060588|GO:0071638|GO:1900016|GO:2000098|GO:2000405	protein-coding	apolipoprotein D	chr3	195295573	195311076
APPBP2	0	0	28.0982	4.81241	28.0982	up	10513	APP-BP2|HS.84084|PAT1	GO:0003777|GO:0005515|GO:0005634|GO:0005737|GO:0005874|GO:0005875|GO:0006886|GO:0030659|GO:0046907	protein-coding	amyloid beta precursor protein (cytoplasmic tail) binding protein 2	chr17	58520520	58603580
AQP3	0	0	35.4563	5.14797	35.4563	up	360	AQP-3|GIL	GO:0002684|GO:0005215|GO:0005737|GO:0005886|GO:0005911|GO:0006810|GO:0006833|GO:0007588|GO:0015250|GO:0015254|GO:0015840|GO:0016021|GO:0016323|GO:0032526|GO:0033280|GO:0042476|GO:0045616|GO:0051592|GO:0055085|GO:0070295	protein-coding	aquaporin 3 (Gill blood group)	chr9	33441152	33447631
AQP4	0	0	10.6236	3.4092	10.6236	up	361	HMIWC2|MIWC	GO:0005372|GO:0005737|GO:0005886|GO:0005887|GO:0005911|GO:0006810|GO:0006833|GO:0007399|GO:0007565|GO:0007588|GO:0007605|GO:0009314|GO:0009897|GO:0015250|GO:0015288|GO:0015670|GO:0016323|GO:0030315|GO:0042538|GO:0043234|GO:0050891|GO:0051260|GO:0051384|GO:0055085|GO:0070295|GO:0071346|GO:0071392	protein-coding	aquaporin 4	chr18	24432008	24445716
ARAP2	0	0	15.2435	3.93012	15.2435	up	116984	CENTD1|PARX	GO:0005547|GO:0005829|GO:0007264|GO:0008060|GO:0008270|GO:0032312|GO:0051056	protein-coding	ArfGAP with RhoGAP domain, ankyrin repeat and PH domain 2	chr4	36067620	36245979
AREG	0	0	23.0589	4.52725	23.0589	up	374	AR|CRDGF|SDGF		protein-coding	amphiregulin	chr4	75310853	75490485
ARHGAP29	0	0	37.9959	5.24777	37.9959	up	9411	PARG1|RP11-255E17.1	GO:0005100|GO:0005829|GO:0007264|GO:0007266|GO:0032321|GO:0046872|GO:0051056	protein-coding	Rho GTPase activating protein 29	chr1	94615403	94740624
ARHGAP44	0	0	11.1993	3.48534	11.1993	up	9912	NPC-A-10|RICH2	GO:0005096|GO:0005515|GO:0005829|GO:0007264|GO:0051056	protein-coding	Rho GTPase activating protein 44	chr17	12692829	12894960
ARHGAP6	0	0	18.9658	4.24533	18.9658	up	395	RHOGAP6|RHOGAPX-1	GO:0005070|GO:0005100|GO:0005737|GO:0005829|GO:0005884|GO:0007202|GO:0007264|GO:0007266|GO:0010518|GO:0015629|GO:0016004|GO:0017124|GO:0030041|GO:0043087|GO:0043274|GO:0048041|GO:0051056|GO:0051497|GO:0051895	protein-coding	Rho GTPase activating protein 6	chrX	11155663	11683821
ARHGEF39	0	0	14.3435	3.84233	14.3435	up	84904	C9orf100|RP11-331F9.7	GO:0005089|GO:0005543|GO:0005886|GO:0030335|GO:0035023	protein-coding	Rho guanine nucleotide exchange factor (GEF) 39	chr9	35658872	35675863
ARHGEF9	0	0	20.2958	4.34311	20.2958	up	23229	COLLYBISTIN|EIEE8|HPEM-2|PEM-2|PEM2	GO:0005089|GO:0005543|GO:0005829|GO:0007264|GO:0007268|GO:0034220|GO:0035023|GO:0043065|GO:0048011|GO:0051056|GO:0055085|GO:0097190	protein-coding	Cdc42 guanine nucleotide exchange factor (GEF) 9	chrX	62854848	63005426
ARID3A	0	0	22.5785	4.49688	22.5785	up	1820	BRIGHT|DRIL1|DRIL3|E2FBP1	GO:0003677|GO:0003682|GO:0003700|GO:0005515|GO:0005634|GO:0005737|GO:0006351|GO:0006355|GO:0042803|GO:0045121|GO:0045944	protein-coding	AT rich interactive domain 3A (BRIGHT-like)	chr19	926037	972803
ARL14EP	0	0	17.3799	4.11935	17.3799	up	120534	ARF7EP|C11orf46|dJ299F11.1	GO:0005515|GO:0005737	protein-coding	ADP-ribosylation factor-like 14 effector protein	chr11	30344649	30359165
ARL2BP	0	0	11.6391	3.54091	11.6391	up	23568	BART|BART1	GO:0003713|GO:0005083|GO:0005515|GO:0005634|GO:0005758|GO:0005813|GO:0005819|GO:0007165|GO:0030496|GO:0042517|GO:0051457	protein-coding	ADP-ribosylation factor-like 2 binding protein	chr16	57279038	57287545
ARL4D	0	0	23.7152	4.56774	23.7152	up	379	ARF4L|ARL6	GO:0003924|GO:0005515|GO:0005525|GO:0005730|GO:0005737|GO:0005886|GO:0006184|GO:0007264|GO:0009306	protein-coding	ADP-ribosylation factor-like 4D	chr17	41476353	41478504
ARL6IP5	0	0	24.5115	4.61538	24.5115	up	10550	DERP11|GTRAP3-18|JWA|PRAF3|addicsin|hp22|jmx	GO:0005783|GO:0005789|GO:0008022|GO:0015813|GO:0016021|GO:0051051	protein-coding	ADP-ribosylation-like factor 6 interacting protein 5	chr3	69134090	69155239
ARMC2	0	0	16.312	4.02786	16.312	up	84071	bA787I22.1		protein-coding	armadillo repeat containing 2	chr6	109169619	109295352
ARMCX2	0	0	12.6866	3.66524	12.6866	up	9823	ALEX2	GO:0016021	protein-coding	armadillo repeat containing, X-linked 2	chrX	100910268	100914863
ARPP21	0	0	10.5808	3.40338	10.5808	up	10777	ARPP-21|R3HDM3|RCS|TARPP	GO:0003674|GO:0003676|GO:0005516|GO:0005575|GO:0005737|GO:0008150|GO:0034605	protein-coding	cAMP-regulated phosphoprotein, 21kDa	chr3	35680666	35835988
ARSH	0	0	11.3297	3.50204	11.3297	up	347527	sulfatase	GO:0004065|GO:0005788|GO:0006665|GO:0006687|GO:0016021|GO:0043687|GO:0044267|GO:0044281|GO:0046872	protein-coding	arylsulfatase family, member H	chrX	2924654	2951426
ASAH2	0	0	26.7798	4.74307	26.7798	up	56624	BCDase|HNAC1|LCDase|N-CDase|NCDase	GO:0005739|GO:0005886|GO:0006665|GO:0006672|GO:0006687|GO:0006915|GO:0007165|GO:0016021|GO:0017040|GO:0044281	protein-coding	N-acylsphingosine amidohydrolase (non-lysosomal ceramidase) 2	chr10	51947000	52008370
ASB11	0	0	14.5812	3.86603	14.5812	up	140456		GO:0016567|GO:0035556	protein-coding	ankyrin repeat and SOCS box containing 11	chrX	15299831	15333746
ASTE1	0	0	13.6459	3.7704	13.6459	up	28990		GO:0004518|GO:0006281	protein-coding	asteroid homolog 1 (Drosophila)	chr3	130732721	130745646
ATG12	0	0	38.4207	5.26381	38.4207	up	9140	APG12|APG12L|FBR93|HAPG12	GO:0000045|GO:0005515|GO:0032480|GO:0034045|GO:0043234|GO:0045087	protein-coding	autophagy related 12	chr5	115163894	115177548
ATG4C	0	0	20.2467	4.33961	20.2467	up	84938	APG4-C|APG4C|AUTL1|AUTL3	GO:0000045|GO:0004197|GO:0005576|GO:0005737|GO:0005829|GO:0006508|GO:0006612|GO:0006914|GO:0008233	protein-coding	autophagy related 4C, cysteine peptidase	chr1	63249777	63330941
ATP10B	0	0	26.6657	4.73692	26.6657	up	23120	ATPVB	GO:0000287|GO:0004012|GO:0005515|GO:0005524|GO:0005783|GO:0005789|GO:0016021|GO:0019829|GO:0030659|GO:0045332	protein-coding	ATPase, class V, type 10B	chr5	159990127	160279219
ATP11B	0	0	25.8463	4.69188	25.8463	up	23200	ATPIF|ATPIR	GO:0000287|GO:0004012|GO:0005515|GO:0005524|GO:0005637|GO:0005769|GO:0005783|GO:0005886|GO:0006811|GO:0015075|GO:0015917|GO:0016021|GO:0019829|GO:0034220|GO:0045332|GO:0055037|GO:0055038|GO:0055085	protein-coding	ATPase, class VI, type 11B	chr3	182511291	182639421
ATP1A1OS	0	0	13.7559	3.78197	13.7559	up	84852	C1orf203		ncRNA	ATP1A1 opposite strand	chr1	116935487	116961244
ATP2C1	0	0	16.6835	4.06035	16.6835	up	27032	ATP2C1A|BCPM|HHD|PMR1|SPCA1|hSPCA1	GO:0000139|GO:0004871|GO:0005388|GO:0005509|GO:0005524|GO:0005794|GO:0005802|GO:0006816|GO:0006828|GO:0006874|GO:0007165|GO:0008544|GO:0015410|GO:0016021|GO:0016339|GO:0030026|GO:0030145|GO:0031532|GO:0032468|GO:0032472|GO:0034220|GO:0043123|GO:0046872|GO:0055085	protein-coding	ATPase, Ca++ transporting, type 2C, member 1	chr3	130569369	130735555
ATP4A	0	0	12.3886	3.63094	12.3886	up	495	ATP6A	GO:0000287|GO:0005524|GO:0005886|GO:0005887|GO:0006754|GO:0006810|GO:0008900|GO:0010155|GO:0015991|GO:0034220|GO:0042493|GO:0045851|GO:0046982|GO:0055085	protein-coding	ATPase, H+/K+ exchanging, alpha polypeptide	chr19	36041095	36054560
ATP5L2	0	0	47.9277	5.58279	47.9277	up	267020	ATP5K2	GO:0000276|GO:0015078|GO:0015986	protein-coding	ATP synthase, H+ transporting, mitochondrial Fo complex, subunit G2	chr22	43035809	43036607
ATP6V1C1	0	0	25.8681	4.6931	25.8681	up	528	ATP6C|ATP6D|VATC|Vma5	GO:0005215|GO:0005515|GO:0005765|GO:0005829|GO:0005886|GO:0006879|GO:0008286|GO:0008553|GO:0015991|GO:0015992|GO:0016469|GO:0031410|GO:0033180|GO:0033572|GO:0045177|GO:0046961|GO:0051701|GO:0055085|GO:0090382	protein-coding	ATPase, H+ transporting, lysosomal 42kDa, V1 subunit C1	chr8	104033248	104085285
ATRNL1	0	0	14.7515	3.88279	14.7515	up	26033	ALP|bA338L11.1|bA454H24.1	GO:0004872|GO:0007186|GO:0007275|GO:0016021|GO:0030246	protein-coding	attractin-like 1	chr10	116853124	117708496
AURKAPS1	0	0	13.1689	3.71907	13.1689	up	6791	AurAps1|STK6P		pseudo	aurora kinase A pseudogene 1	chr1	220439521	220441057
AURKC	0	0	22.6361	4.50055	22.6361	up	6795	AIE2|AIK3|ARK3|AurC|SPGF5|STK13|aurora-C	GO:0000775|GO:0000793|GO:0000910|GO:0004672|GO:0004674|GO:0004712|GO:0005524|GO:0005634|GO:0005737|GO:0005819|GO:0006468|GO:0007126|GO:0008608|GO:0016570|GO:0030496|GO:0032133|GO:0032467|GO:0051233|GO:0051256	protein-coding	aurora kinase C	chr19	57742377	57746916
AXDND1	0	0	12.4313	3.63591	12.4313	up	126859	C1orf125|RP11-215I23.2		protein-coding	axonemal dynein light chain domain containing 1	chr1	179334855	179523870
B9D1	0	0	11.1774	3.48251	11.1774	up	27077	B9|EPPB9|MKS9|MKSR1	GO:0001701|GO:0005813|GO:0005932|GO:0007224|GO:0008158|GO:0016020|GO:0032880|GO:0035051|GO:0035085|GO:0035869|GO:0036038|GO:0042384|GO:0042733|GO:0043010|GO:0060271|GO:0060563	protein-coding	B9 protein domain 1	chr17	19240867	19281495
BAIAP2-AS1	0	0	10.7736	3.42943	10.7736	up	440465			ncRNA	BAIAP2 antisense RNA 1 (head to head)	chr17	79002933	79008519
BBS12	0	0	10.7971	3.43257	10.7971	up	166379	C4orf24	GO:0005515|GO:0005524|GO:0005929|GO:0044267|GO:0051131	protein-coding	Bardet-Biedl syndrome 12	chr4	123653857	123666098
BBS2	0	0	10.3303	3.3688	10.3303	up	583	BBS	GO:0005515|GO:0005737|GO:0005932|GO:0007288|GO:0007601|GO:0008104|GO:0010629|GO:0014824|GO:0021756|GO:0021766|GO:0021987|GO:0030534|GO:0031514|GO:0032402|GO:0033365|GO:0034464|GO:0038108|GO:0040015|GO:0040018|GO:0042311|GO:0043001|GO:0045444|GO:0045494|GO:0048854|GO:0060170|GO:0060271|GO:0060296	protein-coding	Bardet-Biedl syndrome 2	chr16	56518259	56554008
BCAS1	0	0	16.2681	4.02398	16.2681	up	8537	AIBC1|NABC1	GO:0005737	protein-coding	breast carcinoma amplified sequence 1	chr20	52560079	52687304
BCAT1	0	0	12.9372	3.69346	12.9372	up	586	BCATC|BCT1|ECA39|MECA39|PNAS121|PP18	GO:0000082|GO:0004084|GO:0005739|GO:0005829|GO:0008283|GO:0009082|GO:0009083|GO:0034641|GO:0042802|GO:0044281|GO:0052654|GO:0052655|GO:0052656	protein-coding	branched chain amino-acid transaminase 1, cytosolic	chr12	24962958	25102393
BCL10	0	0	16.9969	4.0872	16.9969	up	8915	CARMEN|CIPER|CLAP|c-E10|mE10	GO:0001772|GO:0001843|GO:0002020|GO:0002224|GO:0002237|GO:0002250|GO:0002906|GO:0003713|GO:0005515|GO:0005634|GO:0005737|GO:0005764|GO:0005829|GO:0005881|GO:0005886|GO:0006921|GO:0006968|GO:0007249|GO:0008022|GO:0008134|GO:0008219|GO:0009620|GO:0016064|GO:0019209|GO:0019899|GO:0019900|GO:0019901|GO:0031398|GO:0031625|GO:0032449|GO:0032765|GO:0038095|GO:0042101|GO:0042109|GO:0042221|GO:0042226|GO:…	protein-coding	B-cell CLL/lymphoma 10	chr1	85731460	85742587
BCL2L14	0	0	12.5997	3.65532	12.5997	up	79370	BCLG	GO:0005515|GO:0005737|GO:0005829|GO:0006915|GO:0012505|GO:0016020|GO:0019901|GO:0042981|GO:0043229|GO:2001238	protein-coding	BCL2-like 14 (apoptosis facilitator)	chr12	12022358	12363947
BCL6B	0	0	15.2888	3.9344	15.2888	up	255877	BAZF|ZBTB28|ZNF62	GO:0000122|GO:0003677|GO:0005634|GO:0046872	protein-coding	B-cell CLL/lymphoma 6, member B	chr17	6926369	6932961
BCMO1	0	0	45.3718	5.50372	45.3718	up	53630	BCDO|BCDO1|BCMO|BCO|BCO1	GO:0001523|GO:0003834|GO:0004497|GO:0005829|GO:0007603|GO:0035238|GO:0042572|GO:0042574|GO:0046872	protein-coding	beta-carotene 15,15'-monooxygenase 1	chr16	81272296	81324747
BCRP3	0	0	41.6364	5.37977	41.6364	up	644165	BCR3|BCRL3|BCRL6		pseudo	breakpoint cluster region pseudogene 3	chr22	25028882	25049327
BDH2	0	0	10.1369	3.34154	10.1369	up	56898	DHRS6|EFA6R|PRO20933|SDR15C1|UCPA-OR|UNQ6308	GO:0003858|GO:0005737|GO:0005739|GO:0006635|GO:0016628|GO:0019290|GO:0042168|GO:0051287|GO:0055072	protein-coding	3-hydroxybutyrate dehydrogenase, type 2	chr4	103998782	104021024
BET1	0	0	13.2787	3.73104	13.2787	up	10282	HBET1	GO:0000139|GO:0005515|GO:0005789|GO:0005801|GO:0006888|GO:0015031|GO:0016021|GO:0031985|GO:0048280	protein-coding	Bet1 golgi vesicular membrane trafficking protein	chr7	93592082	93633690
BHLHE22	0	0	11.6125	3.53761	11.6125	up	27319	BHLHB5|Beta3|CAGL85|TNRC20	GO:0000981|GO:0003682|GO:0005634|GO:0021540|GO:0021957|GO:0021960|GO:0042803|GO:0045892|GO:0060040	protein-coding	basic helix-loop-helix family, member e22	chr8	65492795	65496191
BIRC2	0	0	13.955	3.80271	13.955	up	329	API1|HIAP2|Hiap-2|MIHB|RNF48|c-IAP1|cIAP1	GO:0000209|GO:0001890|GO:0002224|GO:0002756|GO:0003713|GO:0004842|GO:0005515|GO:0005634|GO:0005829|GO:0006351|GO:0006355|GO:0006915|GO:0006921|GO:0007166|GO:0008270|GO:0009898|GO:0034121|GO:0034138|GO:0034142|GO:0035631|GO:0035666|GO:0038061|GO:0039535|GO:0042127|GO:0042981|GO:0043066|GO:0043123|GO:0043161|GO:0045087|GO:0045088|GO:0045595|GO:0047485|GO:0050727|GO:0051726|GO:0060544|GO:0070266|GO:…	protein-coding	baculoviral IAP repeat containing 2	chr11	102217913	102249401
BIRC8	0	0	10.3267	3.3683	10.3267	up	112401	ILP-2|ILP2|hILP2	GO:0002020|GO:0005634|GO:0005829|GO:0008270|GO:0043154|GO:0043234|GO:0043524|GO:0048471|GO:0097110	protein-coding	baculoviral IAP repeat containing 8	chr19	53792854	53794875
BLOC1S6	0	0	42.9188	5.42354	42.9188	up	26258	BLOS6|HPS9|PA|PALLID|PLDN	GO:0005515|GO:0005737|GO:0005768|GO:0005829|GO:0006892|GO:0007596|GO:0008089|GO:0012505|GO:0016081|GO:0019898|GO:0019905|GO:0030133|GO:0030318|GO:0031083|GO:0031175|GO:0031201|GO:0032402|GO:0032438|GO:0032816|GO:0033299|GO:0035646|GO:0042802|GO:0042803|GO:0048490|GO:0050942|GO:0051015	protein-coding	biogenesis of lysosomal organelles complex-1, subunit 6, pallidin	chr15	45879417	45901909
BMP15	0	0	12.8797	3.68703	12.8797	up	9210	GDF9B|ODG2|POF4	GO:0001541|GO:0005125|GO:0005615|GO:0007292|GO:0008083|GO:0060016	protein-coding	bone morphogenetic protein 15	chrX	50653735	50659641
BPIFA1	0	0	15.3933	3.94423	15.3933	up	51297	LUNX|NASG|PLUNC|SPLUNC1|SPURT|bA49G10.5	GO:0003674|GO:0005576|GO:0008289|GO:0045087	protein-coding	BPI fold containing family A, member 1	chr20	31823802	31831115
BPIFB1	0	0	84.5278	6.40135	84.5278	up	92747	C20orf114|LPLUNC1	GO:0005615|GO:0008289	protein-coding	BPI fold containing family B, member 1	chr20	31870941	31897684
BPIFB4	0	0	18.1807	4.18434	18.1807	up	149954	C20orf186|LPLUNC4|RY2G5|dJ726C3.5	GO:0005576|GO:0005737|GO:0008289	protein-coding	BPI fold containing family B, member 4	chr20	31669318	31699557
BRCC3	0	0	29.924	4.90323	29.924	up	79184	BRCC36|C6.1A|CXorf53	GO:0000151|GO:0000152|GO:0004221|GO:0004843|GO:0005515|GO:0005634|GO:0006302|GO:0006508|GO:0008237|GO:0010165|GO:0010212|GO:0030234|GO:0031572|GO:0031593|GO:0045739|GO:0046872|GO:0050790|GO:0070531|GO:0070536|GO:0070537|GO:0070552	protein-coding	BRCA1/BRCA2-containing complex, subunit 3	chrX	154299695	154351349
BTBD11	0	0	13.6328	3.76901	13.6328	up	121551	ABTB2B	GO:0016021|GO:0046982	protein-coding	BTB (POZ) domain containing 11	chr12	107712197	108053419
BTN3A1	0	0	10.2306	3.35482	10.2306	up	11119	BT3.1|BTF5|CD277	GO:0005515|GO:0005886|GO:0016021|GO:0050663|GO:0050798|GO:0050852|GO:0072643	protein-coding	butyrophilin, subfamily 3, member A1	chr6	26402465	26415444
C10orf129	0	0	26.7293	4.74035	26.7293	up	142827	ACSM6|bA310E22.3	GO:0005524|GO:0005525|GO:0005739|GO:0006631|GO:0046872|GO:0047760	protein-coding	chromosome 10 open reading frame 129	chr10	96953957	96988686
C10orf32	0	0	11.356	3.50538	11.356	up	119032	RP11-753C18.6		protein-coding	chromosome 10 open reading frame 32	chr10	104613967	104624718
C11orf65	0	0	16.8088	4.07114	16.8088	up	160140			protein-coding	chromosome 11 open reading frame 65	chr11	108179246	108338258
C12orf44	0	0	10.0899	3.33484	10.0899	up	60673	ATG101	GO:0000045|GO:0000407|GO:0005515|GO:0032403|GO:0042802	protein-coding	chromosome 12 open reading frame 44	chr12	52463758	52471279
C12orf65	0	0	25.6304	4.67979	25.6304	up	91574	COXPD7|SPG55	GO:0003747|GO:0005739|GO:0008219	protein-coding	chromosome 12 open reading frame 65	chr12	123717844	123742506
C14orf119	0	0	40.0375	5.32328	40.0375	up	55017		GO:0005739	protein-coding	chromosome 14 open reading frame 119	chr14	23564683	23569665
C14orf37	0	0	23.393	4.548	23.393	up	145407	c14_5376	GO:0016021	protein-coding	chromosome 14 open reading frame 37	chr14	58470808	58764855
C15orf62	0	0	14.8062	3.88813	14.8062	up	643338		GO:0005739	protein-coding	chromosome 15 open reading frame 62	chr15	41062159	41064648
C16orf11	0	0	13.6493	3.77076	13.6493	up	146325			protein-coding	chromosome 16 open reading frame 11	chr16	610422	615529
C16orf80	0	0	12.2543	3.61521	12.2543	up	29105	EVORF|GTL3|fSAP23	GO:0005929|GO:0007275	protein-coding	chromosome 16 open reading frame 80	chr16	58147497	58163296
C16orf91	0	0	18.4443	4.2051	18.4443	up	283951	CCSMST1|gs103	GO:0016021	protein-coding	chromosome 16 open reading frame 91	chr16	1469745	1479345
C17orf66	0	0	22.969	4.52161	22.969	up	256957			protein-coding	chromosome 17 open reading frame 66	chr17	34181960	34195895
C18orf25	0	0	15.5547	3.95928	15.5547	up	147339	ARKL1		protein-coding	chromosome 18 open reading frame 25	chr18	43753988	43846955
C19orf44	0	0	13.8083	3.78746	13.8083	up	84167			protein-coding	chromosome 19 open reading frame 44	chr19	16607205	16632163
C1D	0	0	10.6179	3.40843	10.6179	up	10438	LRP1|SUN-CoR|SUNCOR|hC1D	GO:0000176|GO:0000460|GO:0003677|GO:0003714|GO:0003723|GO:0005515|GO:0005634|GO:0005730|GO:0005739|GO:0006351|GO:0006915|GO:0016922|GO:0017053|GO:0045892	protein-coding	C1D nuclear receptor corepressor	chr2	68269332	68290159
C1orf112	0	0	10.7805	3.43036	10.7805	up	55732	RP1-97P20.1		protein-coding	chromosome 1 open reading frame 112	chr1	169631245	169822229
C1orf192	0	0	19.9233	4.31638	19.9233	up	257177			protein-coding	chromosome 1 open reading frame 192	chr1	161334521	161337673
C1orf200	0	0	32.2495	5.01121	32.2495	up	644997			ncRNA	chromosome 1 open reading frame 200	chr1	9712668	9714644
C1orf220	0	0	11.4289	3.51462	11.4289	up	400798			ncRNA	chromosome 1 open reading frame 220	chr1	178511931	178518024
C1orf228	0	0	11.0804	3.46994	11.0804	up	339541	NCRNA00082|p40		protein-coding	chromosome 1 open reading frame 228	chr1	45140394	45191263
C1QL1	0	0	24.8832	4.6371	24.8832	up	10882	C1QRF|C1QTNF14|CRF	GO:0003674|GO:0005575|GO:0005581|GO:0005737|GO:0007626	protein-coding	complement component 1, q subcomponent-like 1	chr17	43037061	43045644
C1QTNF7	0	0	10.0955	3.33564	10.0955	up	114905	CTRP7|ZACRP7	GO:0005581	protein-coding	C1q and tumor necrosis factor related protein 7	chr4	15341560	15447791
C22orf46	0	0	13.8269	3.78941	13.8269	up	79640		GO:0005576	protein-coding	chromosome 22 open reading frame 46	chr22	42086547	42094140
C2orf16	0	0	21.9248	4.45449	21.9248	up	84226			protein-coding	chromosome 2 open reading frame 16	chr2	27799389	27805589
C2orf78	0	0	18.9557	4.24456	18.9557	up	388960	COG5373|hCG1989538		protein-coding	chromosome 2 open reading frame 78	chr2	74011316	74044274
C3orf33	0	0	10.2931	3.3636	10.2931	up	285315	AC3-33	GO:0003676|GO:0016021|GO:0016788	protein-coding	chromosome 3 open reading frame 33	chr3	155480401	155524055
C5orf54	0	0	28.7573	4.84586	28.7573	up	63920	Buster3|ZBED8	GO:0003676|GO:0005739	protein-coding	chromosome 5 open reading frame 54	chr5	159820155	159827060
C5orf60	0	0	14.4038	3.84837	14.4038	up	285679		GO:0016021	protein-coding	chromosome 5 open reading frame 60	chr5	179068558	179072047
C6	0	0	11.2663	3.49394	11.2663	up	729		GO:0001701|GO:0001970|GO:0005515|GO:0005576|GO:0005579|GO:0006956|GO:0006958|GO:0019835|GO:0030449|GO:0045087|GO:0045766	protein-coding	complement component 6	chr5	41142248	41261540
C7orf26	0	0	14.473	3.85529	14.473	up	79034			protein-coding	chromosome 7 open reading frame 26	chr7	6629915	6648355
C9orf41	0	0	35.5321	5.15105	35.5321	up	138199			protein-coding	chromosome 9 open reading frame 41	chr9	77597873	77643310
C9orf57	0	0	12.4748	3.64095	12.4748	up	138240	RP11-346E17.3	GO:0016021	protein-coding	chromosome 9 open reading frame 57	chr9	74666297	74687734
C9orf64	0	0	19.8111	4.30824	19.8111	up	84267		GO:0003674|GO:0005575|GO:0008150	protein-coding	chromosome 9 open reading frame 64	chr9	86553227	86571901
C9orf72	0	0	17.7861	4.15268	17.7861	up	203228	ALSFTD|FTDALS	GO:0005634|GO:0005737|GO:0008219	protein-coding	chromosome 9 open reading frame 72	chr9	27546543	27573864
C9orf85	0	0	11.8552	3.56745	11.8552	up	138241			protein-coding	chromosome 9 open reading frame 85	chr9	74526423	74599390
CA8	0	0	17.0245	4.08954	17.0245	up	767	CA-VIII|CALS|CAMRQ3|CARP	GO:0004089|GO:0005737|GO:0006730|GO:0008270|GO:0048015	protein-coding	carbonic anhydrase VIII	chr8	61101423	61193954
CAAP1	0	0	10.0503	3.32917	10.0503	up	79886	C9orf82|CAAP|RP11-337A23.1	GO:0006915	protein-coding	caspase activity and apoptosis inhibitor 1	chr9	26840683	26892826
CAB39L	0	0	16.7021	4.06195	16.7021	up	81617	MO25-BETA|MO2L|bA103J18.3	GO:0005829|GO:0007050|GO:0008286	protein-coding	calcium binding protein 39-like	chr13	49882786	50018221
CACNA1B	0	0	34.9694	5.12802	34.9694	up	774	BIII|CACNL1A5|CACNN|Cav2.2	GO:0005245|GO:0005509|GO:0005515|GO:0005524|GO:0005886|GO:0005891|GO:0006810|GO:0007268|GO:0007269|GO:0007626|GO:0008016|GO:0008022|GO:0008217|GO:0030425|GO:0043025|GO:0048265|GO:0051899|GO:0051924	protein-coding	calcium channel, voltage-dependent, N type, alpha 1B subunit	chr9	140772241	141019076
CAGE1	0	0	21.2211	4.40743	21.2211	up	285782	CT3|CT95|CTAG3|bA69L16.7		protein-coding	cancer antigen 1	chr6	7326887	7389942
CALR3	0	0	13.8801	3.79495	13.8801	up	125972	CMH19|CRT2|CT93	GO:0005509|GO:0005788|GO:0006457|GO:0007283|GO:0030154|GO:0051082	protein-coding	calreticulin 3	chr19	16589868	16607003
CAMTA1	0	0	15.2182	3.92773	15.2182	up	23261	CANPMR	GO:0003677|GO:0005634|GO:0005737|GO:0006351|GO:0006355	protein-coding	calmodulin binding transcription activator 1	chr1	6845384	7829766
CAPN12	0	0	10.3763	3.37522	10.3763	up	147968		GO:0004198|GO:0005509|GO:0005622|GO:0006508	protein-coding	calpain 12	chr19	39220832	39235114
CAPN5	0	0	13.9663	3.80388	13.9663	up	726	HTRA3|nCL-3	GO:0004198|GO:0005622|GO:0006508|GO:0007165|GO:0009986	protein-coding	calpain 5	chr11	76777992	76837198
CARD6	0	0	17.8468	4.15759	17.8468	up	84674	CINCIN1	GO:0005622|GO:0006915|GO:0042981	protein-coding	caspase recruitment domain family, member 6	chr5	40841410	40855456
CASP14	0	0	10.1659	3.34567	10.1659	up	23581		GO:0004197|GO:0005634|GO:0005737|GO:0006508|GO:0006915|GO:0008544|GO:0030154|GO:0045095	protein-coding	caspase 14, apoptosis-related cysteine peptidase	chr19	15160291	15169103
CASP5	0	0	10.2122	3.35222	10.2122	up	838	ICE(rel)III|ICEREL-III|ICH-3	GO:0004197|GO:0006508|GO:0006915|GO:0008234|GO:0043066|GO:0071260|GO:0072558	protein-coding	caspase 5, apoptosis-related cysteine peptidase	chr11	104864967	104893895
CASP6	0	0	23.3711	4.54665	23.3711	up	839	MCH2	GO:0004197|GO:0005515|GO:0005634|GO:0005654|GO:0005730|GO:0005737|GO:0005829|GO:0006508|GO:0006915|GO:0006921|GO:0008234|GO:0042802	protein-coding	caspase 6, apoptosis-related cysteine peptidase	chr4	110609785	110624629
CATSPER2	0	0	12.0896	3.5957	12.0896	up	117155		GO:0001539|GO:0005244|GO:0005262|GO:0005515|GO:0005886|GO:0007275|GO:0007283|GO:0007338|GO:0030154|GO:0030317|GO:0031514|GO:0032504|GO:0035036|GO:0036128	protein-coding	cation channel, sperm associated 2	chr15	43922772	43941039
CBWD4P	0	0	33.219	5.05394	33.219	up	653510			pseudo	COBW domain containing 4 pseudogene	chr9	70181137	70195743
CCBE1	0	0	18.38	4.20006	18.38	up	147372		GO:0001946|GO:0002040|GO:0005509|GO:0005518|GO:0005581|GO:0031012|GO:0048845	protein-coding	collagen and calcium binding EGF domains 1	chr18	57098171	57364644
CCDC113	0	0	10.2332	3.35519	10.2332	up	29070		GO:0005634|GO:0005730|GO:0005737|GO:0043234	protein-coding	coiled-coil domain containing 113	chr16	58283840	58317734
CCDC121	0	0	83.9962	6.39225	83.9962	up	79635			protein-coding	coiled-coil domain containing 121	chr2	27848506	27851898
CCDC127	0	0	12.6959	3.66629	12.6959	up	133957			protein-coding	coiled-coil domain containing 127	chr5	204875	218297
CCDC144B	0	0	11.8225	3.56346	11.8225	up	284047			pseudo	coiled-coil domain containing 144B (pseudogene)	chr17	18441115	18528930
CCDC170	0	0	15.8258	3.98421	15.8258	up	80129	C6orf97|bA282P11.1		protein-coding	coiled-coil domain containing 170	chr6	151815175	151942328
CCDC181	0	0	35.4827	5.14904	35.4827	up	57821	C1orf114|RP1-206D15.2	GO:0005634|GO:0005730	protein-coding	coiled-coil domain containing 181	chr1	169364114	169429907
CCDC30	0	0	13.8641	3.79329	13.8641	up	728621	PFD6L|PFDN6L		protein-coding	coiled-coil domain containing 30	chr1	42929025	43120335
CCDC36	0	0	12.0915	3.59593	12.0915	up	339834	CT74		protein-coding	coiled-coil domain containing 36	chr3	49235861	49295537
CCDC64	0	0	19.2832	4.26927	19.2832	up	92558	BICDR-1|H_267D11.1	GO:0005737|GO:0005813|GO:0017137|GO:0031175|GO:0034452|GO:0055107	protein-coding	coiled-coil domain containing 64	chr12	120427648	120532299
CCNJ	0	0	10.0829	3.33384	10.0829	up	54619	bA690P14.1	GO:0005634	protein-coding	cyclin J	chr10	97803159	97820625
CCNJL	0	0	39.6697	5.30996	39.6697	up	79616		GO:0005634	protein-coding	cyclin J-like	chr5	159678671	159766599
CCNO	0	0	15.6771	3.97059	15.6771	up	10309	CCNU|UDG2	GO:0000079|GO:0004844|GO:0005654|GO:0006281|GO:0006284|GO:0006285|GO:0007049|GO:0019901|GO:0045008|GO:0051301	protein-coding	cyclin O	chr5	54526981	54529508
CCR6	0	0	26.3692	4.72078	26.3692	up	1235	BN-1|C-C CKR-6|CC-CKR-6|CCR-6|CD196|CKR-L3|CKRL3|CMKBR6|DCR2|DRY6|GPR29|GPRCY4|STRL22	GO:0002407|GO:0004872|GO:0004950|GO:0005886|GO:0005887|GO:0006928|GO:0006935|GO:0006955|GO:0006959|GO:0006968|GO:0007165|GO:0007204|GO:0016493|GO:0045087|GO:0070098	protein-coding	chemokine (C-C motif) receptor 6	chr6	167525295	167552629
CCRN4L	0	0	27.9022	4.80231	27.9022	up	25819	CCR4L|NOC	GO:0000290|GO:0000932|GO:0003700|GO:0005634|GO:0005654|GO:0006355|GO:0006366|GO:0033962|GO:0048511	protein-coding	CCR4 carbon catabolite repression 4-like (S. cerevisiae)	chr4	139936943	139967095
CD14	0	0	12.8623	3.68508	12.8623	up	929		GO:0001530|GO:0001847|GO:0002224|GO:0002755|GO:0002756|GO:0005515|GO:0005576|GO:0005615|GO:0005886|GO:0006909|GO:0006915|GO:0006954|GO:0007166|GO:0007249|GO:0009408|GO:0009986|GO:0010008|GO:0016019|GO:0031225|GO:0032760|GO:0034134|GO:0034138|GO:0034142|GO:0035666|GO:0038123|GO:0038124|GO:0045087|GO:0045121|GO:0045807|GO:0050715|GO:0070891|GO:0071222|GO:0071223	protein-coding	CD14 molecule	chr5	140011313	140013286
CD1E	0	0	11.3536	3.50508	11.3536	up	913	CD1A|R2	GO:0000139|GO:0005769|GO:0005770|GO:0005887|GO:0006955|GO:0030881|GO:0030883|GO:0030884|GO:0043202|GO:0048007|GO:0071723	protein-coding	CD1e molecule	chr1	158323254	158327343
CD48	0	0	10.7955	3.43235	10.7955	up	962	BCM1|BLAST|BLAST1|MEM-102|SLAMF2|hCD48|mCD48	GO:0003823|GO:0004872|GO:0005515|GO:0005886|GO:0005887|GO:0006952|GO:0007165|GO:0007596|GO:0009897|GO:0042110|GO:0043234|GO:0045121|GO:0045576|GO:0046658|GO:0050900	protein-coding	CD48 molecule	chr1	160648536	160681641
CD52	0	0	12.3671	3.62844	12.3671	up	1043	CDW52	GO:0005887|GO:0007204|GO:0016020|GO:0031225|GO:0045730	protein-coding	CD52 molecule	chr1	26644411	26647014
CD72	0	0	10.8384	3.43808	10.8384	up	971	CD72b|LYB2	GO:0004888|GO:0005102|GO:0005515|GO:0005886|GO:0005887|GO:0007155|GO:0007411|GO:0030246	protein-coding	CD72 molecule	chr9	35609976	35646854
CD83	0	0	33.4574	5.06425	33.4574	up	9308	BL11|HB15	GO:0005886|GO:0005887|GO:0006952|GO:0006959|GO:0007165|GO:0009897|GO:0014070|GO:0032713|GO:0032733|GO:0032743|GO:0043372	protein-coding	CD83 molecule	chr6	14117487	14137148
CD84	0	0	10.8945	3.44553	10.8945	up	8832	LY9B|SLAMF5|hCD84|mCD84	GO:0004872|GO:0005515|GO:0005886|GO:0005887|GO:0006952|GO:0007156|GO:0007596|GO:0050900	protein-coding	CD84 molecule	chr1	160510884	160549306
CDA	0	0	10.6901	3.41821	10.6901	up	978	CDD	GO:0001882|GO:0004126|GO:0005576|GO:0005829|GO:0006206|GO:0007166|GO:0008270|GO:0008655|GO:0009972|GO:0019858|GO:0030308|GO:0042803|GO:0043097|GO:0044281|GO:0045980|GO:0051289|GO:0055086	protein-coding	cytidine deaminase	chr1	20915444	20945400
CDC42BPG	0	0	26.7484	4.74138	26.7484	up	55561	DMPK2|HSMDPKIN|KAPPA-200|MRCKG|MRCKgamma	GO:0000287|GO:0004674|GO:0005083|GO:0005515|GO:0005524|GO:0005543|GO:0005737|GO:0005813|GO:0006468|GO:0031252|GO:0031532|GO:0035556	protein-coding	CDC42 binding protein kinase gamma (DMPK-like)	chr11	64591662	64612041
CDCA2	0	0	10.7019	3.4198	10.7019	up	157313	Repo-Man	GO:0005634|GO:0005730|GO:0005737|GO:0007067|GO:0051301	protein-coding	cell division cycle associated 2	chr8	25316513	25365425
CDH18	0	0	28.1092	4.81297	28.1092	up	1016	CDH14|CDH14L|CDH24	GO:0005509|GO:0005886|GO:0007156|GO:0016021|GO:0034329|GO:0034332|GO:0045216	protein-coding	cadherin 18, type 2	chr5	19473155	20575982
CDH4	0	0	16.4536	4.04033	16.4536	up	1002	CAD4|RCAD	GO:0005509|GO:0005886|GO:0005887|GO:0007155|GO:0007156|GO:0007157|GO:0007411|GO:0034329|GO:0034332|GO:0045216|GO:0045773	protein-coding	cadherin 4, type 1, R-cadherin (retinal)	chr20	59827482	60515673
CDH7	0	0	19.2771	4.26882	19.2771	up	1005	CDH7L1	GO:0005509|GO:0005886|GO:0007156|GO:0016021|GO:0016337|GO:0034329|GO:0034332|GO:0045216	protein-coding	cadherin 7, type 2	chr18	63417488	63548175
CDSN	0	0	24.3184	4.60398	24.3184	up	1041	D6S586E|HTSS|HTSS1|PSS|S	GO:0001533|GO:0005576|GO:0005911|GO:0007155|GO:0008544|GO:0016337|GO:0030057|GO:0030216|GO:0042803|GO:0043589	protein-coding	corneodesmosin	chr6	31082865	31088252
CEACAM1	0	0	26.7918	4.74372	26.7918	up	634	BGP|BGP1|BGPI	GO:0001525|GO:0003674|GO:0005515|GO:0005576|GO:0005886|GO:0005887|GO:0007156|GO:0007229|GO:0016020|GO:0016021|GO:0016477	protein-coding	carcinoembryonic antigen-related cell adhesion molecule 1 (biliary glycoprotein)	chr19	43011458	43032661
CEACAM6	0	0	14.2934	3.83728	14.2934	up	4680	CD66c|CEAL|NCA	GO:0005515|GO:0005886|GO:0005887|GO:0007165|GO:0007267|GO:0031225	protein-coding	carcinoembryonic antigen-related cell adhesion molecule 6 (non-specific cross reacting antigen)	chr19	42259398	42276113
CEACAM8	0	0	10.0646	3.33121	10.0646	up	1088	CD66b|CD67|CGM6|NCA-95	GO:0005615|GO:0005886|GO:0005887|GO:0006955|GO:0031225	protein-coding	carcinoembryonic antigen-related cell adhesion molecule 8	chr19	43084395	43099082
CEBPB	0	0	18.2494	4.18978	18.2494	up	1051	C/EBP-beta|CRP2|IL6DBP|LAP|LIP|NF-IL6|TCF5	GO:0000790|GO:0001077|GO:0001892|GO:0003677|GO:0003700|GO:0003705|GO:0005515|GO:0005634|GO:0005737|GO:0006355|GO:0006366|GO:0006953|GO:0006954|GO:0006955|GO:0008134|GO:0016363|GO:0030182|GO:0032496|GO:0033598|GO:0034976|GO:0035259|GO:0042803|GO:0043066|GO:0043565|GO:0045408|GO:0045669|GO:0045892|GO:0046982|GO:0050873|GO:0060644|GO:0071230	protein-coding	CCAAT/enhancer binding protein (C/EBP), beta	chr20	48807120	48809227
CEP19	0	0	19.3292	4.27271	19.3292	up	84984	C3orf34	GO:0000922|GO:0005814	protein-coding	centrosomal protein 19kDa	chr3	196433148	196439123
CEP44	0	0	16.0048	4.00043	16.0048	up	80817	KIAA1712|PS1TP3	GO:0000922|GO:0005737|GO:0005813|GO:0030496	protein-coding	centrosomal protein 44kDa	chr4	175204828	175254531
CFHR2	0	0	10.2681	3.3601	10.2681	up	3080	CFHL2|FHR2|HFL3	GO:0005576	protein-coding	complement factor H-related 2	chr1	196912934	196928356
CGB2	0	0	11.3612	3.50605	11.3612	up	114336		GO:0005179|GO:0005576	protein-coding	chorionic gonadotropin, beta polypeptide 2	chr19	49535130	49536495
CHD5	0	0	14.2043	3.82826	14.2043	up	26038	CHD-5	GO:0003677|GO:0005524|GO:0005634|GO:0006351|GO:0006355|GO:0008026|GO:0008270|GO:0016568	protein-coding	chromodomain helicase DNA binding protein 5	chr1	6161847	6240194
CHPT1	0	0	17.3849	4.11976	17.3849	up	56994	CPT|CPT1	GO:0000139|GO:0001558|GO:0004142|GO:0006629|GO:0006644|GO:0006656|GO:0006657|GO:0006663|GO:0016020|GO:0016021|GO:0019992|GO:0043231|GO:0044281|GO:0046474|GO:0046872	protein-coding	choline phosphotransferase 1	chr12	102091417	102123424
CHRM3	0	0	11.3652	3.50655	11.3652	up	1131	EGBRS|HM3	GO:0003056|GO:0004435|GO:0004872|GO:0005515|GO:0005886|GO:0005887|GO:0006112|GO:0006464|GO:0006939|GO:0007165|GO:0007186|GO:0007399|GO:0008144|GO:0008283|GO:0016323|GO:0016907|GO:0030054|GO:0030425|GO:0032279|GO:0042166|GO:0043679|GO:0044281|GO:0045211|GO:0045987|GO:0046541|GO:0050796	protein-coding	cholinergic receptor, muscarinic 3	chr1	239549865	240072717
CHRNA2	0	0	18.96	4.24489	18.96	up	1135		GO:0004889|GO:0005886|GO:0005892|GO:0006811|GO:0007165|GO:0007268|GO:0015464|GO:0016021|GO:0030054|GO:0045211	protein-coding	cholinergic receptor, nicotinic, alpha 2 (neuronal)	chr8	27317278	27336813
CHRNA3	0	0	10.7675	3.42861	10.7675	up	1136	LNCR2|NACHRA3|PAOD2	GO:0004889|GO:0005886|GO:0005892|GO:0006811|GO:0006940|GO:0007165|GO:0007171|GO:0007268|GO:0007271|GO:0007399|GO:0007626|GO:0014056|GO:0014069|GO:0015276|GO:0015464|GO:0016021|GO:0030054|GO:0030425|GO:0035095|GO:0042166|GO:0042391|GO:0043025|GO:0045211|GO:0048814|GO:0060079|GO:0060084	protein-coding	cholinergic receptor, nicotinic, alpha 3 (neuronal)	chr15	78885395	78913637
CHRNA4	0	0	14.2097	3.82881	14.2097	up	1137	BFNC|EBN|EBN1|NACHR|NACHRA4|NACRA4	GO:0001508|GO:0001666|GO:0004889|GO:0005886|GO:0005892|GO:0006281|GO:0006811|GO:0006816|GO:0006979|GO:0007165|GO:0007268|GO:0007271|GO:0007585|GO:0007626|GO:0009897|GO:0014059|GO:0015276|GO:0015464|GO:0016020|GO:0016021|GO:0019233|GO:0030054|GO:0030425|GO:0035094|GO:0035095|GO:0035640|GO:0042113|GO:0042166|GO:0042391|GO:0043025|GO:0045211|GO:0050877|GO:0050890|GO:0051899|GO:0060080	protein-coding	cholinergic receptor, nicotinic, alpha 4 (neuronal)	chr20	61974662	62009489
CHRNA5	0	0	12.8568	3.68446	12.8568	up	1138	LNCR2	GO:0004889|GO:0005886|GO:0005892|GO:0006810|GO:0007165|GO:0007268|GO:0015276|GO:0015464|GO:0030054|GO:0035095|GO:0045211	protein-coding	cholinergic receptor, nicotinic, alpha 5 (neuronal)	chr15	78857862	78887611
CHRNA6	0	0	13.9064	3.79767	13.9064	up	8973	CHNRA6	GO:0004889|GO:0005886|GO:0005892|GO:0006810|GO:0007165|GO:0007268|GO:0014059|GO:0015464|GO:0030054|GO:0045211|GO:0051899	protein-coding	cholinergic receptor, nicotinic, alpha 6 (neuronal)	chr8	42607780	42623929
CHST15	0	0	13.2478	3.72768	13.2478	up	51363	BRAG|GALNAC4S-6ST|RP11-47G11.1	GO:0000139|GO:0005975|GO:0016021|GO:0019319|GO:0030203|GO:0030204|GO:0030206|GO:0044281|GO:0050656|GO:0050659	protein-coding	carbohydrate (N-acetylgalactosamine 4-sulfate 6-O) sulfotransferase 15	chr10	125767182	125853123
CHUK	0	0	17.5466	4.13312	17.5466	up	1147	IKBKA|IKK-alpha|IKK1|IKKA|NFKBIKA|TCF16	GO:0002011|GO:0002224|GO:0002755|GO:0002756|GO:0003009|GO:0004672|GO:0005515|GO:0005524|GO:0005634|GO:0005730|GO:0005737|GO:0005829|GO:0006468|GO:0006954|GO:0006955|GO:0007173|GO:0007249|GO:0007252|GO:0007266|GO:0007595|GO:0008384|GO:0008385|GO:0008543|GO:0009615|GO:0009636|GO:0009653|GO:0009898|GO:0030316|GO:0032481|GO:0032496|GO:0033194|GO:0033598|GO:0034134|GO:0034138|GO:0034142|GO:0034146|GO:…	protein-coding	conserved helix-loop-helix ubiquitous kinase	chr10	101948124	101989344
CILP	0	0	13.6563	3.77149	13.6563	up	8483	CILP-1|HsT18872	GO:0004035|GO:0004551|GO:0005578|GO:0005615|GO:0031012|GO:0043569	protein-coding	cartilage intermediate layer protein, nucleotide pyrophosphohydrolase	chr15	65488337	65503840
CITED2	0	0	20.5664	4.36221	20.5664	up	10370	ASD8|MRG-1|MRG1|P35SRJ|VSD2	GO:0000122|GO:0000790|GO:0001102|GO:0001105|GO:0001106|GO:0001570|GO:0001666|GO:0001829|GO:0001843|GO:0001889|GO:0001892|GO:0001947|GO:0002089|GO:0002244|GO:0003151|GO:0003156|GO:0003197|GO:0003682|GO:0003700|GO:0003713|GO:0003714|GO:0005515|GO:0005634|GO:0005737|GO:0007179|GO:0007368|GO:0007417|GO:0007422|GO:0007507|GO:0007530|GO:0007569|GO:0008283|GO:0008584|GO:0009612|GO:0010628|GO:0010629|GO:…	protein-coding	Cbp/p300-interacting transactivator, with Glu/Asp-rich carboxy-terminal domain, 2	chr6	139693392	139695787
CLCA1	0	0	18.091	4.1772	18.091	up	1179	CACC|CACC1|CLCRG1|CaCC-1|GOB5|hCLCA1|hCaCC-1	GO:0005254|GO:0005615|GO:0005887|GO:0006810|GO:0006816|GO:0006821|GO:0030141	protein-coding	chloride channel accessory 1	chr1	86934395	86965974
CLCA2	0	0	24.1073	4.5914	24.1073	up	9635	CACC|CACC3|CLCRG2|CaCC-3	GO:0005254|GO:0005576|GO:0005887|GO:0006810|GO:0007155|GO:0009925|GO:0015276|GO:0030054	protein-coding	chloride channel accessory 2	chr1	86889769	86922240
CLCC1	0	0	18.8979	4.24015	18.8979	up	23155	MCLC	GO:0005634|GO:0005783|GO:0005794|GO:0016021|GO:0043231	protein-coding	chloride channel CLIC-like 1	chr1	109472130	109506121
CLDN1	0	0	21.4641	4.42385	21.4641	up	9076	CLD1|ILVASC|SEMP1	GO:0005198|GO:0005887|GO:0005923|GO:0007155|GO:0016021|GO:0016324|GO:0016328|GO:0016338|GO:0019048|GO:0042802|GO:0045216	protein-coding	claudin 1	chr3	190023490	190040235
CLDN10	0	0	12.0606	3.59223	12.0606	up	9071	CPETRL3|OSP-L	GO:0005198|GO:0005886|GO:0005923|GO:0007155|GO:0016021|GO:0016338|GO:0042802	protein-coding	claudin 10	chr13	96085853	96232010
CLDN11	0	0	25.439	4.66897	25.439	up	5010	OSP|OTM	GO:0005198|GO:0005886|GO:0005923|GO:0007283|GO:0008366|GO:0016021|GO:0016338|GO:0042802	protein-coding	claudin 11	chr3	170136653	170578169
CLDN19	0	0	12.5969	3.65499	12.5969	up	149461	HOMG5	GO:0005198|GO:0005634|GO:0005737|GO:0005923|GO:0007601|GO:0016021|GO:0016323|GO:0016338|GO:0019227|GO:0042802|GO:0043296|GO:0043297|GO:0050896	protein-coding	claudin 19	chr1	43198764	43205925
CLDN20	0	0	11.0493	3.46589	11.0493	up	49861		GO:0005198|GO:0005886|GO:0005923|GO:0016021|GO:0016338|GO:0034329|GO:0042802|GO:0045216|GO:0070830	protein-coding	claudin 20	chr6	155585147	155597682
CLDN7	0	0	18.9578	4.24472	18.9578	up	1366	CEPTRL2|CLDN-7|CPETRL2|Hs.84359|claudin-1	GO:0005198|GO:0005515|GO:0005923|GO:0016021|GO:0016328|GO:0016338|GO:0042802	protein-coding	claudin 7	chr17	7163222	7166512
CLK2	0	0	11.1484	3.47877	11.1484	up	1196	hCLK2	GO:0004674|GO:0004712|GO:0004713|GO:0005515|GO:0005524|GO:0005634|GO:0006468|GO:0010212|GO:0016607|GO:0032526|GO:0043484|GO:0045721|GO:0046777	protein-coding	CDC-like kinase 2	chr1	155232659	155247501
CLK2P	0	0	25.9297	4.69653	25.9297	up	1197			pseudo	CDC-like kinase 2, pseudogene	chr7	23624335	23626146
CLUH	0.0207452	0.0415459	15.4131	3.94609	15.4131	up	23277	CLU1|KIAA0664	GO:0005737|GO:0048312	protein-coding	clustered mitochondria (cluA/CLU1) homolog	chr17	2592680	2614927
CMAS	0	0	12.5595	3.65071	12.5595	up	55907	CSS	GO:0005634|GO:0006054|GO:0008781|GO:0009103	protein-coding	cytidine monophosphate N-acetylneuraminic acid synthetase	chr12	22199110	22218606
CMTM4	0	0	14.6924	3.877	14.6924	up	146223	CKLFSF4	GO:0005125|GO:0005615|GO:0006935|GO:0016021	protein-coding	CKLF-like MARVEL transmembrane domain containing 4	chr16	66648653	66730610
CNIH1	0	0	19.8237	4.30916	19.8237	up	10175	CNIH|CNIL|TGAM77	GO:0000139|GO:0005789|GO:0006955|GO:0007165|GO:0016021|GO:0016192|GO:0035556	protein-coding	cornichon family AMPA receptor auxiliary protein 1	chr14	54893647	54908148
CNNM2	0	0	117.44	6.87578	117.44	up	54805	ACDP2	GO:0010960|GO:0015693|GO:0016021|GO:0016323|GO:0030554	protein-coding	cyclin M2	chr10	104678075	104838344
CNOT7	0	0	32.2843	5.01276	32.2843	up	29883	CAF1|Caf1a|hCAF-1	GO:0000175|GO:0000288|GO:0000289|GO:0000290|GO:0000932|GO:0003700|GO:0003723|GO:0004532|GO:0004535|GO:0004871|GO:0005515|GO:0005634|GO:0005829|GO:0005975|GO:0006351|GO:0006417|GO:0007165|GO:0008284|GO:0008285|GO:0010467|GO:0016070|GO:0016071|GO:0030014|GO:0031047|GO:0033962|GO:0035195|GO:0043928|GO:0045944|GO:0046872|GO:0060213|GO:1900153	protein-coding	CCR4-NOT transcription complex, subunit 7	chr8	17086740	17104387
CNTN5	0	0	10.3137	3.36649	10.3137	up	53942	HNB-2s|NB-2	GO:0005737|GO:0005886|GO:0007155|GO:0007605|GO:0031225	protein-coding	contactin 5	chr11	98891706	100229616
COG4	0	0	13.8029	3.7869	13.8029	up	25839	CDG2J|COD1	GO:0000139|GO:0005515|GO:0006890|GO:0007030|GO:0015031|GO:0017119|GO:0048213	protein-coding	component of oligomeric golgi complex 4	chr16	70514472	70557457
COLEC12	0	0	11.1626	3.4806	11.1626	up	81035	CLP1|NSR2|SCARA4|SRCL	GO:0002221|GO:0005044|GO:0005534|GO:0005581|GO:0005886|GO:0006910|GO:0006952|GO:0008329|GO:0009756|GO:0016021|GO:0030169|GO:0030666|GO:0045087|GO:0046872|GO:0051260	protein-coding	collectin sub-family member 12	chr18	319355	500729
COMMD2	0	0	57.9755	5.85737	57.9755	up	51122		GO:0005515	protein-coding	COMM domain containing 2	chr3	149456257	149470286
COPS5	0	0	14.6333	3.87119	14.6333	up	10987	CSN5|JAB1|MOV-34|SGN5	GO:0000338|GO:0003713|GO:0003743|GO:0005515|GO:0005634|GO:0005730|GO:0005737|GO:0005852|GO:0006366|GO:0006412|GO:0006413|GO:0006508|GO:0008180|GO:0008237|GO:0010388|GO:0045944|GO:0046328|GO:0046872|GO:0048471|GO:0051726	protein-coding	COP9 signalosome subunit 5	chr8	67955315	67974571
COQ7	0	0	12.388	3.63088	12.388	up	10229	CAT5|CLK-1|CLK1	GO:0001306|GO:0001701|GO:0001841|GO:0005634|GO:0005743|GO:0006744|GO:0008340|GO:0022008|GO:0034599|GO:0042775|GO:0044281|GO:0046872|GO:0070584	protein-coding	coenzyme Q7 homolog, ubiquinone (yeast)	chr16	19078917	19091417
COX11	0	0	26.3899	4.72192	26.3899	up	1353	COX11P	GO:0004129|GO:0005507|GO:0005739|GO:0005743|GO:0007585|GO:0008535|GO:0009055|GO:0016021	protein-coding	cytochrome c oxidase assembly homolog 11 (yeast)	chr17	53029259	53046064
CPS1	0	0	29.417	4.87858	29.417	up	1373	CPSASE1|PHN	GO:0000050|GO:0004087|GO:0004175|GO:0005509|GO:0005515|GO:0005524|GO:0005543|GO:0005730|GO:0005743|GO:0005759|GO:0005980|GO:0006543|GO:0007494|GO:0009636|GO:0010043|GO:0014075|GO:0016595|GO:0019240|GO:0019433|GO:0032094|GO:0032403|GO:0032496|GO:0034641|GO:0042493|GO:0042594|GO:0042645|GO:0043200|GO:0043234|GO:0044281|GO:0044344|GO:0045909|GO:0046209|GO:0050667|GO:0055081|GO:0060416|GO:0070365|GO:…	protein-coding	carbamoyl-phosphate synthase 1, mitochondrial	chr2	211342406	211543831
CR1L	0	0	29.9763	4.90575	29.9763	up	1379		GO:0005576|GO:0005737|GO:0016020	protein-coding	complement component (3b/4b) receptor 1-like	chr1	207818458	207898053
CRABP1	0	0	11.1549	3.47961	11.1549	up	1381	CRABP|CRABP-I|CRABPI|RBP5	GO:0001972|GO:0005215|GO:0005501|GO:0005829|GO:0007165|GO:0007275|GO:0016918|GO:0019841	protein-coding	cellular retinoic acid binding protein 1	chr15	78632666	78640572
CRELD2	0	0	12.7351	3.67073	12.7351	up	79174		GO:0005509|GO:0005515|GO:0005615|GO:0005783|GO:0005794	protein-coding	cysteine-rich with EGF-like domains 2	chr22	50312283	50321186
CRIPAK	0	0	62.932	5.97572	62.932	up	285464		GO:0005515|GO:0005634|GO:0005737|GO:0005783|GO:0005886|GO:0006469|GO:0033147|GO:0043627|GO:0051493	protein-coding	cysteine-rich PAK1 inhibitor	chr4	1385340	1389782
CRNN	0	0	38.6346	5.27182	38.6346	up	49860	C1orf10|DRC1|PDRC1|SEP53	GO:0005509|GO:0005737|GO:0009408|GO:0016020|GO:0016337	protein-coding	cornulin	chr1	152381719	152386750
CRTAC1	0	0	12.5992	3.65526	12.5992	up	55118	ASPIC|ASPIC1|CEP-68	GO:0005509|GO:0005578	protein-coding	cartilage acidic protein 1	chr10	99624757	99790585
CRYGB	0	0	10.3598	3.37293	10.3598	up	1419	CRYG2|CTRCT39	GO:0005212|GO:0005575|GO:0005634|GO:0005737|GO:0007601|GO:0070309	protein-coding	crystallin, gamma B	chr2	208986331	209028297
CSF3R	0	0	95.4773	6.57709	95.4773	up	1441	CD114|GCSFR	GO:0004872|GO:0004896|GO:0005515|GO:0005576|GO:0005887|GO:0006952|GO:0007155|GO:0007165|GO:0030593|GO:0042475	protein-coding	colony stimulating factor 3 receptor (granulocyte)	chr1	36931644	36948915
CSGALNACT1	0	0	13.8754	3.79446	13.8754	up	55790	CSGalNAcT-1|ChGn|beta4GalNAcT	GO:0000139|GO:0001958|GO:0005622|GO:0005975|GO:0007399|GO:0008037|GO:0008283|GO:0008376|GO:0008955|GO:0009653|GO:0015014|GO:0015020|GO:0019276|GO:0030166|GO:0030173|GO:0030198|GO:0030203|GO:0030204|GO:0030206|GO:0030210|GO:0032580|GO:0044281|GO:0046398|GO:0046872|GO:0047237|GO:0047238|GO:0050650|GO:0050651|GO:0050653|GO:0051216	protein-coding	chondroitin sulfate N-acetylgalactosaminyltransferase 1	chr8	19261672	19615382
CSMD1	0	0	11.7599	3.55581	11.7599	up	64478	PPP1R24	GO:0016021	protein-coding	CUB and Sushi multiple domains 1	chr8	2792875	4852328
CSTF1	0	0	10.0079	3.32307	10.0079	up	1477	CstF-50|CstFp50	GO:0000398|GO:0003723|GO:0005515|GO:0005634|GO:0005654|GO:0006366|GO:0006369|GO:0006378|GO:0006379|GO:0006396|GO:0008380|GO:0010467|GO:0031124	protein-coding	cleavage stimulation factor, 3' pre-RNA, subunit 1, 50kDa	chr20	54967427	54979582
CT60	0	0	39.7266	5.31203	39.7266	up	348120			ncRNA	cancer/testis antigen 60 (non-protein coding)	chr15	21145767	21198633
CTAGE11P	0	0	20.9798	4.39093	20.9798	up	647288			pseudo	CTAGE family, member 11, pseudogene	chr13	75811889	75814517
CTAGE8	0	0	11.5802	3.53359	11.5802	up	100142659		GO:0016021	protein-coding	CTAGE family, member 8	chr7	143963767	143966392
CTDSPL	0	0	11.5737	3.53277	11.5737	up	10217	C3orf8|HYA22|PSR1|RBSP3|SCP3	GO:0003674|GO:0004721|GO:0005575|GO:0005634|GO:0008150|GO:0046872	protein-coding	CTD (carboxy-terminal domain, RNA polymerase II, polypeptide A) small phosphatase-like	chr3	37903669	38025960
CTGLF12P	0	0	18.9212	4.24193	18.9212	up	414224			pseudo	centaurin, gamma-like family, member 12 pseudogene	chr10	49218159	49239658
CTHRC1	0	0	22.0993	4.46593	22.0993	up	115908		GO:0005109|GO:0005581|GO:0005615|GO:0005737|GO:0016477|GO:0017147|GO:0032092|GO:0033690|GO:0043932|GO:0045669|GO:0060071|GO:0060122|GO:0090090|GO:0090103|GO:0090177	protein-coding	collagen triple helix repeat containing 1	chr8	104383743	104395232
CXADRP2	0	0	16.6284	4.05558	16.6284	up	646243			pseudo	coxsackie virus and adenovirus receptor pseudogene 2	chr15	22014420	22016878
CYB5R1	0	0	10.8487	3.43945	10.8487	up	51706	B5R.1|B5R1|B5R2|NQO3A2|humb5R2	GO:0004128|GO:0005739|GO:0016021|GO:0016126	protein-coding	cytochrome b5 reductase 1	chr1	202931001	202936404
CYP11B1	0	0	12.343	3.62562	12.343	up	1584	CPN1|CYP11B|FHI|P450C11	GO:0004507|GO:0005506|GO:0005739|GO:0005743|GO:0006700|GO:0006704|GO:0006705|GO:0006805|GO:0006955|GO:0008202|GO:0008217|GO:0016125|GO:0020037|GO:0032342|GO:0032870|GO:0034651|GO:0035865|GO:0042593|GO:0044281	protein-coding	cytochrome P450, family 11, subfamily B, polypeptide 1	chr8	143953773	143961236
CYP21A2	0	0	31.5843	4.98114	31.5843	up	1589	CA21H|CAH1|CPS1|CYP21|CYP21B|P450c21B	GO:0004509|GO:0005496|GO:0005506|GO:0005789|GO:0006704|GO:0006705|GO:0006805|GO:0008202|GO:0008395|GO:0016125|GO:0020037|GO:0044281	protein-coding	cytochrome P450, family 21, subfamily A, polypeptide 2	chr6	32006093	32009447
CYP27A1	0	0	15.6438	3.96751	15.6438	up	1593	CP27|CTX|CYP27	GO:0005506|GO:0005743|GO:0005759|GO:0006699|GO:0006805|GO:0008203|GO:0008206|GO:0008395|GO:0016125|GO:0020037|GO:0030343|GO:0031073|GO:0044281|GO:0047749	protein-coding	cytochrome P450, family 27, subfamily A, polypeptide 1	chr2	219646472	219680016
CYP27B1	0	0	11.5506	3.5299	11.5506	up	1594	CP2B|CYP1|CYP1alpha|CYP27B|P450c1|PDDR|VDD1|VDDR|VDDRI|VDR	GO:0004498|GO:0005506|GO:0005737|GO:0005739|GO:0005741|GO:0006766|GO:0006805|GO:0006816|GO:0008202|GO:0008285|GO:0010956|GO:0010980|GO:0020037|GO:0030282|GO:0030308|GO:0030500|GO:0032496|GO:0033280|GO:0034341|GO:0036378|GO:0042359|GO:0042369|GO:0043627|GO:0044281|GO:0045618|GO:0046697|GO:0055074|GO:0070314|GO:0070564	protein-coding	cytochrome P450, family 27, subfamily B, polypeptide 1	chr12	58156117	58160976
CYP2B6	0	0	14.6771	3.8755	14.6771	up	1555	CPB6|CYP2B|CYP2B7|CYP2B7P|CYPIIB6|EFVM|IIB1|P450	GO:0004497|GO:0005506|GO:0005783|GO:0005789|GO:0006805|GO:0008202|GO:0016712|GO:0017144|GO:0020037|GO:0042180|GO:0042738|GO:0043231|GO:0044281|GO:0055114	protein-coding	cytochrome P450, family 2, subfamily B, polypeptide 6	chr19	41497204	41524301
CYP2C18	0	0	10.3351	3.36948	10.3351	up	1562	CPCI|CYP2C|CYP2C17|P450-6B/29C|P450IIC17	GO:0004497|GO:0005506|GO:0005789|GO:0006805|GO:0019825|GO:0020037|GO:0044281|GO:0070330	protein-coding	cytochrome P450, family 2, subfamily C, polypeptide 18	chr10	96443251	96541754
CYP2C9	0	0	102.177	6.67492	102.177	up	1559	CPC9|CYP2C|CYP2C10|CYPIIC9|P450IIC9	GO:0004497|GO:0005506|GO:0005783|GO:0005789|GO:0006805|GO:0008144|GO:0008202|GO:0008395|GO:0016098|GO:0016491|GO:0017144|GO:0018675|GO:0018676|GO:0019369|GO:0019373|GO:0019627|GO:0020037|GO:0032787|GO:0034875|GO:0042737|GO:0042738|GO:0043231|GO:0043603|GO:0044281|GO:0052741|GO:0055114|GO:0070989|GO:0097267	protein-coding	cytochrome P450, family 2, subfamily C, polypeptide 9	chr10	96698415	96749148
CYP2E1	0	0	11.2519	3.49209	11.2519	up	1571	CPE1|CYP2E|P450-J|P450C2E	GO:0000139|GO:0004497|GO:0005506|GO:0005739|GO:0005789|GO:0006641|GO:0006805|GO:0008202|GO:0010193|GO:0010243|GO:0016098|GO:0016491|GO:0016709|GO:0016712|GO:0017144|GO:0019825|GO:0019899|GO:0020037|GO:0031227|GO:0042493|GO:0044281|GO:0045471|GO:0046483|GO:0055114	protein-coding	cytochrome P450, family 2, subfamily E, polypeptide 1	chr10	135340867	135374724
CYP2T2P	0	0	12.0081	3.58593	12.0081	up	171523			pseudo	cytochrome P450, family 2, subfamily T, polypeptide 2, pseudogene	chr19	41314349	41316674
CYP4F3	0	0	39.7528	5.31299	39.7528	up	4051	CPF3|CYP4F|LTB4H	GO:0004497|GO:0005506|GO:0005789|GO:0006690|GO:0006691|GO:0006805|GO:0016021|GO:0019369|GO:0020037|GO:0044281|GO:0050051|GO:0052871	protein-coding	cytochrome P450, family 4, subfamily F, polypeptide 3	chr19	15751707	15771570
CYP4F8	0	0	26.2531	4.71442	26.2531	up	11283	CPF8|CYPIVF8	GO:0005506|GO:0005789|GO:0006690|GO:0006693|GO:0006805|GO:0016021|GO:0018685|GO:0020037|GO:0044281|GO:0070330	protein-coding	cytochrome P450, family 4, subfamily F, polypeptide 8	chr19	15726029	15740447
CYP4X1	0	0	11.1233	3.47551	11.1233	up	260293	CYPIVX1	GO:0005506|GO:0005789|GO:0016021|GO:0020037|GO:0070330	protein-coding	cytochrome P450, family 4, subfamily X, polypeptide 1	chr1	47427036	47516423
CYP7B1	0	0	34.5521	5.1107	34.5521	up	9420	CBAS3|CP7B|SPG5A	GO:0005506|GO:0005789|GO:0006699|GO:0006805|GO:0008203|GO:0008206|GO:0008219|GO:0008396|GO:0016125|GO:0020037|GO:0033147|GO:0033783|GO:0044281|GO:0050679|GO:0060740	protein-coding	cytochrome P450, family 7, subfamily B, polypeptide 1	chr8	65508529	65711348
CYP8B1	0	0	64.3446	6.00775	64.3446	up	1582	CP8B|CYP12	GO:0005506|GO:0005789|GO:0006699|GO:0006805|GO:0008206|GO:0008397|GO:0016021|GO:0016125|GO:0019825|GO:0020037|GO:0033778|GO:0044281	protein-coding	cytochrome P450, family 8, subfamily B, polypeptide 1	chr3	42913684	42917633
DAGLA	0	0	19.615	4.29389	19.615	up	747	C11orf11|DAGL(ALPHA)|DAGLALPHA|NSDDR	GO:0004806|GO:0005886|GO:0007405|GO:0007596|GO:0008219|GO:0016021|GO:0019369|GO:0030168|GO:0042136|GO:0046340|GO:0046872|GO:0071926	protein-coding	diacylglycerol lipase, alpha	chr11	61447905	61514474
DAPL1	0	0	19.421	4.27955	19.421	up	92196		GO:0006915|GO:0030154	protein-coding	death associated protein-like 1	chr2	159651829	159719471
DAPP1	0	0	10.5049	3.39299	10.5049	up	27071	BAM32	GO:0004725|GO:0005543|GO:0005547|GO:0005829|GO:0005886|GO:0006470|GO:0007165|GO:0035335|GO:0043325	protein-coding	dual adaptor of phosphotyrosine and 3-phosphoinositides	chr4	100737981	100791346
DBP	0	0	29.8931	4.90174	29.8931	up	1628	DABP	GO:0000977|GO:0001077|GO:0001889|GO:0005634|GO:0006357|GO:0045944|GO:0048511	protein-coding	D site of albumin promoter (albumin D-box) binding protein	chr19	49133817	49140639
DCDC2	0	0	13.1557	3.71762	13.1557	up	51473	DCDC2A|RU2|RU2S	GO:0001764|GO:0006968|GO:0035556|GO:0048813	protein-coding	doublecortin domain containing 2	chr6	24171983	24383520
DCDC5	0	0	20.244	4.33943	20.244	up	100506627		GO:0035556	protein-coding	doublecortin domain containing 5	chr11	30851925	31128507
DCLK3	0	0	14.8016	3.88768	14.8016	up	85443	CLR|DCAMKL3|DCDC3C|DCK3	GO:0004674|GO:0005524|GO:0005634|GO:0005737	protein-coding	doublecortin-like kinase 3	chr3	36753913	36781352
DCLRE1C	0	0	14.179	3.82568	14.179	up	64421	A-SCID|DCLREC1C|RS-SCID|SCIDA|SNM1C|hSNM1C	GO:0000014|GO:0000723|GO:0005634|GO:0006302|GO:0006310|GO:0008409|GO:0010212|GO:0030183	protein-coding	DNA cross-link repair 1C	chr10	14940228	15063862
DCST2	0	0	10.8187	3.43546	10.8187	up	127579		GO:0016021	protein-coding	DC-STAMP domain containing 2	chr1	154991003	155006257
DCUN1D2	0	0	10.0303	3.32629	10.0303	up	55208	C13orf17		protein-coding	DCN1, defective in cullin neddylation 1, domain containing 2	chr13	114110134	114145023
DDX11L1	0	0	13.1635	3.71847	13.1635	up	100287102			pseudo	DEAD/H (Asp-Glu-Ala-Asp/His) box helicase 11 like 1	chr1	11874	14409
DDX19B	0	0	15.9437	3.99491	15.9437	up	11269	DBP5|DDX19|RNAh	GO:0003723|GO:0004386|GO:0005524|GO:0005635|GO:0005643|GO:0005737|GO:0006406|GO:0008026|GO:0015031|GO:0031965	protein-coding	DEAD (Asp-Glu-Ala-Asp) box polypeptide 19B	chr16	70323670	70407281
DEDD	0	0	19.4182	4.27934	19.4182	up	9191	CASP8IP1|DEDD1|DEFT|FLDED1	GO:0003677|GO:0005515|GO:0005730|GO:0005737|GO:0006351|GO:0007283|GO:0008625|GO:0042177|GO:0042981|GO:0045892|GO:0046697	protein-coding	death effector domain containing	chr1	161090769	161102478
DEF8	0	0	19.6755	4.29833	19.6755	up	54849		GO:0008270|GO:0035556	protein-coding	differentially expressed in FDCP 8 homolog (mouse)	chr16	90015139	90034468
DEFB1	0	0	19.6908	4.29945	19.6908	up	1672	BD1|DEFB-1|DEFB101|HBD1	GO:0002526|GO:0005576|GO:0005796|GO:0006935|GO:0006955|GO:0007186|GO:0009617|GO:0033574|GO:0042742|GO:0045087	protein-coding	defensin, beta 1	chr8	6728097	6735529
DENND4A	0	0	11.7665	3.55661	11.7665	up	10260	IRLB|MYCPBP	GO:0003677|GO:0005634|GO:0006351|GO:0006355|GO:0017112	protein-coding	DENN/MADD domain containing 4A	chr15	65952957	66084631
DEXI	0	0	18.4722	4.20729	18.4722	up	28955	MYLE		protein-coding	Dexi homolog (mouse)	chr16	11022748	11036257
DGKK	0	0	13.5891	3.76438	13.5891	up	139189		GO:0003951|GO:0004143|GO:0005524|GO:0005543|GO:0005737|GO:0005886|GO:0006979|GO:0007205|GO:0007596|GO:0030168|GO:0035556|GO:0046339|GO:0046872	protein-coding	diacylglycerol kinase, kappa	chrX	50111879	50213721
DHRS2	0	0	10.2394	3.35606	10.2394	up	10202	HEP27|SDR25C1	GO:0004090|GO:0005634|GO:0005635|GO:0005737|GO:0005739|GO:0005759|GO:0008207|GO:0008285|GO:0009636|GO:0034599|GO:0043011|GO:0043066|GO:0055114	protein-coding	dehydrogenase/reductase (SDR family) member 2	chr14	24099324	24114848
DHRS4	0	0	15.1005	3.91653	15.1005	up	10901	CR|NRDR|PHCR|PSCD|SCAD-SRL|SDR-SRL|SDR25C1|SDR25C2	GO:0000253|GO:0004090|GO:0005102|GO:0005634|GO:0005739|GO:0005777|GO:0005778|GO:0006066|GO:0008202|GO:0016655|GO:0018455|GO:0042180|GO:0051262|GO:0055114	protein-coding	dehydrogenase/reductase (SDR family) member 4	chr14	24422965	24438488
DHRS9	0	0	23.9117	4.57964	23.9117	up	10170	3ALPHA-HSD|RDH-TBE|RDH15|RDHL|RDHTBE|RETSDR8|SDR9C4	GO:0004022|GO:0004745|GO:0008209|GO:0016854|GO:0030176|GO:0030855|GO:0042448|GO:0042572|GO:0042904|GO:0047035	protein-coding	dehydrogenase/reductase (SDR family) member 9	chr2	169921299	169952677
DHX33	0	0	12.1669	3.60489	12.1669	up	56919	DDX33	GO:0000182|GO:0005524|GO:0005654|GO:0005730|GO:0008026|GO:0033613|GO:0045943	protein-coding	DEAH (Asp-Glu-Ala-His) box polypeptide 33	chr17	5344232	5372380
DHX34	0	0	10.6975	3.4192	10.6975	up	9704	DDX34|HRH1	GO:0003723|GO:0005524|GO:0008026	protein-coding	DEAH (Asp-Glu-Ala-His) box polypeptide 34	chr19	47852538	47885961
DIO1	0	0	15.2133	3.92726	15.2133	up	1733	5DI|TXDI1	GO:0004800|GO:0005789|GO:0005886|GO:0006590|GO:0008430|GO:0016021|GO:0034641|GO:0042446|GO:0044281	protein-coding	deiodinase, iodothyronine, type I	chr1	54359861	54376759
DLEC1	0	0	27.3857	4.77535	27.3857	up	9940	DLC1|F56	GO:0003674|GO:0005737|GO:0008285	protein-coding	deleted in lung and esophageal cancer 1	chr3	38080696	38164228
DLL3	0	0	16.4907	4.04358	16.4907	up	10683	SCDO1	GO:0001501|GO:0001756|GO:0005112|GO:0007219|GO:0007386|GO:0016021|GO:0048339|GO:0050768	protein-coding	delta-like 3 (Drosophila)	chr19	39989557	39999121
DLL4	0	0	11.3158	3.50027	11.3158	up	54567	hdelta2	GO:0000122|GO:0001525|GO:0001569|GO:0001974|GO:0003208|GO:0003209|GO:0003222|GO:0003344|GO:0005112|GO:0005509|GO:0005886|GO:0007165|GO:0007219|GO:0007220|GO:0008015|GO:0008285|GO:0010596|GO:0016021|GO:0035912|GO:0035924|GO:0044344|GO:0050767|GO:0061314|GO:0072554|GO:0090051	protein-coding	delta-like 4 (Drosophila)	chr15	41221531	41231258
DLX3	0	0	20.1626	4.33361	20.1626	up	1747	AI4|TDO	GO:0000976|GO:0001077|GO:0001568|GO:0001890|GO:0003682|GO:0003700|GO:0005634|GO:0042475|GO:0071895	protein-coding	distal-less homeobox 3	chr17	48067369	48072588
DNAJB14	0	0	10.7971	3.43258	10.7971	up	79982	EGNR9427|PRO34683	GO:0016021	protein-coding	DnaJ (Hsp40) homolog, subfamily B, member 14	chr4	100817407	100867883
DNAJC16	0	0	19.3685	4.27564	19.3685	up	23341		GO:0016021|GO:0045454	protein-coding	DnaJ (Hsp40) homolog, subfamily C, member 16	chr1	15853352	15918874
DNAJC22	0	0	10.1217	3.33937	10.1217	up	79962	wus	GO:0016021	protein-coding	DnaJ (Hsp40) homolog, subfamily C, member 22	chr12	49741041	49745685
DNAJC6	0	0	26.9934	4.75453	26.9934	up	9829	DJC6	GO:0004725|GO:0005829|GO:0006892|GO:0017124	protein-coding	DnaJ (Hsp40) homolog, subfamily C, member 6	chr1	65720148	65881552
DNAJC9	0	0	20.6774	4.36998	20.6774	up	23234	HDJC9|JDD1|SB73	GO:0035176	protein-coding	DnaJ (Hsp40) homolog, subfamily C, member 9	chr10	75002582	75008620
DNASE1	0	0	15.177	3.92381	15.177	up	1773	DNL1|DRNI	GO:0003779|GO:0004530|GO:0005515|GO:0005576|GO:0005635|GO:0006308|GO:0006915	protein-coding	deoxyribonuclease I	chr16	3702940	3715458
DNER	0	0	22.5515	4.49515	22.5515	up	92737	UNQ26|bet	GO:0001764|GO:0004888|GO:0005112|GO:0005509|GO:0005515|GO:0005769|GO:0005886|GO:0006897|GO:0007219|GO:0007220|GO:0007416|GO:0007417|GO:0010001|GO:0016021|GO:0030276|GO:0030425|GO:0043025|GO:0048741	protein-coding	delta/notch-like EGF repeat containing	chr2	230222345	230579286
DOCK3	0	0	22.5517	4.49516	22.5517	up	1795	MOCA|PBP	GO:0005085|GO:0005515|GO:0005737|GO:0007264|GO:0017124	protein-coding	dedicator of cytokinesis 3	chr3	50712672	51421629
DPCR1	0	0	16.8404	4.07385	16.8404	up	135656	PBLT	GO:0016021	protein-coding	diffuse panbronchiolitis critical region 1	chr6	30908777	30921998
DPH3P1	0	0	10.8926	3.44528	10.8926	up	100132911	C20orf143|DPH3B|ZCSL1|dJ885L7.5	GO:0046872	protein-coding	diphthamide biosynthesis 3 pseudogene 1	chr20	61476476	61477543
DPH7	0	0	15.4672	3.95114	15.4672	up	92715	C9orf112|RP11-48C7.3|RRT2|WDR85	GO:0017183	protein-coding	diphthamide biosynthesis 7	chr9	140449361	140473387
DPM3	0	0	14.6057	3.86846	14.6057	up	54344	CDG1O	GO:0004582|GO:0005515|GO:0005783|GO:0005789|GO:0005975|GO:0006488|GO:0006501|GO:0006506|GO:0018279|GO:0018406|GO:0030176|GO:0031501|GO:0031647|GO:0033185|GO:0035268|GO:0035269|GO:0043687|GO:0044267	protein-coding	dolichyl-phosphate mannosyltransferase polypeptide 3	chr1	155112367	155112996
DPPA3	0	0	11.1048	3.47311	11.1048	up	359787	STELLA	GO:0001939|GO:0001940|GO:0005634|GO:0005737|GO:0016568|GO:0035064|GO:0040016|GO:0044726|GO:1901536|GO:2000653	protein-coding	developmental pluripotency associated 3	chr12	7864089	7870152
DTNB	0	0	11.6459	3.54176	11.6459	up	1838		GO:0005509|GO:0005737|GO:0008270|GO:0045202	protein-coding	dystrobrevin, beta	chr2	25600067	25896516
DUSP1	0	0	34.873	5.12404	34.873	up	1843	CL100|HVH1|MKP-1|MKP1|PTPN10	GO:0000188|GO:0001706|GO:0004726|GO:0005515|GO:0005654|GO:0006470|GO:0006979|GO:0007049|GO:0008330|GO:0009416|GO:0017017|GO:0032355|GO:0032526|GO:0032870|GO:0033574|GO:0035556|GO:0042542|GO:0042981|GO:0043065|GO:0051384|GO:0051591|GO:0051592	protein-coding	dual specificity phosphatase 1	chr5	172195093	172198203
DUSP11	0	0	30.747	4.94237	30.747	up	8446	PIR1	GO:0003723|GO:0004725|GO:0005634|GO:0006396|GO:0008138|GO:0035335	protein-coding	dual specificity phosphatase 11 (RNA/RNP complex 1-interacting)	chr2	73989325	74007284
DVL2	0	0	12.7443	3.67178	12.7443	up	1856		GO:0001843|GO:0001934|GO:0003007|GO:0003151|GO:0004871|GO:0005109|GO:0005515|GO:0005634|GO:0005737|GO:0005829|GO:0005886|GO:0005938|GO:0006366|GO:0007379|GO:0007507|GO:0016055|GO:0019904|GO:0021535|GO:0022007|GO:0030136|GO:0034613|GO:0035329|GO:0035567|GO:0042802|GO:0043507|GO:0043621|GO:0044340|GO:0045177|GO:0045893|GO:0051091|GO:0060026|GO:0060070|GO:0060071|GO:0061098|GO:0090103|GO:0090179|GO:…	protein-coding	dishevelled segment polarity protein 2	chr17	7128661	7137863
DYNC1LI2	0.000346603	0.000723926	11.9331	3.5769	11.9331	up	1783	DNCLI2|LIC2	GO:0000226|GO:0003777|GO:0005524|GO:0005813|GO:0005829|GO:0005868|GO:0005874|GO:0006810|GO:0007018|GO:0019886|GO:0051642	protein-coding	dynein, cytoplasmic 1, light intermediate chain 2	chr16	66754799	66785525
DZIP1	0	0	30.3879	4.92543	30.3879	up	22873	DZIP|DZIPt1	GO:0005515|GO:0005634|GO:0005737|GO:0005814|GO:0007275|GO:0007281|GO:0007283|GO:0036064|GO:0042384|GO:0043234|GO:0046872	protein-coding	DAZ interacting zinc finger protein 1	chr13	96230456	96296960
EAF1	0	0	13.6127	3.76688	13.6127	up	85403		GO:0005515|GO:0006351|GO:0006355|GO:0015030|GO:0016607|GO:0032783	protein-coding	ELL associated factor 1	chr3	15469064	15484120
EBLN1	0	0	15.7897	3.98091	15.7897	up	340900	EBLN-1		protein-coding	endogenous Bornavirus-like nucleoprotein 1	chr10	22497743	22498912
EBP	6.1084e-31	1.62904e-30	15.5799	3.96161	15.5799	up	10682	CDPX2|CHO2|CPX|CPXD	GO:0000247|GO:0001501|GO:0004769|GO:0004888|GO:0005783|GO:0005789|GO:0005887|GO:0006695|GO:0006855|GO:0008203|GO:0015238|GO:0030097|GO:0044281|GO:0047750	protein-coding	emopamil binding protein (sterol isomerase)	chrX	48380164	48387104
EFNB2	0	0	18.5746	4.21526	18.5746	up	1948	EPLG5|HTKL|Htk-L|LERK5	GO:0001945|GO:0002042|GO:0005515|GO:0005886|GO:0005887|GO:0007155|GO:0007267|GO:0007399|GO:0009653|GO:0009887|GO:0010839|GO:0019048|GO:0030154|GO:0046875|GO:0048013|GO:0050920|GO:2000727	protein-coding	ephrin-B2	chr13	107142079	107187388
EI24	0.00241243	0.00495072	10.6992	3.41943	10.6992	up	9538	EPG4|PIG8|TP53I8	GO:0005789|GO:0006914|GO:0006915|GO:0016021|GO:0030308|GO:0031965|GO:0042493	protein-coding	etoposide induced 2.4	chr11	125439298	125454575
EIF3K	0	0	10.7257	3.42299	10.7257	up	27335	EIF3-p28|EIF3S12|HSPC029|M9|MSTP001|PLAC-24|PLAC24|PRO1474|PTD001	GO:0001731|GO:0003743|GO:0005515|GO:0005634|GO:0005730|GO:0005829|GO:0005852|GO:0006412|GO:0006413|GO:0006446|GO:0010467|GO:0016282|GO:0033290|GO:0043022|GO:0044267	protein-coding	eukaryotic translation initiation factor 3, subunit K	chr19	39109722	39127595
EIF4E3	0	0	11.8098	3.56191	11.8098	up	317649	eIF-4E3|eIF4E-3	GO:0003743|GO:0005829|GO:0005845|GO:0006417|GO:0019221	protein-coding	eukaryotic translation initiation factor 4E family member 3	chr3	71728440	71803924
EIF5AL1	0	0	10.3695	3.37427	10.3695	up	143244	EIF5AP1|bA342M3.3	GO:0003746|GO:0005643|GO:0005789|GO:0006452|GO:0007568|GO:0008612|GO:0015031|GO:0030425|GO:0043022|GO:0043025|GO:0043066|GO:0045901|GO:0045905|GO:0051028|GO:0051149	protein-coding	eukaryotic translation initiation factor 5A-like 1	chr10	81272357	81276192
ELAVL2	0	0	11.6689	3.54459	11.6689	up	1993	HEL-N1|HELN1|HUB	GO:0000166|GO:0003730|GO:0005515|GO:0006355	protein-coding	ELAV like neuron-specific RNA binding protein 2	chr9	23690103	23826063
ELP5	0	0	30.2894	4.92074	30.2894	up	23587	C17orf81|DERP6|MST071|MSTP071	GO:0005515|GO:0005634|GO:0005737|GO:0006351|GO:0006355|GO:0030335|GO:0033588	protein-coding	elongator acetyltransferase complex subunit 5	chr17	7155372	7163259
EML6	0	0	44.5443	5.47717	44.5443	up	400954		GO:0005737|GO:0005874	protein-coding	echinoderm microtubule associated protein like 6	chr2	54952149	55199156
ENDOD1	0	0	15.0961	3.9161	15.0961	up	23052		GO:0003676|GO:0004519|GO:0005576|GO:0046872	protein-coding	endonuclease domain containing 1	chr11	94822974	94865815
ENKUR	0	0	11.8177	3.56288	11.8177	up	219670	C10orf63	GO:0005516|GO:0005929|GO:0017124	protein-coding	enkurin, TRPC channel interacting protein	chr10	25270908	25351208
ENPP2	0	0	104.314	6.70479	104.314	up	5168	ATX|ATX-X|AUTOTAXIN|LysoPLD|NPP2|PD-IALPHA|PDNP2	GO:0003676|GO:0004528|GO:0004551|GO:0004622|GO:0005044|GO:0005509|GO:0005615|GO:0005886|GO:0005887|GO:0006796|GO:0006928|GO:0006935|GO:0006955|GO:0007186|GO:0008134|GO:0008270|GO:0016787|GO:0030247|GO:0030334|GO:0034638|GO:0047391	protein-coding	ectonucleotide pyrophosphatase/phosphodiesterase 2	chr8	120569317	120651106
ENPP7	0	0	15.4659	3.95102	15.4659	up	339221	ALK-SMase|E-NPP 7|NPP-7	GO:0004767|GO:0005794|GO:0005886|GO:0005902|GO:0006665|GO:0006684|GO:0006687|GO:0008156|GO:0008285|GO:0016020|GO:0016021|GO:0044281	protein-coding	ectonucleotide pyrophosphatase/phosphodiesterase 7	chr17	77704882	77716021
ENTPD7	0	0	32.0605	5.00272	32.0605	up	57089	LALP1|RP11-483F11.1	GO:0016021|GO:0016787|GO:0030659|GO:0046872	protein-coding	ectonucleoside triphosphate diphosphohydrolase 7	chr10	101419263	101471002
EPB42	0	0	10.8388	3.43813	10.8388	up	2038	PA|SPH5	GO:0000902|GO:0003810|GO:0005200|GO:0005515|GO:0005524|GO:0005856|GO:0005886|GO:0008360|GO:0018149|GO:0020027|GO:0030863|GO:0043249|GO:0048536|GO:0055072	protein-coding	erythrocyte membrane protein band 4.2	chr15	43489426	43513323
EPHA6	0	0	14.1707	3.82484	14.1707	up	285220	EHK-2|EHK2|EK12|EPA6|HEK12|PRO57066	GO:0003674|GO:0005003|GO:0005524|GO:0005575|GO:0005887|GO:0008150	protein-coding	EPH receptor A6	chr3	96533425	97467786
EPHB2	0	0	69.9636	6.12853	69.9636	up	2048	CAPB|DRT|EK5|EPHT3|ERK|Hek5|PCBC|Tyro5	GO:0001525|GO:0001655|GO:0004713|GO:0005005|GO:0005102|GO:0005515|GO:0005524|GO:0005887|GO:0006468|GO:0007399|GO:0007411|GO:0007413|GO:0007612|GO:0008046|GO:0016310|GO:0018108|GO:0021631|GO:0021952|GO:0022038|GO:0030424|GO:0030425|GO:0031290|GO:0042472|GO:0043025|GO:0048013|GO:0048170|GO:0048593|GO:0050771|GO:0050878|GO:0051965|GO:0060021|GO:0060996|GO:0060997|GO:0071679	protein-coding	EPH receptor B2	chr1	23037331	23241823
EPM2A	0	0	20.482	4.35629	20.482	up	7957	EPM2|MELF	GO:0004722|GO:0004725|GO:0005515|GO:0005634|GO:0005737|GO:0005783|GO:0005829|GO:0005844|GO:0005886|GO:0005977|GO:0006470|GO:0007399|GO:0007610|GO:0008138|GO:0035335|GO:2001070	protein-coding	epilepsy, progressive myoclonus type 2A, Lafora disease (laforin)	chr6	145946440	146057122
ERC2	0	0	15.5623	3.95999	15.5623	up	26059	CAST|CAST1|ELKSL|SPBC110|Spc110	GO:0005515|GO:0005737|GO:0005856|GO:0030054|GO:0030426|GO:0042734	protein-coding	ELKS/RAB6-interacting/CAST family member 2	chr3	55542336	56502391
ERG	0	0	33.8852	5.08258	33.8852	up	2078	erg-3|p55	GO:0003677|GO:0003700|GO:0004871|GO:0005515|GO:0005634|GO:0005737|GO:0006351|GO:0006468|GO:0007165|GO:0007275|GO:0008283|GO:0030529|GO:0043565	protein-coding	v-ets avian erythroblastosis virus E26 oncogene homolog	chr21	39739183	40033704
ERI3	3.65477e-32	9.8207e-32	10.1644	3.34546	10.1644	up	79033	PINT1|PRNPIP	GO:0003676|GO:0004527|GO:0046872	protein-coding	ERI1 exoribonuclease family member 3	chr1	44686742	44820939
ERLIN1	0	0	10.4092	3.37979	10.4092	up	10613	C10orf69|Erlin-1|KE04|KEO4|SPFH1	GO:0005515|GO:0005783|GO:0005789|GO:0016021|GO:0030433|GO:0043234	protein-coding	ER lipid raft associated 1	chr10	101909847	101945814
ERMAP	0	0	12.8231	3.68067	12.8231	up	114625	PRO2801|RD|SC	GO:0005886|GO:0016021|GO:0031410	protein-coding	erythroblast membrane-associated protein (Scianna blood group)	chr1	43282776	43310660
ERV3-1	0	0	26.5136	4.72866	26.5136	up	2086	ERV-R|ERV3|ERVR|HERV-R|HERVR|envR	GO:0003674|GO:0005575|GO:0008150|GO:0019031	protein-coding	endogenous retrovirus group 3, member 1	chr7	64450733	64467124
ERVV-2	0	0	37.1999	5.21723	37.1999	up	100271846	ENVV2|HERV-V2	GO:0016021	protein-coding	endogenous retrovirus group V, member 2	chr19	53547991	53554380
ESPN	0	0	13.6381	3.76957	13.6381	up	83715	DFNB36	GO:0005737|GO:0005903|GO:0007605|GO:0007626|GO:0017124|GO:0030046|GO:0031941|GO:0032420|GO:0032426|GO:0051015|GO:0051491|GO:0051494	protein-coding	espin	chr1	6484848	6521004
EVC	0	0	21.6949	4.43928	21.6949	up	2121	DWF-1|EVC1|EVCL	GO:0001501|GO:0003416|GO:0005737|GO:0005929|GO:0005932|GO:0007224|GO:0007517|GO:0016021|GO:0045880|GO:0060170	protein-coding	Ellis van Creveld syndrome	chr4	5712924	5830772
EVI2A	0	0	18.341	4.197	18.341	up	2123	EVDA|EVI-2A|EVI2	GO:0004888|GO:0016021	protein-coding	ecotropic viral integration site 2A	chr17	29643428	29648767
EVX2	0	0	13.4988	3.75476	13.4988	up	344191	EVX-2	GO:0003677|GO:0003700|GO:0005634|GO:0005730|GO:0008150|GO:0035108|GO:0043565	protein-coding	even-skipped homeobox 2	chr2	176944835	176948690
EXO1	0	0	17.3661	4.11821	17.3661	up	9156	HEX1|hExoI	GO:0002455|GO:0003677|GO:0004523|GO:0004527|GO:0005515|GO:0005634|GO:0006281|GO:0006298|GO:0006310|GO:0007126|GO:0008409|GO:0016446|GO:0035312|GO:0043566|GO:0045145|GO:0045190|GO:0046872|GO:0048256|GO:0051908	protein-coding	exonuclease 1	chr1	242011493	242053241
EYA1	0	0	69.0482	6.10953	69.0482	up	2138	BOP|BOR|BOS1	GO:0000132|GO:0001656|GO:0001658|GO:0003151|GO:0004725|GO:0005515|GO:0005634|GO:0005737|GO:0006302|GO:0006351|GO:0007389|GO:0007605|GO:0009653|GO:0010212|GO:0014706|GO:0016576|GO:0016925|GO:0034613|GO:0035088|GO:0035909|GO:0042473|GO:0042474|GO:0043066|GO:0045664|GO:0045739|GO:0045747|GO:0045944|GO:0046872|GO:0048665|GO:0048704|GO:0048752|GO:0050679|GO:0060037|GO:0060487|GO:0071600|GO:0072513|GO:…	protein-coding	eyes absent homolog 1 (Drosophila)	chr8	72109668	72459892
EYA4	0	0	19.3083	4.27115	19.3083	up	2070	CMD1J|DFNA10	GO:0004725|GO:0005634|GO:0005737|GO:0006281|GO:0006351|GO:0006355|GO:0007601|GO:0007605|GO:0009653|GO:0016568|GO:0042474|GO:0046872	protein-coding	eyes absent homolog 4 (Drosophila)	chr6	133561736	133853258
F10	0	0	10.7912	3.43178	10.7912	up	2159	FX|FXA	GO:0004252|GO:0005509|GO:0005515|GO:0005543|GO:0005576|GO:0005788|GO:0005796|GO:0005886|GO:0006508|GO:0007596|GO:0007597|GO:0007598|GO:0017187|GO:0030335|GO:0031233|GO:0043687|GO:0044267|GO:0051897	protein-coding	coagulation factor X	chr13	113777113	113803843
F9	0	0	11.4674	3.51947	11.4674	up	2158	FIX|HEMB|P19|PTC|THPH8	GO:0004252|GO:0005509|GO:0005576|GO:0005788|GO:0005796|GO:0005886|GO:0006508|GO:0007596|GO:0007597|GO:0007598|GO:0017187|GO:0043687|GO:0044267	protein-coding	coagulation factor IX	chrX	138612895	138645617
FABP3	0	0	11.2359	3.49005	11.2359	up	2170	FABP11|H-FABP|M-FABP|MDGI|O-FABP	GO:0005324|GO:0005515|GO:0005829|GO:0006631|GO:0008092|GO:0008285|GO:0008289|GO:0016528|GO:0032868|GO:0042493|GO:0050543|GO:0070542	protein-coding	fatty acid binding protein 3, muscle and heart (mammary-derived growth inhibitor)	chr1	31838100	31845923
FAM106CP	0	0	33.1738	5.05197	33.1738	up	100129396	FAM106C		pseudo	family with sequence similarity 106, member C pseudogene	chr17	16692057	16693815
FAM154A	0	0	12.1743	3.60577	12.1743	up	158297	C9orf138	GO:0005515	protein-coding	family with sequence similarity 154, member A	chr9	18927891	19033256
FAM155A	0	0	19.0921	4.25491	19.0921	up	728215		GO:0016021	protein-coding	family with sequence similarity 155, member A	chr13	107820879	108519460
FAM161A	0	0	10.1504	3.34346	10.1504	up	84140	RP28	GO:0005515|GO:0005737|GO:0005813|GO:0007601|GO:0032391|GO:0036064|GO:0042384|GO:0050896	protein-coding	family with sequence similarity 161, member A	chr2	62051983	62081278
FAM179A	0	0	34.7965	5.12087	34.7965	up	165186			protein-coding	family with sequence similarity 179, member A	chr2	29204164	29275096
FAM185A	0	0	30.7254	4.94136	30.7254	up	222234		GO:0005737	protein-coding	family with sequence similarity 185, member A	chr7	102389399	102449672
FAM186B	0	0	16.4613	4.041	16.4613	up	84070	C12orf25	GO:0043234	protein-coding	family with sequence similarity 186, member B	chr12	49976658	49999433
FAM188B	0	0	10.9636	3.45465	10.9636	up	84182	C7orf67		protein-coding	family with sequence similarity 188, member B	chr7	30811033	30965131
FAM207A	0	0	15.3397	3.9392	15.3397	up	85395	C21orf70		protein-coding	family with sequence similarity 207, member A	chr21	46359955	46396888
FAM220A	0	0	26.6856	4.73799	26.6856	up	84792	C7orf70|SIPAR	GO:0005634	protein-coding	family with sequence similarity 220, member A	chr7	6369040	6388590
FAM221B	0	0	19.997	4.32171	19.997	up	392307	C9orf128		protein-coding	family with sequence similarity 221, member B	chr9	35817014	35828744
FAM222A	0	0	14.3429	3.84227	14.3429	up	84915	C12orf34		protein-coding	family with sequence similarity 222, member A	chr12	110152187	110208312
FAM25B	0	0	10.0069	3.32292	10.0069	up	100132929	FAM25A|FAM25C|FAM25G		pseudo	protein FAM25	chr10	47177222	47181688
FAM45B	0	0	21.6787	4.43821	21.6787	up	55855	HT011		pseudo	family with sequence similarity 45, member A pseudogene	chrX	129628915	129631421
FAM46C	0	0	20.0043	4.32224	20.0043	up	54855			protein-coding	family with sequence similarity 46, member C	chr1	118148604	118171011
FAM47E-STBD1	0	0	22.6106	4.49893	22.6106	up	100631383			protein-coding	FAM47E-STBD1 readthrough	chr4	77172853	77232283
FAM63A	0	0	14.4951	3.85749	14.4951	up	55793	RP11-316M1.5	GO:0005575|GO:0008150	protein-coding	family with sequence similarity 63, member A	chr1	150969301	150980854
FAM63B	0	0	11.7891	3.55938	11.7891	up	54629		GO:0003674|GO:0005575|GO:0008150	protein-coding	family with sequence similarity 63, member B	chr15	59063393	59149734
FAM71A	0	0	13.6223	3.7679	13.6223	up	149647	RP11-338C15.4		protein-coding	family with sequence similarity 71, member A	chr1	212797789	212800120
FAM71D	0	0	12.2891	3.6193	12.2891	up	161142	C14orf54	GO:0005634|GO:0005730|GO:0005737	protein-coding	family with sequence similarity 71, member D	chr14	67656110	67695267
FAM71F2	0	0	19.7784	4.30586	19.7784	up	346653	FAM137B		protein-coding	family with sequence similarity 71, member F2	chr7	128312346	128324300
FAM74A4	0	0	10.2029	3.3509	10.2029	up	401508			ncRNA	family with sequence similarity 74, member A4	chr9	65487273	65494386
FAM76A	0	0	12.017	3.587	12.017	up	199870			protein-coding	family with sequence similarity 76, member A	chr1	28052490	28089423
FAM83A	0	0	11.7963	3.56026	11.7963	up	84985	BJ-TSA-9		protein-coding	family with sequence similarity 83, member A	chr8	124191287	124222318
FAM83G	0	0	12.8475	3.68341	12.8475	up	644815			protein-coding	family with sequence similarity 83, member G	chr17	18874381	18908060
FAM86A	0	0	20.5735	4.36272	20.5735	up	196483		GO:0005737	protein-coding	family with sequence similarity 86, member A	chr16	5134301	5147789
FAM90A25P	0	0	11.8982	3.57268	11.8982	up	389633			pseudo	family with sequence similarity 90, member A7 pseudogene	chr8	12272030	12275541
FAM92A1	0	0	16.1887	4.01692	16.1887	up	137392			protein-coding	family with sequence similarity 92, member A1	chr8	94712773	94740671
FARS2	0	0	66.909	6.06413	66.909	up	10667	COXPD14|FARS1|HSPC320|PheRS|dJ520B18.2	GO:0000049|GO:0000287|GO:0004826|GO:0005524|GO:0005759|GO:0006418|GO:0006432|GO:0008033|GO:0010467	protein-coding	phenylalanyl-tRNA synthetase 2, mitochondrial	chr6	5261277	5771816
FASTKD3	0	0	13.0234	3.70304	13.0234	up	79072		GO:0004672|GO:0005739|GO:0045333	protein-coding	FAST kinase domains 3	chr5	7859272	7869150
FBXL17	0	0	16.8456	4.0743	16.8456	up	64839	FBXO13|Fbl17|Fbx13		protein-coding	F-box and leucine-rich repeat protein 17	chr5	107194734	107717799
FBXL4	0	0	21.348	4.41603	21.348	up	26235	FBL4|FBL5|MTDPS13	GO:0000151|GO:0005634|GO:0005730|GO:0005737|GO:0006511	protein-coding	F-box and leucine-rich repeat protein 4	chr6	99321601	99395849
FBXO3	0	0	12.8151	3.67977	12.8151	up	26273	FBA|FBX3	GO:0004842|GO:0005515|GO:0005634|GO:0006508|GO:0016567	protein-coding	F-box protein 3	chr11	33762490	33796071
FBXO32	0	0	15.5846	3.96205	15.5846	up	114907	Fbx32|MAFbx	GO:0005515|GO:0005634|GO:0014894|GO:0016567|GO:0030018	protein-coding	F-box protein 32	chr8	124510127	124553493
FBXO42	0	0	13.2735	3.73048	13.2735	up	54455	Fbx42|JFK		protein-coding	F-box protein 42	chr1	16576559	16678948
FBXO44	0	0	11.8385	3.56542	11.8385	up	93611	FBG3|FBX30|FBX6A|Fbx44|Fbxo6a	GO:0005515|GO:0019005|GO:0030163	protein-coding	F-box protein 44	chr1	11714432	11723384
FBXO8	0	0	14.9306	3.9002	14.9306	up	26269	FBS|FBX8	GO:0000151|GO:0005086|GO:0005634|GO:0005802|GO:0006511|GO:0016192|GO:0030036|GO:0030054|GO:0032012	protein-coding	F-box protein 8	chr4	175157810	175205402
FCGR1A	0	0	11.0735	3.46904	11.0735	up	2209	CD64|CD64A|FCRI|IGFR1	GO:0002474|GO:0002479|GO:0005057|GO:0005515|GO:0005886|GO:0006911|GO:0006955|GO:0007165|GO:0016021|GO:0019221|GO:0019864|GO:0030669|GO:0031901|GO:0038096|GO:0042590|GO:0045087|GO:0060333	protein-coding	Fc fragment of IgG, high affinity Ia, receptor (CD64)	chr1	149754250	149764074
FCGR1C	0	0	11.2916	3.49718	11.2916	up	100132417	CD64c|FCRIC|IGFR1|IGFRC	GO:0005886|GO:0016021|GO:0019864	pseudo	Fc fragment of IgG, high affinity Ic, receptor (CD64), pseudogene	chr1	149369294	149378297
FCGR3A	0	0	14.0512	3.81262	14.0512	up	2214	CD16|CD16A|FCG3|FCGR3|FCGRIII|FCR-10|FCRIII|FCRIIIA|IGFR3	GO:0005576|GO:0005886|GO:0006955|GO:0009897|GO:0016021|GO:0019864|GO:0038096|GO:0045087|GO:0050776	protein-coding	Fc fragment of IgG, low affinity IIIa, receptor (CD16a)	chr1	161511551	161520413
FCGR3B	0	0	11.8085	3.56175	11.8085	up	2215	CD16|CD16b|FCG3|FCGR3|FCR-10|FCRIII|FCRIIIb	GO:0005576|GO:0005886|GO:0006955|GO:0019864|GO:0031225	protein-coding	Fc fragment of IgG, low affinity IIIb, receptor (CD16b)	chr1	161592988	161601753
FCGRT	0	0	12.8326	3.68174	12.8326	up	2217	FCRN|alpha-chain	GO:0002416|GO:0003823|GO:0005886|GO:0006955|GO:0016021|GO:0019770|GO:0019864|GO:0019882|GO:0030881|GO:0038094	protein-coding	Fc fragment of IgG, receptor, transporter, alpha	chr19	50015536	50029685
FCN2	0	0	10.449	3.38529	10.449	up	2220	EBP-37|FCNL|P35|ficolin-2	GO:0001867|GO:0003823|GO:0005509|GO:0005515|GO:0005576|GO:0005581|GO:0006956|GO:0008228|GO:0030246|GO:0045087|GO:0048306	protein-coding	ficolin (collagen/fibrinogen domain containing lectin) 2	chr9	137772658	137779366
FCRLA	0	0	10.941	3.45168	10.941	up	84824	FCRL|FCRL1|FCRLM1|FCRLX|FCRLb|FCRLc1|FCRLc2|FCRLd|FCRLe|FCRX|FREB	GO:0005576|GO:0005737|GO:0030154	protein-coding	Fc receptor-like A	chr1	161676762	161684142
FDX1L	0	0	10.1043	3.3369	10.1043	up	112812	FDX2	GO:0005759|GO:0009055|GO:0044281|GO:0046872|GO:0051537|GO:0055114	protein-coding	ferredoxin 1-like	chr19	10416066	10426691
FER1L5	0	0	10.1979	3.3502	10.1979	up	90342		GO:0005886|GO:0016021	protein-coding	fer-1-like 5 (C. elegans)	chr2	97308574	97370624
FFAR3	0	0	24.4011	4.60887	24.4011	up	2865	FFA3R|GPR41	GO:0004930|GO:0005886|GO:0005887|GO:0007186|GO:0008289	protein-coding	free fatty acid receptor 3	chr19	35849488	35851389
FGA	0	0	20.1596	4.3334	20.1596	up	2243	Fib2	GO:0002576|GO:0005102|GO:0005515|GO:0005576|GO:0005577|GO:0005615|GO:0005886|GO:0005938|GO:0007165|GO:0007596|GO:0009897|GO:0009986|GO:0030168|GO:0030674|GO:0031091|GO:0031093|GO:0051258|GO:0051592	protein-coding	fibrinogen alpha chain	chr4	155504280	155511897
FGD3	0	0	11.5225	3.52638	11.5225	up	89846	ZFYVE5	GO:0001726|GO:0005085|GO:0005089|GO:0005543|GO:0005737|GO:0005794|GO:0005829|GO:0005856|GO:0007010|GO:0007264|GO:0008360|GO:0030027|GO:0030036|GO:0031267|GO:0043065|GO:0043088|GO:0046847|GO:0046872|GO:0048011|GO:0051056|GO:0097190	protein-coding	FYVE, RhoGEF and PH domain containing 3	chr9	95709601	95798518
FGD6	0	0	17.3626	4.11791	17.3626	up	55785	ZFYVE24	GO:0001726|GO:0005085|GO:0005089|GO:0005543|GO:0005737|GO:0005794|GO:0005856|GO:0007010|GO:0008360|GO:0030027|GO:0030036|GO:0031267|GO:0043088|GO:0046847|GO:0046872	protein-coding	FYVE, RhoGEF and PH domain containing 6	chr12	95470525	95611240
FGFBP3	0	0	13.9186	3.79894	13.9186	up	143282	C10orf13|FGF-BP3	GO:0005576|GO:0008201|GO:0017134|GO:0043117|GO:0045743	protein-coding	fibroblast growth factor binding protein 3	chr10	93666345	93669258
FHL2	0	0	20.3193	4.34478	20.3193	up	2274	AAG11|DRAL|FHL-2|SLIM-3|SLIM3	GO:0000122|GO:0001649|GO:0003713|GO:0005515|GO:0005634|GO:0005654|GO:0005925|GO:0006351|GO:0008134|GO:0008270|GO:0009725|GO:0015629|GO:0030018|GO:0030521|GO:0031430|GO:0042802|GO:0043066|GO:0044255|GO:0044281|GO:0045893|GO:0050681|GO:0055014|GO:0055015|GO:0060347	protein-coding	four and a half LIM domains 2	chr2	105977283	106055230
FIGF	0	0	12.3402	3.6253	12.3402	up	2277	VEGF-D|VEGFD	GO:0001525|GO:0002576|GO:0005161|GO:0005172|GO:0005576|GO:0005615|GO:0007596|GO:0008083|GO:0008283|GO:0008284|GO:0016020|GO:0030154|GO:0030168|GO:0031093|GO:0042056|GO:0042803|GO:0043185|GO:0048010|GO:0050918|GO:0050930|GO:0051781|GO:0060754	protein-coding	c-fos induced growth factor (vascular endothelial growth factor D)	chrX	15363713	15402535
FIGNL1	0	0	24.5191	4.61583	24.5191	up	63979		GO:0000228|GO:0000287|GO:0001649|GO:0005515|GO:0005524|GO:0005634|GO:0005737|GO:0010569|GO:0016787|GO:0017111|GO:0033687|GO:0043066|GO:0046034|GO:0051726|GO:0071479	protein-coding	fidgetin-like 1	chr7	50511832	50518088
FJX1	0	0	16.0653	4.00588	16.0653	up	24147		GO:0005615	protein-coding	four jointed box 1 (Drosophila)	chr11	35639735	35642421
FKBP10	2.74965e-23	7.01826e-23	10.261	3.3591	10.261	up	60681	FKBP65|OI11|OI6|PPIASE|hFKBP65	GO:0000413|GO:0003755|GO:0005509|GO:0005528|GO:0005788|GO:0006457|GO:0016020|GO:0018208	protein-coding	FK506 binding protein 10, 65 kDa	chr17	39968962	39979469
FLG2	0	0	33.7222	5.07563	33.7222	up	388698	IFPS	GO:0005198|GO:0005509	protein-coding	filaggrin family member 2	chr1	152321213	152332482
FLJ20444	0	0	24.9523	4.6411	24.9523	up	403323			unknown	uncharacterized protein FLJ20444	chr9	66513680	66553911
FLJ31306	0	0	11.0203	3.46209	11.0203	up	379025			ncRNA	uncharacterized LOC379025	chr14	58732083	58764855
FLJ38379	0	0	22.6063	4.49866	22.6063	up	285097			unknown	uncharacterized FLJ38379	chr2	242945878	242948160
FLNB-AS1	0	0	12.9637	3.6964	12.9637	up	100506906			ncRNA	FLNB antisense RNA 1	chr3	58148276	58156345
FNDC8	0	0	13.1815	3.72044	13.1815	up	54752			protein-coding	fibronectin type III domain containing 8	chr17	33448631	33457751
FOLR1	0	0	32.9272	5.04121	32.9272	up	2348	FBP|FOLR	GO:0004872|GO:0005542|GO:0005576|GO:0005886|GO:0005887|GO:0006898|GO:0008219|GO:0008517|GO:0015884|GO:0016020|GO:0031362|GO:0046655	protein-coding	folate receptor 1 (adult)	chr11	71900602	71907367
FOLR3	0	0	12.1459	3.60239	12.1459	up	2352	FR-G|FR-gamma|gamma-hFR	GO:0005542|GO:0005576|GO:0015884|GO:0016020|GO:0019898	protein-coding	folate receptor 3 (gamma)	chr11	71846771	71850934
FOPNL	0	0	19.9057	4.31511	19.9057	up	123811	C16orf63|FOR20|PHSECRG2	GO:0005634|GO:0005813|GO:0005932|GO:0031514|GO:0034451|GO:0034453|GO:0042384	protein-coding	FGFR1OP N-terminal like	chr16	15959577	15982447
FOXA1	0	0	10.6238	3.40923	10.6238	up	3169	HNF3A|TCF3A	GO:0000122|GO:0001077|GO:0003677|GO:0003690|GO:0003700|GO:0003705|GO:0005634|GO:0005667|GO:0006338|GO:0007389|GO:0008134|GO:0008301|GO:0009790|GO:0010719|GO:0019904|GO:0032355|GO:0033148|GO:0042445|GO:0042593|GO:0043565|GO:0044212|GO:0045666|GO:0045931|GO:0045944|GO:0048665|GO:0051091|GO:0060441|GO:0060487|GO:0060528|GO:0060738|GO:0060740|GO:0060741|GO:0060743|GO:2000049	protein-coding	forkhead box A1	chr14	38058757	38064325
FOXA2	0	0	13.644	3.7702	13.644	up	3170	HNF3B|TCF3B	GO:0000122|GO:0000432|GO:0000433|GO:0000978|GO:0001701|GO:0001705|GO:0003677|GO:0003690|GO:0003700|GO:0003705|GO:0005634|GO:0005667|GO:0005737|GO:0006357|GO:0007389|GO:0008134|GO:0008301|GO:0008344|GO:0010719|GO:0010817|GO:0016568|GO:0019904|GO:0021533|GO:0021904|GO:0023019|GO:0030193|GO:0031018|GO:0032525|GO:0033132|GO:0040019|GO:0042593|GO:0043433|GO:0044212|GO:0045665|GO:0045666|GO:0045893|GO:…	protein-coding	forkhead box A2	chr20	22561642	22566101
FOXD4L6	0	0	13.0238	3.70308	13.0238	up	653404		GO:0000122|GO:0001658|GO:0001755|GO:0001822|GO:0003690|GO:0003705|GO:0005634|GO:0005667|GO:0005730|GO:0007389|GO:0007422|GO:0008134|GO:0008301|GO:0009790|GO:0030318|GO:0043565|GO:0045944|GO:0048484|GO:0048485|GO:0048846|GO:0048937|GO:0050935|GO:0051090|GO:0051216	protein-coding	forkhead box D4-like 6	chr9	69199480	69202204
FOXF1	0	0	17.6078	4.13814	17.6078	up	2294	ACDMPV|FKHL5|FREAC1	GO:0000122|GO:0001568|GO:0001570|GO:0001701|GO:0001756|GO:0001763|GO:0002053|GO:0003197|GO:0003214|GO:0003677|GO:0003690|GO:0003705|GO:0005634|GO:0005667|GO:0007224|GO:0007368|GO:0007389|GO:0007494|GO:0007507|GO:0008134|GO:0008301|GO:0010811|GO:0014822|GO:0016337|GO:0030198|GO:0030323|GO:0030324|GO:0030335|GO:0031016|GO:0043305|GO:0043565|GO:0044212|GO:0045198|GO:0045893|GO:0045944|GO:0048286|GO:…	protein-coding	forkhead box F1	chr16	86544133	86548070
FOXI3	0	0	12.6845	3.66499	12.6845	up	344167		GO:0003700|GO:0005634|GO:0006351|GO:0043565	protein-coding	forkhead box I3	chr2	88747726	88752053
FOXN1	0	0	10.2284	3.35451	10.2284	up	8456	FKHL20|RONU|WHN	GO:0000122|GO:0001942|GO:0002260|GO:0003690|GO:0003705|GO:0005634|GO:0005667|GO:0006357|GO:0006366|GO:0006952|GO:0007389|GO:0008134|GO:0008301|GO:0008544|GO:0009790|GO:0009887|GO:0030216|GO:0033081|GO:0035878|GO:0043565|GO:0048538|GO:0050673|GO:0051090	protein-coding	forkhead box N1	chr17	26833278	26865175
FOXN2	0	0	19.6801	4.29866	19.6801	up	3344	HTLF	GO:0003700|GO:0005634|GO:0006351|GO:0035914|GO:0043231|GO:0043565	protein-coding	forkhead box N2	chr2	48541795	48606434
FPGT	0	0	10.1843	3.34827	10.1843	up	8790	GFPP	GO:0003824|GO:0005525|GO:0005737|GO:0006004|GO:0047341	protein-coding	fucose-1-phosphate guanylyltransferase	chr1	74663896	74674148
FRG2	0	0	13.6449	3.77029	13.6449	up	448831	FRG2A	GO:0005634	protein-coding	FSHD region gene 2	chr4	190945523	190948412
FRMD5	1.01424e-39	2.83323e-39	12.1977	3.60853	12.1977	up	84978		GO:0003674|GO:0005515|GO:0005575|GO:0005737|GO:0005856|GO:0008092|GO:0008150|GO:0016021|GO:0019898	protein-coding	FERM domain containing 5	chr15	44165474	44487429
FRMD7	0	0	14.5894	3.86685	14.5894	up	90167	NYS|NYS1|XIPAN	GO:0003674|GO:0005856|GO:0010975|GO:0030426|GO:0043005|GO:0043025	protein-coding	FERM domain containing 7	chrX	131211021	131262050
FRMPD1	0	0	22.7408	4.50721	22.7408	up	22844	FRMD2	GO:0005737|GO:0005829|GO:0005856|GO:0005886	protein-coding	FERM and PDZ domain containing 1	chr9	37651052	37746901
FRRS1	0	0	20.3551	4.34732	20.3551	up	391059	SDFR2|SDR2	GO:0000293|GO:0016021|GO:0046872	protein-coding	ferric-chelate reductase 1	chr1	100174259	100231349
FRZB	0	0	25.3622	4.66461	25.3622	up	2487	FRE|FRITZ|FRP-3|FRZB-1|FRZB-PEN|FRZB1|FZRB|OS1|SFRP3|SRFP3|hFIZ	GO:0001501|GO:0001944|GO:0005615|GO:0005737|GO:0007409|GO:0007420|GO:0008285|GO:0008406|GO:0010721|GO:0014033|GO:0016020|GO:0016055|GO:0017147|GO:0030165|GO:0030178|GO:0030308|GO:0032589|GO:0042813|GO:0043065|GO:0045600|GO:0060029|GO:0060056|GO:0060429|GO:0061037|GO:0061053|GO:0070367|GO:0090090|GO:0090103	protein-coding	frizzled-related protein	chr2	183698005	183731498
FSIP2	0	0	10.3602	3.37298	10.3602	up	401024			protein-coding	fibrous sheath interacting protein 2	chr2	186603355	186698016
FSTL1	0	0	16.7222	4.0637	16.7222	up	11167	FRP|FSL1|MIR198	GO:0005509|GO:0005515|GO:0005576|GO:0005615|GO:0008201|GO:0030509	protein-coding	follistatin-like 1	chr3	120113061	120169918
FUNDC2P2	0	0	24.0718	4.58927	24.0718	up	388965			pseudo	FUN14 domain containing 2 pseudogene 2	chr2	84517806	84519324
FUT1	0	0	13.6768	3.77366	13.6768	up	2523	H|HH|HSC	GO:0005794|GO:0005887|GO:0005975|GO:0006486|GO:0008107|GO:0008417|GO:0016020|GO:0032580|GO:0042355	protein-coding	fucosyltransferase 1 (galactoside 2-alpha-L-fucosyltransferase, H blood group)	chr19	49251268	49258647
FZD10	0	0	14.1436	3.82207	14.1436	up	11211	CD350|FZ-10|Fz10|FzE7|hFz10	GO:0001944|GO:0004930|GO:0005515|GO:0005737|GO:0005886|GO:0005887|GO:0007420|GO:0008406|GO:0009790|GO:0009986|GO:0017147|GO:0030165|GO:0030182|GO:0032855|GO:0032956|GO:0034259|GO:0038031|GO:0042813|GO:0042995|GO:0043507|GO:0060070|GO:0071300	protein-coding	frizzled family receptor 10	chr12	130647004	130650285
G6PC	0	0	11.4587	3.51837	11.4587	up	2538	G6PC1|G6PT|GSD1|GSD1a	GO:0004346|GO:0005789|GO:0005975|GO:0005977|GO:0005980|GO:0006094|GO:0006641|GO:0008202|GO:0008645|GO:0010468|GO:0015758|GO:0015760|GO:0016021|GO:0016773|GO:0030176|GO:0035264|GO:0042301|GO:0042593|GO:0042632|GO:0044281|GO:0046415|GO:0051156|GO:0055085	protein-coding	glucose-6-phosphatase, catalytic subunit	chr17	41052814	41066450
GABRA1	0	0	11.982	3.5828	11.982	up	2554	ECA4|EJM|EJM5	GO:0004890|GO:0005230|GO:0005254|GO:0005886|GO:0005887|GO:0006810|GO:0007214|GO:0007268|GO:0008144|GO:0016917|GO:0030054|GO:0034220|GO:0034707|GO:0045211|GO:0051932|GO:0055085	protein-coding	gamma-aminobutyric acid (GABA) A receptor, alpha 1	chr5	161274197	161326965
GALC	0	0	11.4184	3.51329	11.4184	up	2581		GO:0004336|GO:0005764|GO:0005975|GO:0006665|GO:0006683|GO:0006687|GO:0043202|GO:0044281	protein-coding	galactosylceramidase	chr14	88304164	88460009
GALNT16	0	0	10.2033	3.35096	10.2033	up	57452	GALNACT16|GALNTL1|GalNAc-T16	GO:0000139|GO:0004653|GO:0006486|GO:0016021	protein-coding	UDP-N-acetyl-alpha-D-galactosamine:polypeptide N-acetylgalactosaminyltransferase 16	chr14	69726681	69821190
GALNT5	0	0	204.268	7.67432	204.268	up	11227	GALNAC-T5|GALNACT5	GO:0000139|GO:0004653|GO:0005575|GO:0006024|GO:0016021|GO:0016266|GO:0043687|GO:0044267	protein-coding	UDP-N-acetyl-alpha-D-galactosamine:polypeptide N-acetylgalactosaminyltransferase 5 (GalNAc-T5)	chr2	158114340	158167913
GAN	0	0	14.2051	3.82834	14.2051	up	8139	GAN1|KLHL16	GO:0003674|GO:0005515|GO:0005737|GO:0005883|GO:0008219|GO:0016567|GO:0031463	protein-coding	gigaxonin	chr16	81348571	81413803
GATA6	0	0	49.2151	5.62103	49.2151	up	2627		GO:0000122|GO:0000979|GO:0000981|GO:0001103|GO:0001701|GO:0001889|GO:0003148|GO:0003309|GO:0003310|GO:0003682|GO:0003700|GO:0003705|GO:0005515|GO:0005634|GO:0005654|GO:0005667|GO:0006366|GO:0006644|GO:0006915|GO:0007493|GO:0007596|GO:0008134|GO:0008270|GO:0008584|GO:0014898|GO:0019901|GO:0032911|GO:0032912|GO:0035239|GO:0042493|GO:0043066|GO:0043627|GO:0044212|GO:0045766|GO:0045892|GO:0045944|GO:…	protein-coding	GATA binding protein 6	chr18	19749404	19782491
GBP4	0	0	21.0793	4.39775	21.0793	up	115361	Mpa2	GO:0003924|GO:0005525|GO:0005634|GO:0005737	protein-coding	guanylate binding protein 4	chr1	89646831	89664633
GCKR	0	0	16.0633	4.00569	16.0633	up	2646	FGQTL5|GKRP	GO:0000060|GO:0001678|GO:0004857|GO:0005515|GO:0005654|GO:0005737|GO:0005739|GO:0005829|GO:0005975|GO:0008645|GO:0009750|GO:0010827|GO:0015758|GO:0019899|GO:0019904|GO:0030246|GO:0033132|GO:0033133|GO:0044281|GO:0046415|GO:0055085|GO:0070095|GO:0070328	protein-coding	glucokinase (hexokinase 4) regulator	chr2	27719706	27746550
GDAP2	0	0	15.4942	3.95366	15.4942	up	54834	MACROD3	GO:0005765|GO:0032526	protein-coding	ganglioside induced differentiation associated protein 2	chr1	118406107	118472302
GDPD2	0	0	18.0085	4.17061	18.0085	up	54857	GDE3|OBDPF	GO:0005737|GO:0005856|GO:0005886|GO:0006071|GO:0006629|GO:0008889|GO:0016021|GO:0046872|GO:0047394	protein-coding	glycerophosphodiester phosphodiesterase domain containing 2	chrX	69642881	69653241
GFI1B	0	0	10.6712	3.41565	10.6712	up	8328		GO:0000122|GO:0001085|GO:0003677|GO:0005515|GO:0005634|GO:0005667|GO:0006366|GO:0007275|GO:0008283|GO:0016363|GO:0016568|GO:0046872	protein-coding	growth factor independent 1B transcription repressor	chr9	135822456	135867084
GGN	0	0	10.4751	3.38889	10.4751	up	199720		GO:0005730|GO:0007275|GO:0007276|GO:0007283|GO:0008104|GO:0030154|GO:0046983|GO:0048471	protein-coding	gametogenetin	chr19	38874992	38878668
GGT1	0	0	13.7052	3.77666	13.7052	up	2678	CD224|D22S672|D22S732|GGT|GGT 1|GTG	GO:0002682|GO:0003840|GO:0005515|GO:0005886|GO:0006520|GO:0006536|GO:0006691|GO:0006749|GO:0006750|GO:0006751|GO:0006805|GO:0007283|GO:0016021|GO:0019344|GO:0019369|GO:0019370|GO:0031362|GO:0036374|GO:0044281|GO:0050727|GO:1901687	protein-coding	gamma-glutamyltransferase 1	chr22	24979718	25024972
GGTLC1	0	0	10.681	3.41697	10.681	up	92086	GGTL6|GGTLA3|GGTLA4|dJ831C21.1|dJ831C21.2	GO:0003840|GO:0006749|GO:0019370|GO:0031362	protein-coding	gamma-glutamyltransferase light chain 1	chr20	23965690	23969416
GH2	0	0	16.3714	4.03311	16.3714	up	2689	GH-V|GHL|GHV|hGH-V	GO:0005179|GO:0005576|GO:0060397	protein-coding	growth hormone 2	chr17	61957572	61959302
GHR	0	0	29.6419	4.88957	29.6419	up	2690	GHBP	GO:0000187|GO:0000255|GO:0004903|GO:0005515|GO:0005576|GO:0005615|GO:0005634|GO:0005739|GO:0005886|GO:0005887|GO:0006101|GO:0006103|GO:0006105|GO:0006107|GO:0006549|GO:0006573|GO:0006600|GO:0006631|GO:0006897|GO:0007259|GO:0009755|GO:0009986|GO:0016021|GO:0017046|GO:0019530|GO:0019838|GO:0019898|GO:0019901|GO:0019903|GO:0031623|GO:0032094|GO:0032355|GO:0032869|GO:0032870|GO:0040014|GO:0040018|GO:…	protein-coding	growth hormone receptor	chr5	42423877	42721980
GHSR	0	0	52.7959	5.72235	52.7959	up	2693		GO:0001616|GO:0004930|GO:0005886|GO:0007186|GO:0008154|GO:0008343|GO:0009725|GO:0009755|GO:0009986|GO:0016021|GO:0016520|GO:0017046|GO:0030252|GO:0032094|GO:0032100|GO:0032691|GO:0032869|GO:0040018|GO:0042536|GO:0043005|GO:0043134|GO:0043568|GO:0045121|GO:0045409|GO:0045923|GO:0046676|GO:0046697|GO:0050728|GO:0051963	protein-coding	growth hormone secretagogue receptor	chr3	172161081	172166246
GIF	0	0	39.3194	5.29717	39.3194	up	2694	IF|IFMH|INF|TCN3	GO:0005576|GO:0005615|GO:0005768|GO:0005902|GO:0006766|GO:0006767|GO:0006824|GO:0009235|GO:0015889|GO:0016324|GO:0031419|GO:0043202|GO:0044281	protein-coding	gastric intrinsic factor (vitamin B synthesis)	chr11	59596746	59612974
GIMAP1-GIMAP5	0	0	10.4766	3.3891	10.4766	up	100527949			protein-coding	GIMAP1-GIMAP5 readthrough	chr7	150413645	150440737
GJA10	0	0	11.8873	3.57135	11.8873	up	84694	CX62|RP11-63K6.6	GO:0005243|GO:0005886|GO:0005922|GO:0007268|GO:0007276|GO:0007416|GO:0016021|GO:0050908	protein-coding	gap junction protein, alpha 10, 62kDa	chr6	90604188	90605819
GJA5	0	0	21.3608	4.41689	21.3608	up	2702	ATFB11|CX40	GO:0001501|GO:0001525|GO:0003071|GO:0003151|GO:0003161|GO:0003174|GO:0003193|GO:0003281|GO:0003283|GO:0003284|GO:0003294|GO:0005887|GO:0005921|GO:0005922|GO:0014704|GO:0016264|GO:0030326|GO:0035050|GO:0035922|GO:0042312|GO:0048844|GO:0055077|GO:0055117|GO:0060307|GO:0060371|GO:0060373|GO:0060412|GO:0060413|GO:0086005|GO:0086014|GO:0086015|GO:0086053|GO:0086064|GO:0086069|GO:0086075|GO:0086077|GO:…	protein-coding	gap junction protein, alpha 5, 40kDa	chr1	147228332	147245484
GJB3	0	0	11.0629	3.46766	11.0629	up	2707	CX31|DFNA2|DFNA2B|EKV	GO:0001701|GO:0001890|GO:0005243|GO:0005737|GO:0005921|GO:0005922|GO:0007154|GO:0007605|GO:0016021|GO:0043588	protein-coding	gap junction protein, beta 3, 31kDa	chr1	35246790	35251967
GK5	0	0	22.7133	4.50547	22.7133	up	256356		GO:0004370|GO:0005524|GO:0019563	protein-coding	glycerol kinase 5 (putative)	chr3	141876369	141944449
GLI4	0	0	12.2843	3.61874	12.2843	up	2738	HKR4|ZNF928	GO:0003674|GO:0003677|GO:0005634|GO:0008150|GO:0046872	protein-coding	GLI family zinc finger 4	chr8	144328991	144359101
GLOD4	0	0	25.3914	4.66627	25.3914	up	51031	C17orf25|HC71	GO:0005739	protein-coding	glyoxalase domain containing 4	chr17	662549	685571
GLUD2	0	0	44.6255	5.4798	44.6255	up	2747	GDH2|GLUDP1	GO:0004352|GO:0004353|GO:0005525|GO:0005737|GO:0005739|GO:0006536|GO:0006537|GO:0006538|GO:0043531|GO:0055114|GO:0070728	protein-coding	glutamate dehydrogenase 2	chrX	120181462	120183796
GMEB2	0	0	28.9354	4.85476	28.9354	up	26205	P79PIF|PIF79	GO:0003677|GO:0003713|GO:0005634|GO:0005730|GO:0005737|GO:0006355|GO:0006366|GO:0046872	protein-coding	glucocorticoid modulatory element binding protein 2	chr20	62218955	62258381
GMPPA	8.21595e-20	2.05554e-19	13.4522	3.74977	13.4522	up	29926		GO:0004475|GO:0005525|GO:0006488|GO:0009298|GO:0018279|GO:0043687|GO:0044267	protein-coding	GDP-mannose pyrophosphorylase A	chr2	220363587	220371718
GNA11	0	0	12.2476	3.61443	12.2476	up	2767	GNA-11|HHC2|HYPOC2	GO:0001501|GO:0001508|GO:0001664|GO:0003924|GO:0004871|GO:0005525|GO:0005737|GO:0005765|GO:0005834|GO:0005886|GO:0007165|GO:0007188|GO:0007507|GO:0007596|GO:0030168|GO:0031234|GO:0031683|GO:0045634|GO:0046872|GO:0048066|GO:0060158	protein-coding	guanine nucleotide binding protein (G protein), alpha 11 (Gq class)	chr19	3094408	3121454
GNA13	0	0	12.1452	3.60232	12.1452	up	10672	G13	GO:0001569|GO:0001701|GO:0003924|GO:0004871|GO:0005515|GO:0005525|GO:0005834|GO:0005886|GO:0006928|GO:0007165|GO:0007189|GO:0007243|GO:0007266|GO:0007596|GO:0008360|GO:0030154|GO:0030168|GO:0030334|GO:0031234|GO:0031526|GO:0031584|GO:0031683|GO:0031702|GO:0031752|GO:0042470|GO:0046872	protein-coding	guanine nucleotide binding protein (G protein), alpha 13	chr17	63005407	63052920
GNAL	0	0	12.4343	3.63626	12.4343	up	2774	DYT25	GO:0001664|GO:0001975|GO:0003924|GO:0004871|GO:0005525|GO:0005834|GO:0005886|GO:0007165|GO:0007189|GO:0007190|GO:0007191|GO:0007193|GO:0007268|GO:0007608|GO:0031000|GO:0031234|GO:0031683|GO:0046872	protein-coding	guanine nucleotide binding protein (G protein), alpha activating activity polypeptide, olfactory type	chr18	11689014	11885683
GOLGA6L2	0	0	23.0418	4.52618	23.0418	up	283685	CT105		protein-coding	golgin A6 family-like 2	chr15	23684612	23692390
GOLGA8CP	0	0	34.8515	5.12315	34.8515	up	729786	GOLGA8C	GO:0005794	pseudo	golgin A8 family, member C, pseudogene	chr15	20767674	20781026
GOLGA8O	0	0	150.028	7.22909	150.028	up	728047		GO:0005794	protein-coding	golgin A8 family, member O	chr15	32734115	32747835
GOLGA8S	0	0	35.4204	5.14651	35.4204	up	653061			pseudo	golgin A8 family, member S	chr15	23599895	23613471
GPAM	0	0	18.142	4.18126	18.142	up	57678	GPAT|GPAT1	GO:0004366|GO:0005741|GO:0005743|GO:0005886|GO:0006631|GO:0006637|GO:0006644|GO:0006654|GO:0009749|GO:0016021|GO:0016024|GO:0019432|GO:0040018|GO:0042104|GO:0044255|GO:0044281|GO:0046474|GO:0050707|GO:0051607|GO:0055089|GO:0055091|GO:0070236|GO:0070970	protein-coding	glycerol-3-phosphate acyltransferase, mitochondrial	chr10	113909622	113943537
GPAT2	0	0	11.8651	3.56866	11.8651	up	150763	CT123	GO:0004366|GO:0005739|GO:0005741|GO:0006072|GO:0006644|GO:0006654|GO:0016021|GO:0016024|GO:0019432|GO:0044281|GO:0046474	protein-coding	glycerol-3-phosphate acyltransferase 2, mitochondrial	chr2	96687694	96701722
GPER1	0	0	10.518	3.39479	10.518	up	2852	CEPR|CMKRL2|DRY12|FEG-1|GPCR-Br|GPER|GPR30|LERGU|LERGU2|LyGPR	GO:0000139|GO:0001934|GO:0001956|GO:0002695|GO:0003682|GO:0004930|GO:0005496|GO:0005515|GO:0005622|GO:0005634|GO:0005635|GO:0005737|GO:0005769|GO:0005783|GO:0005789|GO:0005794|GO:0005802|GO:0005886|GO:0005887|GO:0006954|GO:0007049|GO:0007186|GO:0007204|GO:0008284|GO:0008285|GO:0010579|GO:0010628|GO:0010629|GO:0014068|GO:0014069|GO:0017082|GO:0019228|GO:0030054|GO:0030263|GO:0030264|GO:0030284|GO:…	protein-coding	G protein-coupled estrogen receptor 1	chr7	1121844	1133451
GPKOW	0	0	14.9987	3.90677	14.9987	up	27238	GPATC5|GPATCH5|Spp2|T54	GO:0003674|GO:0003676|GO:0005515|GO:0005634|GO:0005730|GO:0008150	protein-coding	G patch domain and KOW motifs	chrX	48969022	48980079
GPN1	0	0	20.455	4.35438	20.455	up	11321	ATPBD1A|MBDIN|NTPBP|RPAP4|XAB1	GO:0005525|GO:0005737|GO:0017111|GO:0043231	protein-coding	GPN-loop GTPase 1	chr2	27851515	27873713
GPR146	0	0	10.9355	3.45094	10.9355	up	115330	PGR8	GO:0004930|GO:0005886|GO:0016021	protein-coding	G protein-coupled receptor 146	chr7	1094945	1098897
GPR160	0	0	18.0895	4.17708	18.0895	up	26996	GPCR1|GPCR150	GO:0004930|GO:0005886|GO:0016021	protein-coding	G protein-coupled receptor 160	chr3	169755735	169803183
GPR17	0	0	12.9296	3.6926	12.9296	up	2840		GO:0004950|GO:0005886|GO:0005887|GO:0007186|GO:0070098	protein-coding	G protein-coupled receptor 17	chr2	128403439	128410213
GPR173	0	0	11.3344	3.50263	11.3344	up	54328	SREB3	GO:0004930|GO:0005886|GO:0007165|GO:0016021	protein-coding	G protein-coupled receptor 173	chrX	53078506	53109796
GPR64	0	0	14.5561	3.86356	14.5561	up	10149	EDDM6|HE6|TM7LN2	GO:0004930|GO:0005737|GO:0005887|GO:0007186|GO:0007218|GO:0007283|GO:0016021|GO:0016324	protein-coding	G protein-coupled receptor 64	chrX	19007425	19140755
GPR89B	0	0	27.9172	4.80308	27.9172	up	51463	GPHR|GPR89|SH120	GO:0000139|GO:0005244|GO:0015031|GO:0016021	protein-coding	G protein-coupled receptor 89B	chr1	147400506	147465755
GPRIN1	0	0	10.4747	3.38883	10.4747	up	114787	GRIN1	GO:0005886|GO:0030426|GO:0031175|GO:0051219	protein-coding	G protein regulated inducer of neurite outgrowth 1	chr5	176022803	176037131
GPSM2	0	0	20.5	4.35756	20.5	up	29899	CMCS|DFNB82|LGN|PINS	GO:0000132|GO:0005092|GO:0005515|GO:0005634|GO:0005730|GO:0005737|GO:0005938|GO:0007186|GO:0008277|GO:0042802|GO:0045177|GO:0060487	protein-coding	G-protein signaling modulator 2	chr1	109419603	109476957
GPSM3	0	0	12.7732	3.67505	12.7732	up	63940	AGS4|C6orf9|G18|G18.1a|G18.1b|G18.2|NG1	GO:0003674|GO:0005092|GO:0005575|GO:0005737|GO:0008150|GO:0008277	protein-coding	G-protein signaling modulator 3	chr6	32158543	32163300
GPX7	0	0	11.5292	3.52722	11.5292	up	2882	CL683|GPX6|GPx-7|GSHPx-7|NPGPx	GO:0004602|GO:0005576|GO:0006979	protein-coding	glutathione peroxidase 7	chr1	53068043	53074723
GRAMD1B	0	0	11.7448	3.55396	11.7448	up	57476		GO:0016021	protein-coding	GRAM domain containing 1B	chr11	123396528	123498476
GREB1L	0	0	17.2861	4.11154	17.2861	up	80000	C18orf6|KIAA1772	GO:0016021	protein-coding	growth regulation by estrogen in breast cancer-like	chr18	18822203	19102791
GRIN2A	0	0	10.4774	3.3892	10.4774	up	2903	EPND|GluN2A|NMDAR2A|NR2A	GO:0001964|GO:0001975|GO:0004972|GO:0005234|GO:0005262|GO:0005515|GO:0005886|GO:0005887|GO:0006810|GO:0007215|GO:0007268|GO:0007611|GO:0007613|GO:0008021|GO:0008104|GO:0008270|GO:0008542|GO:0009611|GO:0009986|GO:0014069|GO:0017146|GO:0019233|GO:0022008|GO:0030054|GO:0030431|GO:0033058|GO:0042177|GO:0042417|GO:0042428|GO:0042493|GO:0042734|GO:0043005|GO:0043065|GO:0045211|GO:0045471|GO:0048167|GO:…	protein-coding	glutamate receptor, ionotropic, N-methyl D-aspartate 2A	chr16	9847265	10276611
GRIP1	0	0	25.7878	4.68862	25.7878	up	23426	GRIP	GO:0003713|GO:0005515|GO:0005783|GO:0005829|GO:0005886|GO:0007268|GO:0008013|GO:0008022|GO:0008104|GO:0016023|GO:0030054|GO:0030159|GO:0030425|GO:0030521|GO:0035556|GO:0043005|GO:0045121|GO:0045211|GO:0045893|GO:0050681|GO:0055037	protein-coding	glutamate receptor interacting protein 1	chr12	66741211	67197894
GRIP2	0	0	11.5014	3.52374	11.5014	up	80852		GO:0005829|GO:0005886|GO:0007268	protein-coding	glutamate receptor interacting protein 2	chr3	14530619	14583588
GRK4	0	0	11.4831	3.52144	11.4831	up	2868	GPRK2L|GPRK4|GRK4a|IT11	GO:0002031|GO:0004703|GO:0005524|GO:0005829|GO:0005938|GO:0007165|GO:0008277|GO:0030425|GO:0031623|GO:0038032|GO:0043025|GO:0050254	protein-coding	G protein-coupled receptor kinase 4	chr4	2965343	3042474
GRM1	0	0	10.5834	3.40374	10.5834	up	2911	GPRC1A|MGLU1|MGLUR1|SCAR13	GO:0000186|GO:0000187|GO:0004930|GO:0005515|GO:0005634|GO:0005886|GO:0005887|GO:0007186|GO:0007268|GO:0007626|GO:0008066|GO:0008219|GO:0014069|GO:0019233|GO:0030425|GO:0038038|GO:0051930|GO:0071257	protein-coding	glutamate receptor, metabotropic 1	chr6	146348782	146758734
GRM3	0	0	25.7657	4.68738	25.7657	up	2913	GLUR3|GPRC1C|MGLUR3|mGlu3	GO:0001641|GO:0004930|GO:0005246|GO:0005886|GO:0005887|GO:0007194|GO:0007268|GO:0008066|GO:0014069|GO:0030424|GO:0042734|GO:0043197|GO:0045211|GO:0050804	protein-coding	glutamate receptor, metabotropic 3	chr7	86273230	86494192
GRM6	0	0	16.4718	4.04193	16.4718	up	2916	CSNB1B|GPRC1F|MGLUR6|mGlu6	GO:0000139|GO:0001640|GO:0004930|GO:0005515|GO:0005789|GO:0005886|GO:0005887|GO:0007216|GO:0007268|GO:0007626|GO:0008066|GO:0009584|GO:0030425|GO:0035841|GO:0042803|GO:0050908|GO:0060041|GO:0090280	protein-coding	glutamate receptor, metabotropic 6	chr5	178405330	178422124
GRPEL2	0	0	10.8402	3.43832	10.8402	up	134266	Mt-GrpE#2	GO:0000774|GO:0005737|GO:0005739|GO:0005743|GO:0005759|GO:0006457|GO:0006626|GO:0042803|GO:0044267|GO:0051082|GO:0051087	protein-coding	GrpE-like 2, mitochondrial (E. coli)	chr5	148724977	148734146
GRSF1	0	0	18.2161	4.18714	18.2161	up	2926		GO:0000166|GO:0003723|GO:0003729|GO:0005737|GO:0005739|GO:0006378|GO:0008033|GO:0009952|GO:0016331|GO:0042645	protein-coding	G-rich RNA sequence binding factor 1	chr4	71681499	71705627
GRTP1	0	0	16.9022	4.07914	16.9022	up	79774	TBC1D6	GO:0005097	protein-coding	growth hormone regulated TBC protein 1	chr13	113978505	114018463
GSDMB	0	0	23.3886	4.54773	23.3886	up	55876	GSDML|PRO2521	GO:0005737	protein-coding	gasdermin B	chr17	38060848	38074903
GSDMC	0	0	10.8556	3.44037	10.8556	up	56169	MLZE	GO:0003674|GO:0005737|GO:0005739|GO:0008150	protein-coding	gasdermin C	chr8	130760442	130799134
GSTA1	0	0	93.2636	6.54324	93.2636	up	2938	GST2|GSTA1-1|GTH1	GO:0004364|GO:0005737|GO:0005829|GO:0006749|GO:0006805|GO:0008152|GO:0044281|GO:1901687	protein-coding	glutathione S-transferase alpha 1	chr6	52656178	52668664
GSTO2	0	0	20.5132	4.35848	20.5132	up	119391	GSTO 2-2|bA127L20.1	GO:0004364|GO:0005829|GO:0006766|GO:0006767|GO:0006805|GO:0016491|GO:0019852|GO:0044281|GO:0045174|GO:0050610|GO:0055114|GO:0071243|GO:1901687	protein-coding	glutathione S-transferase omega 2	chr10	106028631	106059176
GTF2H2	0	0	26.3893	4.72188	26.3893	up	2966	BTF2|BTF2P44|T-BTF2P44|TFIIH|p44	GO:0000439|GO:0000718|GO:0002031|GO:0003676|GO:0003700|GO:0004672|GO:0005515|GO:0005654|GO:0005675|GO:0006281|GO:0006283|GO:0006289|GO:0006360|GO:0006361|GO:0006362|GO:0006363|GO:0006366|GO:0006367|GO:0006368|GO:0006370|GO:0006412|GO:0006468|GO:0008094|GO:0008135|GO:0008270|GO:0008353|GO:0009411|GO:0010467|GO:0016032|GO:0047485|GO:0050434	protein-coding	general transcription factor IIH, polypeptide 2, 44kDa	chr5	70330951	70363516
GTF3C3	0	0	10.9704	3.45555	10.9704	up	9330	TFIIIC102|TFIIICgamma|TFiiiC2-102	GO:0000127|GO:0003677|GO:0005654|GO:0006351|GO:0006383|GO:0010467|GO:0042791|GO:0042797	protein-coding	general transcription factor IIIC, polypeptide 3, 102kDa	chr2	197627756	197664492
GUCY1A3	0	0	14.216	3.82945	14.216	up	2982	GC-SA3|GUC1A3|GUCA3|GUCSA3|GUCY1A1	GO:0004383|GO:0004872|GO:0005525|GO:0007263|GO:0007596|GO:0008015|GO:0008074|GO:0008217|GO:0020037|GO:0030828|GO:0052565|GO:0060087	protein-coding	guanylate cyclase 1, soluble, alpha 3	chr4	156587862	156658214
GUCY1B2	0	0	10.0253	3.32558	10.0253	up	2974	GC-SB2		pseudo	guanylate cyclase 1, soluble, beta 2 (pseudogene)	chr13	51568647	51654998
GUCY2C	0	0	29.4723	4.88129	29.4723	up	2984	DIAR6|GUC2C|MECIL|MUCIL|STAR	GO:0004383|GO:0004672|GO:0005515|GO:0005524|GO:0005525|GO:0005789|GO:0005886|GO:0007168|GO:0009636|GO:0015643|GO:0016021|GO:0035556|GO:0042127	protein-coding	guanylate cyclase 2C (heat stable enterotoxin receptor)	chr12	14765568	14849519
GUSBP9	0	0	11.0845	3.47048	11.0845	up	100049076			pseudo	glucuronidase, beta pseudogene 9	chr5	70422488	70585523
GYPC	0	0	32.0398	5.0018	32.0398	up	2995	CD236|CD236R|GE|GPC|GPD|GYPD|PAS-2|PAS-2'	GO:0005515|GO:0005886|GO:0005887|GO:0030863	protein-coding	glycophorin C (Gerbich blood group)	chr2	127413511	127454251
H2AFB3	0	0	11.7818	3.55849	11.7818	up	83740	H2ABBD|H2AFB		protein-coding	H2A histone family, member B3	chrX	154689080	154689596
HABP2	0	0	17.0415	4.09098	17.0415	up	3026	FSAP|HABP|HGFAL|PHBP	GO:0004252|GO:0005539|GO:0005576|GO:0005615|GO:0006508|GO:0007155	protein-coding	hyaluronan binding protein 2	chr10	115310590	115349360
HAL	0	0	21.1891	4.40525	21.1891	up	3034	HIS|HSTD	GO:0004397|GO:0005829|GO:0006548|GO:0009058|GO:0019556|GO:0019557|GO:0034641|GO:0044281	protein-coding	histidine ammonia-lyase	chr12	96366440	96390143
HAS2	0	0	23.0629	4.5275	23.0629	up	3037		GO:0001570|GO:0001822|GO:0005887|GO:0008284|GO:0030213|GO:0030335|GO:0035810|GO:0036120|GO:0036302|GO:0045226|GO:0050501|GO:0060349|GO:0070295|GO:0071347|GO:0071356|GO:0071498|GO:0085029|GO:0090500|GO:1900625	protein-coding	hyaluronan synthase 2	chr8	122625271	122653630
HBB	0	0	11.5276	3.52703	11.5276	up	3043	CD113t-C|beta-globin	GO:0004601|GO:0005344|GO:0005506|GO:0005515|GO:0005576|GO:0005829|GO:0005833|GO:0007596|GO:0008217|GO:0010942|GO:0015671|GO:0015701|GO:0019825|GO:0020037|GO:0030185|GO:0030492|GO:0031720|GO:0031838|GO:0042542|GO:0042744|GO:0044281|GO:0045429|GO:0050880|GO:0051291|GO:0070293|GO:0071682	protein-coding	hemoglobin, beta	chr11	5246696	5248301
HCAR2	0	0	25.8733	4.69339	25.8733	up	338442	GPR109A|HCA2|HM74a|HM74b|NIACR1|PUMAG|Puma-g	GO:0001781|GO:0005886|GO:0016021|GO:0033031|GO:0050995|GO:0070165|GO:0070553	protein-coding	hydroxycarboxylic acid receptor 2	chr12	123104824	123215390
HCK	0	0	14.9969	3.90659	14.9969	up	3055	JTK9|p59Hck|p61Hck	GO:0002522|GO:0002758|GO:0004713|GO:0004715|GO:0005515|GO:0005524|GO:0005634|GO:0005764|GO:0005794|GO:0005829|GO:0005884|GO:0005901|GO:0005925|GO:0006468|GO:0006954|GO:0007155|GO:0007229|GO:0007498|GO:0008284|GO:0008360|GO:0016032|GO:0018108|GO:0019048|GO:0019221|GO:0030133|GO:0030838|GO:0031234|GO:0031663|GO:0038096|GO:0042995|GO:0043066|GO:0043299|GO:0045087|GO:0045728|GO:0046777|GO:0050690|GO:…	protein-coding	hemopoietic cell kinase	chr20	30639991	30689657
HCN3	0	0	22.1667	4.47032	22.1667	up	57657		GO:0005249|GO:0005272|GO:0005886|GO:0005887|GO:0007268|GO:0030552|GO:0042391|GO:0071805	protein-coding	hyperpolarization activated cyclic nucleotide-gated potassium channel 3	chr1	155247218	155259639
HDAC3	0	0	11.8779	3.57021	11.8779	up	8841	HD3|RPD3|RPD3-2	GO:0000118|GO:0000122|GO:0003714|GO:0004407|GO:0005515|GO:0005634|GO:0005654|GO:0005737|GO:0005876|GO:0006351|GO:0006476|GO:0007219|GO:0007346|GO:0008134|GO:0010832|GO:0016568|GO:0017053|GO:0019899|GO:0031490|GO:0032041|GO:0032922|GO:0033558|GO:0040014|GO:0042826|GO:0043066|GO:0044255|GO:0044281|GO:0045786|GO:0045892|GO:0046329|GO:0046969|GO:0046970|GO:0048011|GO:0051225|GO:0097372	protein-coding	histone deacetylase 3	chr5	141000443	141016423
HDAC8	0	0	10.3279	3.36847	10.3279	up	55869	CDLS5|HD8|HDACL1|MRXS6|RPD3|WTS	GO:0000118|GO:0000122|GO:0000228|GO:0000278|GO:0004407|GO:0005634|GO:0005737|GO:0005829|GO:0006333|GO:0006351|GO:0007062|GO:0008134|GO:0016568|GO:0032041|GO:0046872|GO:0046969|GO:0046970|GO:0071922|GO:0097372	protein-coding	histone deacetylase 8	chrX	71549366	71792953
HDC	0	0	12.691	3.66573	12.691	up	3067		GO:0001694|GO:0004398|GO:0005829|GO:0006547|GO:0006548|GO:0030170|GO:0034641|GO:0042423|GO:0044281	protein-coding	histidine decarboxylase	chr15	50534146	50558162
HFE	0	0	26.8482	4.74675	26.8482	up	3077	HFE1|HH|HLA-H|MVCD7|TFQTL2	GO:0001916|GO:0002474|GO:0003823|GO:0005102|GO:0005515|GO:0005769|GO:0005886|GO:0005887|GO:0006461|GO:0006879|GO:0006955|GO:0007565|GO:0010106|GO:0019882|GO:0031410|GO:0042446|GO:0042605|GO:0042612|GO:0045177|GO:0045178|GO:0048471|GO:0055037|GO:0060586|GO:0097459	protein-coding	hemochromatosis	chr6	26087509	26095469
HIC2	0	0	26.8666	4.74774	26.8666	up	23119	HRG22|ZBTB30|ZNF907	GO:0003677|GO:0005634|GO:0005730|GO:0005886|GO:0005925|GO:0006351|GO:0008022|GO:0045892|GO:0046872	protein-coding	hypermethylated in cancer 2	chr22	21771693	21805750
HIST1H2AH	0	0	11.9512	3.57908	11.9512	up	85235	H2A/S|H2AFALii|H2AH|dJ86C11.1	GO:0000786|GO:0003677|GO:0005634|GO:0006334|GO:0046982	protein-coding	histone cluster 1, H2ah	chr6	27114861	27115341
HIST1H2BD	0	0	11.5153	3.52547	11.5153	up	3017	H2B.1B|H2B/b|H2BFB|HIRIP2|dJ221C16.6	GO:0000786|GO:0003677|GO:0005634|GO:0006334|GO:0046982	protein-coding	histone cluster 1, H2bd	chr6	26158349	26171576
HIST1H2BE	0	0	12.958	3.69577	12.958	up	8344	H2B.h|H2B/h|H2BFH|dJ221C16.8		protein-coding	histone cluster 1, H2be	chr6	26184024	26184458
HIST1H2BJ	0	0	30.2868	4.92062	30.2868	up	8970	H2B/r|H2BFR|H2BJ	GO:0000786|GO:0003677|GO:0005634|GO:0006334|GO:0042742|GO:0046982	protein-coding	histone cluster 1, H2bj	chr6	27092762	27100575
HIST1H2BM	0	0	14.9858	3.90553	14.9858	up	8342	H2B/e|H2BFE|dJ160A22.3	GO:0000786|GO:0003677|GO:0005634|GO:0006334|GO:0046982	protein-coding	histone cluster 1, H2bm	chr6	27782822	27783267
HIST1H3B	0	0	19.7917	4.30682	19.7917	up	8358	H3/l|H3FL		protein-coding	histone cluster 1, H3b	chr6	26031817	26032288
HIST1H3H	0	0	95.3268	6.57481	95.3268	up	8357	H3/k|H3F1K|H3FK		protein-coding	histone cluster 1, H3h	chr6	27775977	27778314
HIST1H3J	0	0	10.254	3.35812	10.254	up	8356	H3/j|H3FJ		protein-coding	histone cluster 1, H3j	chr6	27858093	27858570
HK3	0	0	15.0301	3.90978	15.0301	up	3101	HKIII|HXK3	GO:0001678|GO:0004340|GO:0004396|GO:0005524|GO:0005739|GO:0005829|GO:0005975|GO:0006096|GO:0008645|GO:0008865|GO:0015758|GO:0016020|GO:0019158|GO:0019899|GO:0042562|GO:0043234|GO:0044281|GO:0051156|GO:0055085	protein-coding	hexokinase 3 (white cell)	chr5	176307870	176326333
HLA-DMB	0	0	21.146	4.40231	21.146	up	3109	D6S221E|RING7	GO:0005765|GO:0006955|GO:0016021|GO:0019886|GO:0031902|GO:0042613	protein-coding	major histocompatibility complex, class II, DM beta	chr6	32902406	32908847
HLA-DQA1	0	0	12.7506	3.6725	12.7506	up	3117	CD|CELIAC1|DQ-A1|GSE|HLA-DQA	GO:0000139|GO:0005765|GO:0005886|GO:0005887|GO:0006955|GO:0010008|GO:0012507|GO:0019221|GO:0019886|GO:0030658|GO:0030666|GO:0030669|GO:0031295|GO:0032395|GO:0032588|GO:0042613|GO:0050852|GO:0060333|GO:0071556	protein-coding	major histocompatibility complex, class II, DQ alpha 1	chr6	32605183	32614839
HLA-DQA2	0	0	13.4975	3.75462	13.4975	up	3118	DX-ALPHA|HLA-DXA	GO:0000139|GO:0005765|GO:0005886|GO:0005887|GO:0006955|GO:0010008|GO:0012507|GO:0019221|GO:0019886|GO:0030658|GO:0030666|GO:0030669|GO:0031295|GO:0032395|GO:0032588|GO:0042613|GO:0050852|GO:0060333|GO:0071556	protein-coding	major histocompatibility complex, class II, DQ alpha 2	chr6	32709163	32714664
HLA-DQB2	0	0	18.6346	4.21991	18.6346	up	3120	HLA-DQB1|HLA-DXB	GO:0000139|GO:0005765|GO:0005886|GO:0006955|GO:0010008|GO:0012507|GO:0019221|GO:0019886|GO:0030658|GO:0030666|GO:0030669|GO:0031295|GO:0032395|GO:0032588|GO:0042613|GO:0050852|GO:0060333|GO:0071556	protein-coding	major histocompatibility complex, class II, DQ beta 2	chr6	32723875	32731330
HLA-DRB1	0	0	11.2206	3.48808	11.2206	up	3123	DRB1|DRw10|HLA-DR1B|HLA-DRB|SS1	GO:0000139|GO:0002381|GO:0002437|GO:0002455|GO:0005765|GO:0005886|GO:0005887|GO:0006955|GO:0009897|GO:0012507|GO:0016020|GO:0016045|GO:0019221|GO:0019886|GO:0030658|GO:0030666|GO:0030669|GO:0031295|GO:0031902|GO:0032395|GO:0032588|GO:0032673|GO:0032689|GO:0035774|GO:0042088|GO:0042130|GO:0042605|GO:0042613|GO:0050852|GO:0051262|GO:0060333|GO:0071556|GO:2001179	protein-coding	major histocompatibility complex, class II, DR beta 1	chr6	32489683	32557613
HLA-F	0	0	10.5419	3.39806	10.5419	up	3134	CDA12|HLA-5.4|HLA-CDA12|HLAF	GO:0000139|GO:0001916|GO:0002474|GO:0002479|GO:0002480|GO:0005102|GO:0005886|GO:0012507|GO:0019221|GO:0030670|GO:0031901|GO:0042590|GO:0042605|GO:0042612|GO:0050776|GO:0060333|GO:0060337|GO:0071556	protein-coding	major histocompatibility complex, class I, F	chr6	29691117	29706966
HMGA2	0	0	15.4778	3.95212	15.4778	up	8091	BABL|HMGI-C|HMGIC|LIPO|STQTL9	GO:0000122|GO:0000228|GO:0000975|GO:0000988|GO:0001047|GO:0001077|GO:0001078|GO:0001837|GO:0002062|GO:0003131|GO:0003677|GO:0003680|GO:0003906|GO:0004677|GO:0005515|GO:0005634|GO:0006284|GO:0006325|GO:0006355|GO:0007067|GO:0007095|GO:0007275|GO:0007283|GO:0008134|GO:0008301|GO:0008584|GO:0009615|GO:0010564|GO:0010628|GO:0021846|GO:0021983|GO:0030261|GO:0030325|GO:0031052|GO:0031492|GO:0031507|GO:…	protein-coding	high mobility group AT-hook 2	chr12	66217437	66360071
HMOX1	0	0	23.1214	4.53116	23.1214	up	3162	HMOX1D|HO-1|HSP32|bK286B10	GO:0001525|GO:0001935|GO:0002246|GO:0002686|GO:0004392|GO:0004630|GO:0004871|GO:0005615|GO:0005634|GO:0005730|GO:0005783|GO:0005789|GO:0005829|GO:0005901|GO:0006778|GO:0006788|GO:0006879|GO:0006979|GO:0007243|GO:0007264|GO:0007588|GO:0008217|GO:0008219|GO:0008630|GO:0014806|GO:0016020|GO:0019899|GO:0020037|GO:0031670|GO:0032764|GO:0034101|GO:0034383|GO:0035094|GO:0042167|GO:0042542|GO:0042803|GO:…	protein-coding	heme oxygenase (decycling) 1	chr22	35777060	35790207
HNRNPCL1	0	0	28.2086	4.81806	28.2086	up	343069	HNRPCL1	GO:0000166|GO:0003723|GO:0005634|GO:0030529	protein-coding	heterogeneous nuclear ribonucleoprotein C-like 1	chr1	12907236	12908578
HORMAD1	0	0	15.3513	3.94029	15.3513	up	84072	CT46|NOHMA	GO:0001824|GO:0005634|GO:0005694|GO:0005737|GO:0007126|GO:0007130|GO:0007283|GO:0030154|GO:0042138|GO:0045111|GO:0048477|GO:0051177|GO:0051598|GO:0060629	protein-coding	HORMA domain containing 1	chr1	150670535	150693364
HOXA1	0	0	28.0339	4.8091	28.0339	up	3198	BSAS|HOX1|HOX1F	GO:0003700|GO:0005515|GO:0005634|GO:0006351|GO:0007275|GO:0007605|GO:0007634|GO:0008045|GO:0009653|GO:0009952|GO:0021569|GO:0021570|GO:0021571|GO:0021599|GO:0021612|GO:0021754|GO:0021953|GO:0042473|GO:0043565|GO:0045944|GO:0048702|GO:0048839|GO:0048844|GO:0050795|GO:0050890|GO:0050905|GO:0060840|GO:0060876|GO:0090102|GO:0090103	protein-coding	homeobox A1	chr7	27132614	27135625
HOXD8	0	0	16.5685	4.05037	16.5685	up	3234	HOX4|HOX4E|HOX5.4	GO:0000122|GO:0003700|GO:0005634|GO:0006351|GO:0006355|GO:0008595|GO:0043565|GO:0048705	protein-coding	homeobox D8	chr2	176994422	176997423
HP	0	0	12.9803	3.69825	12.9803	up	3240	BP|HP2ALPHA2|HPA1S	GO:0003824|GO:0005515|GO:0005576|GO:0005615|GO:0006879|GO:0006952|GO:0006953|GO:0010942|GO:0016209|GO:0030492|GO:0031838|GO:0042542|GO:0042742|GO:0051354|GO:0071682|GO:2000296	protein-coding	haptoglobin	chr16	72088508	72094955
HPN	0	0	10.8377	3.43799	10.8377	up	3249	TMPRSS1	GO:0004252|GO:0005044|GO:0005515|GO:0005737|GO:0005789|GO:0005886|GO:0005887|GO:0005911|GO:0006508|GO:0008233|GO:0008236|GO:0008360|GO:0009986|GO:0010628|GO:0010719|GO:0010756|GO:0015269|GO:0016021|GO:0030307|GO:0031965|GO:0034769|GO:0043025|GO:0043066|GO:0043923|GO:0050680|GO:0050910|GO:0060429|GO:0070008|GO:0071805|GO:0090103|GO:0097066|GO:0097195|GO:2000347|GO:2000611	protein-coding	hepsin	chr19	35531410	35557477
HPR	0	0	13.3937	3.74348	13.3937	up	3250	A-259H10.2|HP	GO:0003824|GO:0005576|GO:0030492|GO:0034366	protein-coding	haptoglobin-related protein	chr16	72097125	72111145
HS6ST3	0	0	18.6758	4.2231	18.6758	up	266722	HS6ST-3	GO:0008146|GO:0016021	protein-coding	heparan sulfate 6-O-sulfotransferase 3	chr13	96743093	97491816
HSD11B1	0	0	13.9921	3.80654	13.9921	up	3290	11-DH|11-beta-HSD1|CORTRD2|HDL|HSD11|HSD11B|HSD11L|SDR26C1	GO:0003845|GO:0005789|GO:0006704|GO:0008202|GO:0016021|GO:0030324|GO:0044281|GO:0070524	protein-coding	hydroxysteroid (11-beta) dehydrogenase 1	chr1	209859525	209908295
HSD3BP4	0	0	16.7283	4.06422	16.7283	up	128102			pseudo	hydroxy-delta-5-steroid dehydrogenase, 3 beta, pseudogene 4	chr1	120106503	120115199
HSFX2	0	0	22.2693	4.47698	22.2693	up	100130086			protein-coding	heat shock transcription factor family, X linked 2	chrX	148674172	148676974
HSPA14	0	0	13.443	3.74879	13.443	up	51182	HSP70-4|HSP70L1	GO:0005515|GO:0005524|GO:0005829|GO:0005840|GO:0051083	protein-coding	heat shock 70kDa protein 14	chr10	14880159	14913740
HSPA1B	0	0	32.5495	5.02456	32.5495	up	3304	HSP70-1B|HSP70-2	GO:0001618|GO:0005515|GO:0005524|GO:0005634|GO:0005737|GO:0005739|GO:0005783|GO:0005829|GO:0006402|GO:0006986|GO:0008180|GO:0008285|GO:0010467|GO:0016070|GO:0016071|GO:0016234|GO:0016235|GO:0016607|GO:0030308|GO:0030529|GO:0031625|GO:0042026|GO:0043066|GO:0044183|GO:0045648|GO:0047485|GO:0048471|GO:0051082|GO:0090084|GO:2001240	protein-coding	heat shock 70kDa protein 1B	chr6	31795512	31798031
HSPA4L	2.53739e-20	6.36757e-20	15.7732	3.9794	15.7732	up	22824	APG-1|HSPH3|Osp94	GO:0005524|GO:0005634|GO:0005737|GO:0006457|GO:0006986	protein-coding	heat shock 70kDa protein 4-like	chr4	128703453	128754526
HSPB11	0	0	10.2819	3.36204	10.2819	up	51668	C1orf41|HSPCO34|IFT25|PP25	GO:0005929|GO:0006950|GO:0007155|GO:0030992	protein-coding	heat shock protein family B (small), member 11	chr1	54387234	54411288
HSPB8	0	0	14.3627	3.84426	14.3627	up	26353	CMT2L|DHMN2|E2IG1|H11|HMN2|HMN2A|HSP22	GO:0004672|GO:0005515|GO:0005622|GO:0005634|GO:0005737|GO:0006950|GO:0008150|GO:0008219|GO:0042802	protein-coding	heat shock 22kDa protein 8	chr12	119616595	119632551
HSPBP1	0	0	20.5193	4.35891	20.5193	up	23640	FES1	GO:0004857|GO:0005515|GO:0006457|GO:0031398|GO:0032436|GO:0043086	protein-coding	HSPA (heat shock 70kDa) binding protein, cytoplasmic cochaperone 1	chr19	55773591	55791751
HTR2C	0	0	14.4079	3.84879	14.4079	up	3358	5-HT2C|5-HTR2C|HTR1C	GO:0001587|GO:0001662|GO:0004993|GO:0005886|GO:0005887|GO:0006182|GO:0006874|GO:0007200|GO:0007208|GO:0007210|GO:0007268|GO:0007626|GO:0007631|GO:0008144|GO:0010513|GO:0031644|GO:0032098|GO:0042493|GO:0043397|GO:0051209|GO:0051378|GO:0051482|GO:0070374|GO:0071886	protein-coding	5-hydroxytryptamine (serotonin) receptor 2C, G protein-coupled	chrX	113818551	114144624
HTR4	0	0	36.7167	5.19836	36.7167	up	3360	5-HT4|5-HT4R	GO:0004993|GO:0005737|GO:0005768|GO:0005886|GO:0005887|GO:0007186|GO:0007187|GO:0007210|GO:0007268|GO:0008284|GO:0016020|GO:0032098	protein-coding	5-hydroxytryptamine (serotonin) receptor 4, G protein-coupled	chr5	147830595	148442737
HTRA2	0	0	71.2018	6.15384	71.2018	up	27429	OMI|PARK13|PRSS25	GO:0004252|GO:0005515|GO:0005634|GO:0005739|GO:0005758|GO:0005783|GO:0005789|GO:0005829|GO:0006508|GO:0006672|GO:0006923|GO:0006950|GO:0007005|GO:0007050|GO:0007628|GO:0008233|GO:0008236|GO:0009635|GO:0009898|GO:0010942|GO:0019742|GO:0030900|GO:0031966|GO:0035631|GO:0040014|GO:0043065|GO:0043280|GO:0048666|GO:0051082|GO:0060548|GO:0071363|GO:0097193|GO:0097194|GO:2001244	protein-coding	HtrA serine peptidase 2	chr2	74756532	74760683
HUNK	0	0	15.9545	3.99589	15.9545	up	30811		GO:0004674|GO:0005524|GO:0007165|GO:0007275	protein-coding	hormonally up-regulated Neu-associated kinase	chr21	33245628	33376377
IBSP	0	0	10.1772	3.34727	10.1772	up	3381	BNSP|BSP|BSP-II|SP-II	GO:0001503|GO:0005576|GO:0007155|GO:0030198|GO:0031214|GO:0071363	protein-coding	integrin-binding sialoprotein	chr4	88720702	88733601
ICAM1	0	0	11.5658	3.53179	11.5658	up	3383	BB2|CD54|P3.58	GO:0001541|GO:0001618|GO:0001772|GO:0001910|GO:0001975|GO:0002291|GO:0002457|GO:0002693|GO:0004872|GO:0004888|GO:0005178|GO:0005515|GO:0005615|GO:0005886|GO:0005887|GO:0007155|GO:0007157|GO:0007159|GO:0007569|GO:0008360|GO:0009897|GO:0010212|GO:0010477|GO:0014070|GO:0019048|GO:0019221|GO:0022614|GO:0030155|GO:0031669|GO:0033627|GO:0034698|GO:0042493|GO:0043200|GO:0045429|GO:0045471|GO:0045907|GO:…	protein-coding	intercellular adhesion molecule 1	chr19	10381517	10397291
ICAM2	0	0	21.1316	4.40133	21.1316	up	3384	CD102	GO:0001931|GO:0005178|GO:0005886|GO:0005887|GO:0016337|GO:0050776	protein-coding	intercellular adhesion molecule 2	chr17	62079955	62097994
ICOSLG	0	0	11.1601	3.48027	11.1601	up	23308	B7-H2|B7H2|B7RP-1|B7RP1|CD275|GL50|ICOS-L|ICOSL|LICOS	GO:0005102|GO:0005886|GO:0005887|GO:0006952|GO:0006972|GO:0007165|GO:0009897|GO:0016021|GO:0031295|GO:0042104|GO:0042110|GO:0042113|GO:0045404	protein-coding	inducible T-cell co-stimulator ligand	chr21	45646722	45660834
IFFO1	0	0	19.8955	4.31437	19.8955	up	25900	HOM-TES-103|IFFO	GO:0005882	protein-coding	intermediate filament family orphan 1	chr12	6647539	6665249
IFI44L	0	0	24.9782	4.6426	24.9782	up	10964	C1orf29	GO:0005737|GO:0006955|GO:0051607	protein-coding	interferon-induced protein 44-like	chr1	79086088	79111830
IFIT1B	0	0	12.6331	3.65914	12.6331	up	439996	IFIT1L|bA149I23.6	GO:0009615|GO:0050688|GO:0071357|GO:0071360	protein-coding	interferon-induced protein with tetratricopeptide repeats 1B	chr10	91137813	91144962
IFNA21	0	0	14.9322	3.90036	14.9322	up	3452	IFN-alphaI|LeIF F|leIF-F	GO:0005125|GO:0005126|GO:0005576|GO:0005615|GO:0007596|GO:0019221|GO:0045087|GO:0051607|GO:0060337|GO:0060338	protein-coding	interferon, alpha 21	chr9	21165636	21166659
IFNA4	0	0	10.8664	3.44181	10.8664	up	3441	IFN-alpha4a|INFA4	GO:0005125|GO:0005132|GO:0005576|GO:0005615|GO:0007596|GO:0009615|GO:0019221|GO:0045087|GO:0051607|GO:0060337|GO:0060338	protein-coding	interferon, alpha 4	chr9	21186618	21187598
IFNA5	0	0	10.892	3.4452	10.892	up	3442	IFN-alpha-5|IFN-alphaG|INA5|INFA5|leIF G	GO:0005125|GO:0005126|GO:0005576|GO:0005615|GO:0007596|GO:0019221|GO:0045087|GO:0051607|GO:0060337|GO:0060338	protein-coding	interferon, alpha 5	chr9	21304613	21305312
IFNA8	0	0	13.1546	3.71749	13.1546	up	3445	IFN-alphaB	GO:0005125|GO:0005126|GO:0005576|GO:0005615|GO:0007596|GO:0019221|GO:0045087|GO:0051607|GO:0060337|GO:0060338	protein-coding	interferon, alpha 8	chr9	21409146	21410184
IFNK	0	0	15.1015	3.91662	15.1015	up	56832	IFNT1|INFE1|RP11-27J8.1	GO:0005125|GO:0005132|GO:0005576|GO:0005615|GO:0006355|GO:0008285|GO:0009615|GO:0019221|GO:0030101|GO:0045089|GO:0051607	protein-coding	interferon, kappa	chr9	27524312	27526496
IFT20	0	0	11.8019	3.56095	11.8019	up	90410		GO:0005515|GO:0005794|GO:0005814|GO:0005929|GO:0005932|GO:0030030|GO:0030992|GO:0044292|GO:0051642	protein-coding	intraflagellar transport 20 homolog (Chlamydomonas)	chr17	26655351	26662515
IGFBP1	0	0	12.1716	3.60545	12.1716	up	3484	AFBP|IBP1|IGF-BP25|PP12|hIGFBP-1	GO:0005520|GO:0005576|GO:0005615|GO:0006987|GO:0007165|GO:0008286|GO:0030307|GO:0030968|GO:0042246|GO:0044267	protein-coding	insulin-like growth factor binding protein 1	chr7	45927959	45933267
IGSF22	0	0	20.6228	4.36616	20.6228	up	283284			protein-coding	immunoglobulin superfamily, member 22	chr11	18725852	18747777
IKBKG	0	0	30.4743	4.92952	30.4743	up	8517	AMCBX1|FIP-3|FIP3|Fip3p|IKK-gamma|IP|IP1|IP2|IPD2|NEMO|ZC2HC9	GO:0000187|GO:0001782|GO:0002224|GO:0002755|GO:0002756|GO:0004871|GO:0005515|GO:0005622|GO:0005634|GO:0005737|GO:0005829|GO:0006351|GO:0006915|GO:0006954|GO:0006955|GO:0006974|GO:0007249|GO:0007250|GO:0007254|GO:0008385|GO:0009615|GO:0019048|GO:0019904|GO:0032481|GO:0034134|GO:0034138|GO:0034142|GO:0034146|GO:0034162|GO:0034166|GO:0035666|GO:0035872|GO:0038095|GO:0038123|GO:0038124|GO:0042803|GO:…	protein-coding	inhibitor of kappa light polypeptide gene enhancer in B-cells, kinase gamma	chrX	153770459	153793261
IKZF3	0	0	10.3021	3.36486	10.3021	up	22806	AIO|AIOLOS|ZNFN1A3	GO:0003700|GO:0005515|GO:0005634|GO:0005737|GO:0005886|GO:0006351|GO:0006357|GO:0007498|GO:0030888|GO:0042113|GO:0042803|GO:0042981|GO:0043565|GO:0045577|GO:0045619|GO:0046872|GO:0046982	protein-coding	IKAROS family zinc finger 3 (Aiolos)	chr17	37913968	38020441
IKZF4	0	0	12.3732	3.62914	12.3732	up	64375	EOS|ZNFN1A4	GO:0003677|GO:0003700|GO:0005634|GO:0006351|GO:0042803|GO:0045892|GO:0046872|GO:0046982	protein-coding	IKAROS family zinc finger 4 (Eos)	chr12	56411922	56432219
IL12B	0	0	17.0221	4.08933	17.0221	up	3593	CLMF|CLMF2|IL-12B|NKSF|NKSF2	GO:0001916|GO:0002230|GO:0002827|GO:0002860|GO:0002862|GO:0004896|GO:0005125|GO:0005143|GO:0005515|GO:0005615|GO:0005737|GO:0007050|GO:0008083|GO:0010224|GO:0010535|GO:0016020|GO:0016477|GO:0019953|GO:0030101|GO:0032693|GO:0032700|GO:0032725|GO:0032729|GO:0032733|GO:0032735|GO:0032740|GO:0032760|GO:0032816|GO:0032819|GO:0034105|GO:0034393|GO:0042035|GO:0042088|GO:0042093|GO:0042095|GO:0042102|GO:…	protein-coding	interleukin 12B (natural killer cell stimulatory factor 2, cytotoxic lymphocyte maturation factor 2, p40)	chr5	158741791	158757481
IL17RC	0	0	12.0721	3.5936	12.0721	up	84818	IL17-RL|IL17RL	GO:0005886|GO:0016021|GO:0030368|GO:1900017	protein-coding	interleukin 17 receptor C	chr3	9958758	9975314
IL1RAPL2	0	0	15.1568	3.9219	15.1568	up	26280	IL-1R9|IL1R9|IL1RAPL-2|TIGIRR-1	GO:0004908|GO:0004910|GO:0007417|GO:0016021	protein-coding	interleukin 1 receptor accessory protein-like 2	chrX	103810996	105011822
IL1RL1	0	0	17.1836	4.10296	17.1836	up	9173	DER4|FIT-1|IL33R|ST2|ST2L|ST2V|T1	GO:0002113|GO:0002114|GO:0002826|GO:0004896|GO:0004908|GO:0005057|GO:0005515|GO:0005576|GO:0006955|GO:0007165|GO:0009897|GO:0016021|GO:0032689|GO:0032754|GO:0043032|GO:0043124|GO:0050729|GO:0090197	protein-coding	interleukin 1 receptor-like 1	chr2	102927962	103015217
IL25	0	0	19.6922	4.29955	19.6922	up	64806	IL17E	GO:0002437|GO:0005125|GO:0005615|GO:0008150|GO:0009620|GO:0009624|GO:0016020|GO:0030222|GO:0030380|GO:0045944	protein-coding	interleukin 25	chr14	23842018	23845612
IL6	0	0	23.029	4.52538	23.029	up	3569	BSF2|HGF|HSF|IFNB2|IL-6	GO:0001781|GO:0002384|GO:0002446|GO:0002548|GO:0002675|GO:0002690|GO:0005125|GO:0005138|GO:0005576|GO:0005615|GO:0005896|GO:0006469|GO:0006953|GO:0006954|GO:0006959|GO:0007568|GO:0008083|GO:0008284|GO:0008285|GO:0008360|GO:0009408|GO:0009409|GO:0009612|GO:0009897|GO:0010574|GO:0010888|GO:0016049|GO:0019221|GO:0030168|GO:0031000|GO:0031018|GO:0031175|GO:0031667|GO:0032494|GO:0032496|GO:0032722|GO:…	protein-coding	interleukin 6 (interferon, beta 2)	chr7	22766766	22771621
IL7R	0	0	24.1659	4.5949	24.1659	up	3575	CD127|CDW127|IL-7R-alpha|IL7RA|ILRA	GO:0000018|GO:0000902|GO:0001915|GO:0002377|GO:0003823|GO:0004917|GO:0005515|GO:0005576|GO:0005886|GO:0006955|GO:0007165|GO:0007166|GO:0008361|GO:0009897|GO:0010628|GO:0016021|GO:0016049|GO:0030217|GO:0033089|GO:0038111|GO:0042100|GO:0048535|GO:0048872	protein-coding	interleukin 7 receptor	chr5	35856977	35879705
ILDR1	0	0	11.2462	3.49137	11.2462	up	286676	DFNB42|ILDR1alpha|ILDR1alpha'|ILDR1beta	GO:0005829|GO:0005886|GO:0016021	protein-coding	immunoglobulin-like domain containing receptor 1	chr3	121706170	121741127
IMPG2	0	0	11.4719	3.52003	11.4719	up	50939	IPM200|RP56|SPACRCAN	GO:0005201|GO:0005540|GO:0005578|GO:0007601|GO:0008201|GO:0016021	protein-coding	interphotoreceptor matrix proteoglycan 2	chr3	100941390	101039442
ING5	0	0	11.5487	3.52965	11.5487	up	84289	p28ING5	GO:0003682|GO:0005515|GO:0005634|GO:0006260|GO:0006351|GO:0006473|GO:0008270|GO:0008285|GO:0035064|GO:0043065|GO:0043966|GO:0045893|GO:0045926|GO:0070776	protein-coding	inhibitor of growth family, member 5	chr2	242641456	242668896
INMT-FAM188B	0	0	14.769	3.8845	14.769	up	100526825			ncRNA	INMT-FAM188B readthrough (NMD candidate)	chr7	30791751	30932002
INPP1	0	0	10.7878	3.43133	10.7878	up	3628		GO:0004441|GO:0005829|GO:0006796|GO:0007165|GO:0043647|GO:0044281|GO:0046854|GO:0046872|GO:0052829	protein-coding	inositol polyphosphate-1-phosphatase	chr2	191208196	191236391
INPP5B	0	0	32.3972	5.0178	32.3972	up	3633	5PTase	GO:0001701|GO:0004439|GO:0005515|GO:0005737|GO:0005793|GO:0005794|GO:0005829|GO:0005886|GO:0007264|GO:0007283|GO:0015630|GO:0016020|GO:0016021|GO:0030317|GO:0030670|GO:0031901|GO:0043647|GO:0044281|GO:0046856|GO:0046872|GO:0051056|GO:0052658|GO:0070613	protein-coding	inositol polyphosphate-5-phosphatase, 75kDa	chr1	38326369	38412729
INPP5K	0	0	16.788	4.06936	16.788	up	51763	PPS|SKIP	GO:0001701|GO:0001726|GO:0001933|GO:0004445|GO:0005000|GO:0005515|GO:0005634|GO:0005737|GO:0005783|GO:0005802|GO:0005829|GO:0005886|GO:0005979|GO:0006469|GO:0006644|GO:0006661|GO:0007186|GO:0010801|GO:0010829|GO:0016020|GO:0016311|GO:0016312|GO:0030036|GO:0032587|GO:0032869|GO:0032870|GO:0033137|GO:0034485|GO:0034594|GO:0034595|GO:0035305|GO:0035810|GO:0042577|GO:0042593|GO:0043005|GO:0043407|GO:…	protein-coding	inositol polyphosphate-5-phosphatase K	chr17	1397871	1420182
INSL4	0	0	11.761	3.55594	11.761	up	3641	EPIL|PLACENTIN	GO:0005102|GO:0005159|GO:0005179|GO:0005615|GO:0007165|GO:0007267|GO:0007275|GO:0007565|GO:0008283	protein-coding	insulin-like 4 (placenta)	chr9	5231419	5233967
INTS4L1	0	0	11.2215	3.48819	11.2215	up	285905			pseudo	integrator complex subunit 4-like 1	chr7	64601603	64693539
IQCB1	0	0	12.9799	3.6982	12.9799	up	9657	NPHP5|PIQ|SLSN5	GO:0001750|GO:0005515|GO:0005516|GO:0005737|GO:0005813|GO:0032391|GO:0042384|GO:0045494|GO:0048496	protein-coding	IQ motif containing B1	chr3	121488610	121553926
IQCG	0	0	20.0658	4.32667	20.0658	up	84223			protein-coding	IQ motif containing G	chr3	197615946	197686886
IQCK	0	0	10.6501	3.4128	10.6501	up	124152			protein-coding	IQ motif containing K	chr16	19727778	19868859
IRAK2	0	0	17.8721	4.15964	17.8721	up	3656	IRAK-2	GO:0000187|GO:0001959|GO:0002224|GO:0002755|GO:0002756|GO:0004672|GO:0005515|GO:0005524|GO:0005829|GO:0005886|GO:0006468|GO:0006954|GO:0007249|GO:0007254|GO:0009986|GO:0010008|GO:0031663|GO:0032088|GO:0034134|GO:0034138|GO:0034142|GO:0034146|GO:0034162|GO:0034166|GO:0035666|GO:0035872|GO:0038123|GO:0038124|GO:0042803|GO:0045087|GO:0046982|GO:0051092|GO:0051403|GO:0070423|GO:0070498|GO:0070555	protein-coding	interleukin-1 receptor-associated kinase 2	chr3	10206563	10285427
IRG1	0	0	13.123	3.71403	13.123	up	730249	CAD	GO:0002760|GO:0005739|GO:0006952|GO:0006954|GO:0007566|GO:0008152|GO:0019543|GO:0032088|GO:0032480|GO:0034136|GO:0034144|GO:0035458|GO:0045824|GO:0047547|GO:0047613|GO:0050728|GO:0071219|GO:0071222|GO:0071346|GO:0071347|GO:0071356|GO:0071393|GO:0072573|GO:2000379	protein-coding	immunoresponsive 1 homolog (mouse)	chr13	77522694	77532776
IRGM	0	0	14.1487	3.82259	14.1487	up	345611	IFI1|IRGM1|LRG-47|LRG47	GO:0000139|GO:0000421|GO:0001891|GO:0005525|GO:0006914|GO:0006954|GO:0016817|GO:0030670|GO:0042995|GO:0045087	protein-coding	immunity-related GTPase family, M	chr5	150226085	150228231
IRX5	0	0	11.8782	3.57025	11.8782	up	10265	HMMS|IRX-2a|IRXB2	GO:0002027|GO:0003700|GO:0005499|GO:0005634|GO:0006351|GO:0007601|GO:0008406|GO:0042551|GO:0043565|GO:0048701|GO:0050896|GO:0060040	protein-coding	iroquois homeobox 5	chr16	54965111	54968395
ISX	0	0	10.3288	3.3686	10.3288	up	91464	Pix-1|RAXLX	GO:0003700|GO:0005634|GO:0006351|GO:0006357|GO:0043565|GO:1901738	protein-coding	intestine-specific homeobox	chr22	35462130	35483380
ITFG1	0	0	12.1226	3.59963	12.1226	up	81533	TIP	GO:0005576|GO:0016021	protein-coding	integrin alpha FG-GAP repeat containing 1	chr16	47189298	47495135
ITGB1BP1	0	0	23.1994	4.53602	23.1994	up	9270	ICAP-1A|ICAP-1B|ICAP-1alpha|ICAP1|ICAP1A|ICAP1B	GO:0001726|GO:0002043|GO:0005092|GO:0005178|GO:0005515|GO:0005634|GO:0005737|GO:0005829|GO:0005856|GO:0005886|GO:0005925|GO:0006351|GO:0006469|GO:0006933|GO:0007160|GO:0007219|GO:0007229|GO:0007243|GO:0008284|GO:0008285|GO:0008565|GO:0010595|GO:0010764|GO:0015031|GO:0016020|GO:0016477|GO:0019901|GO:0030027|GO:0030154|GO:0031214|GO:0032091|GO:0032148|GO:0032403|GO:0033622|GO:0033628|GO:0035148|GO:…	protein-coding	integrin beta 1 binding protein 1	chr2	9545815	9563643
ITGB6	0	0	13.6228	3.76795	13.6228	up	3694		GO:0001618|GO:0005178|GO:0005886|GO:0006954|GO:0007155|GO:0007160|GO:0007229|GO:0007275|GO:0008305|GO:0019048|GO:0030198	protein-coding	integrin, beta 6	chr2	160956182	161128399
IVL	0	0	46.1972	5.52973	46.1972	up	3713		GO:0001533|GO:0005198|GO:0005737|GO:0010224|GO:0018149|GO:0018153|GO:0030216|GO:0030674|GO:0031424	protein-coding	involucrin	chr1	152881039	152884362
JMY	0	0	12.9885	3.69916	12.9885	up	133746	WHDC1L3	GO:0003713|GO:0003779|GO:0005515|GO:0005634|GO:0005737|GO:0005856|GO:0006281|GO:0006357|GO:0007050|GO:0031252|GO:0034314|GO:0043065|GO:0051091|GO:0070060|GO:0070358	protein-coding	junction mediating and regulatory protein, p53 cofactor	chr5	78531925	78623038
JRK	0	0	30.8197	4.94578	30.8197	up	8629	JH8	GO:0003674|GO:0003677|GO:0005515|GO:0005575|GO:0005634|GO:0008150	protein-coding	jerky homolog (mouse)	chr8	143738874	143751401
JUN	0	0	33.4404	5.06352	33.4404	up	3725	AP-1|AP1|c-Jun	GO:0000228|GO:0000980|GO:0001077|GO:0001102|GO:0001190|GO:0001525|GO:0001774|GO:0001836|GO:0001889|GO:0001938|GO:0002224|GO:0002755|GO:0002756|GO:0003151|GO:0003677|GO:0003690|GO:0003700|GO:0003705|GO:0003713|GO:0005100|GO:0005515|GO:0005654|GO:0005667|GO:0005719|GO:0005829|GO:0007179|GO:0007184|GO:0007568|GO:0007612|GO:0007623|GO:0008134|GO:0008285|GO:0009314|GO:0009612|GO:0017053|GO:0030224|GO:…	protein-coding	jun proto-oncogene	chr1	59246463	59249785
KCNA1	0	0	84.146	6.39482	84.146	up	3736	AEMK|EA1|HBK1|HUK1|KV1.1|MBK1|MK1|RBK1	GO:0005251|GO:0005267|GO:0005515|GO:0005886|GO:0006813|GO:0007268|GO:0008076|GO:0015079|GO:0016324|GO:0030425|GO:0043025|GO:0044224|GO:0051260	protein-coding	potassium voltage-gated channel, shaker-related subfamily, member 1 (episodic ataxia with myokymia)	chr12	5019073	5027422
KCNA5	0	0	28.1698	4.81608	28.1698	up	3741	ATFB7|HCK1|HK2|HPCN1|KV1.5|PCN1	GO:0001666|GO:0005102|GO:0005251|GO:0005515|GO:0005794|GO:0005886|GO:0005901|GO:0006813|GO:0007268|GO:0008076|GO:0014704|GO:0015271|GO:0019229|GO:0019870|GO:0019901|GO:0042391|GO:0043266|GO:0043267|GO:0045121|GO:0050796|GO:0051260|GO:0051393|GO:0051481|GO:0055075|GO:0060081|GO:0060372|GO:0071435|GO:0086014|GO:0086089|GO:0086091|GO:0097110	protein-coding	potassium voltage-gated channel, shaker-related subfamily, member 5	chr12	5153085	5155954
KCNC2	0	0	16.4907	4.04358	16.4907	up	3747	KV3.2	GO:0001508|GO:0005251|GO:0005886|GO:0006112|GO:0007268|GO:0008076|GO:0044281|GO:0050796|GO:0051260	protein-coding	potassium voltage-gated channel, Shaw-related subfamily, member 2	chr12	75433858	75603528
KCND1	0	0	15.0485	3.91155	15.0485	up	3750	KV4.1	GO:0005249|GO:0005251|GO:0005575|GO:0005886|GO:0006813|GO:0007268|GO:0008076|GO:0030425|GO:0046872|GO:0051260	protein-coding	potassium voltage-gated channel, Shal-related subfamily, member 1	chrX	48818639	48828251
KCND2	0	0	13.1745	3.71968	13.1745	up	3751	KV4.2|RK5	GO:0001508|GO:0005249|GO:0005250|GO:0005251|GO:0005515|GO:0005886|GO:0007268|GO:0008076|GO:0009986|GO:0043197|GO:0046872|GO:0051260	protein-coding	potassium voltage-gated channel, Shal-related subfamily, member 2	chr7	119913722	120390387
KCNE3	0	0	21.1188	4.40045	21.1188	up	10008	HOKPP|HYPP|MiRP2	GO:0005249|GO:0015459|GO:0016021|GO:0043266	protein-coding	potassium voltage-gated channel, Isk-related family, member 3	chr11	74165886	74178600
KCNH7	0	0	24.3832	4.60782	24.3832	up	90134	ERG3|HERG3|Kv11.3	GO:0004871|GO:0005242|GO:0005249|GO:0005886|GO:0005887|GO:0007268|GO:0007623|GO:0042391|GO:0051291|GO:0071805	protein-coding	potassium voltage-gated channel, subfamily H (eag-related), member 7	chr2	163227917	163695257
KCNJ1	0	0	10.3581	3.37268	10.3581	up	3758	KIR1.1|ROMK|ROMK1	GO:0001822|GO:0001894|GO:0005242|GO:0005524|GO:0005546|GO:0005886|GO:0006813|GO:0007268|GO:0007588|GO:0008076|GO:0009791|GO:0070294|GO:0072358|GO:1900128	protein-coding	potassium inwardly-rectifying channel, subfamily J, member 1	chr11	128707909	128737268
KCNJ13	0	0	20.6887	4.37077	20.6887	up	3769	KIR1.4|KIR7.1|LCA16|SVD	GO:0005242|GO:0006813|GO:0008076	protein-coding	potassium inwardly-rectifying channel, subfamily J, member 13	chr2	233630512	233641275
KCNJ5	0	0	11.9733	3.58175	11.9733	up	3762	CIR|GIRK4|KATP1|KIR3.4|LQT13	GO:0005242|GO:0005515|GO:0005886|GO:0006813|GO:0007268|GO:0008076|GO:0015467	protein-coding	potassium inwardly-rectifying channel, subfamily J, member 5	chr11	128761313	128787951
KCNK9	0	0	13.9376	3.80091	13.9376	up	51305	K2p9.1|KT3.2|TASK-3|TASK3	GO:0005244|GO:0005267|GO:0005886|GO:0006813|GO:0007268|GO:0008021|GO:0016020|GO:0016021|GO:0042803|GO:0046982|GO:0090102	protein-coding	potassium channel, subfamily K, member 9	chr8	140613082	140715299
KCNQ1	0	0	30.9439	4.95158	30.9439	up	3784	ATFB1|ATFB3|JLNS1|KCNA8|KCNA9|KVLQT1|Kv1.9|Kv7.1|LQT|LQT1|RWS|SQT2|WRS	GO:0005249|GO:0005251|GO:0005515|GO:0005516|GO:0005764|GO:0005769|GO:0005770|GO:0005886|GO:0006349|GO:0007268|GO:0007605|GO:0008016|GO:0008076|GO:0008157|GO:0015271|GO:0016323|GO:0016458|GO:0034236|GO:0034237|GO:0035690|GO:0042383|GO:0042589|GO:0044325|GO:0046676|GO:0060048|GO:0060306|GO:0060307|GO:0060372|GO:0071320|GO:0071435|GO:0071805|GO:0071872|GO:0072358|GO:0086005|GO:0086008|GO:0086011|GO:…	protein-coding	potassium voltage-gated channel, KQT-like subfamily, member 1	chr11	2466221	2870340
KCNQ3	0	0	16.736	4.06489	16.736	up	3786	BFNC2|EBN2|KV7.3	GO:0005249|GO:0005251|GO:0005267|GO:0005886|GO:0006813|GO:0007268|GO:0007411|GO:0008076|GO:0033268|GO:0043194|GO:0060081	protein-coding	potassium voltage-gated channel, KQT-like subfamily, member 3	chr8	133133105	133493004
KCNS3	0	0	14.1125	3.8189	14.1125	up	3790	KV9.3	GO:0005251|GO:0005737|GO:0005794|GO:0005886|GO:0006112|GO:0006813|GO:0007268|GO:0008076|GO:0015459|GO:0043231|GO:0044281|GO:0050796|GO:0051260	protein-coding	potassium voltage-gated channel, delayed-rectifier, subfamily S, member 3	chr2	18059114	18114225
KCNV1	0	0	16.9804	4.0858	16.9804	up	27012	HNKA|KCNB3|KV2.3|KV8.1	GO:0005251|GO:0005886|GO:0005887|GO:0006813|GO:0007268|GO:0008076|GO:0008200|GO:0015459|GO:0051260	protein-coding	potassium channel, subfamily V, member 1	chr8	110979233	110988076
KCTD9	0	0	11.1165	3.47463	11.1165	up	54793	BTBD27	GO:0051260	protein-coding	potassium channel tetramerization domain containing 9	chr8	25285364	25315984
KDELC1	0	0	40.5372	5.34118	40.5372	up	79070	EP58|KDEL1	GO:0005788	protein-coding	KDEL (Lys-Asp-Glu-Leu) containing 1	chr13	103436631	103451404
KDELR3	0	0	23.5498	4.55764	23.5498	up	11015	ERD2L3	GO:0005789|GO:0006621|GO:0006987|GO:0015031|GO:0016021|GO:0016192|GO:0030968|GO:0044267|GO:0046923	protein-coding	KDEL (Lys-Asp-Glu-Leu) endoplasmic reticulum protein retention receptor 3	chr22	38864083	38879445
KDM8	0	0	15.8366	3.98519	15.8366	up	79831	JMJD5	GO:0000086|GO:0003682|GO:0005634|GO:0006351|GO:0045893|GO:0046872|GO:0051864|GO:0070544	protein-coding	lysine (K)-specific demethylase 8	chr16	27214807	27233089
KERA	0	0	13.8439	3.79118	13.8439	up	11081	CNA2|SLRR2B	GO:0003674|GO:0005576|GO:0005578|GO:0005796|GO:0005975|GO:0007601|GO:0018146|GO:0030203|GO:0042339|GO:0042340|GO:0043202|GO:0044281|GO:0050896|GO:0061303	protein-coding	keratocan	chr12	91444271	91452131
KGFLP1	0	0	15.8507	3.98647	15.8507	up	387628		GO:0005104|GO:0005576|GO:0008083|GO:0008543	pseudo	fibroblast growth factor 7 pseudogene	chr9	46687557	46746820
KIAA0196	0	0	14.9358	3.9007	14.9358	up	9897	SPG8	GO:0005768|GO:0008219|GO:0016197|GO:0071203	protein-coding	KIAA0196	chr8	126036503	126104061
KIAA0319	0	0	16.3027	4.02704	16.3027	up	9856	DYLX2|DYX2	GO:0001764|GO:0005515|GO:0005769|GO:0005886|GO:0016021|GO:0031901|GO:2000171	protein-coding	KIAA0319	chr6	24544332	24646383
KIAA0408	0	0	10.5518	3.39942	10.5518	up	9729	RP3-403A15.2	GO:0005515	protein-coding	KIAA0408	chr6	127759551	127780535
KIAA0513	0	0	12.5432	3.64884	12.5432	up	9764		GO:0005737	protein-coding	KIAA0513	chr16	85061375	85127828
KIAA0930	0	0	18.4804	4.20792	18.4804	up	23313	C22orf9		protein-coding	KIAA0930	chr22	45588123	45636650
KIAA1279	0	0	12.4967	3.64347	12.4967	up	26128	KBP|TTC20	GO:0005515|GO:0005739|GO:0005856|GO:0006839|GO:0007399|GO:0019894|GO:0030154	protein-coding	KIAA1279	chr10	70748477	70776739
KIAA1324L	0	0	15.7998	3.98183	15.7998	up	222223	EIG121L	GO:0016021	protein-coding	KIAA1324-like	chr7	86506223	86689014
KIAA1751	0	0	14.3646	3.84444	14.3646	up	85452			protein-coding	KIAA1751	chr1	1853396	1935276
KIAA1984-AS1	0	0	10.0378	3.32738	10.0378	up	100131193			ncRNA	KIAA1984 antisense RNA 1	chr9	139698379	139703300
KIF15	0	0	194.752	7.6055	194.752	up	56992	HKLP2|KNSL7|NY-BR-62	GO:0003677|GO:0003774|GO:0003777|GO:0005524|GO:0005813|GO:0005819|GO:0005829|GO:0005873|GO:0005874|GO:0007018|GO:0007067|GO:0007596|GO:0008017|GO:0008283|GO:0019886	protein-coding	kinesin family member 15	chr3	44803209	44894748
KIF1A	0	0	15.003	3.90718	15.003	up	547	ATSV|C2orf20|HSN2C|MRD9|SPG30|UNC104	GO:0003774|GO:0003777|GO:0005524|GO:0005543|GO:0005634|GO:0005737|GO:0005871|GO:0005874|GO:0008017|GO:0008089|GO:0008219|GO:0043005|GO:0043025	protein-coding	kinesin family member 1A	chr2	241653181	241759725
KIF5C	0	0	11.5163	3.52561	11.5163	up	3800.chr2.2	CDCBM2|KINN|NKHC|NKHC-2|NKHC2	GO:0003777|GO:0005515|GO:0005524|GO:0005737|GO:0005871|GO:0005874|GO:0006996|GO:0007018|GO:0008017|GO:0051028	protein-coding	kinesin family member 5C	chr2	149632792	149883273
KIT	0	0	15.2286	3.92871	15.2286	up	3815	C-Kit|CD117|PBT|SCFR	GO:0000187|GO:0001541|GO:0002020|GO:0002318|GO:0002320|GO:0002327|GO:0002371|GO:0002551|GO:0004713|GO:0004714|GO:0004716|GO:0005020|GO:0005515|GO:0005524|GO:0005615|GO:0005634|GO:0005737|GO:0005886|GO:0006687|GO:0006954|GO:0007165|GO:0007173|GO:0007243|GO:0007283|GO:0007286|GO:0008284|GO:0008360|GO:0008543|GO:0008584|GO:0009314|GO:0009897|GO:0010628|GO:0010863|GO:0014068|GO:0016021|GO:0018108|GO:…	protein-coding	v-kit Hardy-Zuckerman 4 feline sarcoma viral oncogene homolog	chr4	55524095	55606881
KLHDC7A	0	0	10.3904	3.37718	10.3904	up	127707	RP11-422P22.2	GO:0016021	protein-coding	kelch domain containing 7A	chr1	18807424	18812540
KLHL21	0	0	13.1266	3.71442	13.1266	up	9903		GO:0004842|GO:0005737|GO:0005827|GO:0007067|GO:0016567|GO:0031463|GO:0032465|GO:0035853|GO:0051301	protein-coding	kelch-like family member 21	chr1	6650779	6662929
KLHL28	0	0	15.3473	3.93991	15.3473	up	54813	BTBD5		protein-coding	kelch-like family member 28	chr14	45393527	45431179
KLHL3	0	0	11.5153	3.52548	11.5153	up	26249	PHA2D	GO:0003779|GO:0005198|GO:0005515|GO:0005829|GO:0005856|GO:0016567|GO:0031463|GO:0042787|GO:0050801|GO:0070294|GO:0070936|GO:0072156	protein-coding	kelch-like family member 3	chr5	136953189	137071779
KLHL38	0	0	13.6881	3.77485	13.6881	up	340359	C8ORFK36	GO:0005515	protein-coding	kelch-like family member 38	chr8	124657915	124665190
KLHL4	0	0	11.127	3.47599	11.127	up	56062	DKELCHL|KHL4	GO:0003674|GO:0003779|GO:0005634|GO:0005730|GO:0005737|GO:0008150|GO:0015630|GO:0043231	protein-coding	kelch-like family member 4	chrX	86772715	86925050
KLHL41	0	0	21.4487	4.42282	21.4487	up	10324	KBTBD10|Krp1|SARCOSIN	GO:0001726|GO:0005515|GO:0005634|GO:0005730|GO:0005737|GO:0005813|GO:0005856|GO:0005886|GO:0006941|GO:0016567|GO:0030239|GO:0031143|GO:0031275|GO:0031430|GO:0031463|GO:0035914|GO:0045661|GO:2000291|GO:2001014	protein-coding	kelch-like family member 41	chr2	170366212	170382772
KLRC4-KLRK1	0	0	19.7976	4.30726	19.7976	up	100528032		GO:0002223|GO:0004872|GO:0005515|GO:0005886|GO:0005887|GO:0007165|GO:0009897|GO:0009986|GO:0016021|GO:0030101|GO:0030246|GO:0031295|GO:0032394|GO:0032729|GO:0042288|GO:0042803|GO:0045087|GO:0045429|GO:0045954|GO:0050776|GO:0050830|GO:0071222	protein-coding	KLRC4-KLRK1 readthrough	chr12	10524952	10562745
KNG1	0	0	26.1556	4.70905	26.1556	up	3827	BDK|BK|KNG	GO:0002576|GO:0004869|GO:0005102|GO:0005515|GO:0005576|GO:0005615|GO:0005886|GO:0006939|GO:0006954|GO:0007162|GO:0007204|GO:0007596|GO:0007597|GO:0008201|GO:0008270|GO:0030168|GO:0030195|GO:0031093|GO:0035810|GO:0035815|GO:0042311|GO:0043065	protein-coding	kininogen 1	chr3	186435098	186462199
KNSTRN	8.23815e-10	1.87565e-09	11.7696	3.55699	11.7696	up	90417	C15orf23|SKAP|TRAF4AF1	GO:0000070|GO:0000776|GO:0000777|GO:0000922|GO:0005515|GO:0005634|GO:0005737|GO:0007051|GO:0007059|GO:0035371|GO:0051301|GO:0051988|GO:0072686	protein-coding	kinetochore-localized astrin/SPAG5 binding protein	chr15	40674922	40686489
KRAS	0	0	10.2733	3.36083	10.2733	up	3845	C-K-RAS|CFC2|K-RAS2A|K-RAS2B|K-RAS4A|K-RAS4B|KI-RAS|KRAS1|KRAS2|NS|NS3|RASK2	GO:0000165|GO:0000186|GO:0001934|GO:0003924|GO:0005515|GO:0005525|GO:0005739|GO:0005886|GO:0007173|GO:0007264|GO:0007265|GO:0007411|GO:0007596|GO:0008284|GO:0008286|GO:0008542|GO:0008543|GO:0010628|GO:0019002|GO:0019003|GO:0019221|GO:0030036|GO:0030275|GO:0032228|GO:0035022|GO:0035176|GO:0038095|GO:0043406|GO:0043524|GO:0045087|GO:0045121|GO:0048011|GO:0048169|GO:0050900|GO:0051000|GO:0051092|GO:…	protein-coding	Kirsten rat sarcoma viral oncogene homolog	chr12	25358180	25403863
KRBA2	0	0	12.2077	3.60972	12.2077	up	124751		GO:0003676|GO:0005622|GO:0006355|GO:0015074	protein-coding	KRAB-A domain containing 2	chr17	8271973	8280029
KRBOX4	0	0	22.6059	4.49863	22.6059	up	55634	ZNF673	GO:0003676|GO:0005622|GO:0006355	protein-coding	KRAB box domain containing 4	chrX	46306624	46334074
KRT1	0	0	40.6002	5.34342	40.6002	up	3848	CK1|EHK|EHK1|EPPK|K1|KRT1A|NEPPK	GO:0001867|GO:0004872|GO:0005198|GO:0005515|GO:0005856|GO:0005886|GO:0006979|GO:0016020|GO:0030246|GO:0042730|GO:0045095|GO:0045765	protein-coding	keratin 1	chr12	53068520	53074191
KRT16P1	0	0	11.4219	3.51373	11.4219	up	729252	KRT14P|KRT16P		pseudo	keratin 16 pseudogene 1	chr17	18343222	18346208
KRT16P3	0	0	13.0226	3.70295	13.0226	up	644945			pseudo	keratin 16 pseudogene 3	chr17	20404827	20407811
KRT17	0	0	16.5432	4.04817	16.5432	up	3872	K17|PC|PC2|PCHC1	GO:0002009|GO:0005200|GO:0005515|GO:0005737|GO:0005882|GO:0007165|GO:0008544|GO:0030307|GO:0031424|GO:0032395|GO:0042289|GO:0045109|GO:0045727|GO:0051798|GO:0071944	protein-coding	keratin 17	chr17	39775692	39780882
KRT2	0	0	12.0587	3.592	12.0587	up	3849	CK-2e|K2e|KRT2A|KRT2E|KRTE	GO:0005200|GO:0005737|GO:0005794|GO:0005882|GO:0008544|GO:0031424|GO:0032980|GO:0043616|GO:0045095|GO:0045111|GO:0051546	protein-coding	keratin 2	chr12	53038342	53045959
KRT35	0	0	13.9395	3.80111	13.9395	up	3886	HA5|Ha-5|KRTHA5|hHa5	GO:0005198|GO:0005882|GO:0009653	protein-coding	keratin 35	chr17	39632941	39637392
KRT37	0	0	15.8305	3.98464	15.8305	up	8688	HA7|K37|KRTHA7	GO:0005198|GO:0005882	protein-coding	keratin 37	chr17	39576809	39580822
KRT5	0	0	10.2553	3.3583	10.2553	up	3852	CK5|DDD|DDD1|EBS2|K5|KRT5A	GO:0005200|GO:0005515|GO:0005737|GO:0005739|GO:0005829|GO:0005882|GO:0005886|GO:0008544|GO:0031581|GO:0034329|GO:0045095|GO:0097110	protein-coding	keratin 5	chr12	52908359	52914243
KRT6A	0	0	26.6153	4.73419	26.6153	up	3853	CK6A|CK6C|CK6D|K6A|K6C|K6D|KRT6C|KRT6D	GO:0005200|GO:0005515|GO:0005882|GO:0007398|GO:0008284|GO:0030154|GO:0045095	protein-coding	keratin 6A	chr12	52880958	52887181
KRT6B	0	0	50.1316	5.64765	50.1316	up	3854	CK-6B|CK6B|K6B|KRTL1|PC2	GO:0005200|GO:0007398|GO:0045095	protein-coding	keratin 6B	chr12	52840435	52845910
KRT6C	0	0	36.4268	5.18693	36.4268	up	286887	K6E|KRT6E	GO:0005198|GO:0005882|GO:0007010|GO:0045095	protein-coding	keratin 6C	chr12	52862300	52867569
KRT71	0	0	13.7874	3.78528	13.7874	up	112802	K6IRS1|KRT6IRS|KRT6IRS1	GO:0005198|GO:0031069|GO:0045095	protein-coding	keratin 71	chr12	52937693	52946931
KRT72	0	0	11.0504	3.46603	11.0504	up	140807	K6IRS2|K6irs|KRT6|KRT6IRS2	GO:0005198|GO:0045095	protein-coding	keratin 72	chr12	52979373	52995322
KRT75	0	0	12.7281	3.66994	12.7281	up	9119	K6HF|KB18|PFB	GO:0005198|GO:0045095	protein-coding	keratin 75	chr12	52817854	52828110
KRT9	0	0	10.345	3.37086	10.345	up	3857	CK-9|EPPK|K9	GO:0005200|GO:0005882|GO:0007283|GO:0008544|GO:0043588|GO:0045109	protein-coding	keratin 9	chr17	39722094	39728310
KRTAP10-4	0	0	42.7782	5.4188	42.7782	up	386672	KAP10.4|KAP18-4|KRTAP10.4|KRTAP18-4|KRTAP18.4	GO:0045095	protein-coding	keratin associated protein 10-4	chr21	45993606	45994987
KRTAP10-6	0	0	30.0939	4.9114	30.0939	up	386674	KAP10.6|KAP18.6|KRTAP18-6|KRTAP18.6	GO:0045095	protein-coding	keratin associated protein 10-6	chr21	46011149	46012386
KRTAP10-7	0	0	16.6865	4.06061	16.6865	up	386675	KAP10.7|KAP18.7|KRTAP18-7	GO:0045095	protein-coding	keratin associated protein 10-7	chr21	46020497	46022091
KRTAP13-2	0	0	10.8265	3.4365	10.8265	up	337959	KAP13-2	GO:0005882	protein-coding	keratin associated protein 13-2	chr21	31743709	31744557
KRTAP16-1	0	0	17.5879	4.13651	17.5879	up	100505753	KAP16.1	GO:0045095	protein-coding	keratin associated protein 16-1	chr17	39463952	39465505
KRTAP4-12	0	0	11.319	3.50068	11.319	up	83755	KAP4.12|KRTAP4.12	GO:0005515|GO:0045095	protein-coding	keratin associated protein 4-12	chr17	39279345	39280419
KRTAP9-4	0	0	11.5427	3.52891	11.5427	up	85280	KAP9.4|KRTAP9.4	GO:0045095	protein-coding	keratin associated protein 9-4	chr17	39405939	39406905
KRTCAP3	0	0	11.161	3.48039	11.161	up	200634	KCP3|MRV222|PRO9898	GO:0016021	protein-coding	keratinocyte associated protein 3	chr2	27665233	27669348
KSR2	0	0	35.7365	5.15933	35.7365	up	283455		GO:0004674|GO:0005524|GO:0005737|GO:0016020|GO:0035556|GO:0046872	protein-coding	kinase suppressor of ras 2	chr12	117890817	118406028
LACTB2	0	0	16.7374	4.065	16.7374	up	51110		GO:0005739|GO:0016787|GO:0046872	protein-coding	lactamase, beta 2	chr8	71549501	71581447
LAMP3	0	0	18.693	4.22443	18.693	up	27074	CD208|DC LAMP|DC-LAMP|DCLAMP|LAMP|LAMP-3|TSC403	GO:0005765|GO:0008283|GO:0016021|GO:0097233	protein-coding	lysosomal-associated membrane protein 3	chr3	182840003	182880667
LAX1	0	0	10.4212	3.38145	10.4212	up	54900	LAX	GO:0000188|GO:0005515|GO:0005737|GO:0005794|GO:0005886|GO:0006955|GO:0016021|GO:0019901|GO:0035556|GO:0042113|GO:0042169|GO:0045121|GO:0048305|GO:0050851|GO:0050868	protein-coding	lymphocyte transmembrane adaptor 1	chr1	203734284	203745480
LAYN	0	0	10.1845	3.34831	10.1845	up	143903		GO:0001726|GO:0005540|GO:0005925|GO:0009986|GO:0016021|GO:0030246	protein-coding	layilin	chr11	111411233	111432470
LBP	0	0	28.0288	4.80884	28.0288	up	3929	BPIFD2	GO:0001530|GO:0002224|GO:0002232|GO:0002281|GO:0005102|GO:0005515|GO:0005576|GO:0005615|GO:0006953|GO:0006968|GO:0008228|GO:0009986|GO:0015920|GO:0031663|GO:0032490|GO:0032496|GO:0032720|GO:0032722|GO:0032755|GO:0032757|GO:0032760|GO:0034142|GO:0034145|GO:0042535|GO:0043032|GO:0044130|GO:0045087|GO:0050829|GO:0050830|GO:0060265|GO:0070891|GO:0071222|GO:0071223|GO:0090023	protein-coding	lipopolysaccharide binding protein	chr20	36974814	37005653
LCA5	0	0	26.7838	4.74329	26.7838	up	167691	C6orf152	GO:0005515|GO:0005929|GO:0005932|GO:0015031|GO:0032403|GO:0035085|GO:0042073|GO:0045494	protein-coding	Leber congenital amaurosis 5	chr6	80194708	80247147
LDLRAD2	0	0	15.5548	3.95929	15.5548	up	401944		GO:0016021	protein-coding	low density lipoprotein receptor class A domain containing 2	chr1	22138758	22151714
LEFTY2	0	0	17.4206	4.12273	17.4206	up	7044	EBAF|LEFTA|LEFTYA|TGFB4	GO:0002576|GO:0005125|GO:0005160|GO:0005576|GO:0005615|GO:0007179|GO:0007275|GO:0007596|GO:0008083|GO:0016049|GO:0030168|GO:0031093	protein-coding	left-right determination factor 2	chr1	226124298	226129083
LENG9	0	0	10.2571	3.35856	10.2571	up	94059		GO:0003824|GO:0046872	protein-coding	leukocyte receptor cluster (LRC) member 9	chr19	54972979	54974894
LEPREL2	0	0	10.1316	3.34079	10.1316	up	10536	GRCB|HSU47926|P3H3	GO:0005506|GO:0005788|GO:0008285|GO:0019797|GO:0030198|GO:0031418	protein-coding	leprecan-like 2	chr12	6937572	6949018
LETM2	0	0	37.8648	5.24279	37.8648	up	137994		GO:0005743|GO:0016021	protein-coding	leucine zipper-EF-hand containing transmembrane protein 2	chr8	38243959	38266062
LETMD1	0	0	15.4034	3.94517	15.4034	up	25875	1110019O13Rik|HCCR-1|HCCR-2|HCCR1|HCRR-2	GO:0005515|GO:0005741|GO:0016021	protein-coding	LETM1 domain containing 1	chr12	51442082	51454207
LGALS9B	0	0	11.863	3.5684	11.863	up	284194		GO:0030246	protein-coding	lectin, galactoside-binding, soluble, 9B	chr17	20353176	20370848
LGI3	0	0	15.3362	3.93887	15.3362	up	203190	LGIL4	GO:0003824|GO:0005576|GO:0006887|GO:0008021|GO:0017157|GO:0030054|GO:0043005	protein-coding	leucine-rich repeat LGI family, member 3	chr8	22004343	22014344
LGR5	0	0	29.3267	4.87414	29.3267	up	8549	FEX|GPR49|GPR67|GRP49|HG38	GO:0004888|GO:0004930|GO:0005515|GO:0005794|GO:0005887|GO:0007186|GO:0032588|GO:0048839|GO:0090263	protein-coding	leucine-rich repeat containing G protein-coupled receptor 5	chr12	71833550	71980088
LIF	0	0	12.1797	3.6064	12.1797	up	3976	CDF|DIA|HILDA|MLPLI	GO:0001135|GO:0001974|GO:0005102|GO:0005125|GO:0005146|GO:0005615|GO:0005737|GO:0006955|GO:0007275|GO:0007566|GO:0008083|GO:0008284|GO:0008285|GO:0019827|GO:0033138|GO:0033141|GO:0042503|GO:0042511|GO:0042517|GO:0043410|GO:0045651|GO:0045835|GO:0045944|GO:0046697|GO:0046888|GO:0048286|GO:0048644|GO:0048666|GO:0048711|GO:0048861|GO:0050731|GO:0060426|GO:0060463|GO:0060707|GO:0060708|GO:0070373|GO:…	protein-coding	leukemia inhibitory factor	chr22	30636436	30642840
LIFR	0	0	12.6785	3.66431	12.6785	up	3977	CD118|LIF-R|SJS2|STWS|SWS	GO:0004897|GO:0004923|GO:0004924|GO:0005127|GO:0005576|GO:0005887|GO:0007166|GO:0008284|GO:0019221|GO:0019838|GO:0034097|GO:0038165|GO:0048861|GO:0070120	protein-coding	leukemia inhibitory factor receptor alpha	chr5	38475065	38595507
LILRA3	0	0	15.2264	3.9285	15.2264	up	11026	CD85E|HM31|HM43|ILT-6|ILT6|LIR-4|LIR4|e3	GO:0003823|GO:0004872|GO:0005576|GO:0005886|GO:0006952|GO:0007165	protein-coding	leukocyte immunoglobulin-like receptor, subfamily A (without TM domain), member 3	chr19	54799855	54804265
LILRA5	0	0	10.8995	3.44619	10.8995	up	353514	CD85|CD85F|ILT-11|ILT11|LILRB7|LIR-9|LIR9	GO:0005576|GO:0016021|GO:0045087	protein-coding	leukocyte immunoglobulin-like receptor, subfamily A (with TM domain), member 5	chr19	54818353	54824409
LILRP2	0	0	11.0028	3.4598	11.0028	up	79166	CD85m|ILT10|LILRA5		pseudo	leukocyte immunoglobulin-like receptor pseudogene 2	chr19	55219601	55224887
LIM2	0	0	13.6614	3.77203	13.6614	up	3982	CTRCT19|MP17|MP19	GO:0002088|GO:0005212|GO:0005886|GO:0007043|GO:0016021|GO:0030054|GO:0031982	protein-coding	lens intrinsic membrane protein 2, 19kDa	chr19	51883163	51891210
LIMS3-LOC440895	0	0	11.5673	3.53199	11.5673	up	100271835			ncRNA	LIMS3-LOC440895 readthrough	chr2	110656009	110726149
LINC00243	0	0	12.6963	3.66634	12.6963	up	401247	C6orf214|NCRNA00243|bQB10J12.2|bQB230F21.2		ncRNA	long intergenic non-protein coding RNA 243	chr6	30780643	30798436
LINC00266-1	0	0	35.2702	5.14038	35.2702	up	140849	C20orf69|NCRNA00266|NCRNA00266-1|bA476I15.3		ncRNA	long intergenic non-protein coding RNA 266-1	chr20	62921738	62934707
LINC00346	0	0	10.3297	3.36873	10.3297	up	283487	C13orf29|NCRNA00346		ncRNA	long intergenic non-protein coding RNA 346	chr13	111516334	111522655
LINC00919	0	0	18.4945	4.20902	18.4945	up	100505619			ncRNA	long intergenic non-protein coding RNA 919	chr16	52116977	52119021
LINC00955	0	0	13.7585	3.78225	13.7585	up	285492			ncRNA	long intergenic non-protein coding RNA 955	chr4	3578596	3592712
LIPA	0	0	10.909	3.44744	10.909	up	3988	CESD|LAL	GO:0000902|GO:0001816|GO:0004771|GO:0005764|GO:0006954|GO:0008283|GO:0016042|GO:0016298|GO:0030324|GO:0048771|GO:0048873	protein-coding	lipase A, lysosomal acid, cholesterol esterase	chr10	90973326	91174382
LIPC	0	0	34.202	5.09601	34.202	up	3990	HDLCQ12|HL|HTGL|LIPH	GO:0004620|GO:0004806|GO:0005615|GO:0006633|GO:0008201|GO:0008203|GO:0019433|GO:0030169|GO:0034185|GO:0034364|GO:0034372|GO:0034373|GO:0034374|GO:0034375|GO:0034382|GO:0034638|GO:0042632|GO:0043691|GO:0070328	protein-coding	lipase, hepatic	chr15	58702775	58861073
LIPK	0	0	11.9725	3.58165	11.9725	up	643414	LIPL2|bA186O14.2	GO:0005576|GO:0016042|GO:0016788	protein-coding	lipase, family member K	chr10	90484301	90512513
LITAF	0	0	10.21	3.35191	10.21	up	9516	PIG7|SIMPLE|TP53I7	GO:0001817|GO:0004871|GO:0005515|GO:0005765|GO:0005794|GO:0005886|GO:0006351|GO:0006357|GO:0006915|GO:0007165|GO:0042347|GO:0043123|GO:0050699|GO:0071222	protein-coding	lipopolysaccharide-induced TNF factor	chr16	11641578	11681322
LIX1L	0	0	11.9384	3.57754	11.9384	up	128077		GO:0003674|GO:0005575|GO:0008150	protein-coding	Lix1 homolog (mouse)-like	chr1	145477085	145501669
LLPH	0	0	13.2343	3.7262	13.2343	up	84298	C12orf31|hLLP		protein-coding	LLP homolog, long-term synaptic facilitation (Aplysia)	chr12	66516849	66524533
LMBRD2	0	0	10.3378	3.36986	10.3378	up	92255		GO:0016021	protein-coding	LMBR1 domain containing 2	chr5	36103414	36152015
LMO3	0	0	16.1437	4.0129	16.1437	up	55885	RBTN3|RBTNL2|RHOM3|Rhom-3	GO:0006351|GO:0006355|GO:0008270	protein-coding	LIM domain only 3 (rhombotin-like 2)	chr12	16701306	16762758
LNX2	0	0	13.2808	3.73127	13.2808	up	222484	PDZRN1	GO:0005515|GO:0008270|GO:0030165|GO:0051260	protein-coding	ligand of numb-protein X 2	chr13	28120050	28195244
LOC100129860	0	0	16.6663	4.05886	16.6663	up	100129860			unknown	uncharacterized LOC100129860	chrX	51942922	51946358
LOC100130373	0	0	25.7494	4.68647	25.7494	up	100130373			unknown	uncharacterized LOC100130373	chr20	34738335	34743655
LOC100287042	0	0	10.1282	3.34031	10.1282	up	100287042			ncRNA	uncharacterized LOC100287042	chr17	73267380	73269976
LOC100289561	0	0	12.2164	3.61075	12.2164	up	100289561			protein-coding	uncharacterized LOC100289561	chr7	102004308	102036769
LOC100419773	0	0	11.0658	3.46804	11.0658	up	100419773			pseudo	zinc finger protein 33B pseudogene	chr7	6703605	6714110
LOC100505679	0	0	11.4028	3.51131	11.4028	up	100505679			protein-coding	uncharacterized LOC100505679	chr15	84841242	84850985
LOC100505848	0	0	15.0489	3.91158	15.0489	up	100505848			unknown	uncharacterized LOC100505848	chr11	30953318	31391357
LOC100506071	0	0	11.8096	3.56189	11.8096	up	100506071			ncRNA	uncharacterized LOC100506071	chr14	31345385	31359014
LOC100506321	0	0	104.029	6.70084	104.029	up	100506321			ncRNA	uncharacterized LOC100506321	chr14	65556636	65561029
LOC100506469	0	0	12.8368	3.68222	12.8368	up	100506469			ncRNA	uncharacterized LOC100506469	chr19	36031640	36036931
LOC100507003	0	0	31.2101	4.96394	31.2101	up	100507003			protein-coding	uncharacterized LOC100507003	chr19	49929688	49932075
LOC100507346	0	0	37.213	5.21774	37.213	up	100507346			ncRNA	uncharacterized LOC100507346	chr9	98225891	98232301
LOC100509541	0	0	16.259	4.02317	16.259	up	100509541			ncRNA	uncharacterized LOC100509541	chr12	52473480	52502034
LOC101927097	0	0	185.064	7.53188	185.064	up	101927097			pseudo	uncharacterized LOC101927097	chr3	197937116	197955678
LOC101927999	0	0	23.7735	4.57128	23.7735	up	101927999			pseudo	putative uncharacterized protein encoded by LINC00174-like	chr16	90224863	90233897
LOC101928027	0	0	27.6289	4.78811	27.6289	up	101928027			ncRNA	uncharacterized LOC101928027	chr10	4934796	5020158
LOC101928094	0	0	11.234	3.4898	11.234	up	101928094			pseudo	serine/threonine-protein kinase SMG1-like	chr16	29439632	29451195
LOC101929572	0	0	12.7041	3.66722	12.7041	up	101929572			ncRNA	uncharacterized LOC101929572	chr14	19562691	19566731
LOC101929599	0	0	57.7831	5.85258	57.7831	up	101929599			pseudo	putative POM121-like protein 1-like	chr5	70073247	70074026
LOC154761	0	0	18.4165	4.20292	18.4165	up	154761			pseudo	family with sequence similarity 115, member C pseudogene	chr7	143336432	143533810
LOC285074	0	0	24.4588	4.61228	24.4588	up	285074			pseudo	anaphase promoting complex subunit 1 pseudogene	chr2	87257798	87303536
LOC286186	0	0	12.5882	3.654	12.5882	up	286186			ncRNA	uncharacterized LOC286186	chr8	66439243	66474901
LOC388242	0	0	14.2393	3.83181	14.2393	up	388242			pseudo	coiled-coil domain containing 101 pseudogene	chr16	29476289	29478899
LOC391322	0	0	10.0937	3.33538	10.0937	up	391322			protein-coding	D-dopachrome tautomerase-like	chr22	24373117	24374043
LOC400464	0	0	20.1728	4.33434	20.1728	up	400464			unknown	uncharacterized LOC400464	chr15	100348035	100379280
LOC440353	0	0	11.9738	3.5818	11.9738	up	440353			pseudo	nuclear pore complex interacting protein family, member A1 pseudogene	chr16	29497001	29516913
LOC643454	0	0	13.0137	3.70195	13.0137	up	643454			pseudo	adaptor-related protein complex 3, sigma 1 subunit pseudogene	chr1	214655882	214656819
LOC643784	0	0	19.6699	4.29792	19.6699	up	643784			pseudo	NLR family, apoptosis inhibitory protein pseudogene	chr5	68902926	68919876
LOC727896	0	0	25.37	4.66505	25.37	up	727896			pseudo	cysteine and histidine-rich domain (CHORD) containing 1 pseudogene	chr18	2943213	2946621
LOC728024	0	0	10.0126	3.32375	10.0126	up	728024			pseudo	chromosome X open reading frame 56 pseudogene	chr8	37604074	37605564
LOC728519	0	0	30.1214	4.91272	30.1214	up	728519	BIRC|NAIP1B		pseudo	NLR family, apoptosis inhibitory protein pseudogene	chr5	69388865	69423523
LOC728819	0	0	14.8635	3.8937	14.8635	up	728819			protein-coding	hCG1645220	chr2	43902292	43903461
LOC728989	0	0	17.2257	4.10649	17.2257	up	728989			pseudo	phosphodiesterase 4D interacting protein pseudogene	chr1	146490895	146514599
LOC729020	0	0	13.78	3.78451	13.78	up	729020			protein-coding	rcRPE	chr10	105005644	105007773
LOXHD1	0	0	12.1438	3.60214	12.1438	up	125336	DFNB77|LH2D1	GO:0005262|GO:0007605|GO:0016020|GO:0032420|GO:0050982|GO:0070588	protein-coding	lipoxygenase homology domains 1	chr18	44056935	44236996
LPAL2	0	0	30.2748	4.92005	30.2748	up	80350	APOA2|APOAL|APOARGC|RP11-72O9.2	GO:0003674|GO:0005575|GO:0005576|GO:0008150	pseudo	lipoprotein, Lp(a)-like 2, pseudogene	chr6	160887587	160932156
LPAR6	0	0	10.3738	3.37487	10.3738	up	10161	ARWH1|LAH3|P2RY5|P2Y5	GO:0004930|GO:0005886|GO:0007186|GO:0016021	protein-coding	lysophosphatidic acid receptor 6	chr13	48963707	49018840
LRIG2	0	0	12.5348	3.64786	12.5348	up	9860	LIG-2|LIG2|UFS2	GO:0005737|GO:0005886|GO:0016021	protein-coding	leucine-rich repeats and immunoglobulin-like domains 2	chr1	113615831	113667342
LRIT1	0	0	15.997	3.99973	15.997	up	26103	FIGLER9|LRRC21|PAL	GO:0003674|GO:0008150|GO:0030176	protein-coding	leucine-rich repeat, immunoglobulin-like and transmembrane domains 1	chr10	85991276	86001338
LRIT3	0	0	18.8653	4.23767	18.8653	up	345193	CSNB1F|FIGLER4	GO:0005789|GO:0016021|GO:0040036	protein-coding	leucine-rich repeat, immunoglobulin-like and transmembrane domains 3	chr4	110769340	110793471
LRP4-AS1	0	0	10.0417	3.32793	10.0417	up	100507401			ncRNA	LRP4 antisense RNA 1	chr11	46867962	46895967
LRRC23	0	0	39.6234	5.30828	39.6234	up	10233	LRPB7	GO:0003674|GO:0005575|GO:0008150	protein-coding	leucine rich repeat containing 23	chr12	7013897	7023406
LRRC4B	0	0	13.2355	3.72634	13.2355	up	94030	HSM|LRIG4	GO:0005102|GO:0016021|GO:0030054|GO:0042734|GO:0051965	protein-coding	leucine rich repeat containing 4B	chr19	51020150	51071302
LRRC6	0	0	19.883	4.31346	19.883	up	23639	CILD19|LRTP|TSLRP	GO:0000239|GO:0000240|GO:0003341|GO:0003674|GO:0005737|GO:0005929|GO:0008584|GO:0030317|GO:0036158|GO:0036159|GO:0044458|GO:0060287|GO:0061458	protein-coding	leucine rich repeat containing 6	chr8	133584201	133687863
LRRTM4	0	0	21.2003	4.40601	21.2003	up	80059		GO:0030054|GO:0032281|GO:0045211	protein-coding	leucine rich repeat transmembrane neuronal 4	chr2	76974850	77749502
LYPLA1	8.72838e-11	2.01047e-10	14.0568	3.8132	14.0568	up	10434	APT-1|APT1|LPL-I|LPL1|hAPT1	GO:0002084|GO:0004622|GO:0005739|GO:0005829|GO:0006631|GO:0008474|GO:0042997|GO:0044281|GO:0046209|GO:0050999	protein-coding	lysophospholipase I	chr8	54958938	55014577
LYRM2	0	0	17.919	4.16342	17.919	up	57226	DJ122O8.2	GO:0005739	protein-coding	LYR motif containing 2	chr6	90277863	90348474
M1AP	0	0	33.2144	5.05374	33.2144	up	130951	C2orf65|D6Mm5e|SPATA37	GO:0003674|GO:0005737|GO:0006396|GO:0007283|GO:0007292|GO:0016021|GO:0030154|GO:0031497|GO:0051308	protein-coding	meiosis 1 associated protein	chr2	74785010	74875457
MAG	0	0	11.5742	3.53284	11.5742	up	4099	GMA|S-MAG|SIGLEC-4A|SIGLEC4A	GO:0005886|GO:0007155|GO:0007596|GO:0016021|GO:0033270|GO:0043220|GO:0048011|GO:0050770|GO:0050771|GO:0050900	protein-coding	myelin associated glycoprotein	chr19	35782989	35820133
MAGEA1	0	0	14.4509	3.85309	14.4509	up	4100	CT1.1|MAGE1	GO:0000122|GO:0005515|GO:0005634|GO:0005737|GO:0005886|GO:0006351|GO:0042826|GO:0045746	protein-coding	melanoma antigen family A, 1 (directs expression of antigen MZ2-E)	chrX	152481522	152486116
MAGEA3	0	0	15.8605	3.98736	15.8605	up	4102	CT1.3|HIP8|HYPD|MAGE3|MAGEA6	GO:0005515	protein-coding	melanoma antigen family A, 3	chrX	151934652	151938240
MAGEA4	0	0	15.4714	3.95153	15.4714	up	4103	CT1.4|MAGE-41|MAGE-X2|MAGE4|MAGE4A|MAGE4B	GO:0003674|GO:0005515|GO:0005575|GO:0008150	protein-coding	melanoma antigen family A, 4	chrX	151080996	151093642
MAGEA6	0	0	22.2959	4.47871	22.2959	up	4105	CT1.6|MAGE-3b|MAGE3B|MAGE6	GO:0003674|GO:0005515|GO:0005575|GO:0008150	protein-coding	melanoma antigen family A, 6	chrX	151867245	151870814
MAGEA9	0	0	10.055	3.32984	10.055	up	4108	CT1.9|MAGE9		protein-coding	melanoma antigen family A, 9	chrX	148863593	148869399
MAGEA9B	0	0	17.6069	4.13807	17.6069	up	728269		GO:0003674|GO:0005575|GO:0008150	protein-coding	melanoma antigen family A, 9B	chrX	148663309	148669116
MAGEB10	0	0	14.4884	3.85683	14.4884	up	139422			protein-coding	melanoma antigen family B, 10	chrX	27826107	27841131
MAGEB6	0	0	23.538	4.55692	23.538	up	158809	CT3.4|MAGE-B6|MAGEB6A	GO:0003674|GO:0005515|GO:0005575|GO:0008150	protein-coding	melanoma antigen family B, 6	chrX	26210557	26213763
MAGEC2	0	0	11.3189	3.50066	11.3189	up	51438	CT10|HCA587|MAGEE1	GO:0005515|GO:0005634|GO:0005737|GO:0031625|GO:0044257|GO:0051443	protein-coding	melanoma antigen family C, 2	chrX	141290128	141293076
MAGEC3	0	0	20.2225	4.33789	20.2225	up	139081	CT7.2|HCA2|MAGE-C3|MAGEC4		protein-coding	melanoma antigen family C, 3	chrX	140926102	140985618
MAGEL2	0	0	16.705	4.06221	16.705	up	54551	NDNL1|nM15	GO:0003674|GO:0005575|GO:0008150	protein-coding	MAGE-like 2	chr15	23888696	23892993
MAL2	0	0	12.0511	3.59109	12.0511	up	114569		GO:0005515|GO:0012505|GO:0016021|GO:0016324|GO:0048471	protein-coding	mal, T-cell differentiation protein 2 (gene/pseudogene)	chr8	120220610	120257914
MANBA	0	0	23.5658	4.55862	23.5658	up	4126	MANB1	GO:0004567|GO:0005537|GO:0005764|GO:0006464|GO:0006516|GO:0046355	protein-coding	mannosidase, beta A, lysosomal	chr4	103552643	103682151
MAP7D2	0	0	72.3171	6.17627	72.3171	up	256714		GO:0000226|GO:0005874	protein-coding	MAP7 domain containing 2	chrX	20024831	20135114
MAP9	0	0	28.0386	4.80934	28.0386	up	79884	ASAP	GO:0000910|GO:0005634|GO:0005730|GO:0005737|GO:0005794|GO:0005819|GO:0005874|GO:0007067|GO:0007088|GO:0051225	protein-coding	microtubule-associated protein 9	chr4	156263812	156298122
MAPK8	0	0	31.1928	4.96314	31.1928	up	5599	JNK|JNK-46|JNK1|JNK1A2|JNK21B1/2|PRKM8|SAPK1|SAPK1c	GO:0001503|GO:0002224|GO:0002755|GO:0002756|GO:0004674|GO:0004705|GO:0005515|GO:0005524|GO:0005634|GO:0005654|GO:0005739|GO:0005829|GO:0006915|GO:0006950|GO:0007254|GO:0007258|GO:0009411|GO:0010628|GO:0018105|GO:0018107|GO:0031063|GO:0032091|GO:0032880|GO:0034134|GO:0034138|GO:0034142|GO:0034146|GO:0034162|GO:0034166|GO:0035033|GO:0035666|GO:0038095|GO:0038123|GO:0038124|GO:0042826|GO:0043065|GO:…	protein-coding	mitogen-activated protein kinase 8	chr10	49514786	49643183
MAPKAPK3	0	0	15.0288	3.90966	15.0288	up	7867	3PK|MAPKAP-K3|MAPKAP3|MAPKAPK-3|MK-3	GO:0000187|GO:0002224|GO:0002755|GO:0002756|GO:0004674|GO:0004708|GO:0005515|GO:0005524|GO:0005634|GO:0005654|GO:0005829|GO:0006950|GO:0007165|GO:0007265|GO:0018105|GO:0032496|GO:0034097|GO:0034134|GO:0034138|GO:0034142|GO:0034146|GO:0034162|GO:0034166|GO:0035666|GO:0038123|GO:0038124|GO:0044351|GO:0045087|GO:0048011|GO:0051403	protein-coding	mitogen-activated protein kinase-activated protein kinase 3	chr3	50649293	50686728
MARCH11	0	0	20.0148	4.323	20.0148	up	441061	MARCH-XI	GO:0008270|GO:0016021|GO:0016567|GO:0016874|GO:0030659	protein-coding	membrane-associated ring finger (C3HC4) 11	chr5	16067474	16179897
MBNL2	0	0	25.9577	4.69809	25.9577	up	10150	MBLL|MBLL39|PRO2032	GO:0000381|GO:0003723|GO:0005634|GO:0005737|GO:0006397|GO:0008380|GO:0043484|GO:0046872	protein-coding	muscleblind-like splicing regulator 2	chr13	97794090	98046374
MBP	0	0	16.2585	4.02312	16.2585	up	4155		GO:0002020|GO:0005515|GO:0005634|GO:0005886|GO:0006955|GO:0007268|GO:0007417|GO:0008366|GO:0009636|GO:0019911|GO:0033269|GO:0042552|GO:0043025|GO:0043218|GO:0050771|GO:0061024	protein-coding	myelin basic protein	chr18	74690789	74844774
MBTPS1	1.21585e-31	3.25497e-31	10.744	3.42546	10.744	up	8720	PCSK8|S1P|SKI-1	GO:0000139|GO:0004252|GO:0005788|GO:0005789|GO:0005794|GO:0005795|GO:0006508|GO:0006629|GO:0006987|GO:0008203|GO:0016021|GO:0030968|GO:0042990|GO:0044267|GO:0044281	protein-coding	membrane-bound transcription factor peptidase, site 1	chr16	84087369	84150517
MCF2	0	0	16.3398	4.03032	16.3398	up	4168	ARHGEF21|DBL	GO:0005089|GO:0005515|GO:0005543|GO:0005829|GO:0005856|GO:0007264|GO:0016020|GO:0016358|GO:0035023|GO:0043065|GO:0048011|GO:0051056|GO:0097190	protein-coding	MCF.2 cell line derived transforming sequence	chrX	138663930	138790381
MCMDC2	0	0	28.9988	4.85792	28.9988	up	157777	C8orf45	GO:0003677|GO:0005524|GO:0006260	protein-coding	minichromosome maintenance domain containing 2	chr8	67782984	67834283
MCOLN3	0	0	14.0546	3.81297	14.0546	up	55283	TRP-ML3|TRPML3	GO:0005737|GO:0005886|GO:0006811|GO:0007626|GO:0016021|GO:0042491	protein-coding	mucolipin 3	chr1	85483765	85514223
MDGA2	0	0	13.8054	3.78716	13.8054	up	161357	MAMDC1|c14_5286	GO:0005886|GO:0007389|GO:0021522|GO:0031225	protein-coding	MAM domain containing glycosylphosphatidylinositol anchor 2	chr14	47308828	48144157
ME1	0	0	11.2851	3.49635	11.2851	up	4199	HUMNDME|MES	GO:0004470|GO:0004473|GO:0005739|GO:0005829|GO:0005975|GO:0006108|GO:0006741|GO:0008948|GO:0009055|GO:0009725|GO:0009743|GO:0030145|GO:0043531|GO:0044255|GO:0044281|GO:0050661|GO:0051262|GO:0051287	protein-coding	malic enzyme 1, NADP(+)-dependent, cytosolic	chr6	83920110	84140938
MEAF6	0	0	14.717	3.87941	14.717	up	64769	C1orf149|CENP-28|EAF6|NY-SAR-91	GO:0005515|GO:0005634|GO:0005730|GO:0005737|GO:0005813|GO:0006351|GO:0006355|GO:0035267|GO:0043968|GO:0043981|GO:0043982|GO:0043983|GO:0043984|GO:0044154|GO:0070776	protein-coding	MYST/Esa1-associated factor 6	chr1	37955561	37980420
MED12L	0	0	24.6549	4.6238	24.6549	up	116931	NOPAR|TNRC11L|TRALP|TRALPUSH	GO:0001104|GO:0008013|GO:0016592	protein-coding	mediator complex subunit 12-like	chr3	150803451	151154465
MEFV	0	0	16.986	4.08628	16.986	up	4210	FMF|MEF|TRIM20	GO:0003779|GO:0005634|GO:0005829|GO:0005874|GO:0005875|GO:0006954|GO:0008270|GO:0032691|GO:0032695|GO:0035872|GO:0045087|GO:0050728|GO:0071641|GO:2001056	protein-coding	Mediterranean fever	chr16	3292028	3306627
MEGF10	0	0	13.7981	3.7864	13.7981	up	84466	EMARDD	GO:0001891|GO:0014719|GO:0014816|GO:0014841|GO:0016021|GO:0016323|GO:0034109|GO:0042995|GO:0043654|GO:0048641|GO:0051147|GO:0055001	protein-coding	multiple EGF-like-domains 10	chr5	126626456	126796910
MEIS3P1	0	0	46.4194	5.53666	46.4194	up	4213	MEIS3|MEIS4|MRG2	GO:0003700|GO:0005634|GO:0043565	pseudo	Meis homeobox 3 pseudogene 1	chr17	15690164	15693019
MEP1A	0	0	10.9023	3.44656	10.9023	up	4224	PPHA	GO:0004222|GO:0005515|GO:0005615|GO:0005887|GO:0006508|GO:0007586|GO:0008270|GO:0017090	protein-coding	meprin A, alpha (PABA peptide hydrolase)	chr6	46761094	46807519
METTL22	0	0	15.9685	3.99715	15.9685	up	79091	C16orf68	GO:0005634|GO:0008168	protein-coding	methyltransferase like 22	chr16	8715527	8743496
METTL3	0	0	10.3261	3.36822	10.3261	up	56339	IME4|M6A|MT-A70|Spo8	GO:0001510|GO:0003723|GO:0005634|GO:0005654|GO:0010467|GO:0016422|GO:0016607	protein-coding	methyltransferase like 3	chr14	21966282	21979457
METTL7B	0	0	18.8583	4.23713	18.8583	up	196410	ALDI	GO:0008168	protein-coding	methyltransferase like 7B	chr12	56075330	56078394
MFAP3	0	0	16.1054	4.00947	16.1054	up	4238		GO:0005576|GO:0005886|GO:0016021|GO:0030198	protein-coding	microfibrillar-associated protein 3	chr5	153418519	153437014
MFN2	0	0	10.3036	3.36507	10.3036	up	9927	CMT2A|CMT2A2|CPRP1|HSG|MARF	GO:0001825|GO:0003924|GO:0005515|GO:0005525|GO:0005739|GO:0005741|GO:0005829|GO:0006626|GO:0007006|GO:0007050|GO:0007596|GO:0008053|GO:0008219|GO:0015630|GO:0016021|GO:0031306|GO:0031625|GO:0046580|GO:0048593|GO:0048662|GO:0051646	protein-coding	mitofusin 2	chr1	12040238	12073572
MGC21881	0	0	30.0468	4.90914	30.0468	up	389741			ncRNA	uncharacterized locus MGC21881	chr9	41948514	41955076
MIA2	0	0	18.1414	4.18121	18.1414	up	117153		GO:0005576|GO:0070971	protein-coding	melanoma inhibitory activity 2	chr14	39703125	39722575
MINPP1	0	0	11.0991	3.47238	11.0991	up	9562	HIPER1|MINPP2|MIPP	GO:0001503|GO:0003993|GO:0005783|GO:0005788|GO:0006797|GO:0008969|GO:0030282|GO:0034417|GO:0043647|GO:0044281|GO:0052826	protein-coding	multiple inositol-polyphosphate phosphatase 1	chr10	89264223	89313218
MIP	0	0	10.7098	3.42086	10.7098	up	4284	AQP0|CTRCT15|LIM1|MIP26|MP26	GO:0002088|GO:0005212|GO:0005215|GO:0005516|GO:0005886|GO:0005887|GO:0005921|GO:0006833|GO:0007601|GO:0015250|GO:0015722|GO:0043231|GO:0046691|GO:0050896|GO:0055085	protein-coding	major intrinsic protein of lens fiber	chr12	56843286	56862950
MIS12	0	0	15.5812	3.96173	15.5812	up	79003	2510025F08Rik|KNTC2AP|MTW1|hMis12	GO:0000278|GO:0000444|GO:0005515|GO:0005634|GO:0005829|GO:0007059|GO:0007067|GO:0051301|GO:0051382	protein-coding	MIS12 kinetochore complex component	chr17	5389694	5394130
MKKS	0	0	61.419	5.94061	61.419	up	8195	BBS6|HMCS|KMS|MKS	GO:0001947|GO:0005515|GO:0005524|GO:0005622|GO:0005813|GO:0005829|GO:0006457|GO:0007286|GO:0007368|GO:0007507|GO:0007601|GO:0007608|GO:0008406|GO:0010629|GO:0014824|GO:0021756|GO:0021766|GO:0021987|GO:0031514|GO:0032402|GO:0035058|GO:0035176|GO:0038108|GO:0040018|GO:0042311|GO:0042384|GO:0045444|GO:0045494|GO:0045776|GO:0046907|GO:0048854|GO:0050910|GO:0051082|GO:0051131|GO:0051877|GO:0060027|GO:…	protein-coding	McKusick-Kaufman syndrome	chr20	10385428	10414887
MKRN1	0	0	22.8823	4.51616	22.8823	up	23608	RNF61	GO:0003674|GO:0003682|GO:0005515|GO:0005575|GO:0008150|GO:0008270|GO:0016567|GO:0016874	protein-coding	makorin ring finger protein 1	chr7	140152840	140179369
MLC1	0	0	10.8781	3.44336	10.8781	up	23209	LVM|MLC|VL	GO:0005215|GO:0005515|GO:0005737|GO:0005764|GO:0005768|GO:0005769|GO:0005783|GO:0005886|GO:0005901|GO:0005911|GO:0006810|GO:0006811|GO:0008565|GO:0016021|GO:0016192|GO:0016323|GO:0016324|GO:0030136|GO:0031410|GO:0032388|GO:0032403|GO:0045121|GO:0047484|GO:0048471|GO:0051259|GO:0055037|GO:0071397|GO:0072584	protein-coding	megalencephalic leukoencephalopathy with subcortical cysts 1	chr22	50497820	50524358
MMAB	0	0	25.9359	4.69688	25.9359	up	326625	ATR|cblB|cob	GO:0005524|GO:0005739|GO:0005759|GO:0006766|GO:0006767|GO:0008817|GO:0009235|GO:0009236|GO:0044281|GO:0050453	protein-coding	methylmalonic aciduria (cobalamin deficiency) cblB type	chr12	109991521	110011358
MMP13	0	0	20.382	4.34922	20.382	up	4322	CLG3|MANDP1	GO:0004222|GO:0005509|GO:0005576|GO:0005578|GO:0005615|GO:0006508|GO:0008270|GO:0022617|GO:0030198|GO:0030282|GO:0030574|GO:0044267|GO:0051216	protein-coding	matrix metallopeptidase 13 (collagenase 3)	chr11	102813721	102826463
MMP16	0	0	27.0836	4.75935	27.0836	up	4325	C8orf57|MMP-X2|MT-MMP2|MT-MMP3|MT3-MMP	GO:0004222|GO:0005509|GO:0005578|GO:0005796|GO:0005886|GO:0005887|GO:0006508|GO:0008047|GO:0008270|GO:0009986|GO:0022617|GO:0030198|GO:0030574|GO:0043085	protein-coding	matrix metallopeptidase 16 (membrane-inserted)	chr8	89049460	89339717
MOBP	0	0	13.153	3.71732	13.153	up	4336		GO:0005634|GO:0005730|GO:0005737|GO:0005739|GO:0006886|GO:0007399|GO:0017137|GO:0019911|GO:0043231|GO:0048471	protein-coding	myelin-associated oligodendrocyte basic protein	chr3	39509064	39570988
MON1A	0	0	43.1059	5.42981	43.1059	up	84315	SAND1	GO:0006879|GO:0009306	protein-coding	MON1 secretory trafficking family member A	chr3	49946302	49967445
MORC2-AS1	0	0	11.8992	3.57279	11.8992	up	150291	C22orf27|NCRNA00325		ncRNA	MORC2 antisense RNA 1	chr22	31318295	31322640
MORN4	0	0	18.5783	4.21554	18.5783	up	118812	C10orf83|bA548K23.4		protein-coding	MORN repeat containing 4	chr10	99374310	99393913
MPP6	0	0	10.3872	3.37674	10.3872	up	51678	PALS2|VAM-1|VAM1|p55T	GO:0005515|GO:0005886|GO:0006461|GO:0016020	protein-coding	membrane protein, palmitoylated 6 (MAGUK p55 subfamily member 6)	chr7	24613085	24727498
MR1	0	0	15.0973	3.91622	15.0973	up	3140	HLALS	GO:0001916|GO:0002367|GO:0002474|GO:0003823|GO:0005576|GO:0005783|GO:0005886|GO:0006955|GO:0016021|GO:0019882|GO:0032393|GO:0032611|GO:0032620|GO:0042605|GO:0042612|GO:0050829	protein-coding	major histocompatibility complex, class I-related	chr1	181002561	181031074
MRPL10	0	0	11.0072	3.46037	11.0072	up	124995	L10MT|MRP-L10|MRP-L8|MRPL8|RPML8	GO:0003735|GO:0005739|GO:0005762|GO:0006412|GO:0030529|GO:0042254	protein-coding	mitochondrial ribosomal protein L10	chr17	45900638	45908907
MRPS31	0	0	22.3019	4.4791	22.3019	up	10240	IMOGN38|MRP-S31|S31mt	GO:0003735|GO:0005515|GO:0005739|GO:0005763|GO:0019904	protein-coding	mitochondrial ribosomal protein S31	chr13	41303432	41345347
MSL3P1	0	0	12.0673	3.59304	12.0673	up	151507	MSL3L2	GO:0005634|GO:0006351|GO:0006355|GO:0016568	pseudo	male-specific lethal 3 homolog (Drosophila) pseudogene 1	chr2	234774090	234777055
MSRB1	0	0	18.2422	4.18921	18.2422	up	51734	SELR|SELX|SEPX1|SepR	GO:0003779|GO:0005575|GO:0005634|GO:0005737|GO:0008270|GO:0015629|GO:0030041|GO:0030091|GO:0033743|GO:0045087|GO:0070191	protein-coding	methionine sulfoxide reductase B1	chr16	1988234	1993294
MST1	0	0	16.408	4.03633	16.408	up	4485	D3F15S2|DNF15S2|HGFL|MSP|NF15S2	GO:0003674|GO:0004252|GO:0005575|GO:0005576|GO:0006508|GO:0008150	protein-coding	macrophage stimulating 1 (hepatocyte growth factor-like)	chr3	49721380	49726196
MSTO2P	0	0	11.5356	3.52802	11.5356	up	100129405	MSTO2		pseudo	misato family member 2, pseudogene	chr1	155715559	155720673
MT1JP	0	0	13.707	3.77684	13.707	up	4498	MT1|MT1J|MT1NP|MTB		pseudo	metallothionein 1J, pseudogene	chr16	56669651	56670998
MT1L	0	0	15.0961	3.91611	15.0961	up	4500	MT1|MT1R|MTF		pseudo	metallothionein 1L (gene/pseudogene)	chr16	56651373	56652730
MT1X	0	0	35.3958	5.14551	35.3958	up	4501	MT-1l|MT1	GO:0005634|GO:0005737|GO:0008270|GO:0010038|GO:0036018|GO:0045926|GO:0046872|GO:0048471|GO:0071276|GO:0071294	protein-coding	metallothionein 1X	chr16	56716382	56718108
MTERF	0	0	11.4012	3.51111	11.4012	up	7978		GO:0003690|GO:0005515|GO:0005739|GO:0005759|GO:0006353|GO:0006355|GO:0006390|GO:0006393|GO:0010467|GO:0032392|GO:0042645	protein-coding	mitochondrial transcription termination factor	chr7	91431460	91510016
MTERFD3	0	0	43.9074	5.45639	43.9074	up	80298	mTERF2|mTERFL	GO:0005759|GO:0006351|GO:0006355|GO:0042645|GO:0042803|GO:0044212	protein-coding	MTERF domain containing 3	chr12	107371069	107380944
MTFMT	0	0	10.9455	3.45226	10.9455	up	123263	COXPD15|FMT1	GO:0004479|GO:0005739	protein-coding	mitochondrial methionyl-tRNA formyltransferase	chr15	65293850	65321977
MTFR2	0	0	16.7259	4.06401	16.7259	up	113115	DUFD1|FAM54A	GO:0000266|GO:0005739|GO:0007005|GO:0009060	protein-coding	mitochondrial fission regulator 2	chr6	136552168	136571449
MTMR12	0	0	52.6693	5.71889	52.6693	up	54545	3-PAP|PIP3AP	GO:0005515|GO:0005737|GO:0016791	protein-coding	myotubularin related protein 12	chr5	32227111	32313114
MTMR7	0	0	14.192	3.827	14.192	up	9108		GO:0004725|GO:0005829|GO:0006470|GO:0006644|GO:0006661|GO:0016020|GO:0035335|GO:0044281|GO:0046855|GO:0046856	protein-coding	myotubularin related protein 7	chr8	17154306	17271040
MTX1	0	0	10.6672	3.41511	10.6672	up	4580	MTX|MTXN	GO:0005739|GO:0005741|GO:0005743|GO:0006626|GO:0016021|GO:0044267	protein-coding	metaxin 1	chr1	155178490	155183624
MUC21	0	0	11.4166	3.51306	11.4166	up	394263	C6orf205|KMQK697|MUC-21|bCX31G15.2	GO:0005796|GO:0005886|GO:0016021|GO:0016266|GO:0043687|GO:0044267	protein-coding	mucin 21, cell surface associated	chr6	30951485	30957675
MUC3A	0	0	16.5255	4.04662	16.5255	up	4584	MUC-3A|MUC3	GO:0005201|GO:0005576|GO:0005796|GO:0007586|GO:0016021|GO:0016266|GO:0030197|GO:0030277|GO:0043687|GO:0044267	protein-coding	mucin 3A, cell surface associated	chr7	100550750	100611111
MXD3	0	0	10.9623	3.45449	10.9623	up	83463	BHLHC13|MAD3|MYX	GO:0003677|GO:0005634|GO:0006351|GO:0045892|GO:0046983	protein-coding	MAX dimerization protein 3	chr5	176732501	176739292
MYBPC1	0	0	26.991	4.75441	26.991	up	4604	LCCS4|MYBPCC|MYBPCS	GO:0003779|GO:0005515|GO:0005829|GO:0007155|GO:0008307|GO:0030016|GO:0030049|GO:0031432|GO:0032982	protein-coding	myosin binding protein C, slow type	chr12	101988709	102079658
MYCL	0	0	11.2136	3.48718	11.2136	up	4610	LMYC|MYCL1|bHLHe38	GO:0003677|GO:0003700|GO:0005634|GO:0006355|GO:0046983	protein-coding	v-myc avian myelocytomatosis viral oncogene lung carcinoma derived homolog	chr1	40361096	40367687
MYCN	0	0	11.4258	3.51422	11.4258	up	4613	MODED|MYCNOT|N-myc|NMYC|ODED|bHLHe37	GO:0000785|GO:0003677|GO:0003700|GO:0005515|GO:0005634|GO:0006357|GO:0046983	protein-coding	v-myc avian myelocytomatosis viral oncogene neuroblastoma derived homolog	chr2	16080683	16087129
MYD88	0	0	10.8175	3.4353	10.8175	up	4615	MYD88D	GO:0002224|GO:0002755|GO:0005123|GO:0005515|GO:0005829|GO:0005886|GO:0006954|GO:0007165|GO:0007166|GO:0010008|GO:0032481|GO:0032740|GO:0032747|GO:0032755|GO:0034134|GO:0034142|GO:0034146|GO:0034162|GO:0034166|GO:0038123|GO:0038124|GO:0042802|GO:0043066|GO:0043123|GO:0045087|GO:0048011|GO:0050727|GO:0050830|GO:0070555|GO:0070935|GO:0070976|GO:0071260	protein-coding	myeloid differentiation primary response 88	chr3	38179969	38184512
MYH1	0	0	37.102	5.21342	37.102	up	4619	MYHSA1|MYHa|MyHC-2X/D|MyHC-2x	GO:0003774|GO:0003779|GO:0005516|GO:0005524|GO:0005634|GO:0005730|GO:0005859|GO:0005925|GO:0014704|GO:0031672|GO:0032982	protein-coding	myosin, heavy chain 1, skeletal muscle, adult	chr17	10395627	10421859
MYH6	0	0	11.2271	3.48891	11.2271	up	4624	ASD3|CMD1EE|CMH14|MYHC|MYHCA|SSS3|alpha-MHC	GO:0000146|GO:0001701|GO:0001725|GO:0002026|GO:0002027|GO:0003779|GO:0005516|GO:0005524|GO:0005634|GO:0005730|GO:0005737|GO:0005829|GO:0005859|GO:0005925|GO:0006200|GO:0006936|GO:0006941|GO:0007512|GO:0007522|GO:0008016|GO:0008217|GO:0008307|GO:0016459|GO:0016887|GO:0019901|GO:0030016|GO:0030017|GO:0030018|GO:0030049|GO:0030239|GO:0030509|GO:0030898|GO:0032982|GO:0043462|GO:0045214|GO:0048739|GO:…	protein-coding	myosin, heavy chain 6, cardiac muscle, alpha	chr14	23851199	23877486
MYLK3	0	0	11.3792	3.50832	11.3792	up	91807	MLCK|MLCK2|caMLCK	GO:0002528|GO:0004683|GO:0004687|GO:0005524|GO:0005737|GO:0005829|GO:0006468|GO:0015629|GO:0045214|GO:0048769|GO:0055003|GO:0060298|GO:0071347	protein-coding	myosin light chain kinase 3	chr16	46736194	46797158
MYO18B	0	0	18.3989	4.20155	18.3989	up	84700		GO:0003774|GO:0003779|GO:0005524|GO:0005634|GO:0005730|GO:0005737|GO:0016461|GO:0030017	protein-coding	myosin XVIIIB	chr22	26138120	26427007
MYOT	0	0	66.3798	6.05267	66.3798	up	9499	LGMD1|LGMD1A|MFM3|TTID|TTOD	GO:0003779|GO:0005515|GO:0006936|GO:0008307|GO:0015629|GO:0030018|GO:0042383	protein-coding	myotilin	chr5	137022410	137223540
MYOZ1	0	0	11.1909	3.48425	11.1909	up	58529	CS-2|FATZ|MYOZ	GO:0005515|GO:0005634|GO:0015629|GO:0030239|GO:0031143|GO:0051373	protein-coding	myozenin 1	chr10	75391370	75401515
MYRIP	0	0	28.1282	4.81395	28.1282	up	25924	SLAC2-C|SLAC2C	GO:0000145|GO:0001750|GO:0003779|GO:0005515|GO:0006886|GO:0008270|GO:0015629|GO:0017022|GO:0017137|GO:0030133|GO:0031045|GO:0032024|GO:0042470|GO:0045202|GO:0048471|GO:0051018	protein-coding	myosin VIIA and Rab interacting protein	chr3	39851303	40301811
N4BP1	0	0	12.8117	3.67939	12.8117	up	9683		GO:0005515|GO:0005730|GO:0016605|GO:0031397|GO:0032435|GO:0034644	protein-coding	NEDD4 binding protein 1	chr16	48572637	48644120
NAB2	7.92394e-17	1.94612e-16	10.5783	3.40303	10.5783	up	4665	MADER	GO:0001958|GO:0003714|GO:0005634|GO:0006351|GO:0007399|GO:0008134|GO:0008283|GO:0014037|GO:0016480|GO:0042552|GO:0045682	protein-coding	NGFI-A binding protein 2 (EGR1 binding protein 2)	chr12	57482677	57489259
NAIP	0	0	20.9329	4.3877	20.9329	up	4671	BIRC1|NLRB1|psiNAIP	GO:0004869|GO:0005515|GO:0005524|GO:0005737|GO:0006954|GO:0007399|GO:0016323|GO:0017111|GO:0043066|GO:0043154|GO:0043524|GO:0045087|GO:0046872	protein-coding	NLR family, apoptosis inhibitory protein	chr5	70264310	70407863
NALCN	0	0	11.8842	3.57097	11.8842	up	259232	CanIon|INNFD|VGCNL1|bA430M15.1	GO:0005244|GO:0005272|GO:0005515|GO:0005886|GO:0016021|GO:0034220|GO:0035725|GO:0055085	protein-coding	sodium leak channel, non-selective	chr13	101706130	102068843
NANOG	0	0	18.8891	4.23948	18.8891	up	79923		GO:0000122|GO:0001158|GO:0001710|GO:0001714|GO:0003677|GO:0003682|GO:0003700|GO:0003714|GO:0005634|GO:0005654|GO:0005730|GO:0006351|GO:0006355|GO:0008283|GO:0008284|GO:0008406|GO:0009790|GO:0009880|GO:0010454|GO:0010468|GO:0017145|GO:0030154|GO:0030514|GO:0032526|GO:0035019|GO:0045595|GO:0045931|GO:0045944	protein-coding	Nanog homeobox	chr12	7941995	7948655
NANOGNB	0	0	13.0352	3.70434	13.0352	up	360030		GO:0003700|GO:0005634|GO:0043565	protein-coding	NANOG neighbor homeobox	chr12	7917812	7926717
NARFL	0	0	13.9242	3.79953	13.9242	up	64428	HPRN|IOP1|LET1L|PRN	GO:0001666|GO:0006355|GO:0016226|GO:0032364|GO:0044281|GO:0046872|GO:0051539|GO:0097361	protein-coding	nuclear prelamin A recognition factor-like	chr16	779769	790997
NBPF14	0	0	18.7316	4.22741	18.7316	up	25832	DJ328E19.C1.1|NBPF	GO:0005737	protein-coding	neuroblastoma breakpoint family, member 14	chr1	147930761	148269609
NBPF16	0	0	16.6236	4.05516	16.6236	up	728936	AG3	GO:0005737	protein-coding	neuroblastoma breakpoint family, member 16	chr1	148739442	148758311
NBPF7	0	0	31.1031	4.95898	31.1031	up	343505		GO:0005737	protein-coding	neuroblastoma breakpoint family, member 7	chr1	120377388	120387503
NCALD	0	0	15.7706	3.97917	15.7706	up	83988		GO:0003779|GO:0005509|GO:0005622|GO:0005829|GO:0007268|GO:0015631|GO:0016192|GO:0030130|GO:0030276|GO:0043014	protein-coding	neurocalcin delta	chr8	102698770	103137135
NCAM2	0	0	10.1414	3.34219	10.1414	up	4685	NCAM21	GO:0005886|GO:0007158|GO:0016021|GO:0030424	protein-coding	neural cell adhesion molecule 2	chr21	22370633	22912517
NCCRP1	0	0	15.1562	3.92183	15.1562	up	342897	FBXO50|NCCRP-1	GO:0005737|GO:0008284|GO:0030163	protein-coding	non-specific cytotoxic cell receptor protein 1 homolog (zebrafish)	chr19	39687604	39692522
NCF4	0	0	19.9071	4.31521	19.9071	up	4689	NCF|P40PHOX|SH3PXD4	GO:0002474|GO:0002479|GO:0005515|GO:0005829|GO:0006955|GO:0007154|GO:0016020|GO:0032010|GO:0035091|GO:0042590|GO:0043020|GO:0046983|GO:0051701|GO:0055114|GO:0090382	protein-coding	neutrophil cytosolic factor 4, 40kDa	chr22	37257030	37274059
NCKAP5	0	0	10.686	3.41765	10.686	up	344148	ERIH1|ERIH2|NAP5	GO:0005575|GO:0008150	protein-coding	NCK-associated protein 5	chr2	133429372	134326031
NDUFA5	0	0	30.9398	4.95139	30.9398	up	4698	B13|CI-13KD-B|CI-13kB|NUFM|UQOR13	GO:0005743|GO:0005747|GO:0006120|GO:0008137|GO:0022904|GO:0044237|GO:0044281	protein-coding	NADH dehydrogenase (ubiquinone) 1 alpha subcomplex, 5	chr7	123181083	123197958
NDUFA9	0	0	14.2675	3.83466	14.2675	up	4704	CC6|CI-39k|CI39k|NDUFS2L|SDR22E1	GO:0003954|GO:0005515|GO:0005743|GO:0005747|GO:0005759|GO:0006120|GO:0006814|GO:0008137|GO:0022904|GO:0031966|GO:0044237|GO:0044281|GO:0050662	protein-coding	NADH dehydrogenase (ubiquinone) 1 alpha subcomplex, 9, 39kDa	chr12	4758264	4796720
NDUFAF4	0	0	26.5107	4.7285	26.5107	up	29078	C6orf66|HRPAP20|My013|bA22L21.1	GO:0005515|GO:0005516|GO:0005739|GO:0031966|GO:0032981	protein-coding	NADH dehydrogenase (ubiquinone) complex I, assembly factor 4	chr6	97337187	97345767
NDUFAF5	0	0	13.4006	3.74423	13.4006	up	79133	C20orf7|bA526K24.2|dJ842G6.1	GO:0003674|GO:0008168|GO:0031314|GO:0032981	protein-coding	NADH dehydrogenase (ubiquinone) complex I, assembly factor 5	chr20	13765672	13799067
NDUFS3	0	0	25.9933	4.70007	25.9933	up	4722	CI-30	GO:0003954|GO:0005515|GO:0005739|GO:0005743|GO:0005747|GO:0006120|GO:0008137|GO:0009055|GO:0022904|GO:0030308|GO:0031966|GO:0044237|GO:0044281|GO:0072593|GO:2001243	protein-coding	NADH dehydrogenase (ubiquinone) Fe-S protein 3, 30kDa (NADH-coenzyme Q reductase)	chr11	47600562	47606115
NDUFS4	0	0	12.9953	3.69992	12.9953	up	4724	AQDQ|CI-18	GO:0001932|GO:0005739|GO:0005743|GO:0005747|GO:0006120|GO:0007420|GO:0008137|GO:0019933|GO:0022904|GO:0032981|GO:0044237|GO:0044281|GO:0045333|GO:0048146|GO:0051591|GO:0072593	protein-coding	NADH dehydrogenase (ubiquinone) Fe-S protein 4, 18kDa (NADH-coenzyme Q reductase)	chr5	52856465	52979171
NEBL	0	0	17.6136	4.13862	17.6136	up	10529	LASP2|LNEBL	GO:0001725|GO:0005515|GO:0005523|GO:0008092|GO:0008307|GO:0030018|GO:0031005|GO:0031674|GO:0051015|GO:0071691	protein-coding	nebulette	chr10	21068903	21463116
NEDD8-MDP1	0	0	15.718	3.97435	15.718	up	100528064			protein-coding	NEDD8-MDP1 readthrough	chr14	24682615	24701576
NEIL3	0	0	13.8046	3.78708	13.8046	up	55247	FGP2|FPG2|NEI3|hFPG2|hNEI3	GO:0000405|GO:0003684|GO:0003690|GO:0003697|GO:0003906|GO:0005634|GO:0006284|GO:0006289|GO:0008270|GO:0019104	protein-coding	nei endonuclease VIII-like 3 (E. coli)	chr4	178230991	178284092
NEO1	0	0	18.959	4.24481	18.959	up	4756	IGDCC2|NGN	GO:0004872|GO:0005886|GO:0005887|GO:0006355|GO:0007155|GO:0007411|GO:0007520|GO:0042692|GO:0045296|GO:0051149|GO:0055072	protein-coding	neogenin 1	chr15	73344825	73597547
NETO1	0	0	15.4665	3.95107	15.4665	up	81832	BCTL1|BTCL1	GO:0005576|GO:0007613|GO:0008542|GO:0014069|GO:0016021|GO:0030054|GO:0045211|GO:0048169|GO:0060076	protein-coding	neuropilin (NRP) and tolloid (TLL)-like 1	chr18	70409549	70534810
NETO2	0	0	23.2021	4.53618	23.2021	up	81831	BTCL2|NEOT2	GO:0016021	protein-coding	neuropilin (NRP) and tolloid (TLL)-like 2	chr16	47115431	47177936
NEUROD1	0	0	11.337	3.50297	11.337	up	4760	BETA2|BHF-1|MODY6|NEUROD|bHLHa3	GO:0001102|GO:0001105|GO:0003326|GO:0003329|GO:0003682|GO:0003690|GO:0003700|GO:0003713|GO:0005515|GO:0005634|GO:0005654|GO:0005737|GO:0006913|GO:0007263|GO:0008134|GO:0009749|GO:0009952|GO:0021542|GO:0021549|GO:0022008|GO:0023019|GO:0030073|GO:0031018|GO:0035881|GO:0035883|GO:0042493|GO:0042593|GO:0043065|GO:0043565|GO:0045597|GO:0045666|GO:0045893|GO:0045944|GO:0046426|GO:0046982|GO:0048562|GO:…	protein-coding	neuronal differentiation 1	chr2	182540833	182545392
NFAM1	0	0	14.0199	3.8094	14.0199	up	150372	CNAIP|bK126B4.4	GO:0001819|GO:0004888|GO:0005886|GO:0006954|GO:0007165|GO:0009986|GO:0016021|GO:0030183|GO:0035556|GO:0045121|GO:0045577|GO:0050853|GO:0050861|GO:0051091	protein-coding	NFAT activating protein with ITAM motif 1	chr22	42776414	42828401
NFKBIE	0	0	17.0369	4.09059	17.0369	up	4794	IKBE	GO:0005737|GO:0005794|GO:0005829|GO:0042942|GO:0042994|GO:0048471	protein-coding	nuclear factor of kappa light polypeptide gene enhancer in B-cells inhibitor, epsilon	chr6	44225903	44233525
NKX2-1	0	0	10.8399	3.43828	10.8399	up	7080	BCH|BHC|NK-2|NKX2.1|NKX2A|TEBP|TITF1|TTF-1|TTF1	GO:0000122|GO:0001764|GO:0003677|GO:0003700|GO:0003705|GO:0005515|GO:0005634|GO:0005654|GO:0005667|GO:0006644|GO:0007411|GO:0007420|GO:0007492|GO:0007626|GO:0009725|GO:0010628|GO:0010719|GO:0021759|GO:0021766|GO:0021795|GO:0021798|GO:0021877|GO:0021892|GO:0021983|GO:0030324|GO:0030336|GO:0030512|GO:0030878|GO:0030900|GO:0031128|GO:0033327|GO:0042696|GO:0043565|GO:0044212|GO:0045893|GO:0045944|GO:…	protein-coding	NK2 homeobox 1	chr14	36985604	36989430
NLGN4Y	0	0	11.081	3.47001	11.081	up	22829		GO:0004872|GO:0005515|GO:0005887|GO:0007155|GO:0007416|GO:0009986|GO:0014069|GO:0030054|GO:0042043|GO:0045202|GO:0045211	protein-coding	neuroligin 4, Y-linked	chrY	16634488	16955848
NLRC5	0	0	20.3486	4.34686	20.3486	up	84166	CLR16.1|NOD27|NOD4	GO:0000979|GO:0005515|GO:0005524|GO:0005634|GO:0005737|GO:0005829|GO:0032088|GO:0032480|GO:0043549|GO:0045087|GO:0045345|GO:0045944|GO:0051607|GO:0060335|GO:0060339|GO:0060340	protein-coding	NLR family, CARD domain containing 5	chr16	57023459	57117436
NLRP3	0	0	25.5248	4.67383	25.5248	up	114548	AGTAVPRL|AII|AVP|C1orf7|CIAS1|CLR1.1|FCAS|FCU|MWS|NALP3|PYPAF1	GO:0002674|GO:0005515|GO:0005524|GO:0005737|GO:0005829|GO:0006915|GO:0006919|GO:0006952|GO:0006954|GO:0007165|GO:0009595|GO:0032088|GO:0032621|GO:0035872|GO:0042347|GO:0042834|GO:0043280|GO:0045087|GO:0050701|GO:0050713|GO:0050718|GO:0050728|GO:0051092|GO:0051259|GO:0051607|GO:0071222|GO:0072559	protein-coding	NLR family, pyrin domain containing 3	chr1	247579458	247612406
NLRP4	0	0	20.6276	4.36651	20.6276	up	147945	CLR19.5|CT58|NALP4|PAN2|PYPAF4|RNH2	GO:0005524|GO:0005829|GO:0032479|GO:0032481|GO:0045087	protein-coding	NLR family, pyrin domain containing 4	chr19	56347944	56393220
NLRP5	0	0	10.9561	3.45366	10.9561	up	126206	CLR19.8|MATER|NALP5|PAN11|PYPAF8	GO:0001701|GO:0005524|GO:0005730|GO:0005739|GO:0005829|GO:0007566|GO:0009566|GO:0009887|GO:0031647|GO:0043234|GO:0043487|GO:0043623|GO:0045179	protein-coding	NLR family, pyrin domain containing 5	chr19	56511092	56573174
NLRP7	0	0	11.0752	3.46926	11.0752	up	199713	CLR19.4|HYDM|NALP7|NOD12|PAN7|PYPAF3	GO:0005524	protein-coding	NLR family, pyrin domain containing 7	chr19	55434877	55477611
NMI	0	0	12.601	3.65547	12.601	up	9111		GO:0003712|GO:0005515|GO:0005634|GO:0005730|GO:0005737|GO:0006366|GO:0006954|GO:0007259	protein-coding	N-myc (and STAT) interactor	chr2	152126982	152146430
NOD2	0	0	14.2592	3.83382	14.2592	up	64127	ACUG|BLAU|CARD15|CD|CLR16.3|IBD1|NLRC2|NOD2B|PSORAS1	GO:0000187|GO:0002224|GO:0002227|GO:0002282|GO:0002367|GO:0002381|GO:0002606|GO:0002710|GO:0002732|GO:0002755|GO:0002756|GO:0002830|GO:0002862|GO:0002925|GO:0005515|GO:0005524|GO:0005737|GO:0005829|GO:0005886|GO:0006952|GO:0006965|GO:0007254|GO:0007584|GO:0008180|GO:0009595|GO:0009986|GO:0016045|GO:0019899|GO:0019901|GO:0031982|GO:0032088|GO:0032495|GO:0032496|GO:0032498|GO:0032500|GO:0032689|GO:…	protein-coding	nucleotide-binding oligomerization domain containing 2	chr16	50727514	50766987
NOG	0	0	12.9096	3.69037	12.9096	up	9241	SYM1|SYNS1	GO:0000122|GO:0001501|GO:0001649|GO:0001701|GO:0001706|GO:0001707|GO:0001837|GO:0001839|GO:0001843|GO:0005515|GO:0005576|GO:0005615|GO:0007399|GO:0008045|GO:0009953|GO:0019955|GO:0021510|GO:0021533|GO:0021983|GO:0030336|GO:0030509|GO:0030514|GO:0035019|GO:0042060|GO:0042474|GO:0042733|GO:0042803|GO:0043066|GO:0045668|GO:0045944|GO:0048318|GO:0048570|GO:0048706|GO:0048712|GO:0050679|GO:0051216|GO:…	protein-coding	noggin	chr17	54671060	54672951
NOL4	0	0	18.6129	4.21823	18.6129	up	8715	CT125|NOLP	GO:0003723|GO:0005730	protein-coding	nucleolar protein 4	chr18	31431064	31803515
NOL6	0	0	10.9894	3.45804	10.9894	up	65083	NRAP|UTP22|bA311H10.1	GO:0000794|GO:0003723|GO:0005730|GO:0006364	protein-coding	nucleolar protein 6 (RNA-associated)	chr9	33461351	33473941
NOMO2	0	0	27.0088	4.75536	27.0088	up	283820	Nomo|PM5	GO:0005515|GO:0005789|GO:0016021|GO:0030246	protein-coding	NODAL modulator 2	chr16	18511182	18573434
NOMO3	0	0	12.3433	3.62565	12.3433	up	408050	Nomo	GO:0016021|GO:0030246	protein-coding	NODAL modulator 3	chr16	16326389	16388668
NOP16	0	0	17.0429	4.0911	17.0429	up	51491	HSPC111|HSPC185	GO:0005634|GO:0005730|GO:0043231	protein-coding	NOP16 nucleolar protein	chr5	175810940	175815763
NOP9	0	0	17.3412	4.11613	17.3412	up	161424	C14orf21	GO:0003674|GO:0003723|GO:0005575|GO:0008150	protein-coding	NOP9 nucleolar protein	chr14	24769098	24774374
NPC1	0	0	12.745	3.67186	12.745	up	4864	NPC	GO:0004872|GO:0004888|GO:0005515|GO:0005576|GO:0005635|GO:0005764|GO:0005765|GO:0005783|GO:0005794|GO:0005887|GO:0006486|GO:0006897|GO:0006914|GO:0007041|GO:0007628|GO:0008158|GO:0008203|GO:0008206|GO:0015248|GO:0015485|GO:0016021|GO:0016242|GO:0030301|GO:0031902|GO:0031982|GO:0033344|GO:0042493|GO:0042632|GO:0045121|GO:0048471|GO:0071383|GO:0071404	protein-coding	Niemann-Pick disease, type C1	chr18	21108363	21166581
NPC1L1	0	0	23.3663	4.54636	23.3663	up	29881	NPC11L1	GO:0005515|GO:0005886|GO:0006695|GO:0008144|GO:0008158|GO:0015918|GO:0016021|GO:0016324|GO:0017137|GO:0030299|GO:0030301|GO:0030659|GO:0031489|GO:0031526|GO:0042157|GO:0042493|GO:0042632|GO:0044281	protein-coding	NPC1-like 1	chr7	44552135	44580914
NPHP1	0	0	10.473	3.38861	10.473	up	4867	JBTS4|NPH1|SLSN1	GO:0005198|GO:0005515|GO:0005856|GO:0005911|GO:0005912|GO:0005923|GO:0007165|GO:0007588|GO:0007632|GO:0016020|GO:0016337|GO:0030030|GO:0030036|GO:0031514|GO:0032391|GO:0034613|GO:0035085|GO:0035845|GO:0048515|GO:0060041	protein-coding	nephronophthisis 1 (juvenile)	chr2	110880914	110962639
NPIPA2	0	0	28.9066	4.85333	28.9066	up	642799			protein-coding	nuclear pore complex interacting protein family, member A2	chr16	14844670	14859315
NPIPA3	0	0	13.8785	3.79478	13.8785	up	642778			protein-coding	nuclear pore complex interacting protein family, member A3	chr16	14805546	14820195
NPIPB9	0	0	346.357	8.43612	346.357	up	100507607			protein-coding	nuclear pore complex interacting protein family, member B9	chr16	28763108	28784125
NPL	0	0	12.9186	3.69138	12.9186	up	80896	C112|C1orf13|NAL|NPL1	GO:0005737|GO:0005975|GO:0008747|GO:0019262	protein-coding	N-acetylneuraminate pyruvate lyase (dihydrodipicolinate synthase)	chr1	182758584	182799519
NR1H4	0	0	25.611	4.67869	25.611	up	9971	BAR|FXR|HRR-1|HRR1|RIP14	GO:0000122|GO:0000980|GO:0001080|GO:0001190|GO:0003700|GO:0003705|GO:0003707|GO:0003713|GO:0003714|GO:0004879|GO:0004887|GO:0005515|GO:0005654|GO:0005719|GO:0006109|GO:0006367|GO:0007165|GO:0008206|GO:0008270|GO:0009749|GO:0010467|GO:0016922|GO:0030522|GO:0032052|GO:0032496|GO:0034255|GO:0038181|GO:0038185|GO:0042277|GO:0043565|GO:0045944|GO:0046965|GO:0048565|GO:0070857|GO:0070858|GO:0071229|GO:…	protein-coding	nuclear receptor subfamily 1, group H, member 4	chr12	100867551	100957645
NUP210L	0	0	17.5059	4.12977	17.5059	up	91181	RP11-144B19.1	GO:0016021	protein-coding	nucleoporin 210kDa-like	chr1	153965168	154127592
NUP35	0	0	26.156	4.70907	26.156	up	129401	MP44|NP44|NUP53	GO:0000278|GO:0005634|GO:0005635|GO:0005643|GO:0005730|GO:0005886|GO:0005975|GO:0007077|GO:0008645|GO:0010827|GO:0015031|GO:0015758|GO:0016032|GO:0019221|GO:0031965|GO:0043231|GO:0044281|GO:0045111|GO:0051028|GO:0055085	protein-coding	nucleoporin 35kDa	chr2	183984750	184026408
NUPR1	0	0	14.7967	3.88721	14.7967	up	26471	COM1|P8	GO:0002526|GO:0003674|GO:0003677|GO:0003682|GO:0005634|GO:0006351|GO:0006355|GO:0006461|GO:0006473|GO:0006915|GO:0008584|GO:0009636|GO:0016049|GO:0031401|GO:0035914|GO:0042771|GO:0043065|GO:0045786|GO:0048147|GO:2000194	protein-coding	nuclear protein, transcriptional regulator, 1	chr16	28548662	28550495
NUTM1	0	0	14.3542	3.8434	14.3542	up	256646	C15orf55|FAM22H|NUT	GO:0005634|GO:0005737	protein-coding	NUT midline carcinoma, family member 1	chr15	34635516	34649931
NXPH3	0	0	10.1078	3.3374	10.1078	up	11248	NPH3	GO:0003674|GO:0005102|GO:0005576|GO:0007218	protein-coding	neurexophilin 3	chr17	47653298	47661171
NYAP2	0	0	12.9569	3.69565	12.9569	up	57624	KIAA1486	GO:0014065|GO:0048812	protein-coding	neuronal tyrosine-phosphorylated phosphoinositide-3-kinase adaptor 2	chr2	226265602	226595471
OAS1	0	0	16.4743	4.04214	16.4743	up	4938	IFI-4|OIAS|OIASI	GO:0001730|GO:0003725|GO:0005515|GO:0005524|GO:0005576|GO:0005634|GO:0005737|GO:0005739|GO:0005783|GO:0005829|GO:0006164|GO:0008270|GO:0009615|GO:0019221|GO:0035457|GO:0045071|GO:0046872|GO:0051259|GO:0051607|GO:0060333|GO:0060337|GO:0060700	protein-coding	2'-5'-oligoadenylate synthetase 1, 40/46kDa	chr12	113344739	113369990
OAZ3	0	0	10.1679	3.34595	10.1679	up	51686	AZ3|OAZ-t|TISP15	GO:0005634|GO:0005829|GO:0006521|GO:0007283|GO:0008073|GO:0034641|GO:0044281	protein-coding	ornithine decarboxylase antizyme 3	chr1	151735445	151743806
OR10A2	0	0	35.7781	5.16101	35.7781	up	341276	OR10A2P|OR11-82|OR11-86|OST363	GO:0004930|GO:0004984|GO:0005886|GO:0016021	protein-coding	olfactory receptor, family 10, subfamily A, member 2	chr11	6890986	6891897
OR10G2	0	0	20.8149	4.37954	20.8149	up	26534	OR14-41	GO:0004930|GO:0004984|GO:0005886|GO:0016021	protein-coding	olfactory receptor, family 10, subfamily G, member 2	chr14	22102066	22102998
OR10X1	0	0	14.3562	3.8436	14.3562	up	128367	OR1-13|OR1-14|OR10X1P	GO:0004930|GO:0004984|GO:0005886|GO:0016021	protein-coding	olfactory receptor, family 10, subfamily X, member 1	chr1	158548709	158549689
OR13C2	0	0	16.5759	4.05101	16.5759	up	392376	OR37K	GO:0004930|GO:0004984|GO:0005886|GO:0016021	protein-coding	olfactory receptor, family 13, subfamily C, member 2	chr9	107366952	107367908
OR1D2	0	0	11.4348	3.51535	11.4348	up	4991	OLFR1|OR17-4	GO:0000060|GO:0004930|GO:0004984|GO:0005886|GO:0005887|GO:0006928|GO:0006935|GO:0007186|GO:0007338|GO:0007608|GO:0050911	protein-coding	olfactory receptor, family 1, subfamily D, member 2	chr17	2995352	2996290
OR1I1	0	0	14.343	3.84227	14.343	up	126370	OR19-20|OR1I1P|OR1I1Q	GO:0004930|GO:0004984|GO:0005886|GO:0016021	protein-coding	olfactory receptor, family 1, subfamily I, member 1	chr19	15197877	15198944
OR1J1	0	0	17.5754	4.13548	17.5754	up	347168	OR9-18|hg32	GO:0004930|GO:0004984|GO:0005886|GO:0016021	protein-coding	olfactory receptor, family 1, subfamily J, member 1	chr9	125239237	125240205
OR1L4	0	0	17.8664	4.15918	17.8664	up	254973	OR1L5|OR9-29|OR9-E|OST046	GO:0004930|GO:0004984|GO:0005886|GO:0016021	protein-coding	olfactory receptor, family 1, subfamily L, member 4	chr9	125486269	125487204
OR1L8	0	0	10.8728	3.44266	10.8728	up	138881	OR9-24	GO:0004930|GO:0004984|GO:0005886|GO:0016021	protein-coding	olfactory receptor, family 1, subfamily L, member 8	chr9	125329827	125330756
OR1S1	0	0	17.5958	4.13716	17.5958	up	219959	OR11-232|OST034	GO:0004930|GO:0004984|GO:0005886|GO:0016021	protein-coding	olfactory receptor, family 1, subfamily S, member 1	chr11	57982217	57983194
OR2A2	0	0	17.7934	4.15327	17.7934	up	442361	OR2A17P|OR2A2P|OR7-11|OST008	GO:0004930|GO:0004984|GO:0005886|GO:0016021	protein-coding	olfactory receptor, family 2, subfamily A, member 2	chr7	143806676	143807632
OR2A7	0	0	12.3412	3.62541	12.3412	up	401427	HSDJ0798C17|OR2A21	GO:0004930|GO:0004984|GO:0005886|GO:0016021	protein-coding	olfactory receptor, family 2, subfamily A, member 7	chr7	143955789	143956721
OR2H1	0	0	24.9342	4.64005	24.9342	up	26716	6M1-16|HS6M1-16|OLFR42A-9004-14|OR2H6|OR2H8|OR6-2|dJ994E9.4	GO:0004930|GO:0004984|GO:0005886|GO:0016021	protein-coding	olfactory receptor, family 2, subfamily H, member 1	chr6	29426230	29432099
OR2L3	0	0	10.0104	3.32343	10.0104	up	391192		GO:0003674|GO:0004930|GO:0004984|GO:0005886|GO:0008150|GO:0016021	protein-coding	olfactory receptor, family 2, subfamily L, member 3	chr1	248223984	248224922
OR2L5	0	0	10.901	3.44639	10.901	up	81466	OR2L11|OR2L5P	GO:0003674|GO:0004930|GO:0004984|GO:0005886|GO:0008150|GO:0016021	protein-coding	olfactory receptor, family 2, subfamily L, member 5	chr1	248185250	248186188
OR2M5	0	0	25.3111	4.6617	25.3111	up	127059	OR2M5P	GO:0004930|GO:0004984|GO:0005886|GO:0016021	protein-coding	olfactory receptor, family 2, subfamily M, member 5	chr1	248308450	248309388
OR2M7	0	0	16.8873	4.07787	16.8873	up	391196	OR1-58	GO:0004930|GO:0004984|GO:0005886|GO:0016021	protein-coding	olfactory receptor, family 2, subfamily M, member 7	chr1	248486932	248487870
OR2T27	0	0	23.3092	4.54283	23.3092	up	403239		GO:0004930|GO:0004984|GO:0005886|GO:0016021	protein-coding	olfactory receptor, family 2, subfamily T, member 27	chr1	248813232	248814185
OR4C13	0	0	19.4576	4.28226	19.4576	up	283092		GO:0004930|GO:0004984|GO:0005886|GO:0016021	protein-coding	olfactory receptor, family 4, subfamily C, member 13	chr11	49973943	49974971
OR4C4P	0	0	13.2067	3.7232	13.2067	up	79550	OR4C17|OR4C17P|OR4C47P		pseudo	olfactory receptor, family 4, subfamily C, member 4 pseudogene	chr11	48366900	48373999
OR4D10	0	0	17.0153	4.08876	17.0153	up	390197	OR11-251|OR4D10P|OST711	GO:0004930|GO:0004984|GO:0005886|GO:0016021	protein-coding	olfactory receptor, family 4, subfamily D, member 10	chr11	59244903	59245838
OR4L1	0	0	10.9355	3.45095	10.9355	up	122742	OR14-28|OR4L2P	GO:0004930|GO:0004984|GO:0005886|GO:0016021	protein-coding	olfactory receptor, family 4, subfamily L, member 1	chr14	20528204	20529142
OR4N2	0	0	37.4888	5.22839	37.4888	up	390429	OR14-13|OR14-8	GO:0004930|GO:0004984|GO:0005886|GO:0016021	protein-coding	olfactory receptor, family 4, subfamily N, member 2	chr14	20295608	20296531
OR52A1	0	0	22.282	4.47781	22.282	up	23538	HPFH1OR	GO:0004888|GO:0004930|GO:0004984|GO:0005886|GO:0005887|GO:0007165|GO:0007608	protein-coding	olfactory receptor, family 52, subfamily A, member 1	chr11	5172661	5173599
OR52H1	0	0	11.2476	3.49155	11.2476	up	390067	OR11-41|OR11-45	GO:0004930|GO:0004984|GO:0005886|GO:0016021	protein-coding	olfactory receptor, family 52, subfamily H, member 1	chr11	5565791	5566753
OR5AK2	0	0	16.2378	4.02128	16.2378	up	390181		GO:0004930|GO:0004984|GO:0005886|GO:0016021	protein-coding	olfactory receptor, family 5, subfamily AK, member 2	chr11	56756389	56757318
OR5L2	0	0	21.0455	4.39544	21.0455	up	26338	HSHTPCRX16|HTPCRX16|OR11-153	GO:0004930|GO:0004984|GO:0005886|GO:0016021	protein-coding	olfactory receptor, family 5, subfamily L, member 2	chr11	55594695	55595630
OR5T1	0	0	10.1288	3.34039	10.1288	up	390155	OR11-179|OR5T1P	GO:0004935|GO:0004984|GO:0005886|GO:0016021	protein-coding	olfactory receptor, family 5, subfamily T, member 1	chr11	56043115	56044095
OR6C75	0	0	11.2105	3.48678	11.2105	up	390323		GO:0004930|GO:0004984|GO:0005886|GO:0016021	protein-coding	olfactory receptor, family 6, subfamily C, member 75	chr12	55758895	55759833
OR6N1	0	0	13.2006	3.72254	13.2006	up	128372	OR1-22	GO:0004930|GO:0004984|GO:0005886|GO:0016021	protein-coding	olfactory receptor, family 6, subfamily N, member 1	chr1	158735534	158736472
OR7D4	0	0	10.5645	3.40116	10.5645	up	125958	OR19-7|OR19-B|OR19B|OR7D4P|hg105	GO:0004930|GO:0004984|GO:0005886|GO:0016021	protein-coding	olfactory receptor, family 7, subfamily D, member 4	chr19	9324526	9325547
OR7E12P	0	0	12.9395	3.69371	12.9395	up	10821	HG1058|OR11-3|OR7E58P|OR7E79P|OR7E81P|OST021		pseudo	olfactory receptor, family 7, subfamily E, member 12 pseudogene	chr11	3411937	3413145
OR7E37P	0	0	10.2944	3.36379	10.2944	up	100506759	OR7E48P|OST193|hg533		pseudo	olfactory receptor, family 7, subfamily E, member 37 pseudogene	chr13	42016700	42017902
OR7E5P	0	0	10.379	3.37559	10.379	up	219445	OR11-12|OR11-156|OR7F5P		pseudo	olfactory receptor, family 7, subfamily E, member 5 pseudogene	chr11	55746179	55753881
OR8B3	0	0	11.9698	3.58132	11.9698	up	390271	OR11-311	GO:0004930|GO:0004984|GO:0005886|GO:0016021	protein-coding	olfactory receptor, family 8, subfamily B, member 3	chr11	124266306	124267247
OR8H2	0	0	10.7926	3.43196	10.7926	up	390151	OR11-171	GO:0004930|GO:0004984|GO:0005886|GO:0016021	protein-coding	olfactory receptor, family 8, subfamily H, member 2	chr11	55872519	55873457
ORC5	0	0	23.4782	4.55325	23.4782	up	5001	ORC5L|ORC5P|ORC5T	GO:0000082|GO:0000166|GO:0000278|GO:0000808|GO:0003674|GO:0003688|GO:0005515|GO:0005524|GO:0005634|GO:0005654|GO:0005664|GO:0005737|GO:0006260|GO:0006270	protein-coding	origin recognition complex, subunit 5	chr7	103766788	103848495
OSBPL6	0	0	40.7015	5.34701	40.7015	up	114880	ORP6	GO:0005515|GO:0005543|GO:0005829|GO:0005886|GO:0006869|GO:0031965|GO:0097038	protein-coding	oxysterol binding protein-like 6	chr2	179059208	179264160
OSTF1	0	0	15.9699	3.99729	15.9699	up	26578	OSF|SH3P2|bA235O14.1	GO:0001503|GO:0005622|GO:0005737|GO:0007165|GO:0017124	protein-coding	osteoclast stimulating factor 1	chr9	77703398	77762114
OTOGL	0.0152444	0.0306374	10.8144	3.43488	10.8144	up	283310	C12orf64|DFNB84B	GO:0005576|GO:0046373|GO:0046556	protein-coding	otogelin-like	chr12	80603233	80772870
OTX2	0	0	13.2046	3.72297	13.2046	up	5015	CPHD6|MCOPS5	GO:0001077|GO:0001708|GO:0003700|GO:0005515|GO:0005634|GO:0005737|GO:0006355|GO:0006461|GO:0007411|GO:0007492|GO:0008190|GO:0008589|GO:0009953|GO:0022037|GO:0030426|GO:0030900|GO:0030901|GO:0032525|GO:0040019|GO:0040036|GO:0042472|GO:0042706|GO:0043234|GO:0043565|GO:0045893|GO:0045944|GO:0046982|GO:0048852|GO:0090009|GO:2000543	protein-coding	orthodenticle homeobox 2	chr14	57267425	57277194
OVCH1	0	0	31.332	4.96957	31.332	up	341350	OVCH	GO:0004252|GO:0005576|GO:0006508|GO:0046872	protein-coding	ovochymase 1	chr12	29580489	29650619
P2RX7	0	0	12.1128	3.59845	12.1128	up	5027	P2X7	GO:0000187|GO:0000287|GO:0000902|GO:0001530|GO:0001614|GO:0001845|GO:0001916|GO:0002028|GO:0004931|GO:0005102|GO:0005507|GO:0005524|GO:0005639|GO:0005737|GO:0005886|GO:0005887|GO:0005911|GO:0006468|GO:0006509|GO:0006649|GO:0006884|GO:0006900|GO:0006954|GO:0007005|GO:0007009|GO:0007166|GO:0008270|GO:0009612|GO:0009897|GO:0010043|GO:0010524|GO:0014049|GO:0014054|GO:0016020|GO:0016079|GO:0016485|GO:…	protein-coding	purinergic receptor P2X, ligand-gated ion channel, 7	chr12	121570622	121624354
P2RY6	0	0	14.0086	3.80824	14.0086	up	5031	P2Y6	GO:0004930|GO:0005886|GO:0005887|GO:0007200|GO:0014911|GO:0016323|GO:0016324|GO:0030321|GO:0045028|GO:0045029	protein-coding	pyrimidinergic receptor P2Y, G-protein coupled, 6	chr11	72975550	73009670
PACSIN1	0	0	18.8221	4.23436	18.8221	up	29993	SDPI	GO:0005515|GO:0005543|GO:0005737|GO:0005829|GO:0005886|GO:0008092|GO:0030054|GO:0030137|GO:0030659|GO:0032587|GO:0043679|GO:0045202|GO:0045806|GO:0048471|GO:0048488|GO:0048812|GO:0072657|GO:0090002|GO:0097320|GO:1900006	protein-coding	protein kinase C and casein kinase substrate in neurons 1	chr6	34433838	34503000
PAG1	0	0	22.6419	4.50092	22.6419	up	55824	CBP|PAG	GO:0005070|GO:0005515|GO:0005886|GO:0007165|GO:0007173|GO:0016021|GO:0035556|GO:0042169|GO:0045121|GO:0050852|GO:0050863|GO:0050868	protein-coding	phosphoprotein associated with glycosphingolipid microdomains 1	chr8	81880046	82024303
PALM3	0	0	32.36	5.01614	32.36	up	342979		GO:0001960|GO:0005515|GO:0005524|GO:0005737|GO:0005886|GO:0008063|GO:0032496	protein-coding	paralemmin 3	chr19	14164179	14169971
PANK3	0	0	11.3492	3.50451	11.3492	up	79646		GO:0004594|GO:0005524|GO:0005737|GO:0015937	protein-coding	pantothenate kinase 3	chr5	167982628	168006614
PANK4	0	0	19.0842	4.25431	19.0842	up	55229		GO:0004594|GO:0005524|GO:0005737|GO:0015937	protein-coding	pantothenate kinase 4	chr1	2439975	2458035
PARD6A	0	0	10.3285	3.36856	10.3285	up	50855	PAR-6A|PAR6|PAR6C|PAR6alpha|TAX40|TIP-40	GO:0001726|GO:0005080|GO:0005515|GO:0005634|GO:0005829|GO:0005886|GO:0005923|GO:0005938|GO:0007049|GO:0007179|GO:0008134|GO:0016032|GO:0017048|GO:0030742|GO:0034329|GO:0043234|GO:0045177|GO:0045216|GO:0045217|GO:0051301|GO:0070830	protein-coding	par-6 family cell polarity regulator alpha	chr16	67694851	67696681
PARD6B	0	0	27.0884	4.7596	27.0884	up	84612	PAR6B	GO:0005515|GO:0005634|GO:0005737|GO:0005829|GO:0005886|GO:0005923|GO:0005938|GO:0006461|GO:0007043|GO:0007049|GO:0007163|GO:0007409|GO:0030334|GO:0034329|GO:0043234|GO:0045177|GO:0045216|GO:0051301|GO:0070830	protein-coding	par-6 family cell polarity regulator beta	chr20	49348081	49370278
PARP6	0	0	15.9755	3.99778	15.9755	up	56965	ARTD17|PARP-6-B1|PARP-6-C|pART17	GO:0003950	protein-coding	poly (ADP-ribose) polymerase family, member 6	chr15	72533522	72563628
PAX1	0	0	17.7235	4.14759	17.7235	up	5075	HUP48	GO:0001501|GO:0001756|GO:0003677|GO:0005634|GO:0006366|GO:0008283|GO:0043367|GO:0043374|GO:0045944|GO:0048538|GO:0060017|GO:0060349|GO:0061056	protein-coding	paired box 1	chr20	21686297	21699124
PAX4	0	0	21.4975	4.4261	21.4975	up	5078	KPD|MODY9	GO:0000122|GO:0003677|GO:0003690|GO:0003700|GO:0005634|GO:0005654|GO:0005730|GO:0006351|GO:0007623|GO:0009887|GO:0030154|GO:0031018|GO:0042493|GO:0043565|GO:0045597|GO:0051591|GO:0060041	protein-coding	paired box 4	chr7	127250346	127255982
PCDH11X	0	0	29.306	4.87312	29.306	up	27328	PCDH-X|PCDH11|PCDHX	GO:0005509|GO:0005886|GO:0005887|GO:0007156|GO:0010923	protein-coding	protocadherin 11 X-linked	chrX	91034260	91878228
PCDHA4	0	0	20.4191	4.35185	20.4191	up	56144	CNR1|CNRN1|CRNR1|PCDH-ALPHA4	GO:0005509|GO:0005887|GO:0007155|GO:0007156|GO:0007399	protein-coding	protocadherin alpha 4	chr5	140186672	140391929
PCDHA5	0	0	12.7769	3.67546	12.7769	up	56143	CNR6|CNRN6|CNRS6|CRNR6|PCDH-ALPHA5	GO:0005509|GO:0005887|GO:0007155|GO:0007156|GO:0007399	protein-coding	protocadherin alpha 5	chr5	140201361	140391929
PCDHAC1	0	0	14.2312	3.83098	14.2312	up	56135	PCDH-ALPHA-C1	GO:0005509|GO:0005887|GO:0007155|GO:0007156|GO:0007399	protein-coding	protocadherin alpha subfamily C, 1	chr5	140306302	140391929
PCDHB16	0	0	47.1372	5.55879	47.1372	up	57717	ME1|PCDH-BETA16|PCDH3X|PCDHB8a	GO:0005509|GO:0005886|GO:0007156|GO:0007268|GO:0007416|GO:0016021|GO:0016339	protein-coding	protocadherin beta 16	chr5	140560980	140565796
PCDHB6	0	0	13.0457	3.7055	13.0457	up	56130	PCDH-BETA6	GO:0005509|GO:0005887|GO:0007155|GO:0007156|GO:0007268|GO:0007399|GO:0007416|GO:0016021|GO:0016339	protein-coding	protocadherin beta 6	chr5	140529839	140532868
PCDHB9	0	0	13.6576	3.77163	13.6576	up	56127	PCDH-BETA9|PCDH3H	GO:0005509|GO:0005886|GO:0007156|GO:0007268|GO:0007416|GO:0016021|GO:0016339	protein-coding	protocadherin beta 9	chr5	140566893	140571111
PCDHGC5	0	0	10.9503	3.4529	10.9503	up	56097	PCDH-GAMMA-C5	GO:0005509|GO:0005886|GO:0007156|GO:0016021	protein-coding	protocadherin gamma subfamily C, 5	chr5	140868808	140871444
PCYOX1L	0	0	48.3395	5.59513	48.3395	up	78991		GO:0001735|GO:0005576|GO:0030328	protein-coding	prenylcysteine oxidase 1 like	chr5	148737570	148749221
PDCD6	0	0	15.3598	3.94109	15.3598	up	10016	ALG-2|PEF1B	GO:0001525|GO:0001938|GO:0005509|GO:0005515|GO:0005634|GO:0005737|GO:0005768|GO:0005783|GO:0005789|GO:0006886|GO:0006919|GO:0010595|GO:0030948|GO:0031410|GO:0031965|GO:0032007|GO:0033554|GO:0036324|GO:0042803|GO:0045766|GO:0046983|GO:0048306|GO:0051592|GO:0051898|GO:0060090|GO:0097190	protein-coding	programmed cell death 6	chr5	271736	315089
PDCL3	0	0	11.4852	3.52171	11.4852	up	79031	HTPHLP|PHLP2A|PHLP3|VIAF|VIAF1	GO:0005515|GO:0005737|GO:0006915|GO:0019048	protein-coding	phosducin-like 3	chr2	101179418	101193201
PDCL3P4	0	0	20.2926	4.34288	20.2926	up	285359			pseudo	phosducin-like 3 pseudogene 4	chr3	101431278	101432260
PDE11A	0	0	10.3576	3.37261	10.3576	up	50940	PPNAD2	GO:0004112|GO:0004114|GO:0004118|GO:0005575|GO:0005829|GO:0006198|GO:0007165|GO:0007596|GO:0030552|GO:0030553|GO:0043204|GO:0046069|GO:0046872|GO:0047555	protein-coding	phosphodiesterase 11A	chr2	178487977	178973066
PDE1A	0	0	14.6385	3.87169	14.6385	up	5136	CAM-PDE-1A|HCAM-1|HCAM1|HSPDE1A	GO:0004117|GO:0005516|GO:0005829|GO:0007165|GO:0007173|GO:0007202|GO:0007596|GO:0008543|GO:0045087|GO:0046872|GO:0048011	protein-coding	phosphodiesterase 1A, calmodulin-dependent	chr2	183004762	183387572
PDE6C	0	0	13.1823	3.72053	13.1823	up	5146	ACHM5|COD4|PDEA2	GO:0005886|GO:0007601|GO:0007603|GO:0030553|GO:0046549|GO:0046872|GO:0047555	protein-coding	phosphodiesterase 6C, cGMP-specific, cone, alpha prime	chr10	95372345	95425429
PDE7B	0	0	10.1529	3.34383	10.1529	up	27115	bA472E5.1	GO:0004115|GO:0005829|GO:0006198|GO:0007165|GO:0007268|GO:0046872	protein-coding	phosphodiesterase 7B	chr6	136172834	136516709
PDGFA	0	0	14.7984	3.88737	14.7984	up	5154	PDGF-A|PDGF1	GO:0000139|GO:0001525|GO:0001666|GO:0001775|GO:0001942|GO:0002053|GO:0002576|GO:0005161|GO:0005518|GO:0005576|GO:0005615|GO:0005788|GO:0005902|GO:0007173|GO:0007179|GO:0007267|GO:0007596|GO:0008083|GO:0008284|GO:0008543|GO:0009611|GO:0009790|GO:0009887|GO:0009986|GO:0010035|GO:0010512|GO:0010544|GO:0014068|GO:0014910|GO:0030031|GO:0030036|GO:0030168|GO:0030198|GO:0030335|GO:0031093|GO:0031954|GO:…	protein-coding	platelet-derived growth factor alpha polypeptide	chr7	536897	559481
PDHA2	0	0	13.2052	3.72303	13.2052	up	5161	PDHAL	GO:0004739|GO:0005759|GO:0006090|GO:0006096|GO:0006099	protein-coding	pyruvate dehydrogenase (lipoamide) alpha 2	chr4	96761239	96762625
PDILT	0	0	10.3086	3.36578	10.3086	up	204474	PDIA7	GO:0005783|GO:0007275|GO:0007283|GO:0016853|GO:0030154|GO:0045454	protein-coding	protein disulfide isomerase-like, testis expressed	chr16	20370492	20416033
PDLIM1	0	0	16.9482	4.08306	16.9482	up	9124	CLIM1|CLP-36|CLP36|hCLIM1	GO:0001666|GO:0003713|GO:0005667|GO:0005737|GO:0005856|GO:0006355|GO:0006979|GO:0008270	protein-coding	PDZ and LIM domain 1	chr10	96997325	97050905
PDZK1P1	0	0	10.8303	3.437	10.8303	up	728939			pseudo	PDZ domain containing 1 pseudogene 1	chr1	145924388	145942619
PEF1	0	0	13.9087	3.79792	13.9087	up	553115	ABP32|PEF1A	GO:0005509|GO:0005515|GO:0005737|GO:0016020|GO:0046982|GO:0046983|GO:0051592	protein-coding	penta-EF-hand domain containing 1	chr1	32095463	32110838
PEX3	0	0	10.3536	3.37206	10.3536	up	8504	PBD10A|TRG18	GO:0005515|GO:0005634|GO:0005730|GO:0005777|GO:0005778|GO:0005779|GO:0005783|GO:0005829|GO:0007031|GO:0008289|GO:0016557|GO:0032994|GO:0043231|GO:0043234|GO:0045046|GO:0046983|GO:0055085	protein-coding	peroxisomal biogenesis factor 3	chr6	143771918	143811751
PEX5L	0	0	10.4901	3.39095	10.4901	up	51555	PEX5R|PEX5RP|PXR2|PXR2B|TRIP8b	GO:0000268|GO:0005052|GO:0005778|GO:0005829|GO:0016558|GO:0016560|GO:0030425|GO:0031267|GO:0042391|GO:0043949|GO:0045185	protein-coding	peroxisomal biogenesis factor 5-like	chr3	179512747	179754841
PGAM1P5	0	0	11.8822	3.57073	11.8822	up	100132594			pseudo	phosphoglycerate mutase 1 pseudogene 5	chr12	96043031	96067770
PGAP1	0	0	11.0841	3.47042	11.0841	up	80055	Bst1|ISPD3024	GO:0004518|GO:0005783|GO:0005789|GO:0006501|GO:0006886|GO:0007605|GO:0009880|GO:0009948|GO:0015798|GO:0016021|GO:0016255|GO:0021871|GO:0042578|GO:0043687|GO:0044267|GO:0060322	protein-coding	post-GPI attachment to proteins 1	chr2	197697728	197792519
PGBD1	0	0	21.3752	4.41787	21.3752	up	84547	HUCEP-4|SCAND4|dJ874C20.4	GO:0003700|GO:0005044|GO:0005634|GO:0016020	protein-coding	piggyBac transposable element derived 1	chr6	28249314	28270326
PGBD4	0	0	12.6791	3.66438	12.6791	up	161779			protein-coding	piggyBac transposable element derived 4	chr15	34394274	34396591
PGK2	0	0	11.8163	3.5627	11.8163	up	5232	PGKB|PGKPS|dJ417L20.2	GO:0004618|GO:0005524|GO:0005829|GO:0006096|GO:0016310	protein-coding	phosphoglycerate kinase 2	chr6	49753364	49755053
PGLYRP2	0	0	22.4538	4.48889	22.4538	up	114770	HMFT0141|PGLYRPL|PGRP-L|PGRPL|TAGL-like|tagL|tagL-alpha|tagl-beta	GO:0001519|GO:0005576|GO:0005622|GO:0008270|GO:0008745|GO:0009253|GO:0016019|GO:0016020|GO:0016045|GO:0032689|GO:0032827|GO:0042834|GO:0044117|GO:0045087|GO:0050830	protein-coding	peptidoglycan recognition protein 2	chr19	15579457	15590315
PGLYRP3	0	0	14.2054	3.82836	14.2054	up	114771	PGRP-Ialpha|PGRPIA	GO:0005576|GO:0005622|GO:0008270|GO:0008745|GO:0009253|GO:0016019|GO:0016020|GO:0016045|GO:0032689|GO:0032827|GO:0042834|GO:0044117|GO:0045087|GO:0050830	protein-coding	peptidoglycan recognition protein 3	chr1	153270338	153283194
PHC1	0	0	15.7638	3.97854	15.7638	up	1911	EDR1|HPH1|MCPH11|RAE28	GO:0001739|GO:0003677|GO:0003682|GO:0005634|GO:0005730|GO:0007275|GO:0008270|GO:0016604|GO:0031519|GO:0035102|GO:0071300	protein-coding	polyhomeotic homolog 1 (Drosophila)	chr12	9067316	9094060
PHEX	0	0	25.2066	4.65573	25.2066	up	5251	HPDR|HPDR1|HYP|HYP1|LXHR|PEX|XLH	GO:0001501|GO:0004177|GO:0004222|GO:0005783|GO:0005794|GO:0005886|GO:0005887|GO:0006464|GO:0006508|GO:0007267|GO:0008270|GO:0019637|GO:0030282|GO:0048471	protein-coding	phosphate regulating endopeptidase homolog, X-linked	chrX	22050921	22266478
PHTF2	0	0	11.5298	3.52729	11.5298	up	57157		GO:0003677|GO:0005634|GO:0005783|GO:0006351|GO:0006355	protein-coding	putative homeodomain transcription factor 2	chr7	77428109	77586821
PHYHIPL	0	0	14.619	3.86977	14.619	up	84457		GO:0005737|GO:0005739	protein-coding	phytanoyl-CoA 2-hydroxylase interacting protein-like	chr10	60936348	61007534
PI4K2A	0	0	14.3501	3.84299	14.3501	up	55361	PI4KII|PIK42A|RP11-548K23.6	GO:0000287|GO:0004430|GO:0005515|GO:0005524|GO:0005739|GO:0005765|GO:0005768|GO:0005829|GO:0005887|GO:0006644|GO:0006661|GO:0016023|GO:0030054|GO:0030425|GO:0031083|GO:0031410|GO:0035651|GO:0035838|GO:0042734|GO:0043005|GO:0043025|GO:0044231|GO:0044281|GO:0045121	protein-coding	phosphatidylinositol 4-kinase type 2 alpha	chr10	99344102	99436187
PIAS2	0	0	19.1962	4.26275	19.1962	up	9063	ARIP3|DIP|MIZ|MIZ1|PIASX|PIASX-ALPHA|PIASX-BETA|SIZ2|ZMIZ4	GO:0003677|GO:0003713|GO:0005515|GO:0005634|GO:0006351|GO:0008270|GO:0016605|GO:0016607|GO:0016925|GO:0019789|GO:0030521|GO:0031625|GO:0045667|GO:0045893|GO:0045944|GO:0050681|GO:0060766	protein-coding	protein inhibitor of activated STAT, 2	chr18	44390023	44500123
PIGA	0	0	15.1752	3.92365	15.1752	up	5277	GPI3|MCAHS2|PIG-A	GO:0000506|GO:0005515|GO:0005789|GO:0006501|GO:0006506|GO:0008194|GO:0009893|GO:0016021|GO:0016254|GO:0017176|GO:0043687|GO:0044267	protein-coding	phosphatidylinositol glycan anchor biosynthesis, class A	chrX	15337573	15353676
PIGN	0	0	19.0104	4.24871	19.0104	up	23556	MCAHS|MCAHS1|MCD4|MDC4|PIG-N	GO:0005789|GO:0006501|GO:0016021|GO:0016254|GO:0016740|GO:0043687|GO:0044267	protein-coding	phosphatidylinositol glycan anchor biosynthesis, class N	chr18	59711458	59854289
PIGO	0	0	14.5629	3.86423	14.5629	up	84720	HPMRS2|RP11-182N22.4	GO:0003674|GO:0005789|GO:0006501|GO:0006506|GO:0016021|GO:0016254|GO:0016740|GO:0043687|GO:0044267	protein-coding	phosphatidylinositol glycan anchor biosynthesis, class O	chr9	35088685	35096598
PIGV	0	0	26.12	4.70708	26.12	up	55650	GPI-MT-II|HPMRS1|PIG-V	GO:0000030|GO:0005789|GO:0006501|GO:0006506|GO:0016021|GO:0016254|GO:0043687|GO:0044267|GO:0097502	protein-coding	phosphatidylinositol glycan anchor biosynthesis, class V	chr1	27114454	27124894
PIGY	0	0	13.5018	3.75508	13.5018	up	84992	PIG-Y	GO:0000506|GO:0005789|GO:0005886|GO:0006506|GO:0016021	protein-coding	phosphatidylinositol glycan anchor biosynthesis, class Y	chr4	89442129	89444952
PIK3AP1	0	0	14.061	3.81363	14.061	up	118788	BCAP|RP11-34E5.3	GO:0005829|GO:0005886|GO:0014068|GO:0016020|GO:0034122|GO:0034123|GO:0034134|GO:0034142|GO:0034154|GO:0034162|GO:0036312|GO:0042802|GO:0050727	protein-coding	phosphoinositide-3-kinase adaptor protein 1	chr10	98353069	98480279
PIK3CD	0	0	13.1866	3.721	13.1866	up	5293	P110DELTA|PI3K|p110D	GO:0001779|GO:0001782|GO:0001816|GO:0002250|GO:0002551|GO:0002679|GO:0005515|GO:0005524|GO:0005829|GO:0005886|GO:0005942|GO:0006468|GO:0006644|GO:0006661|GO:0006954|GO:0007165|GO:0007173|GO:0008543|GO:0010818|GO:0014065|GO:0016303|GO:0030101|GO:0030217|GO:0030593|GO:0035004|GO:0035005|GO:0035747|GO:0035754|GO:0036092|GO:0038095|GO:0042110|GO:0042113|GO:0043303|GO:0044281|GO:0045087|GO:0046934|GO:…	protein-coding	phosphatidylinositol-4,5-bisphosphate 3-kinase, catalytic subunit delta	chr1	9711790	9789172
PIK3IP1	0	0	12.3362	3.62482	12.3362	up	113791	HGFL|hHGFL(S)	GO:0005886|GO:0014067|GO:0016021|GO:0036313|GO:0043553	protein-coding	phosphoinositide-3-kinase interacting protein 1	chr22	31677579	31688520
PIM1	0	0	22.9847	4.5226	22.9847	up	5292	PIM	GO:0004674|GO:0005515|GO:0005524|GO:0005634|GO:0005737|GO:0005886|GO:0006468|GO:0006915|GO:0007049|GO:0007275|GO:0008134|GO:0008283|GO:0030145|GO:0031659|GO:0043024|GO:0043066|GO:0043433|GO:0046777	protein-coding	pim-1 oncogene	chr6	37137922	37143204
PIR-FIGF	0	0	30.7154	4.94089	30.7154	up	100532742			ncRNA	PIR-FIGF readthrough	chrX	15363713	15509432
PITPNM3	0	0	22.9544	4.5207	22.9544	up	83394	ACKR6|CORD5|NIR1|RDGBA3	GO:0005509|GO:0005515|GO:0005622|GO:0008289|GO:0008526|GO:0012505|GO:0016021|GO:0030971|GO:0046488	protein-coding	PITPNM family member 3	chr17	6354583	6459877
PITRM1-AS1	0	0	15.4358	3.94821	15.4358	up	100507034			ncRNA	PITRM1 antisense RNA 1	chr10	3183793	3190821
PKD1P6	0	0	43.2384	5.43424	43.2384	up	353511	HG6		pseudo	polycystic kidney disease 1 (autosomal dominant) pseudogene 6	chr16	15220526	15229270
PKD2L2	0	0	18.234	4.18856	18.234	up	27039	TRPP5	GO:0005262|GO:0005509|GO:0008150|GO:0016021|GO:0050982|GO:0070588	protein-coding	polycystic kidney disease 2-like 2	chr5	137225125	137278434
PKNOX1	0	0	21.8022	4.4464	21.8022	up	5316	PREP1|pkonx1c	GO:0001525|GO:0003700|GO:0003705|GO:0005634|GO:0005667|GO:0005737|GO:0006366|GO:0030217|GO:0030218|GO:0043010|GO:0043565|GO:0045944|GO:0046982	protein-coding	PBX/knotted 1 homeobox 1	chr21	44394643	44453688
PKP1	0	0	48.1172	5.58848	48.1172	up	5317	B6P	GO:0004871|GO:0005515|GO:0005521|GO:0005634|GO:0005730|GO:0005882|GO:0005886|GO:0006915|GO:0006921|GO:0007155|GO:0007165|GO:0007275|GO:0019215|GO:0030057|GO:0030280|GO:0045110	protein-coding	plakophilin 1 (ectodermal dysplasia/skin fragility syndrome)	chr1	201252580	201302121
PLA2G10	0	0	12.2991	3.62048	12.2991	up	8399	GXPLA2|GXSPLA2|SPLA2	GO:0004620|GO:0004623|GO:0005509|GO:0005576|GO:0006644|GO:0006654|GO:0007411|GO:0010744|GO:0010884|GO:0016042|GO:0019369|GO:0032270|GO:0032308|GO:0036148|GO:0036149|GO:0036150|GO:0036151|GO:0036152|GO:0042632|GO:0043030|GO:0043433|GO:0044281|GO:0046474|GO:0051977|GO:0090238|GO:0090370	protein-coding	phospholipase A2, group X	chr16	14766405	14788526
PLA2G15	0	0	14.0395	3.81142	14.0395	up	23659	ACS|GXVPLA2|LLPL|LPLA2|LYPLA3	GO:0004622|GO:0005543|GO:0005576|GO:0005739|GO:0005764|GO:0006672|GO:0008374|GO:0009062|GO:0046470|GO:0047499	protein-coding	phospholipase A2, group XV	chr16	68279247	68294961
PLA2G4F	0	0	10.6384	3.41121	10.6384	up	255189	PLA2G4FZ	GO:0001516|GO:0004622|GO:0005765|GO:0005829|GO:0006644|GO:0009395|GO:0031982|GO:0032587|GO:0036148|GO:0036149|GO:0036150|GO:0036151|GO:0036152|GO:0044281|GO:0046474|GO:0046872|GO:0047498|GO:0050482|GO:0071236|GO:0071407	protein-coding	phospholipase A2, group IVF	chr15	42433332	42448839
PLAA	0	0	11.506	3.52432	11.506	up	9373	DOA1|PLA2P|PLAP	GO:0005515|GO:0006644|GO:0006954|GO:0007165|GO:0016005|GO:0070062	protein-coding	phospholipase A2-activating protein	chr9	26903368	26947468
PLAUR	0	0	15.8391	3.98541	15.8391	up	5329	CD87|U-PAR|UPAR|URKR	GO:0004872|GO:0005515|GO:0005576|GO:0005788|GO:0005789|GO:0005886|GO:0005887|GO:0006501|GO:0006928|GO:0006935|GO:0007165|GO:0007596|GO:0009986|GO:0016021|GO:0016255|GO:0019898|GO:0019899|GO:0030162|GO:0030377|GO:0031225|GO:0042730|GO:0043687|GO:0044267	protein-coding	plasminogen activator, urokinase receptor	chr19	44150247	44174498
PLCB1	0	0	15.163	3.92249	15.163	up	23236	EIEE12|PI-PLC|PLC-154|PLC-I|PLC154|PLCB1A|PLCB1B	GO:0000086|GO:0000790|GO:0004435|GO:0004871|GO:0005096|GO:0005509|GO:0005516|GO:0005521|GO:0005546|GO:0005634|GO:0005737|GO:0005829|GO:0007165|GO:0007213|GO:0007215|GO:0007268|GO:0007613|GO:0008277|GO:0016042|GO:0016607|GO:0019899|GO:0021987|GO:0031965|GO:0032735|GO:0035556|GO:0035722|GO:0035723|GO:0040019|GO:0042803|GO:0043547|GO:0043647|GO:0044281|GO:0045444|GO:0045663|GO:0045892|GO:0045893|GO:…	protein-coding	phospholipase C, beta 1 (phosphoinositide-specific)	chr20	8095100	8865547
PLCXD3	0	0	10.1299	3.34054	10.1299	up	345557		GO:0004871|GO:0008081|GO:0016042	protein-coding	phosphatidylinositol-specific phospholipase C, X domain containing 3	chr5	41307048	41510730
PLD5	0	0	10.2214	3.35352	10.2214	up	200150	PLDC	GO:0003824|GO:0016021	protein-coding	phospholipase D family, member 5	chr1	242251689	242687998
PLEKHH1	0	0	10.9803	3.45685	10.9803	up	57475		GO:0005543|GO:0005856	protein-coding	pleckstrin homology domain containing, family H (with MyTH4 domain) member 1	chr14	68000008	68056255
PLEKHM3	0	0	12.3288	3.62396	12.3288	up	389072	DAPR|PLEKHM1L	GO:0005543|GO:0035556|GO:0046872	protein-coding	pleckstrin homology domain containing, family M, member 3	chr2	208686012	208890284
PLGLB2	0	0	21.4369	4.42203	21.4369	up	5342	PLGP1		protein-coding	plasminogen-like B2	chr2	88047606	88058994
PLIN1	0	0	12.0925	3.59604	12.0925	up	5346	FPLD4|PERI|PLIN	GO:0005783|GO:0005811|GO:0006629|GO:0008289|GO:0019433|GO:0044281	protein-coding	perilipin 1	chr15	90207600	90222648
PLIN2	0	0	15.0626	3.9129	15.0626	up	123	ADFP|ADRP	GO:0005576|GO:0005634|GO:0005783|GO:0005811|GO:0005886|GO:0014070|GO:0015909|GO:0019915|GO:0042493|GO:0044255|GO:0044281	protein-coding	perilipin 2	chr9	19115759	19127604
PLIN3	0	0	14.4925	3.85723	14.4925	up	10226	M6PRBP1|PP17|TIP47	GO:0005515|GO:0005737|GO:0005768|GO:0005794|GO:0005811|GO:0010008|GO:0016192|GO:0043231	protein-coding	perilipin 3	chr19	4838346	4867780
PLOD2	0	0	56.1437	5.81105	56.1437	up	5352	LH2|TLH	GO:0001666|GO:0005506|GO:0005783|GO:0005789|GO:0006464|GO:0008475|GO:0030198|GO:0030867|GO:0031418	protein-coding	procollagen-lysine, 2-oxoglutarate 5-dioxygenase 2	chr3	145787228	145879282
PLSCR4	0	0	15.136	3.91991	15.136	up	57088	TRA1	GO:0005509|GO:0005515|GO:0005886|GO:0007596|GO:0016021|GO:0017121|GO:0017124|GO:0017128|GO:0019899|GO:0042609|GO:0071222	protein-coding	phospholipid scramblase 4	chr3	145910124	145968966
PLXDC2	0	0	24.0632	4.58876	24.0632	up	84898	TEM7R	GO:0004872|GO:0005515|GO:0007275|GO:0016021	protein-coding	plexin domain containing 2	chr10	20105372	20569115
PMS2	0	0	12.9877	3.69907	12.9877	up	5395	HNPCC4|PMS2CL|PMSL2	GO:0003677|GO:0003697|GO:0004519|GO:0005515|GO:0005524|GO:0005634|GO:0006200|GO:0006298|GO:0007131|GO:0016446|GO:0016447|GO:0016887|GO:0032138|GO:0032300|GO:0032389|GO:0032407|GO:0042493	protein-coding	PMS2 postmeiotic segregation increased 2 (S. cerevisiae)	chr7	6010556	6048737
PMS2P8	0	0	50.7295	5.66475	50.7295	up	729299	PMS2L16		pseudo	postmeiotic segregation increased 2 pseudogene 8	chr7	72509966	72519691
PNCK	0	0	12.3742	3.62926	12.3742	up	139728	BSTK3|CaMK1b	GO:0004683|GO:0005516|GO:0005524|GO:0005634|GO:0005737	protein-coding	pregnancy up-regulated nonubiquitous CaM kinase	chrX	152935188	152952247
PNPLA3	0	0	20.542	4.3605	20.542	up	80339	ADPN|C22orf20|iPLA(2)epsilon	GO:0004623|GO:0004806|GO:0005789|GO:0006644|GO:0016020|GO:0016021|GO:0019432|GO:0019433|GO:0036155|GO:0044281|GO:0046474|GO:0051264|GO:0051265	protein-coding	patatin-like phospholipase domain containing 3	chr22	44319619	44360433
PNPT1	0	0	11.3646	3.50648	11.3646	up	87178	COXPD13|DFNB70|OLD35|PNPASE|old-35	GO:0000175|GO:0000957|GO:0000958|GO:0000962|GO:0000964|GO:0000965|GO:0004654|GO:0005515|GO:0005737|GO:0005739|GO:0005758|GO:0005886|GO:0006401|GO:0006402|GO:0008266|GO:0034046|GO:0034599|GO:0035198|GO:0035458|GO:0035927|GO:0035928|GO:0043457|GO:0043631|GO:0045025|GO:0045926|GO:0051260|GO:0061014|GO:0070207|GO:0070584|GO:0071042|GO:0071850|GO:0097222|GO:2000627|GO:2000772	protein-coding	polyribonucleotide nucleotidyltransferase 1	chr2	55861198	55921045
PNRC2	0	0	11.1756	3.48228	11.1756	up	55629		GO:0000184|GO:0000932|GO:0005515|GO:0005634|GO:0006351|GO:0006355|GO:0031087	protein-coding	proline-rich nuclear receptor coactivator 2	chr1	24286301	24289949
POLQ	0	0	10.3135	3.36647	10.3135	up	10721	POLH|PRO0327	GO:0003684|GO:0003887|GO:0005524|GO:0005654|GO:0006260|GO:0006281|GO:0008026|GO:0043142	protein-coding	polymerase (DNA directed), theta	chr3	121150273	121264853
POM121L2	0	0	24.9556	4.64129	24.9556	up	94026	POM121-L|POM121L		protein-coding	POM121 transmembrane nucleoporin-like 2	chr6	27276842	27280011
POMK	0	0	12.5804	3.65311	12.5804	up	84197	MDDGA12|SGK196	GO:0001764|GO:0004672|GO:0005524|GO:0005789|GO:0006493|GO:0007420|GO:0007611|GO:0016021|GO:0016773|GO:0019233|GO:0046835|GO:0050905	protein-coding	protein-O-mannose kinase	chr8	42948649	42978323
POMZP3	0	0	20.2943	4.343	20.2943	up	22932	POM-ZP3|POM121	GO:0003674|GO:0005575|GO:0008150	protein-coding	POM121 and ZP3 fusion	chr7	76239303	76256620
POTEG	0	0	20.5044	4.35786	20.5044	up	404785	A26C2|ACTBL1|CT104.4|POTE-14|POTE14|POTE14alpha|POTE22		protein-coding	POTE ankyrin domain family, member G	chr14	19553365	19584942
POTEH	0	0	43.3093	5.43661	43.3093	up	23784	A26C3|ACTBL1|CT104.7|POTE22		protein-coding	POTE ankyrin domain family, member H	chr22	16256332	16287937
POU4F3	0	0	12.1808	3.60654	12.1808	up	5459	BRN3C|DFNA15	GO:0003700|GO:0005634|GO:0005730|GO:0006357|GO:0007601|GO:0007605|GO:0021562|GO:0031290|GO:0042472|GO:0042491|GO:0043565|GO:0048675|GO:0050885|GO:0051402	protein-coding	POU class 4 homeobox 3	chr5	145718587	145720083
POU5F1B	0	0	16.4966	4.0441	16.4966	up	5462	OCT4-PG1|OTF3C|OTF3P1|POU5F1P1|POU5F1P4|POU5FLC20|POU5FLC8	GO:0003700|GO:0005634|GO:0006351|GO:0006355|GO:0043565	protein-coding	POU class 5 homeobox 1B	chr8	128427857	128429441
PPARG	0	0	28.7997	4.84798	28.7997	up	5468	CIMT1|GLM1|NR1C3|PPARG1|PPARG2|PPARgamma	GO:0000122|GO:0001012|GO:0001890|GO:0002674|GO:0003677|GO:0003682|GO:0003700|GO:0003707|GO:0004879|GO:0004955|GO:0005515|GO:0005634|GO:0005654|GO:0005829|GO:0006367|GO:0006629|GO:0006919|GO:0007165|GO:0007507|GO:0007584|GO:0008144|GO:0008217|GO:0008270|GO:0009409|GO:0010467|GO:0010745|GO:0010871|GO:0010887|GO:0010891|GO:0015909|GO:0019395|GO:0019899|GO:0030224|GO:0030308|GO:0030374|GO:0030855|GO:…	protein-coding	peroxisome proliferator-activated receptor gamma	chr3	12328984	12475855
PPAT	0	0	26.1778	4.71027	26.1778	up	5471	ATASE|GPAT|PRAT	GO:0000082|GO:0001822|GO:0004044|GO:0005829|GO:0006144|GO:0006164|GO:0006189|GO:0006543|GO:0007595|GO:0009113|GO:0009116|GO:0009168|GO:0031100|GO:0032869|GO:0035690|GO:0044281|GO:0046872|GO:0051289|GO:0051539|GO:0055086|GO:0060135	protein-coding	phosphoribosyl pyrophosphate amidotransferase	chr4	57259529	57301802
PPCS	0	0	12.0473	3.59064	12.0473	up	79717		GO:0004632|GO:0005829|GO:0006766|GO:0006767|GO:0009108|GO:0015937|GO:0015939|GO:0044281	protein-coding	phosphopantothenoylcysteine synthetase	chr1	42922173	42926086
PPIAL4D	0	0	13.348	3.73856	13.348	up	645142		GO:0003755|GO:0005737|GO:0006457	protein-coding	peptidylprolyl isomerase A (cyclophilin A)-like 4D	chr1	148201752	148202536
PPIAL4F	0	0	23.7967	4.57269	23.7967	up	728945			protein-coding	peptidylprolyl isomerase A (cyclophilin A)-like 4F	chr1	148806015	148806799
PPIE	0	0	13.3248	3.73604	13.3248	up	10450	CYP-33|CYP33	GO:0000166|GO:0000398|GO:0000413|GO:0003723|GO:0003755|GO:0005515|GO:0005634|GO:0006355|GO:0006457|GO:0016018|GO:0045070|GO:0071013	protein-coding	peptidylprolyl isomerase E (cyclophilin E)	chr1	40204517	40229586
PPIL4	0	0	12.4228	3.63492	12.4228	up	85313	HDCME13P	GO:0000166|GO:0003723|GO:0003755|GO:0005634|GO:0006457	protein-coding	peptidylprolyl isomerase (cyclophilin)-like 4	chr6	149825631	149867238
PPP1R13L	0	0	12.6993	3.66668	12.6993	up	10848	IASPP|NKIP1|RAI|RAI4	GO:0000122|GO:0003215|GO:0003229|GO:0003714|GO:0005515|GO:0005634|GO:0005737|GO:0006351|GO:0006915|GO:0008134|GO:0009791|GO:0031076|GO:0035264|GO:0042633|GO:0042802|GO:0048871|GO:0060048	protein-coding	protein phosphatase 1, regulatory subunit 13 like	chr19	45882892	45909607
PPP1R2	0	0	14.5258	3.86055	14.5258	up	5504	IPP-2|IPP2	GO:0004865|GO:0005515|GO:0005977|GO:0006091|GO:0009966|GO:0043666	protein-coding	protein phosphatase 1, regulatory (inhibitor) subunit 2	chr3	195241221	195270224
PPP1R26	0	0	21.1632	4.40348	21.1632	up	9858	KIAA0649	GO:0004864|GO:0005515|GO:0005634|GO:0005730|GO:0010923|GO:0019902	protein-coding	protein phosphatase 1, regulatory subunit 26	chr9	138371648	138380739
PPP1R3C	0	0	15.4736	3.95173	15.4736	up	5507	PPP1R5	GO:0004722|GO:0005515|GO:0005978|GO:0019903	protein-coding	protein phosphatase 1, regulatory subunit 3C	chr10	93388197	93392858
PRAMEF16	0	0	18.8629	4.23748	18.8629	up	654348		GO:0008284|GO:0042974|GO:0043066|GO:0045596|GO:0045892|GO:0048387	protein-coding	PRAME family member 16	chr1	13495254	13498259
PRAMEF21	0	0	10.206	3.35134	10.206	up	391001			protein-coding	PRAME family member 21	chr1	13516066	13526943
PRAMEF22	0	0	11.8958	3.57238	11.8958	up	653606	PRAMEF3L	GO:0008284|GO:0042974|GO:0043066|GO:0045596|GO:0045892|GO:0048387	protein-coding	PRAME family member 22	chr1	13035543	13038381
PRAMEF3	0	0	14.3013	3.83807	14.3013	up	401940		GO:0008284|GO:0042974|GO:0043066|GO:0045596|GO:0045892|GO:0048387	protein-coding	PRAME family member 3	chr1	13328196	13331692
PRAMEF5	0	0	13.4534	3.7499	13.4534	up	343068		GO:0008284|GO:0042974|GO:0043066|GO:0045596|GO:0045892|GO:0048387	protein-coding	PRAME family member 5	chr1	13359819	13369057
PRAMEF7	0	0	51.95	5.69905	51.95	up	441871		GO:0008284|GO:0042974|GO:0043066|GO:0045596|GO:0045892|GO:0048387	protein-coding	PRAME family member 7	chr1	12976450	12980568
PRCD	0	0	10.665	3.41481	10.665	up	768206	RP36	GO:0005737|GO:0007601|GO:0016021|GO:0050896	protein-coding	progressive rod-cone degeneration	chr17	74523668	74549660
PRDM10	0	0	12.053	3.59132	12.053	up	56980	PFM7	GO:0003677|GO:0005634|GO:0006351|GO:0006355|GO:0008168|GO:0046872	protein-coding	PR domain containing 10	chr11	129769601	129872730
PRDM5	0	0	10.2078	3.35161	10.2078	up	11107	BCS2|PFM2	GO:0000278|GO:0000976|GO:0005515|GO:0005634|GO:0006351|GO:0008168|GO:0016575|GO:0043565|GO:0044212|GO:0045892|GO:0046872|GO:0051567|GO:0070491	protein-coding	PR domain containing 5	chr4	121615929	121844013
PRDM7	0	0	18.1488	4.18181	18.1488	up	11105	PFM4|ZNF910	GO:0003676|GO:0005634|GO:0005694|GO:0006355|GO:0018024	protein-coding	PR domain containing 7	chr16	90122974	90142338
PRDM9	0	0	16.7602	4.06697	16.7602	up	56979	MEISETZ|MSBP3|PFM6|PRMD9|ZNF899	GO:0003676|GO:0005654|GO:0005694|GO:0006311|GO:0006351|GO:0006355|GO:0010845|GO:0018024|GO:0046872	protein-coding	PR domain containing 9	chr5	23507724	23528706
PRKCG	0	0	17.8404	4.15708	17.8404	up	5582	PKC-gamma|PKCC|PKCG|SCA14	GO:0004672|GO:0004697|GO:0004698|GO:0005524|GO:0005634|GO:0005829|GO:0005886|GO:0006468|GO:0007165|GO:0007173|GO:0007202|GO:0007268|GO:0007596|GO:0007611|GO:0007635|GO:0008219|GO:0008270|GO:0008543|GO:0016310|GO:0030054|GO:0030168|GO:0030425|GO:0031397|GO:0032425|GO:0035556|GO:0042177|GO:0043278|GO:0043524|GO:0045087|GO:0046777|GO:0048011|GO:0048265|GO:0048471|GO:0060384|GO:0097060	protein-coding	protein kinase C, gamma	chr19	54385467	54410901
PRKD1	0	0	10.417	3.38087	10.417	up	5587	PKC-MU|PKCM|PKD|PRKCM	GO:0001525|GO:0001938|GO:0004674|GO:0004697|GO:0005515|GO:0005524|GO:0005543|GO:0005634|GO:0005737|GO:0005794|GO:0005802|GO:0005829|GO:0005886|GO:0005887|GO:0005911|GO:0005938|GO:0006665|GO:0006915|GO:0006954|GO:0007030|GO:0007165|GO:0007229|GO:0007243|GO:0008283|GO:0010595|GO:0010837|GO:0010976|GO:0018105|GO:0030148|GO:0032793|GO:0033138|GO:0034599|GO:0035924|GO:0038033|GO:0042802|GO:0043123|GO:…	protein-coding	protein kinase D1	chr14	29896117	30396899
PRKG2	0	0	11.9897	3.58372	11.9897	up	5593	PRKGR2|cGK2|cGKII	GO:0004672|GO:0004692|GO:0005524|GO:0005829|GO:0006468|GO:0007165|GO:0007596|GO:0016324|GO:0030553|GO:0032922|GO:0044281|GO:0046209|GO:0050999	protein-coding	protein kinase, cGMP-dependent, type II	chr4	82009837	82136218
PRLR	0	0	88.0827	6.46079	88.0827	up	5618	hPRLrI	GO:0004925|GO:0005515|GO:0005576|GO:0005886|GO:0006694|GO:0007166|GO:0007171|GO:0007566|GO:0007595|GO:0009986|GO:0016021|GO:0017046|GO:0031904|GO:0038161|GO:0042110|GO:0042803|GO:0042977|GO:0042978|GO:0043066|GO:0046872|GO:0060397	protein-coding	prolactin receptor	chr5	35048861	35230823
PRNP	0	0	17.8755	4.15991	17.8755	up	5621	ASCR|AltPrP|CD230|CJD|GSS|KURU|PRIP|PrP|PrP27-30|PrP33-35C|PrPc|p27-30	GO:0001933|GO:0005507|GO:0005515|GO:0005634|GO:0005730|GO:0005737|GO:0005783|GO:0005794|GO:0005886|GO:0006878|GO:0006979|GO:0007050|GO:0007411|GO:0007611|GO:0008017|GO:0008152|GO:0015631|GO:0019898|GO:0031225|GO:0032689|GO:0032700|GO:0032703|GO:0042802|GO:0043008|GO:0043066|GO:0043231|GO:0043433|GO:0045121|GO:0046007|GO:0046686|GO:0046688|GO:0050860|GO:0051087|GO:0051260|GO:0070885	protein-coding	prion protein	chr20	4666797	4682234
PROKR1	0	0	12.1937	3.60807	12.1937	up	10887	GPR73|GPR73a|PKR1|ZAQ	GO:0004983|GO:0005886|GO:0016021|GO:0043066	protein-coding	prokineticin receptor 1	chr2	68872794	68882708
PROM1	0	0	10.9366	3.45109	10.9366	up	8842	AC133|CD133|CORD12|MCDR2|PROML1|RP41|STGD4	GO:0001750|GO:0005515|GO:0005615|GO:0005886|GO:0005887|GO:0005903|GO:0009986|GO:0010842|GO:0016324|GO:0031528|GO:0032420|GO:0042622|GO:0042805|GO:0045296|GO:0045494|GO:0060042|GO:0060219|GO:0072112|GO:0072139|GO:2000768	protein-coding	prominin 1	chr4	15969849	16085623
PRPH	0	0	10.2349	3.35542	10.2349	up	5630	NEF4|PRPH1	GO:0005198|GO:0005882|GO:0005883|GO:0042622|GO:0044299|GO:0045098|GO:0045104	protein-coding	peripherin	chr12	49688909	49692481
PRPH2	0	0	18.3531	4.19796	18.3531	up	5961	AOFMD|AVMD|CACD2|DS|PRPH|RDS|RP7|TSPAN22|rd2	GO:0007155|GO:0007601|GO:0016021|GO:0060041	protein-coding	peripherin 2 (retinal degeneration, slow)	chr6	42664333	42690358
PRSS12	0	0	20.5661	4.36219	20.5661	up	8492	BSSP-3|BSSP3|MRT1	GO:0004252|GO:0005044|GO:0005576|GO:0005886|GO:0006508|GO:0006887|GO:0008236|GO:0030424|GO:0030425|GO:0031410|GO:0031638|GO:0043083|GO:0043195	protein-coding	protease, serine, 12 (neurotrypsin, motopsin)	chr4	119201193	119273922
PRSS23	0	0	29.808	4.89763	29.808	up	11098	SIG13|SPUVE|ZSIG13	GO:0004252|GO:0005576|GO:0005634|GO:0006508	protein-coding	protease, serine, 23	chr11	86511491	86663830
PRSS35	0	0	63.0319	5.97801	63.0319	up	167681	C6orf158|dJ223E3.1	GO:0003824|GO:0005576|GO:0005739	protein-coding	protease, serine, 35	chr6	84222194	84235421
PSD4	0	0	36.6986	5.19765	36.6986	up	23550	EFA6B|TIC	GO:0005086|GO:0005543|GO:0005802|GO:0005886|GO:0016192|GO:0030054|GO:0030182|GO:0032012	protein-coding	pleckstrin and Sec7 domain containing 4	chr2	113931560	113960677
PSG10P	0	0	16.3891	4.03467	16.3891	up	653492	PSG10|PSG12		pseudo	pregnancy specific beta-1-glycoprotein 10, pseudogene	chr19	43233275	43383871
PSG3	0	0	12.4558	3.63875	12.4558	up	5671		GO:0005576|GO:0006952|GO:0007565	protein-coding	pregnancy specific beta-1-glycoprotein 3	chr19	43225794	43440226
PSG5	0	0	23.6609	4.56443	23.6609	up	5673	FL-NCA-3|PSG	GO:0005515|GO:0005576|GO:0007565	protein-coding	pregnancy specific beta-1-glycoprotein 5	chr19	43671895	43690688
PSG6	0	0	46.7719	5.54757	46.7719	up	5675	PSBG-10|PSBG-12|PSBG-6|PSG10|PSGGB	GO:0003674|GO:0005576|GO:0007565	protein-coding	pregnancy specific beta-1-glycoprotein 6	chr19	43406234	43422076
PSG8	0	0	26.8963	4.74934	26.8963	up	440533	PSG1	GO:0005576	protein-coding	pregnancy specific beta-1-glycoprotein 8	chr19	43256839	43269831
PSMC3	0	0	43.9395	5.45744	43.9395	up	5702	TBP1	GO:0000082|GO:0000209|GO:0000278|GO:0000502|GO:0000932|GO:0001824|GO:0002474|GO:0002479|GO:0003713|GO:0003714|GO:0005515|GO:0005524|GO:0005634|GO:0005654|GO:0005737|GO:0005829|GO:0006200|GO:0006521|GO:0006915|GO:0006977|GO:0010467|GO:0016032|GO:0016070|GO:0016071|GO:0016887|GO:0019048|GO:0022624|GO:0031145|GO:0034641|GO:0042590|GO:0042981|GO:0043066|GO:0044281|GO:0048471|GO:0051436|GO:0051437|GO:…	protein-coding	proteasome (prosome, macropain) 26S subunit, ATPase, 3	chr11	47440320	47448024
PSMC3IP	1.40608e-32	3.78784e-32	16.7829	4.06892	16.7829	up	29893	GT198|HOP2|HUMGT198A|ODG3|TBPIP	GO:0003677|GO:0005575|GO:0005634|GO:0006310|GO:0007126|GO:0008150|GO:0030374	protein-coding	PSMC3 interacting protein	chr17	40724328	40729849
PSTK	0	0	23.5468	4.55746	23.5468	up	118672	C10orf89	GO:0000049|GO:0001514|GO:0005524|GO:0005739|GO:0016301|GO:0097056	protein-coding	phosphoseryl-tRNA kinase	chr10	124739556	124749923
PTCH2	0	0	16.4694	4.04171	16.4694	up	8643	PTC2	GO:0005119|GO:0008158|GO:0008544|GO:0016021|GO:0042633|GO:0045879|GO:0097108	protein-coding	patched 2	chr1	45285516	45308616
PTCHD4	0	0	10.4121	3.38018	10.4121	up	442213	C6orf138|dJ402H5.2	GO:0003674|GO:0005575|GO:0008150|GO:0008158|GO:0016021	protein-coding	patched domain containing 4	chr6	47845764	48078943
PTGIS	9.83059e-09	2.20837e-08	12.7367	3.67092	12.7367	up	5740	CYP8|CYP8A1|PGIS|PTGI	GO:0001516|GO:0004497|GO:0005506|GO:0005515|GO:0005615|GO:0005634|GO:0005783|GO:0005789|GO:0005901|GO:0006690|GO:0006805|GO:0008116|GO:0016021|GO:0016705|GO:0019369|GO:0019371|GO:0020037|GO:0032088|GO:0035360|GO:0044281|GO:0045019|GO:0045766|GO:0050728|GO:0071347|GO:0071354|GO:0071456|GO:0097190|GO:1900119	protein-coding	prostaglandin I2 (prostacyclin) synthase	chr20	48120411	48184707
PTPDC1	0	0	32.2882	5.01294	32.2882	up	138639	PTP9Q22	GO:0004725|GO:0005929|GO:0008138|GO:0060271	protein-coding	protein tyrosine phosphatase domain containing 1	chr9	96793076	96872138
PTPN20A	0	0	37.7701	5.23917	37.7701	up	653129	CT126|PTPN20B|bA142I17.1|hPTPN20	GO:0004725|GO:0005634|GO:0005737|GO:0005815|GO:0005874	protein-coding	protein tyrosine phosphatase, non-receptor type 20A	chr10	46550123	46641003
PTPRD	0	0	24.025	4.58646	24.025	up	5789	HPTP|HPTPD|HPTPDELTA|PTPD|RPTPDELTA	GO:0005001|GO:0005102|GO:0005515|GO:0005887|GO:0006470|GO:0006796|GO:0007157|GO:0007185|GO:0030182|GO:0050775|GO:0050839|GO:0097105	protein-coding	protein tyrosine phosphatase, receptor type, D	chr9	8314246	10612723
PTPRH	0	0	16.1783	4.01599	16.1783	up	5794	SAP1	GO:0005001|GO:0005515|GO:0005634|GO:0005730|GO:0005737|GO:0005739|GO:0005887|GO:0006470|GO:0006915	protein-coding	protein tyrosine phosphatase, receptor type, H	chr19	55692615	55720874
PTPRN	0	0	11.6296	3.53973	11.6296	up	5798	IA-2|IA-2/PTP|IA2|ICA512|R-PTP-N	GO:0000302|GO:0005001|GO:0005515|GO:0005887|GO:0009749|GO:0019221|GO:0030507|GO:0032868|GO:0043627|GO:0051020|GO:0051591	protein-coding	protein tyrosine phosphatase, receptor type, N	chr2	220154345	220174295
PTRF	3.39036e-35	9.25909e-35	13.8991	3.79692	13.8991	up	284119	CAVIN|CAVIN1|CGL4|cavin-1	GO:0005515|GO:0005634|GO:0005654|GO:0005737|GO:0005739|GO:0005783|GO:0005829|GO:0005901|GO:0006355|GO:0006360|GO:0006361|GO:0006363|GO:0010467|GO:0042134	protein-coding	polymerase I and transcript release factor	chr17	40554467	40575338
PWAR5	0	0	22.4401	4.48801	22.4401	up	8123	D15S226E|PAR5		ncRNA	Prader Willi/Angelman region RNA 5	chr15	25226922	25266500
PYGM	0	0	33.6822	5.07391	33.6822	up	5837		GO:0000166|GO:0005829|GO:0005975|GO:0005977|GO:0005980|GO:0006006|GO:0008184|GO:0030170|GO:0044281	protein-coding	phosphorylase, glycogen, muscle	chr11	64513861	64528187
QPCT	0	0	12.517	3.64582	12.517	up	25797	GCT|QC|sQC	GO:0005576|GO:0006464|GO:0006508|GO:0008233|GO:0008270|GO:0016603|GO:0017186	protein-coding	glutaminyl-peptide cyclotransferase	chr2	37571753	37600465
RAB19	0	0	10.5098	3.39367	10.5098	up	401409	RAB19B	GO:0005525|GO:0005886|GO:0007264|GO:0015031	protein-coding	RAB19, member RAS oncogene family	chr7	140103843	140126050
RAB1A	0	0	33.1812	5.05229	33.1812	up	5861	RAB1|YPT1	GO:0000139|GO:0000278|GO:0003924|GO:0005515|GO:0005525|GO:0005783|GO:0006184|GO:0007264|GO:0015031|GO:0016192	protein-coding	RAB1A, member RAS oncogene family	chr2	65313988	65357435
RAB2A	0	0	24.7952	4.63199	24.7952	up	5862	LHX|RAB2	GO:0000139|GO:0000278|GO:0003924|GO:0005525|GO:0005765|GO:0005789|GO:0006184|GO:0006888|GO:0007264|GO:0015031|GO:0019003|GO:0033116|GO:0042470	protein-coding	RAB2A, member RAS oncogene family	chr8	61429469	61536203
RAB6C	0	0	27.3492	4.77343	27.3492	up	84084	WTH3	GO:0003924|GO:0005525|GO:0005622|GO:0005634|GO:0005737|GO:0005813|GO:0006184|GO:0007264|GO:0010824|GO:0015031|GO:0022402|GO:0042493	protein-coding	RAB6C, member RAS oncogene family	chr2	130737235	130740311
RABGEF1	0	0	30.0385	4.90874	30.0385	up	27342	RABEX5|rabex-5	GO:0003677|GO:0005515|GO:0005769|GO:0006897|GO:0008270|GO:0015031|GO:0017112|GO:0055037	protein-coding	RAB guanine nucleotide exchange factor (GEF) 1	chr7	66093868	66276448
RABL2A	0	0	12.3878	3.63085	12.3878	up	11159		GO:0003924|GO:0005525|GO:0006184|GO:0007264	protein-coding	RAB, member of RAS oncogene family-like 2A	chr2	114384817	114400975
RACGAP1	0	0	10.1271	3.34015	10.1271	up	29127	CYK4|HsCYK-4|ID-GAP|MgcRacGAP	GO:0000910|GO:0000915|GO:0001669|GO:0005096|GO:0005515|GO:0005634|GO:0005829|GO:0005874|GO:0007018|GO:0007108|GO:0007264|GO:0007283|GO:0007405|GO:0007596|GO:0008017|GO:0008272|GO:0009790|GO:0019886|GO:0019901|GO:0030496|GO:0032154|GO:0032467|GO:0043014|GO:0043015|GO:0043547|GO:0046872|GO:0048487|GO:0051056|GO:0051233|GO:0051256|GO:0051988|GO:0072686|GO:0097149	protein-coding	Rac GTPase activating protein 1	chr12	50382945	50419307
RAET1G	0	0	17.5654	4.13466	17.5654	up	353091	ULBP5	GO:0003823|GO:0005886|GO:0016021|GO:0019882|GO:0042267|GO:0046703	protein-coding	retinoic acid early transcript 1G	chr6	150238014	150244214
RAET1K	0	0	10.0993	3.33619	10.0993	up	646024			pseudo	retinoic acid early transcript 1K pseudogene	chr6	150319155	150326280
RAMP3	0	0	10.6394	3.41134	10.6394	up	10268		GO:0001921|GO:0004872|GO:0005515|GO:0005622|GO:0005764|GO:0005886|GO:0005887|GO:0006816|GO:0006886|GO:0008277|GO:0008565|GO:0009986|GO:0015026|GO:0015031|GO:0031623|GO:0043235|GO:0045892|GO:0071392|GO:0072659|GO:0086103|GO:0090004	protein-coding	receptor (G protein-coupled) activity modifying protein 3	chr7	45197367	45223850
RAP1GAP	0	0	10.0325	3.32661	10.0325	up	5909	RAP1GA1|RAP1GAP1|RAP1GAPII|RAPGAP	GO:0000139|GO:0003924|GO:0005096|GO:0005515|GO:0005829|GO:0006184|GO:0007165|GO:0016020|GO:0017016|GO:0032318|GO:0042803|GO:0043547	protein-coding	RAP1 GTPase activating protein	chr1	21922708	21995856
RAPGEF4	0	0	12.7694	3.67462	12.7694	up	11069	2|CAMP-GEFII|CGEF2|EPAC|EPAC 2|EPAC2|Nbla00496	GO:0005085|GO:0005088|GO:0005515|GO:0005829|GO:0005886|GO:0005952|GO:0006112|GO:0007186|GO:0007264|GO:0007596|GO:0008603|GO:0016020|GO:0017016|GO:0017156|GO:0017157|GO:0019933|GO:0030073|GO:0030168|GO:0030552|GO:0044281|GO:0050796|GO:0051056	protein-coding	Rap guanine nucleotide exchange factor (GEF) 4	chr2	173600525	173917620
RARRES1	0	0	30.4491	4.92833	30.4491	up	5918	LXNL|TIG1	GO:0008285|GO:0016021	protein-coding	retinoic acid receptor responder (tazarotene induced) 1	chr3	158414897	158450275
RASL11B	0	0	10.8735	3.44275	10.8735	up	65997		GO:0003924|GO:0005525|GO:0007264|GO:0016020	protein-coding	RAS-like, family 11, member B	chr4	53728495	53733002
RBFOX1	0	0	14.6055	3.86844	14.6055	up	54715	2BP1|A2BP1|FOX-1|FOX1|HRNBP1	GO:0000166|GO:0003723|GO:0005515|GO:0005634|GO:0005737|GO:0005802|GO:0006397|GO:0008022|GO:0008380|GO:0043484|GO:0050658|GO:0050885	protein-coding	RNA binding protein, fox-1 homolog (C. elegans) 1	chr16	5289816	7763340
RBM11	0	0	10.8456	3.43904	10.8456	up	54033		GO:0000166|GO:0003723|GO:0006397|GO:0007275|GO:0008380|GO:0016607|GO:0030154	protein-coding	RNA binding motif protein 11	chr21	15588466	15600693
RBM43	0	0	19.3892	4.27718	19.3892	up	375287	C2orf38	GO:0000166|GO:0003723	protein-coding	RNA binding motif protein 43	chr2	152104728	152118389
RBMXL2	0	0	15.3508	3.94024	15.3508	up	27288	HNRNPG-T|HNRNPGT|HNRPGT	GO:0000166|GO:0003723|GO:0005634|GO:0005730|GO:0030529	protein-coding	RNA binding motif protein, X-linked-like 2	chr11	7110165	7112379
RCVRN	0	0	16.2538	4.02271	16.2538	up	5957	RCV1	GO:0005509|GO:0007165|GO:0007601|GO:0007603|GO:0008048|GO:0016056|GO:0022400|GO:0051924	protein-coding	recoverin	chr17	9801027	9808684
RDH14	0	0	13.4878	3.75358	13.4878	up	57665	PAN2|SDR7C4	GO:0005739|GO:0005765|GO:0005783|GO:0016491	protein-coding	retinol dehydrogenase 14 (all-trans/9-cis/11-cis)	chr2	18735989	18741959
RFPL4A	0	0	13.9415	3.80131	13.9415	up	342931	RFPL4|RNF210	GO:0008270	protein-coding	ret finger protein-like 4A	chr19	56270507	56274541
RGS16	0	0	17.7586	4.15044	17.7586	up	6004	A28-RGS14|A28-RGS14P|RGS-R	GO:0005096|GO:0005515|GO:0005516|GO:0005737|GO:0005886|GO:0007601|GO:0008277|GO:0038032|GO:0043547	protein-coding	regulator of G-protein signaling 16	chr1	182567758	182573548
RGS4	0	0	16.2687	4.02403	16.2687	up	5999	RGP4|SCZD9	GO:0000188|GO:0005096|GO:0005516|GO:0005737|GO:0005829|GO:0005886|GO:0008277|GO:0038032|GO:0043547	protein-coding	regulator of G-protein signaling 4	chr1	163038396	163046592
RGSL1	0	0	34.3161	5.10081	34.3161	up	353299	RGSL|RGSL2	GO:0016021|GO:0038032	protein-coding	regulator of G-protein signaling like 1	chr1	182419256	182529732
RHOBTB1	0	0	14.9287	3.90001	14.9287	up	9886		GO:0005525|GO:0005829|GO:0005886|GO:0007264|GO:0051056	protein-coding	Rho-related BTB domain containing 1	chr10	62629198	62761198
RHOBTB3	0	0	22.2164	4.47355	22.2164	up	22836		GO:0005515|GO:0005524|GO:0005525|GO:0005794|GO:0006200|GO:0007264|GO:0016887|GO:0017137|GO:0042147	protein-coding	Rho-related BTB domain containing 3	chr5	95053337	95132071
RHOJ	0	0	11.1597	3.48022	11.1597	up	57381	ARHJ|RASL7B|TC10B|TCL	GO:0003924|GO:0005525|GO:0005575|GO:0005829|GO:0005886|GO:0006184|GO:0007264|GO:0007266|GO:0008360|GO:0030036|GO:0051056|GO:0061299	protein-coding	ras homolog family member J	chr14	63671102	63760230
RIMKLA	0	0	17.9492	4.16584	17.9492	up	284716	FAM80A|NAAGS|NAAGS-II	GO:0005524|GO:0005737|GO:0006464|GO:0016881|GO:0046872|GO:0072590	protein-coding	ribosomal modification protein rimK-like family member A	chr1	42846468	42889900
RIMS2	0	0	18.6269	4.21932	18.6269	up	9699	OBOE|RAB3IP3|RIM2	GO:0005515|GO:0006886|GO:0017137|GO:0017156|GO:0017157|GO:0019933|GO:0030054|GO:0030073|GO:0042391|GO:0042734|GO:0044325|GO:0046872|GO:0048791	protein-coding	regulating synaptic membrane exocytosis 2	chr8	104512976	105266656
RMDN2	0	0	18.0964	4.17763	18.0964	up	151393	FAM82A|FAM82A1|PRO34163|PYST9371|RMD-2|RMD2|RMD4	GO:0000922|GO:0005737|GO:0005874|GO:0016021	protein-coding	regulator of microtubule dynamics 2	chr2	38152462	38294285
RNASE11	0	0	16.3904	4.03478	16.3904	up	122651	C14orf6	GO:0003676|GO:0005576|GO:0016892	protein-coding	ribonuclease, RNase A family, 11 (non-active)	chr14	21051052	21058417
RNASE12	0	0	15.6182	3.96516	15.6182	up	493901		GO:0003676|GO:0005576|GO:0016892	protein-coding	ribonuclease, RNase A family, 12 (non-active)	chr14	21058240	21058982
RNASEL	0	0	26.4896	4.72736	26.4896	up	6041	PRCA1|RNS4	GO:0003723|GO:0004521|GO:0004672|GO:0005515|GO:0005524|GO:0005575|GO:0005739|GO:0005829|GO:0006397|GO:0006468|GO:0019221|GO:0045071|GO:0045944|GO:0046872|GO:0051607|GO:0060337	protein-coding	ribonuclease L (2',5'-oligoisoadenylate synthetase-dependent)	chr1	182542769	182558394
RNF103	0	0	13.7424	3.78056	13.7424	up	7844	HKF-1|KF-1|KF1|ZFP-103|ZFP103	GO:0004842|GO:0005515|GO:0005783|GO:0005789|GO:0007417|GO:0008270|GO:0016021|GO:0016567|GO:0030433	protein-coding	ring finger protein 103	chr2	86830516	86851000
RNF113A	0	0	19.3919	4.27738	19.3919	up	7737	Cwc24|RNF113|ZNF183	GO:0005515|GO:0008270	protein-coding	ring finger protein 113A	chrX	119004495	119005791
RNF146	0	0	19.8711	4.3126	19.8711	up	81847	RP3-351K20.1|dJ351K20.1	GO:0004842|GO:0005515|GO:0005634|GO:0005829|GO:0008270|GO:0016055|GO:0042787|GO:0051865|GO:0070936|GO:0072572|GO:0090263	protein-coding	ring finger protein 146	chr6	127587827	127609705
RNF168	0	0	23.0391	4.52601	23.0391	up	165918	hRNF168	GO:0000151|GO:0003682|GO:0004842|GO:0005515|GO:0005634|GO:0006302|GO:0006511|GO:0006974|GO:0008270|GO:0010212|GO:0016567|GO:0031491|GO:0035518|GO:0035861|GO:0036297|GO:0036351|GO:0036352|GO:0042393|GO:0043130|GO:0045190|GO:0045739|GO:0045900|GO:0070530|GO:0070534|GO:0070535	protein-coding	ring finger protein 168, E3 ubiquitin protein ligase	chr3	196195657	196230639
RNF182	0	0	11.4154	3.51291	11.4154	up	221687		GO:0004842|GO:0005515|GO:0005737|GO:0008270|GO:0016021|GO:0016567|GO:0043231	protein-coding	ring finger protein 182	chr6	13924677	13980240
RNF212	0	0	14.3971	3.84771	14.3971	up	285498	ZHP3	GO:0000795|GO:0006311|GO:0007131|GO:0008270|GO:0016874|GO:0016925	protein-coding	ring finger protein 212	chr4	1050037	1107352
RNF25	0	0	28.751	4.84554	28.751	up	64320	AO7	GO:0004842|GO:0005634|GO:0005829|GO:0008270|GO:0016567|GO:0051059|GO:0051092	protein-coding	ring finger protein 25	chr2	219528587	219536781
RNF44	0	0	14.0889	3.81648	14.0889	up	22838		GO:0008270	protein-coding	ring finger protein 44	chr5	175953700	175965026
RNF5	0	0	11.2738	3.4949	11.2738	up	6048	RING5|RMA1	GO:0004842|GO:0005515|GO:0005789|GO:0008270|GO:0016021|GO:0031966|GO:0044257|GO:0070534|GO:0070936|GO:0071712	protein-coding	ring finger protein 5, E3 ubiquitin protein ligase	chr6	32146162	32151930
ROR2	0	0	31.4342	4.97426	31.4342	up	4920	BDB|BDB1|NTRKR2	GO:0001502|GO:0001756|GO:0004714|GO:0005109|GO:0005515|GO:0005524|GO:0005887|GO:0007165|GO:0007169|GO:0007223|GO:0007254|GO:0007275|GO:0008285|GO:0017147|GO:0030154|GO:0030335|GO:0030538|GO:0042472|GO:0045893|GO:0060071|GO:0090090|GO:0090263	protein-coding	receptor tyrosine kinase-like orphan receptor 2	chr9	94325373	94712444
RP1	0	0	11.0181	3.4618	11.0181	up	6101	DCDC4A|ORP1	GO:0001750|GO:0001917|GO:0005515|GO:0005874|GO:0005875|GO:0007601|GO:0007603|GO:0008017|GO:0032391|GO:0035082|GO:0035085|GO:0035556|GO:0035845|GO:0042461|GO:0045494|GO:0046548|GO:0046549|GO:0071482	protein-coding	retinitis pigmentosa 1 (autosomal dominant)	chr8	55528627	55682531
RPA3	0	0	12.9025	3.68957	12.9025	up	6119	REPA3	GO:0000082|GO:0000278|GO:0000718|GO:0000722|GO:0000723|GO:0000724|GO:0000730|GO:0003697|GO:0005515|GO:0005654|GO:0005662|GO:0005737|GO:0006260|GO:0006271|GO:0006281|GO:0006283|GO:0006289|GO:0006297|GO:0006302|GO:0032201	protein-coding	replication protein A3, 14kDa	chr7	7676575	7758238
RPAIN	0	0	11.5643	3.53161	11.5643	up	84268	HRIP|RIP	GO:0005634|GO:0005730|GO:0005737|GO:0006261|GO:0006281|GO:0006310|GO:0006606|GO:0009411|GO:0016605|GO:0032403|GO:0046872	protein-coding	RPA interacting protein	chr17	5322961	5336340
RPGRIP1	0	0	13.8381	3.79058	13.8381	up	57096	CORD13|LCA6|RGI1|RGRIP|RPGRIP|RPGRIP1d	GO:0005515|GO:0005929|GO:0005930|GO:0007601|GO:0042462|GO:0050896|GO:0060041	protein-coding	retinitis pigmentosa GTPase regulator interacting protein 1	chr14	21756136	21819460
RPL23AP82	0	0	29.7443	4.89454	29.7443	up	284942	RPL23A_43_1761		pseudo	ribosomal protein L23a pseudogene 82	chr22	51195514	51238065
RPL26L1	0	0	28.1859	4.8169	28.1859	up	51121	RPL26P1	GO:0000184|GO:0003735|GO:0005829|GO:0006412|GO:0006413|GO:0006414|GO:0006415|GO:0006614|GO:0010467|GO:0015934|GO:0016032|GO:0016070|GO:0016071|GO:0019058|GO:0019083|GO:0044267	protein-coding	ribosomal protein L26-like 1	chr5	172386439	172396774
RPL9P9	0	0	54.073	5.75684	54.073	up	388147	RPL9_14_1458		pseudo	ribosomal protein L9 pseudogene 9	chr15	82664416	82665114
RPP40	0	0	12.6461	3.66062	12.6461	up	10799	RNASEP1|bA428J1.3	GO:0004526|GO:0005634|GO:0005655|GO:0008033	protein-coding	ribonuclease P/MRP 40kDa subunit	chr6	4995280	5004271
RPS6KA3	0	0	51.2467	5.67939	51.2467	up	6197	CLS|HU-3|ISPK-1|MAPKAPK1B|MRX19|RSK|RSK2|S6K-alpha3|p90-RSK2|pp90RSK2	GO:0000287|GO:0001501|GO:0002224|GO:0002755|GO:0002756|GO:0004672|GO:0004674|GO:0005524|GO:0005654|GO:0005829|GO:0007049|GO:0007165|GO:0007268|GO:0007411|GO:0007417|GO:0019901|GO:0030307|GO:0032496|GO:0034134|GO:0034138|GO:0034142|GO:0034146|GO:0034162|GO:0034166|GO:0035666|GO:0038123|GO:0038124|GO:0043027|GO:0043066|GO:0043154|GO:0043555|GO:0043620|GO:0045087|GO:0045597|GO:0045944|GO:0048011|GO:…	protein-coding	ribosomal protein S6 kinase, 90kDa, polypeptide 3	chrX	20168029	20285523
RPTN	0	0	95.8772	6.58312	95.8772	up	126638		GO:0005509|GO:0005578	protein-coding	repetin	chr1	152126071	152131704
RRAD	0	0	12.9806	3.69829	12.9806	up	6236	RAD|RAD1|REM3	GO:0003924|GO:0005515|GO:0005516|GO:0005525|GO:0005886|GO:0007264	protein-coding	Ras-related associated with diabetes	chr16	66955582	66959439
RRAS2	0	0	21.8981	4.45274	21.8981	up	22800	TC21	GO:0003924|GO:0005515|GO:0005525|GO:0005783|GO:0005886|GO:0007265|GO:0030335	protein-coding	related RAS viral (r-ras) oncogene homolog 2	chr11	14299466	14386052
RRP8	0	0	20.8933	4.38497	20.8933	up	23378	KIAA0409	GO:0000183|GO:0005515|GO:0005634|GO:0005677|GO:0005730|GO:0005737|GO:0005886|GO:0006351|GO:0006364|GO:0008757|GO:0016568|GO:0033553|GO:0035064|GO:0042149|GO:0046015|GO:0071158|GO:0072332	protein-coding	ribosomal RNA processing 8, methyltransferase, homolog (yeast)	chr11	6621144	6624880
RTDR1	0	0	13.2259	3.7253	13.2259	up	27156		GO:0003674|GO:0005575|GO:0008150	protein-coding	rhabdoid tumor deletion region gene 1	chr22	23401593	23484241
RUSC1	2.49312e-26	6.46967e-26	15.0538	3.91206	15.0538	up	23623	NESCA	GO:0000209|GO:0003779|GO:0005070|GO:0005515|GO:0005634|GO:0005737|GO:0005769|GO:0005794|GO:0005874|GO:0014069|GO:0015630|GO:0016023|GO:0030054|GO:0031410|GO:0045211	protein-coding	RUN and SH3 domain containing 1	chr1	155290640	155300909
S100PBP	6.89136e-33	1.85869e-32	21.8709	4.45094	21.8709	up	64766	S100PBPR	GO:0005634|GO:0048306	protein-coding	S100P binding protein	chr1	33283043	33324480
SAA1	0	0	11.7624	3.55611	11.7624	up	6288	PIG4|SAA|SAA2|TP53I4	GO:0001664|GO:0005576|GO:0006953|GO:0007204|GO:0030168|GO:0030593|GO:0034364|GO:0045087|GO:0045785|GO:0048246|GO:0048247|GO:0050708|GO:0050715|GO:0050716|GO:0050728|GO:0071682	protein-coding	serum amyloid A1	chr11	18287808	18291523
SAMD10	0	0	11.4576	3.51824	11.4576	up	140700	C20orf136|dJ591C20|dJ591C20.7		protein-coding	sterile alpha motif domain containing 10	chr20	62605466	62611362
SAMD12	0	0	10.6983	3.41931	10.6983	up	401474			protein-coding	sterile alpha motif domain containing 12	chr8	119201695	119634234
SAMD9	0	0	10.2825	3.36212	10.2825	up	54809	C7orf5|DRIF1|NFTC|OEF1|OEF2	GO:0005737|GO:0043231	protein-coding	sterile alpha motif domain containing 9	chr7	92728826	92747336
SAMHD1	0	0	18.5644	4.21446	18.5644	up	25939	CHBL2|DCIP|HDDC1|MOP-5|SBBI88	GO:0003676|GO:0003723|GO:0005515|GO:0005622|GO:0005634|GO:0006955|GO:0008081|GO:0045087|GO:0045088|GO:0046872|GO:0051607	protein-coding	SAM domain and HD domain 1	chr20	35520227	35580246
SAP30BP	0	0	23.0794	4.52854	23.0794	up	29115	HCNGP|HTRG|HTRP	GO:0005515|GO:0005634|GO:0005730|GO:0006351|GO:0006355|GO:0006915|GO:0010942|GO:0045111	protein-coding	SAP30 binding protein	chr17	73663399	73704139
SASS6	0	0	15.6004	3.96351	15.6004	up	163786	SAS-6|SAS6	GO:0005515|GO:0005813|GO:0005814|GO:0007099|GO:0051298	protein-coding	spindle assembly 6 homolog (C. elegans)	chr1	100549102	100598511
SAYSD1	0	0	14.5967	3.86757	14.5967	up	55776	C6orf64	GO:0016021|GO:0030659	protein-coding	SAYSVFN motif domain containing 1	chr6	39071840	39082865
SBK1	0	0	17.3907	4.12024	17.3907	up	388228	SBK	GO:0004674|GO:0005524|GO:0005737	protein-coding	SH3 domain binding kinase 1	chr16	28303840	28335170
SBSN	0	0	22.1813	4.47128	22.1813	up	374897	UNQ698	GO:0005576|GO:0005737	protein-coding	suprabasin	chr19	36014269	36019253
SCARNA10	0	0	12.1328	3.60084	12.1328	up	692148	U85		miscRNA	small Cajal body-specific RNA 10	chr12	6619388	6619717
SCARNA5	0	0	10.8401	3.43831	10.8401	up	677775	U87		miscRNA	small Cajal body-specific RNA 5	chr2	234184372	234184649
SCN2A	0	0	12.542	3.6487	12.542	up	6326	BFIC3|BFIS3|BFNIS|EIEE11|HBA|HBSCI|HBSCII|NAC2|Na(v)1.2|Nav1.2|SCN2A1|SCN2A2	GO:0001518|GO:0005248|GO:0005887|GO:0006814|GO:0006915|GO:0014704|GO:0030315|GO:0030424|GO:0033268|GO:0033270|GO:0042552	protein-coding	sodium channel, voltage-gated, type II, alpha subunit	chr2	166095912	166248820
SCN3A	0	0	10.1433	3.34246	10.1433	up	6328	NAC3|Nav1.3	GO:0001518|GO:0005248|GO:0005737|GO:0006814	protein-coding	sodium channel, voltage-gated, type III, alpha subunit	chr2	165944030	166060577
SCN4A	0	0	44.3564	5.47107	44.3564	up	6329	HOKPP2|HYKPP|HYPP|NAC1A|Na(V)1.4|Nav1.4|SkM1	GO:0001518|GO:0005248|GO:0005887|GO:0006814|GO:0006936	protein-coding	sodium channel, voltage-gated, type IV, alpha subunit	chr17	62015914	62050278
SCN8A	0	0	26.5577	4.73106	26.5577	up	6334	CERIII|CIAT|EIEE13|MED|NaCh6|Nav1.6|PN4	GO:0001518|GO:0005248|GO:0005524|GO:0006814|GO:0007399|GO:0007411|GO:0007422|GO:0007517|GO:0007605|GO:0007628|GO:0009636|GO:0016021|GO:0016023|GO:0030018|GO:0030425|GO:0033268|GO:0042552|GO:0043025|GO:0043194|GO:0050905	protein-coding	sodium channel, voltage gated, type VIII, alpha subunit	chr12	51985020	52206648
SCNN1B	0	0	19.3472	4.27405	19.3472	up	6338	BESC1|ENaCb|ENaCbeta|SCNEB	GO:0005515|GO:0005886|GO:0006814|GO:0007588|GO:0009897|GO:0015280|GO:0016324|GO:0034220|GO:0034706|GO:0050699|GO:0050896|GO:0050909|GO:0055085	protein-coding	sodium channel, non-voltage-gated 1, beta subunit	chr16	23313591	23392620
SDHAP1	0	0	38.1335	5.25299	38.1335	up	255812	SDHAL1|SDHALP1		pseudo	succinate dehydrogenase complex, subunit A, flavoprotein pseudogene 1	chr3	195686792	195717150
SDHAP3	0	0	13.0374	3.70459	13.0374	up	728609	SDHACL|SDHAL		pseudo	succinate dehydrogenase complex, subunit A, flavoprotein pseudogene 3	chr5	1568637	1594646
SDHB	0	0	29.2109	4.86844	29.2109	up	6390	CWS2|IP|PGL4|SDH|SDH1|SDH2|SDHIP	GO:0005515|GO:0005739|GO:0005743|GO:0005749|GO:0006099|GO:0006105|GO:0008177|GO:0009055|GO:0009060|GO:0022904|GO:0044237|GO:0044281|GO:0046872|GO:0048039|GO:0051537|GO:0051538|GO:0051539	protein-coding	succinate dehydrogenase complex, subunit B, iron sulfur (Ip)	chr1	17345225	17380665
SDHC	0	0	36.3931	5.18559	36.3931	up	6391	CYB560|CYBL|PGL3|QPS1|SDH3	GO:0000104|GO:0005739|GO:0005743|GO:0005749|GO:0006099|GO:0009055|GO:0009060|GO:0016021|GO:0020037|GO:0022904|GO:0044237|GO:0044281|GO:0045273|GO:0046872|GO:0055114	protein-coding	succinate dehydrogenase complex, subunit C, integral membrane protein, 15kDa	chr1	161284166	161334535
SEC11A	0	0	15.2994	3.9354	15.2994	up	23478	1810012E07Rik|SEC11L1|SPC18|SPCS4A|sid2895	GO:0005789|GO:0006412|GO:0006465|GO:0006508|GO:0006614|GO:0008236|GO:0010467|GO:0016021|GO:0044267|GO:0050796	protein-coding	SEC11 homolog A (S. cerevisiae)	chr15	85212768	85259691
SEC22A	0	0	12.0014	3.58513	12.0014	up	26984	SEC22L2	GO:0005215|GO:0005789|GO:0006888|GO:0015031|GO:0016021	protein-coding	SEC22 vesicle trafficking protein homolog A (S. cerevisiae)	chr3	122920774	122992982
SEC22C	0	0	10.4432	3.38449	10.4432	up	9117	SEC22L3	GO:0005783|GO:0005789|GO:0006888|GO:0015031|GO:0016021	protein-coding	SEC22 vesicle trafficking protein homolog C (S. cerevisiae)	chr3	42589459	42642572
SEC24B	1.76691e-07	3.90034e-07	10.9895	3.45805	10.9895	up	10427	SEC24	GO:0000139|GO:0002474|GO:0005215|GO:0005515|GO:0005789|GO:0005829|GO:0006886|GO:0006888|GO:0008270|GO:0012507|GO:0016020|GO:0016192|GO:0018279|GO:0019886|GO:0030127|GO:0043687|GO:0044267|GO:0044281|GO:0048208|GO:0048471	protein-coding	SEC24 family member B	chr4	110354971	110461615
SEC61B	0	0	19.2168	4.2643	19.2168	up	10952		GO:0000060|GO:0002474|GO:0002479|GO:0005515|GO:0006412|GO:0006614|GO:0010467|GO:0016020|GO:0016021|GO:0030433|GO:0030970|GO:0031205|GO:0042590|GO:0044267|GO:0048408	protein-coding	Sec61 beta subunit	chr9	101984570	101992901
SELP	0	0	20.6062	4.36501	20.6062	up	6403	CD62|CD62P|GMP140|GRMP|LECAM3|PADGEM|PSEL	GO:0001530|GO:0001948|GO:0002576|GO:0002687|GO:0005515|GO:0005615|GO:0005634|GO:0005730|GO:0005737|GO:0005886|GO:0005887|GO:0006954|GO:0007155|GO:0007157|GO:0007159|GO:0007596|GO:0008201|GO:0009897|GO:0010572|GO:0014068|GO:0030168|GO:0031088|GO:0031092|GO:0032496|GO:0033623|GO:0033691|GO:0042806|GO:0043208|GO:0048306|GO:0050829|GO:0050900|GO:0050901|GO:0070492	protein-coding	selectin P (granule membrane protein 140kDa, antigen CD62)	chr1	169558088	169599377
SEMA3A	0	0	29.4528	4.88033	29.4528	up	10371	COLL1|HH16|Hsema-I|Hsema-III|SEMA1|SEMAD|SEMAIII|SEMAL|SemD|coll-1	GO:0001764|GO:0002027|GO:0004872|GO:0005576|GO:0006915|GO:0007411|GO:0007413|GO:0010633|GO:0016020|GO:0021675|GO:0021772|GO:0030424|GO:0030425|GO:0045499|GO:0048485|GO:0048813|GO:0048841|GO:0048843|GO:0048846|GO:0048880|GO:0060385|GO:0060666|GO:0061549|GO:0071526|GO:0097490|GO:0097491|GO:1902285	protein-coding	sema domain, immunoglobulin domain (Ig), short basic domain, secreted, (semaphorin) 3A	chr7	83587659	83824217
SEMA3D	0	0	32.189	5.0085	32.189	up	223117	Sema-Z2|coll-2	GO:0004872|GO:0005576|GO:0007399|GO:0016020|GO:0030154	protein-coding	sema domain, immunoglobulin domain (Ig), short basic domain, secreted, (semaphorin) 3D	chr7	84624872	84816171
SEMA6D	0	0	11.2333	3.48972	11.2333	up	80031		GO:0004872|GO:0005794|GO:0005886|GO:0007411|GO:0016021|GO:0030215	protein-coding	sema domain, transmembrane domain (TM), and cytoplasmic domain, (semaphorin) 6D	chr15	47476403	48066420
SENP7	0	0	25.4444	4.66928	25.4444	up	57337		GO:0005622|GO:0005634|GO:0006508|GO:0008234	protein-coding	SUMO1/sentrin specific peptidase 7	chr3	101043118	101232085
SERPINB3	0	0	99.8383	6.64152	99.8383	up	6317	HsT1196|SCC|SCCA-1|SCCA-PD|SCCA1|T4-A	GO:0001618|GO:0004867|GO:0005576|GO:0005615|GO:0005737|GO:0009615|GO:0010466|GO:0010951|GO:0030162|GO:0043086|GO:0045861|GO:0070062	protein-coding	serpin peptidase inhibitor, clade B (ovalbumin), member 3	chr18	61322431	61329197
SERPINB4	0	0	132.906	7.05427	132.906	up	6318	LEUPIN|PI11|SCCA-2|SCCA1|SCCA2	GO:0004867|GO:0005576|GO:0005615|GO:0005737|GO:0006955|GO:0010466|GO:0010951|GO:0030162	protein-coding	serpin peptidase inhibitor, clade B (ovalbumin), member 4	chr18	61304493	61328476
SERPINB8	0	0	18.5867	4.2162	18.5867	up	5271	CAP2|PI8	GO:0004867|GO:0005515|GO:0005615|GO:0005829|GO:0010951|GO:0030162	protein-coding	serpin peptidase inhibitor, clade B (ovalbumin), member 8	chr18	61627474	61656608
SERPINC1	0	0	19.6425	4.2959	19.6425	up	462	AT3|AT3D|ATIII|THPH7	GO:0002020|GO:0004867|GO:0005515|GO:0005576|GO:0005615|GO:0005886|GO:0007584|GO:0007596|GO:0008201|GO:0010951|GO:0030162|GO:0050728|GO:2000266	protein-coding	serpin peptidase inhibitor, clade C (antithrombin), member 1	chr1	173872942	173886516
SERPINE3	0	0	20.1725	4.33432	20.1725	up	647174		GO:0004867|GO:0005615|GO:0010951|GO:0030162	protein-coding	serpin peptidase inhibitor, clade E (nexin, plasminogen activator inhibitor type 1), member 3	chr13	51915168	51938418
SERPING1	0	0	18.7858	4.23157	18.7858	up	710	C1IN|C1INH|C1NH|HAE1|HAE2	GO:0001869|GO:0002576|GO:0004867|GO:0005515|GO:0005576|GO:0005615|GO:0006958|GO:0007596|GO:0007597|GO:0008015|GO:0010951|GO:0030168|GO:0031093|GO:0042730|GO:0045087	protein-coding	serpin peptidase inhibitor, clade G (C1 inhibitor), member 1	chr11	57365027	57382326
SERTAD2	0	0	11.3972	3.51061	11.3972	up	9792	Sei-2|TRIP-Br2	GO:0003713|GO:0005634|GO:0005737|GO:0006351|GO:0030308|GO:0045893	protein-coding	SERTA domain containing 2	chr2	64858755	64881046
SESN1	0	0	17.662	4.14258	17.662	up	27244	PA26|SEST1	GO:0005634|GO:0006974|GO:0007050|GO:0008285	protein-coding	sestrin 1	chr6	109307640	109415708
SFXN1	0	0	14.63	3.87086	14.63	up	94081		GO:0005739|GO:0005743|GO:0006826|GO:0008324|GO:0016021|GO:0030218|GO:0055072	protein-coding	sideroflexin 1	chr5	174905514	174955621
SGCE	0	0	19.2412	4.26612	19.2412	up	8910	DYT11|ESG	GO:0005509|GO:0005737|GO:0005856|GO:0005887|GO:0007160|GO:0007517|GO:0016010|GO:0016012|GO:0042383	protein-coding	sarcoglycan, epsilon	chr7	94214536	94285521
SH2D3C	0	0	18.8965	4.24004	18.8965	up	10044	CHAT|NSP3|PRO34088|SHEP1	GO:0005070|GO:0005085|GO:0005737|GO:0007254|GO:0007264|GO:0016020	protein-coding	SH2 domain containing 3C	chr9	130500596	130541048
SH3TC2	0	0	22.2084	4.47303	22.2084	up	79628	CMT4C|MNMN	GO:0005886|GO:0032287|GO:0055037	protein-coding	SH3 domain and tetratricopeptide repeats 2	chr5	148361713	148442737
SHBG	0	0	30.4826	4.92992	30.4826	up	6462	ABP|SBP|TEBG	GO:0005497|GO:0005576|GO:0007285|GO:0009914|GO:0042803	protein-coding	sex hormone-binding globulin	chr17	7517382	7536700
SHCBP1L	0	0	10.2443	3.35675	10.2443	up	81626	C1orf14|GE36		protein-coding	SHC SH2-domain binding protein 1-like	chr1	182869000	182922553
SIGLEC7	0	0	15.8887	3.98993	15.8887	up	27036	AIRM1|CD328|CDw328|D-siglec|QA79|SIGLEC-7|SIGLEC19P|SIGLECP2|p75|p75/AIRM1	GO:0004872|GO:0005887|GO:0007155|GO:0030246	protein-coding	sialic acid binding Ig-like lectin 7	chr19	51645558	51656783
SIGLEC9	0	0	15.3782	3.94282	15.3782	up	27180	CD329|CDw329|FOAP-9|OBBP-LIKE|siglec-9	GO:0005887|GO:0007155|GO:0007166|GO:0030246	protein-coding	sialic acid binding Ig-like lectin 9	chr19	51628137	51639520
SIRT5	0	0	10.4905	3.39101	10.4905	up	23408	SIR2L5	GO:0003950|GO:0005739|GO:0005758|GO:0005759|GO:0006342|GO:0006471|GO:0006476|GO:0008270|GO:0036047|GO:0036049|GO:0036054|GO:0036055|GO:0070403	protein-coding	sirtuin 5	chr6	13574761	13615390
SLAMF6	0	0	12.3053	3.62121	12.3053	up	114836	CD352|KALI|KALIb|Ly108|NTB-A|NTBA|SF2000	GO:0004872|GO:0005886|GO:0016021	protein-coding	SLAM family member 6	chr1	160454820	160493052
SLAMF7	0	0	10.9136	3.44806	10.9136	up	57823	19A|CD319|CRACC|CS1	GO:0004872|GO:0005886|GO:0007155|GO:0016020|GO:0016021|GO:0030101|GO:0032814|GO:0042267	protein-coding	SLAM family member 7	chr1	160709077	160724601
SLC15A1	0	0	10.1027	3.33667	10.1027	up	6564	HPECT1|HPEPT1|PEPT1	GO:0005427|GO:0005886|GO:0005887|GO:0006810|GO:0006811|GO:0007586|GO:0015031|GO:0015333|GO:0016020|GO:0055085	protein-coding	solute carrier family 15 (oligopeptide transporter), member 1	chr13	99336055	99404929
SLC15A4	0	0	11.1132	3.47421	11.1132	up	121260	PHT1|PTR4	GO:0005290|GO:0005765|GO:0006811|GO:0006857|GO:0015031|GO:0015293|GO:0016021|GO:0055085	protein-coding	solute carrier family 15 (oligopeptide transporter), member 4	chr12	129277739	129308541
SLC15A5	0	0	29.273	4.8715	29.273	up	729025		GO:0015031|GO:0015293|GO:0015833|GO:0016021	protein-coding	solute carrier family 15, member 5	chr12	16341419	16430619
SLC16A1	0	0	15.0178	3.9086	15.0178	up	6566	HHF7|MCT|MCT1	GO:0005739|GO:0005886|GO:0006090|GO:0007596|GO:0008028|GO:0015130|GO:0015293|GO:0015355|GO:0015718|GO:0015728|GO:0016020|GO:0016021|GO:0044237|GO:0044281|GO:0050900|GO:0055085	protein-coding	solute carrier family 16 (monocarboxylate transporter), member 1	chr1	113454470	113498975
SLC16A10	0	0	11.3684	3.50696	11.3684	up	117247	MCT10|PRO0813|TAT1	GO:0005886|GO:0006811|GO:0006865|GO:0015801|GO:0016021|GO:0016323|GO:0055085	protein-coding	solute carrier family 16 (aromatic amino acid transporter), member 10	chr6	111408781	111544606
SLC17A3	0	0	18.6648	4.22225	18.6648	up	10786	NPT4	GO:0005436|GO:0005737|GO:0005789|GO:0005886|GO:0005887|GO:0006814|GO:0006817|GO:0006855|GO:0008308|GO:0008514|GO:0015143|GO:0015238|GO:0015562|GO:0015711|GO:0015747|GO:0015760|GO:0015893|GO:0016324|GO:0019534|GO:0031526|GO:0034220|GO:0044070|GO:0046415|GO:0048471|GO:0055085|GO:1901998	protein-coding	solute carrier family 17 (organic anion transporter), member 3	chr6	25845328	25874471
SLC17A4	0	0	11.8151	3.56256	11.8151	up	10050	KAIA2138	GO:0005436|GO:0005887|GO:0006796|GO:0006814|GO:0016020	protein-coding	solute carrier family 17, member 4	chr6	25754927	25781403
SLC18A2	0	0	12.3824	3.63022	12.3824	up	6571	SVAT|SVMT|VAT2|VMAT2	GO:0001975|GO:0005275|GO:0005886|GO:0005887|GO:0007268|GO:0007269|GO:0007568|GO:0007626|GO:0008144|GO:0008504|GO:0009635|GO:0009791|GO:0010043|GO:0015222|GO:0015844|GO:0016020|GO:0016265|GO:0019899|GO:0030073|GO:0030672|GO:0031045|GO:0031072|GO:0032456|GO:0035690|GO:0042220|GO:0042593|GO:0042594|GO:0043025|GO:0043195|GO:0051412|GO:0051589|GO:0055085|GO:0070083|GO:0071242	protein-coding	solute carrier family 18 (vesicular monoamine transporter), member 2	chr10	119000584	119038941
SLC25A20	0	0	21.3558	4.41656	21.3558	up	788	CAC|CACT	GO:0005737|GO:0005739|GO:0005743|GO:0006853|GO:0016021|GO:0044255|GO:0044281	protein-coding	solute carrier family 25 (carnitine/acylcarnitine translocase), member 20	chr3	48894356	48936426
SLC26A4	0	0	11.3885	3.5095	11.3885	up	5172	DFNB4|EVA|PDS|TDH2B	GO:0005886|GO:0006811|GO:0006885|GO:0007605|GO:0008271|GO:0008272|GO:0015108|GO:0015111|GO:0015116|GO:0015698|GO:0016021|GO:0016324|GO:0031526|GO:0032880|GO:0055085	protein-coding	solute carrier family 26 (anion exchanger), member 4	chr7	107301080	107358252
SLC26A9	0	0	11.5865	3.53437	11.5865	up	115019		GO:0005886|GO:0006811|GO:0008271|GO:0008272|GO:0016021|GO:0055085	protein-coding	solute carrier family 26 (anion exchanger), member 9	chr1	205882177	205912588
SLC29A3	0	0	16.7776	4.06846	16.7776	up	55315	ENT3|HCLAP|HJCD|PHID	GO:0005337|GO:0005765|GO:0015858|GO:0016021|GO:0031902|GO:0055085	protein-coding	solute carrier family 29 (equilibrative nucleoside transporter), member 3	chr10	73079010	73123147
SLC2A14	0	0	149.41	7.22313	149.41	up	144195	GLUT14|SLC2A3P3	GO:0005355|GO:0007275|GO:0007283|GO:0016021|GO:0030154	protein-coding	solute carrier family 2 (facilitated glucose transporter), member 14	chr12	7966397	8043744
SLC2A3	0	0	25.4422	4.66915	25.4422	up	6515	GLUT3	GO:0005355|GO:0005886|GO:0005975|GO:0006766|GO:0006767|GO:0008645|GO:0015758|GO:0016021|GO:0019852|GO:0044281|GO:0055085	protein-coding	solute carrier family 2 (facilitated glucose transporter), member 3	chr12	8071824	8088892
SLC2A7	0	0	11.8447	3.56617	11.8447	up	155184	GLUT7	GO:0005886|GO:0008643|GO:0016021|GO:0022891|GO:0055085	protein-coding	solute carrier family 2 (facilitated glucose transporter), member 7	chr1	9063359	9086404
SLC30A10	0	0	15.0356	3.91031	15.0356	up	55532	HMDPC|ZNT10|ZNT8|ZRC1|ZnT-10	GO:0005886|GO:0006829|GO:0008324|GO:0016021	protein-coding	solute carrier family 30, member 10	chr1	219858769	220131989
SLC33A1	0	0	23.2556	4.53951	23.2556	up	9197	ACATN|AT-1|AT1|CCHLND|SPG42	GO:0000139|GO:0005789|GO:0005887|GO:0006810|GO:0008219|GO:0008521|GO:0015876|GO:0016020|GO:0055085	protein-coding	solute carrier family 33 (acetyl-CoA transporter), member 1	chr3	155544301	155572248
SLC35E2	0	0	14.1655	3.82431	14.1655	up	9906		GO:0016021	protein-coding	solute carrier family 35, member E2	chr1	1656277	1677438
SLC35F2	0	0	10.1249	3.33984	10.1249	up	54733	HSNOV1	GO:0003674|GO:0005575|GO:0006810|GO:0008150|GO:0016021	protein-coding	solute carrier family 35, member F2	chr11	107661717	107729914
SLC35F3	0	0	16.0296	4.00266	16.0296	up	148641		GO:0006810|GO:0016021	protein-coding	solute carrier family 35, member F3	chr1	234040679	234460262
SLC35G5	0	0	36.3754	5.18489	36.3754	up	83650	AMAC|AMAC1L2	GO:0016021	protein-coding	solute carrier family 35, member G5	chr8	11188495	11189695
SLC36A4	0	0	29.1378	4.86482	29.1378	up	120103	PAT4	GO:0015293|GO:0015808|GO:0015824|GO:0015827|GO:0016021	protein-coding	solute carrier family 36 (proton/amino acid symporter), member 4	chr11	92880850	92931095
SLC38A3	0	0	27.092	4.7598	27.092	up	10991	G17|NAT1|SN1	GO:0005290|GO:0005886|GO:0005887|GO:0006811|GO:0006814|GO:0006865|GO:0006867|GO:0006868|GO:0015180|GO:0015182|GO:0015186|GO:0015293|GO:0015297|GO:0015808|GO:0015817|GO:0055085	protein-coding	solute carrier family 38, member 3	chr3	50242692	50258406
SLC38A4	0	0	12.8102	3.67922	12.8102	up	55089	ATA3|NAT3|PAAT	GO:0005886|GO:0006811|GO:0006814|GO:0006865|GO:0015171|GO:0015293|GO:0016021|GO:0055085	protein-coding	solute carrier family 38, member 4	chr12	47158544	47219780
SLC39A8	0	0	20.9861	4.39136	20.9861	up	64116	BIGM103|LZT-Hs6|ZIP8	GO:0005886|GO:0006829|GO:0016021|GO:0031090|GO:0046873|GO:0055085	protein-coding	solute carrier family 39 (zinc transporter), member 8	chr4	103172198	103266655
SLC3A1	0	0	39.9529	5.32023	39.9529	up	6519	ATR1|CSNU1|D2H|NBAT|RBAT	GO:0003333|GO:0003824|GO:0005743|GO:0005774|GO:0005886|GO:0005887|GO:0005975|GO:0006520|GO:0006811|GO:0006865|GO:0015171|GO:0015174|GO:0015184|GO:0015802|GO:0015811|GO:0016020|GO:0043169|GO:0046982|GO:0055085	protein-coding	solute carrier family 3 (amino acid transporter heavy chain), member 1	chr2	44502597	44547962
SLC45A4	0	0	10.9823	3.4571	10.9823	up	57210		GO:0006810|GO:0016021	protein-coding	solute carrier family 45, member 4	chr8	142217268	142264225
SLC4A1	0	0	10.8944	3.44552	10.8944	up	6521	AE1|BND3|CD233|DI|EMPB3|EPB3|FR|RTA1A|SW|WD|WD1|WR	GO:0003779|GO:0005452|GO:0005515|GO:0005886|GO:0005887|GO:0006811|GO:0006820|GO:0006821|GO:0006873|GO:0008022|GO:0008509|GO:0015108|GO:0015301|GO:0015701|GO:0016021|GO:0016323|GO:0030018|GO:0030506|GO:0030863|GO:0042803|GO:0043495|GO:0044281|GO:0055085	protein-coding	solute carrier family 4 (anion exchanger), member 1	chr17	42325758	42345502
SLC4A9	0	0	17.7121	4.14666	17.7121	up	83697	AE4	GO:0005452|GO:0005886|GO:0006811|GO:0015701|GO:0016021|GO:0045177|GO:0055085	protein-coding	solute carrier family 4, sodium bicarbonate cotransporter, member 9	chr5	139739787	139754722
SLC5A4	0	0	24.136	4.59311	24.136	up	6527	DJ90G24.4|SAAT1|SGLT3	GO:0006814|GO:0008643|GO:0015293|GO:0016021	protein-coding	solute carrier family 5 (glucose activated ion channel), member 4	chr22	32614463	32651318
SLC5A5	0	0	22.1712	4.47062	22.1712	up	6528	NIS|TDH1	GO:0005634|GO:0005886|GO:0006590|GO:0006810|GO:0006811|GO:0008507|GO:0015111|GO:0015705|GO:0016021|GO:0034641|GO:0044281|GO:0055085|GO:0071320|GO:0071371	protein-coding	solute carrier family 5 (sodium/iodide cotransporter), member 5	chr19	17982782	18005983
SLC6A15	0	0	36.0543	5.1721	36.0543	up	55117	NTT73|SBAT1|V7-3|hv7-3	GO:0005298|GO:0005326|GO:0005328|GO:0005886|GO:0005887|GO:0006811|GO:0006836|GO:0006865|GO:0015804|GO:0015820|GO:0015824|GO:0016021|GO:0055085	protein-coding	solute carrier family 6 (neutral amino acid transporter), member 15	chr12	85253267	85306608
SLC7A11	0	0	10.0389	3.32752	10.0389	up	23657	CCBR1|xCT	GO:0005515|GO:0005791|GO:0005856|GO:0005886|GO:0006811|GO:0006865|GO:0006979|GO:0007420|GO:0007596|GO:0009636|GO:0015327|GO:0016021|GO:0035094|GO:0050900|GO:0055085|GO:0070306|GO:0070527	protein-coding	solute carrier family 7 (anionic amino acid transporter light chain, xc- system), member 11	chr4	139085248	139163503
SLC7A13	0	0	17.5115	4.13023	17.5115	up	157724	AGT-1|AGT1|XAT2	GO:0015171|GO:0016021	protein-coding	solute carrier family 7 (anionic amino acid transporter), member 13	chr8	87226288	87242609
SLC7A2	0	0	17.8134	4.15489	17.8134	up	6542	ATRC2|CAT2|HCAT2	GO:0000064|GO:0002537|GO:0005289|GO:0005737|GO:0005886|GO:0005887|GO:0006520|GO:0006809|GO:0006810|GO:0006811|GO:0006865|GO:0015174|GO:0015189|GO:0016020|GO:0042116|GO:0043030|GO:0050727|GO:0055085	protein-coding	solute carrier family 7 (cationic amino acid transporter, y+ system), member 2	chr8	17354597	17428077
SLFN12	0	0	13.4243	3.74677	13.4243	up	55106	SLFN3	GO:0005524	protein-coding	schlafen family member 12	chr17	33738081	33760173
SLFN14	0	0	10.8396	3.43824	10.8396	up	342618		GO:0005524	protein-coding	schlafen family member 14	chr17	33875144	33885110
SLITRK5	0	0	38.6801	5.27352	38.6801	up	26050	LRRC11|bA364G4.2	GO:0007268|GO:0007409|GO:0007625|GO:0009410|GO:0016021|GO:0021756|GO:0030534|GO:0043588|GO:0048813|GO:0072358	protein-coding	SLIT and NTRK-like family, member 5	chr13	88324870	88331870
SMARCAL1	0	0	89.8253	6.48905	89.8253	up	50485	HARP|HHARP	GO:0000733|GO:0003677|GO:0004386|GO:0005524|GO:0005634|GO:0006259|GO:0006357|GO:0008094|GO:0016568|GO:0036310	protein-coding	SWI/SNF related, matrix associated, actin dependent regulator of chromatin, subfamily a-like 1	chr2	217277137	217347774
SMIM11	0	0	18.7133	4.22599	18.7133	up	54065	C21orf51|FAM165B	GO:0003674|GO:0005575|GO:0008150|GO:0016021	protein-coding	small integral membrane protein 11	chr21	35747749	35775074
SMN1	0	0	21.919	4.45411	21.919	up	6606	BCD541|GEMIN1|SMA|SMA1|SMA2|SMA3|SMA4|SMA@|SMN|SMNT|T-BCD541|TDRD16A		protein-coding	survival of motor neuron 1, telomeric	chr5	70220768	70248842
SMPDL3A	0	0	13.3007	3.73343	13.3007	up	10924	ASM3A|ASML3a|yR36GH4.1	GO:0004767|GO:0005515|GO:0005576|GO:0005615|GO:0006685|GO:0008150|GO:0016798	protein-coding	sphingomyelin phosphodiesterase, acid-like 3A	chr6	123109971	123130864
SMTNL1	0	0	13.09	3.71039	13.09	up	219537	CHASM	GO:0005516|GO:0005634|GO:0005737|GO:0031430|GO:0031674|GO:0043292|GO:0045907|GO:0045908	protein-coding	smoothelin-like 1	chr11	57310114	57317747
SMYD5	0	0	21.1549	4.40292	21.1549	up	10322	NN8-4AG|RAI15|RRG1|ZMYND23	GO:0003674|GO:0005575|GO:0008150|GO:0008168|GO:0046872	protein-coding	SMYD family member 5	chr2	73441366	73454355
SNAI2	0	0	44.2337	5.46707	44.2337	up	6591	SLUG|SLUGH1|SNAIL2|WS2D	GO:0000122|GO:0000790|GO:0001078|GO:0001649|GO:0001837|GO:0003198|GO:0003273|GO:0003682|GO:0003705|GO:0005634|GO:0005737|GO:0006933|GO:0007219|GO:0007605|GO:0009790|GO:0010839|GO:0010957|GO:0014032|GO:0030335|GO:0032331|GO:0032642|GO:0033629|GO:0035066|GO:0035414|GO:0035921|GO:0043473|GO:0043518|GO:0043565|GO:0044344|GO:0045600|GO:0045667|GO:0046872|GO:0050872|GO:0060021|GO:0060070|GO:0060429|GO:…	protein-coding	snail family zinc finger 2	chr8	49830239	49833999
SNHG11	0	0	10.1	3.33628	10.1	up	128439	C20orf198|LINC00101|NCRNA00101		ncRNA	small nucleolar RNA host gene 11 (non-protein coding)	chr20	37075297	37079564
SNORD115@	0	0	26.1258	4.7074	26.1258	up	692218	HBII-52		other	small nucleolar RNA, C/D box 115 cluster	chr15	25418126	25620623
SNTG2	0	0	15.8998	3.99093	15.8998	up	54221	G2SYN|SYN5	GO:0003779|GO:0005543|GO:0005737|GO:0005856|GO:0007417|GO:0016013|GO:0030165|GO:0042383	protein-coding	syntrophin, gamma 2	chr2	946554	1371384
SNX29	0	0	56.6782	5.82472	56.6782	up	92017	A-388D4.1|RUNDC2A	GO:0007154|GO:0035091	protein-coding	sorting nexin 29	chr16	12070602	12668146
SNX29P2	0	0	18.9601	4.24489	18.9601	up	440352	RUNDC2C		pseudo	sorting nexin 29 pseudogene 2	chr16	29302828	29418349
SOCS5	0	0	19.0703	4.25326	19.0703	up	9655	CIS6|CISH6|Cish5|SOCS-5	GO:0005154|GO:0005515|GO:0007173|GO:0007175|GO:0009968|GO:0016049|GO:0016567|GO:0019221|GO:0030971|GO:0032436|GO:0035556|GO:0040008|GO:0045627|GO:0045629	protein-coding	suppressor of cytokine signaling 5	chr2	46926099	46989927
SOS2	0	0	11.5657	3.53179	11.5657	up	6655		GO:0003677|GO:0005085|GO:0005089|GO:0005515|GO:0005543|GO:0005829|GO:0007264|GO:0007411|GO:0035023|GO:0043065|GO:0046982|GO:0048011|GO:0051056|GO:0097190	protein-coding	son of sevenless homolog 2 (Drosophila)	chr14	50583846	50698099
SP4	0	0	18.4711	4.2072	18.4711	up	6671	HF1B|SPR-1	GO:0003677|GO:0003700|GO:0003713|GO:0005634|GO:0006351|GO:0006357|GO:0046872	protein-coding	Sp4 transcription factor	chr7	21467689	21554151
SPATA31A3	0	0	11.7137	3.55012	11.7137	up	727830	FAM75A3	GO:0007283|GO:0016021|GO:0030154	protein-coding	SPATA31 subfamily A, member 3	chr9	40700291	40706537
SPATA31A7	0	0	10.4995	3.39225	10.4995	up	26165	C9orf36A|FAM75A7	GO:0007283|GO:0016021|GO:0030154	protein-coding	SPATA31 subfamily A, member 7	chr9	65503363	65509610
SPATA6L	0	0	10.4788	3.3894	10.4788	up	55064	C9orf68|bA6J24.2		protein-coding	spermatogenesis associated 6-like	chr9	4553386	4666674
SPATA9	0	0	19.1135	4.25652	19.1135	up	83890	NYD-SP16	GO:0007275|GO:0007283|GO:0016021|GO:0030154	protein-coding	spermatogenesis associated 9	chr5	94987885	95018714
SPDYA	0	0	21.5651	4.43062	21.5651	up	245711	RINGO3|RINGOA|SPDY1|SPY1	GO:0000082|GO:0005634|GO:0006974|GO:0007140|GO:0007275|GO:0008284|GO:0019901|GO:0045737	protein-coding	speedy/RINGO cell cycle regulator family member A	chr2	29005383	29073475
SPINK5	3.47229e-11	8.03459e-11	18.1676	4.18329	18.1676	up	11005	LEKTI|LETKI|NETS|NS|VAKTI	GO:0004867|GO:0005576|GO:0005737|GO:0005783|GO:0005789|GO:0005829|GO:0005938|GO:0009913|GO:0016525|GO:0030155|GO:0030198|GO:0030855|GO:0035315|GO:0042640|GO:0045580|GO:0045861|GO:0048471|GO:0050777|GO:0097209	protein-coding	serine peptidase inhibitor, Kazal type 5	chr5	147443535	147516925
SPOPL	0	0	20.3188	4.34474	20.3188	up	339745	BTBD33	GO:0005634|GO:0016567|GO:0031397|GO:0031463|GO:0043161	protein-coding	speckle-type POZ protein-like	chr2	139259350	139330805
SPRY3	0	0	10.6993	3.41944	10.6993	up	10251.chrX	HSPRY3|spry-3	GO:0003674|GO:0005737|GO:0007275|GO:0009966|GO:0016020	protein-coding	sprouty homolog 3 (Drosophila)	chrX	154997451	155012117
SPRYD7	0	0	12.4629	3.63957	12.4629	up	57213	C13orf1|CLLD6		protein-coding	SPRY domain containing 7	chr13	50486842	50510625
SQRDL	0	0	19.4154	4.27913	19.4154	up	58472	PRO1975	GO:0000096|GO:0000098|GO:0005737|GO:0005743|GO:0034641|GO:0044281|GO:0070221|GO:0070224	protein-coding	sulfide quinone reductase-like (yeast)	chr15	45923346	45983492
SRGAP2B	0	0	11.097	3.47209	11.097	up	647135	SRGAP2L|SRGAP2P2		protein-coding	SLIT-ROBO Rho GTPase activating protein 2B	chr1	143915748	144094477
SRL	0	0	18.8606	4.2373	18.8606	up	6345		GO:0003924|GO:0005525|GO:0033018	protein-coding	sarcalumenin	chr16	4239375	4292081
SRPX2	1.46671e-28	3.85836e-28	13.1824	3.72054	13.1824	up	27286	BPP|CBPS|PMGX|RESDX|SRPUL	GO:0001525|GO:0005102|GO:0005515|GO:0005576|GO:0005737|GO:0015630|GO:0016337|GO:0042325|GO:0048870|GO:0090050	protein-coding	sushi-repeat containing protein, X-linked 2	chrX	99899163	99926296
SRRM5	0	0	53.7531	5.74828	53.7531	up	100170229	ZNF576		protein-coding	serine/arginine repetitive matrix 5	chr19	44116253	44118650
SST	0	0	13.1861	3.72095	13.1861	up	6750	SMST	GO:0005179|GO:0005576|GO:0005615|GO:0006972|GO:0007166|GO:0007186|GO:0007267|GO:0007268|GO:0007584|GO:0007586|GO:0008285|GO:0008628|GO:0009408|GO:0030334|GO:0042493|GO:0043025|GO:0043200|GO:0048545	protein-coding	somatostatin	chr3	187386694	187388201
SSX3	0	0	12.1207	3.5994	12.1207	up	10214	CT5.3	GO:0003676|GO:0005634|GO:0006351|GO:0006355	protein-coding	synovial sarcoma, X breakpoint 3	chrX	48205863	48216142
ST3GAL1	0	0	33.9313	5.08454	33.9313	up	6482	Gal-NAc6S|SIAT4A|SIATFL|ST3GalA|ST3GalA.1|ST3GalIA|ST3GalIA,1|ST3O	GO:0000139|GO:0003836|GO:0005576|GO:0005975|GO:0006464|GO:0006468|GO:0016266|GO:0018146|GO:0030173|GO:0030203|GO:0032580|GO:0042339|GO:0043687|GO:0044267|GO:0044281	protein-coding	ST3 beta-galactoside alpha-2,3-sialyltransferase 1	chr8	134467091	134584183
ST7-OT4	0	0	10.3412	3.37033	10.3412	up	338069	NCRNA00042|ST7OT4		ncRNA	ST7 overlapping transcript 4	chr7	116593953	116599867
STAB2	0	0	10.2959	3.36399	10.2959	up	55576	FEEL2|FELE-2|FELL2|FEX2|HARE	GO:0001525|GO:0005041|GO:0005044|GO:0005515|GO:0005540|GO:0005737|GO:0005886|GO:0005887|GO:0005975|GO:0006897|GO:0006898|GO:0007155|GO:0009897|GO:0015035|GO:0030169|GO:0030203|GO:0030212|GO:0030214|GO:0030666|GO:0042742|GO:0044281	protein-coding	stabilin 2	chr12	103981069	104160502
STAG3L3	0	0	13.3095	3.73438	13.3095	up	442578	STAG3L1|STAG3L2	GO:0005634	pseudo	stromal antigen 3-like 3	chr7	72438647	72476448
STAT1	0	0	22.1733	4.47075	22.1733	up	6772	CANDF7|ISGF-3|STAT91	GO:0000122|GO:0000790|GO:0000978|GO:0000979|GO:0000983|GO:0001937|GO:0002053|GO:0003340|GO:0003690|GO:0003700|GO:0004871|GO:0005164|GO:0005509|GO:0005515|GO:0005634|GO:0005654|GO:0005730|GO:0005737|GO:0005829|GO:0006357|GO:0006915|GO:0007259|GO:0008015|GO:0016525|GO:0019048|GO:0019221|GO:0019899|GO:0030424|GO:0030425|GO:0031663|GO:0033209|GO:0034097|GO:0035458|GO:0042802|GO:0042803|GO:0042981|GO:…	protein-coding	signal transducer and activator of transcription 1, 91kDa	chr2	191833762	191878976
STAT4	0	0	13.5816	3.76359	13.5816	up	6775	SLEB11	GO:0003700|GO:0004871|GO:0005509|GO:0005634|GO:0005730|GO:0005737|GO:0006351|GO:0006468|GO:0007259|GO:0008283|GO:0019221|GO:0043565|GO:0045944	protein-coding	signal transducer and activator of transcription 4	chr2	191894302	192038902
STBD1	0	0	12.932	3.69287	12.932	up	8987	GENEX3414	GO:0005515|GO:0005887|GO:0006936|GO:0016020|GO:2001070	protein-coding	starch binding domain 1	chr4	77227179	77232283
STEAP1B	0	0	11.5451	3.52921	11.5451	up	256227		GO:0016021	protein-coding	STEAP family member 1B	chr7	22459063	22539901
STK17B	0	0	23.2765	4.5408	23.2765	up	9262	DRAK2	GO:0004672|GO:0004674|GO:0005524|GO:0005634|GO:0005793|GO:0005886|GO:0006468|GO:0006915|GO:0007243|GO:0015629|GO:0046777|GO:2000271	protein-coding	serine/threonine kinase 17b	chr2	196998307	197041227
STK33	0	0	15.2398	3.92977	15.2398	up	65975		GO:0004674|GO:0005524|GO:0005634|GO:0005737|GO:0005794|GO:0046777|GO:0048471	protein-coding	serine/threonine kinase 33	chr11	8413418	8615775
STRADA	0	0	10.2634	3.35944	10.2634	up	92335	LYK5|NY-BR-96|PMSE|STRAD|Stlk	GO:0004672|GO:0004674|GO:0005515|GO:0005524|GO:0005634|GO:0005737|GO:0005829|GO:0006468|GO:0006611|GO:0007050|GO:0008286|GO:0019900|GO:0030295|GO:0032147	protein-coding	STE20-related kinase adaptor alpha	chr17	61780192	61819330
STRC	0	0	26.8295	4.74575	26.8295	up	161497	DFNB16	GO:0009986|GO:0032420|GO:0032426|GO:0050910|GO:0060088|GO:0060091	protein-coding	stereocilin	chr15	43891761	43982247
STX12	0	0	20.78	4.37713	20.78	up	23673	STX13|STX14	GO:0000139|GO:0000149|GO:0005484|GO:0005515|GO:0006886|GO:0010008|GO:0016021|GO:0016079|GO:0031083|GO:0031201|GO:0033344|GO:0045121|GO:0045335|GO:0050821	protein-coding	syntaxin 12	chr1	28099694	28150963
STXBP5L	0	0	34.486	5.10794	34.486	up	9515	LLGL4	GO:0005737|GO:0005886|GO:0006887|GO:0015031|GO:0016021|GO:0017157|GO:0019905|GO:0042593|GO:0046676	protein-coding	syntaxin binding protein 5-like	chr3	120627050	121143608
SUCNR1	0	0	16.2849	4.02546	16.2849	up	56670	GPR91	GO:0004930|GO:0005886|GO:0008150|GO:0016021	protein-coding	succinate receptor 1	chr3	151591431	151599876
SULT1C2	0	0	19.7097	4.30084	19.7097	up	6819	ST1C1|ST1C2|SULT1C1|humSULTC2	GO:0005737|GO:0005829|GO:0006805|GO:0008146|GO:0009308|GO:0015630|GO:0044281|GO:0050427|GO:0051923	protein-coding	sulfotransferase family, cytosolic, 1C, member 2	chr2	108905095	108926371
SVEP1	0	0	16.1303	4.0117	16.1303	up	79987	C9orf13|CCP22|POLYDOM|SEL-OB|SELOB	GO:0003682|GO:0005509|GO:0005576|GO:0005737|GO:0007155|GO:0016020	protein-coding	sushi, von Willebrand factor type A, EGF and pentraxin domain containing 1	chr9	113127529	113342160
SVILP1	0	0	20.7721	4.37658	20.7721	up	645954			pseudo	supervillin pseudogene 1	chr10	30981203	31005942
SWT1	0	0	10.2385	3.35593	10.2385	up	54823	C1orf26|HsSwt1		protein-coding	SWT1 RNA endoribonuclease homolog (S. cerevisiae)	chr1	185126192	185260913
SYP	0	0	10.8582	3.44072	10.8582	up	6855	MRXSYP	GO:0005215|GO:0005509|GO:0006897|GO:0015485|GO:0016188|GO:0017075|GO:0030054|GO:0030285|GO:0032403|GO:0042169|GO:0042734|GO:0042802|GO:0043234|GO:0044306|GO:0048169|GO:0048172|GO:0048499|GO:0048786|GO:0060076|GO:0071310|GO:2000474	protein-coding	synaptophysin	chrX	49044265	49056661
SYT13	0	0	11.1307	3.47647	11.1307	up	57586		GO:0005887|GO:0016192|GO:0030133	protein-coding	synaptotagmin XIII	chr11	45261853	45307884
SYT7	0	0	18.4802	4.20791	18.4802	up	9066	IPCA-7|IPCA7|PCANAP7|SYT-VII|SYTVII	GO:0001778|GO:0005215|GO:0005509|GO:0005764|GO:0005886|GO:0016021|GO:0017158|GO:0030054|GO:0030672|GO:0050796	protein-coding	synaptotagmin VII	chr11	61281188	61348344
SYTL5	0	0	11.0281	3.46311	11.0281	up	94122	slp5	GO:0005515|GO:0006886|GO:0006887|GO:0016020|GO:0017137|GO:0046872	protein-coding	synaptotagmin-like 5	chrX	37865835	37988073
TACR1	0	0	15.2053	3.9265	15.2053	up	6869	NK1R|NKIR|SPR|TAC1R	GO:0002118|GO:0002526|GO:0002687|GO:0003051|GO:0004995|GO:0005515|GO:0005737|GO:0005886|GO:0005887|GO:0006954|GO:0007200|GO:0007204|GO:0007217|GO:0007610|GO:0007616|GO:0007638|GO:0008306|GO:0009408|GO:0009582|GO:0009986|GO:0010193|GO:0010634|GO:0010996|GO:0014910|GO:0016496|GO:0030425|GO:0032224|GO:0032230|GO:0032355|GO:0032570|GO:0035094|GO:0035106|GO:0035815|GO:0042713|GO:0042755|GO:0043117|GO:…	protein-coding	tachykinin receptor 1	chr2	75273590	75426645
TAMM41	0	0	15.4596	3.95043	15.4596	up	132001	C3orf31|RAM41|TAM41	GO:0030150|GO:0031314	protein-coding	TAM41, mitochondrial translocator assembly and maintenance protein, homolog (S. cerevisiae)	chr3	11831919	11888352
TAS1R1	0	0	26.3046	4.71724	26.3046	up	80835	GPR70|T1R1|TR1	GO:0005886|GO:0008527|GO:0016021|GO:0046982|GO:0050912|GO:0050917	protein-coding	taste receptor, type 1, member 1	chr1	6615338	6639817
TAS2R10	0	0	15.0336	3.91012	15.0336	up	50839	T2R10|TRB2	GO:0005886|GO:0008150|GO:0008527|GO:0016021|GO:0050912	protein-coding	taste receptor, type 2, member 10	chr12	10977945	10978868
TAS2R19	0	0	18.7396	4.22802	18.7396	up	259294	MSTP058|T2R19|T2R23|T2R48|TAS2R23|TAS2R48	GO:0004930|GO:0005886|GO:0016021|GO:0050909	protein-coding	taste receptor, type 2, member 19	chr12	11174271	11175170
TAS2R20	0	0	15.8932	3.99034	15.8932	up	259295	T2R20|T2R49|T2R56|TAS2R49	GO:0004930|GO:0005886|GO:0016021|GO:0050909	protein-coding	taste receptor, type 2, member 20	chr12	11148561	11150474
TAS2R30	0	0	30.8384	4.94665	30.8384	up	259293	T2R30|T2R47|TAS2R47	GO:0004930|GO:0005886|GO:0016021|GO:0050909	protein-coding	taste receptor, type 2, member 30	chr12	11285884	11286843
TAS2R31	0	0	39.6617	5.30968	39.6617	up	259290	T2R31|T2R44|T2R53|TAS2R44	GO:0004930|GO:0005886|GO:0016021|GO:0050909	protein-coding	taste receptor, type 2, member 31	chr12	11182986	11184006
TAS2R39	0	0	18.4842	4.20822	18.4842	up	259285	T2R39|T2R57	GO:0004930|GO:0005886|GO:0016021|GO:0050909	protein-coding	taste receptor, type 2, member 39	chr7	142880512	142881528
TAS2R4	0	0	11.2588	3.49298	11.2588	up	50832	T2R4	GO:0005886|GO:0007165|GO:0007585|GO:0008527|GO:0016021|GO:0050909|GO:0050912|GO:0060170	protein-coding	taste receptor, type 2, member 4	chr7	141478289	141479188
TAS2R42	0	0	29.9287	4.90346	29.9287	up	353164	T2R24|T2R55|TAS2R55|hT2R55	GO:0004930|GO:0005886|GO:0016021|GO:0050909	protein-coding	taste receptor, type 2, member 42	chr12	11338599	11339543
TAS2R7	0	0	39.4454	5.30178	39.4454	up	50837	T2R7|TRB4	GO:0005886|GO:0008150|GO:0008527|GO:0016021|GO:0050912	protein-coding	taste receptor, type 2, member 7	chr12	10954131	10955226
TBATA	0	0	10.574	3.40245	10.574	up	219793	C10orf27|spatial	GO:0005634|GO:0005829|GO:0007275|GO:0007283|GO:0030154	protein-coding	thymus, brain and testes associated	chr10	72530995	72545157
TBC1D10B	0	0	14.889	3.89617	14.889	up	26000	EPI64B	GO:0005097|GO:0005737|GO:0032313|GO:0032851	protein-coding	TBC1 domain family, member 10B	chr16	30368422	30381522
TBC1D14	0	0	12.1215	3.59949	12.1215	up	57533		GO:0005097|GO:0005515|GO:0005776|GO:0005794|GO:0010507|GO:0019901|GO:2000785	protein-coding	TBC1 domain family, member 14	chr4	6911171	7034845
TBC1D8	0	0	20.4652	4.3551	20.4652	up	11138	AD3|HBLP1|TBC1D8A|VRP	GO:0005097|GO:0005509|GO:0008015|GO:0008284|GO:0016020	protein-coding	TBC1 domain family, member 8 (with GRAM domain)	chr2	101623690	101767846
TBL1XR1	0	0	25.1297	4.65132	25.1297	up	79718	C21|DC42|IRA1|TBLR1	GO:0000118|GO:0000122|GO:0003714|GO:0005515|GO:0005634|GO:0005654|GO:0005730|GO:0005876|GO:0006351|GO:0007219|GO:0008013|GO:0016568|GO:0017053|GO:0042393|GO:0043161|GO:0044212|GO:0044255|GO:0044281|GO:0045893|GO:0045944|GO:0047485|GO:0060070	protein-coding	transducin (beta)-like 1 X-linked receptor 1	chr3	176738542	176915048
TBPL2	0	0	29.852	4.89975	29.852	up	387332	TBP2|TRF3	GO:0003677|GO:0003700|GO:0005634|GO:0005737|GO:0006352|GO:0007275|GO:0045892	protein-coding	TATA box binding protein like 2	chr14	55880930	55907263
TBRG1	0	0	16.7891	4.06946	16.7891	up	84897	NIAM|TB-5	GO:0005515|GO:0005634|GO:0006260|GO:0007050|GO:0008285|GO:0032066|GO:0050821	protein-coding	transforming growth factor beta regulator 1	chr11	124492742	124505822
TBX15	0	0	33.0202	5.04528	33.0202	up	6913	TBX14	GO:0000976|GO:0001106|GO:0003700|GO:0042803|GO:0046982|GO:0048701|GO:0070722	protein-coding	T-box 15	chr1	119425666	119532179
TBX5	0	0	12.2063	3.60955	12.2063	up	6910	HOS	GO:0000977|GO:0002009|GO:0003166|GO:0003181|GO:0003197|GO:0003218|GO:0003229|GO:0003281|GO:0003283|GO:0003677|GO:0003700|GO:0005515|GO:0005634|GO:0005654|GO:0005667|GO:0005737|GO:0006367|GO:0007267|GO:0007389|GO:0007507|GO:0008134|GO:0008285|GO:0010467|GO:0010719|GO:0030262|GO:0030324|GO:0030326|GO:0030336|GO:0035115|GO:0035136|GO:0043565|GO:0045893|GO:0045944|GO:0051891|GO:0055007|GO:0060039|GO:…	protein-coding	T-box 5	chr12	114791735	114846247
TCEAL3	0	0	13.5845	3.76389	13.5845	up	85012		GO:0005634|GO:0006351|GO:0006355	protein-coding	transcription elongation factor A (SII)-like 3	chrX	102862834	102864855
TCEB1	0	0	12.5098	3.64499	12.5098	up	6921	SIII|eloC	GO:0005515|GO:0005654|GO:0005829|GO:0006357|GO:0006366|GO:0006368|GO:0006511|GO:0010467|GO:0016032|GO:0019048|GO:0030891|GO:0032403|GO:0032968|GO:0050434|GO:0061418|GO:0071456	protein-coding	transcription elongation factor B (SIII), polypeptide 1 (15kDa, elongin C)	chr8	74857373	74884522
TCFL5	0	0	14.7255	3.88025	14.7255	up	10732	CHA|E2BP-1|Figlb|bHLHe82	GO:0001673|GO:0003677|GO:0003700|GO:0005634|GO:0006355|GO:0006366|GO:0007275|GO:0007283|GO:0030154|GO:0042127|GO:0045595|GO:0046983	protein-coding	transcription factor-like 5 (basic helix-loop-helix)	chr20	61472467	61493115
TCN2	0	0	19.7519	4.30392	19.7519	up	6948	D22S676|D22S750|II|TC|TC II|TC-2|TC2|TCII	GO:0005576|GO:0005615|GO:0005768|GO:0006766|GO:0006767|GO:0006824|GO:0009235|GO:0015889|GO:0031419|GO:0043202|GO:0044281|GO:0046872	protein-coding	transcobalamin II	chr22	31003070	31023047
TCTN1	0	0	26.0398	4.70265	26.0398	up	79600	JBTS13|TECT1	GO:0001701|GO:0001841|GO:0005615|GO:0005737|GO:0005932|GO:0008589|GO:0016020|GO:0021523|GO:0021537|GO:0021904|GO:0021956|GO:0036038|GO:0060271	protein-coding	tectonic family member 1	chr12	111051832	111086935
TCTN2	6.59851e-05	0.000139643	15.4279	3.94747	15.4279	up	79867	C12orf38|MKS8|TECT2	GO:0005737|GO:0005932|GO:0007224|GO:0016021|GO:0036038|GO:0042384|GO:0060271	protein-coding	tectonic family member 2	chr12	124155660	124192950
TDRD9	0	0	26.206	4.71183	26.206	up	122402	C14orf75|HIG-1|NET54	GO:0003676|GO:0005524|GO:0005634|GO:0007140|GO:0007275|GO:0007283|GO:0008026|GO:0009566|GO:0030154|GO:0031047|GO:0034587|GO:0043046|GO:0071547	protein-coding	tudor domain containing 9	chr14	104394817	104519004
TECPR2	0	0	17.6796	4.14401	17.6796	up	9895	KIAA0329|SPG49	GO:0005515|GO:0006914|GO:0008219	protein-coding	tectonin beta-propeller repeat containing 2	chr14	102829300	102968818
TEFM	0	0	17.578	4.1357	17.578	up	79736	C17orf42	GO:0003676|GO:0005515|GO:0005759|GO:0006119|GO:0006264|GO:0006355|GO:0006390|GO:0008821|GO:0030337|GO:0030529|GO:0042645	protein-coding	transcription elongation factor, mitochondrial	chr17	29226001	29233286
TES	0	0	12.4365	3.63651	12.4365	up	26136	TESS|TESS-2	GO:0005737|GO:0005886|GO:0005925|GO:0008270|GO:0008285|GO:0030054|GO:0043234	protein-coding	testis derived transcript (3 LIM domains)	chr7	115850547	115898837
TET1	0	0	10.6567	3.41369	10.6567	up	80312	CXXC6|LCX|bA119F7.1	GO:0001826|GO:0005506|GO:0005634|GO:0006351|GO:0006493|GO:0008270|GO:0016568|GO:0019827|GO:0043566|GO:0044030|GO:0045944|GO:0070579|GO:0080111|GO:0090310	protein-coding	tet methylcytosine dioxygenase 1	chr10	70320117	70454239
TEX11	0	0	16.1615	4.01449	16.1615	up	56159	TGC1|TSGA3	GO:0000712|GO:0000795|GO:0000801|GO:0005515|GO:0006311|GO:0007060|GO:0007130|GO:0007131|GO:0008584|GO:0009566|GO:0043066|GO:0051026	protein-coding	testis expressed 11	chrX	69748790	70128567
TEX13A	0	0	10.9125	3.44791	10.9125	up	56157		GO:0008270	protein-coding	testis expressed 13A	chrX	104463611	104465358
TEX261	0	0	12.1105	3.59818	12.1105	up	113419	TEG-261	GO:0016021	protein-coding	testis expressed 261	chr2	71213068	71222001
TFAP2C	0	0	11.0368	3.46425	11.0368	up	7022	AP2-GAMMA|ERF1|TFAP2G|hAP-2g	GO:0000980|GO:0001077|GO:0001078|GO:0001829|GO:0001942|GO:0003334|GO:0003677|GO:0003700|GO:0005515|GO:0005634|GO:0006357|GO:0007267|GO:0008584|GO:0021877|GO:0021987|GO:0030718|GO:0035019|GO:0045682|GO:0045944|GO:0046983|GO:0048733|GO:0060598|GO:0060750	protein-coding	transcription factor AP-2 gamma (activating enhancer binding protein 2 gamma)	chr20	55204358	55214338
TFPI2	0	0	10.162	3.34511	10.162	up	7980	PP5|REF1|TFPI-2	GO:0004867|GO:0005201|GO:0005578|GO:0007596	protein-coding	tissue factor pathway inhibitor 2	chr7	93514709	93520303
TGDS	0	0	37.2996	5.22109	37.2996	up	23483	SDR2E1|TDPGD	GO:0008460|GO:0009225|GO:0050662	protein-coding	TDP-glucose 4,6-dehydratase	chr13	95226308	95248511
TGFBR2	0	0	10.6413	3.4116	10.6413	up	7048	AAT3|FAA3|LDS1B|LDS2B|MFS2|RIIC|TAAD2|TGFR-2|TGFbeta-RII	GO:0001568|GO:0001569|GO:0001570|GO:0001701|GO:0002053|GO:0002088|GO:0002651|GO:0002663|GO:0002666|GO:0004675|GO:0004702|GO:0005024|GO:0005026|GO:0005515|GO:0005524|GO:0005539|GO:0005829|GO:0005886|GO:0005901|GO:0006468|GO:0006898|GO:0006915|GO:0007179|GO:0007182|GO:0007224|GO:0007369|GO:0007420|GO:0007507|GO:0007566|GO:0007568|GO:0007584|GO:0008284|GO:0009612|GO:0009749|GO:0009897|GO:0010634|GO:…	protein-coding	transforming growth factor, beta receptor II (70/80kDa)	chr3	30647994	30735633
THAP2	0	0	13.5316	3.75826	13.5316	up	83591		GO:0003677|GO:0005730|GO:0046872	protein-coding	THAP domain containing, apoptosis associated protein 2	chr12	72057677	72074428
THBD	0	0	22.6555	4.50179	22.6555	up	7056	AHUS6|BDCA3|CD141|THPH12|THRM|TM	GO:0004872|GO:0004888|GO:0005509|GO:0005515|GO:0005886|GO:0005887|GO:0007565|GO:0007596|GO:0009790|GO:0009986|GO:0010544|GO:0030195|GO:0030246|GO:0050900|GO:0051918	protein-coding	thrombomodulin	chr20	23026270	23030301
THBS3	0	0	11.9376	3.57744	11.9376	up	7059	TSP3	GO:0003417|GO:0005509|GO:0005576|GO:0007160|GO:0008201|GO:0043931|GO:0048471|GO:0060346	protein-coding	thrombospondin 3	chr1	155165379	155178969
THSD1	0	0	16.1781	4.01597	16.1781	up	55901	TMTSP|UNQ3010	GO:0002244|GO:0005576|GO:0005737|GO:0009986|GO:0016021|GO:0071944	protein-coding	thrombospondin, type I, domain containing 1	chr13	52951303	52980629
THSD7B	0	0	29.1159	4.86373	29.1159	up	80731		GO:0016021	protein-coding	thrombospondin, type I, domain containing 7B	chr2	137523115	138435287
TIMM17A	0	0	13.3866	3.74272	13.3866	up	10440	TIM17|TIM17A	GO:0005744|GO:0006626|GO:0015450|GO:0031305|GO:0044267	protein-coding	translocase of inner mitochondrial membrane 17 homolog A (yeast)	chr1	201924619	201939789
TIMM21	0	0	11.4646	3.51911	11.4646	up	29090	C18orf55|TIM21	GO:0003674|GO:0005515|GO:0005575|GO:0005744|GO:0006626|GO:0016021|GO:0030150|GO:0032981|GO:0033617|GO:0044267	protein-coding	translocase of inner mitochondrial membrane 21 homolog (yeast)	chr18	71815746	71826204
TINAG	0	0	10.2994	3.3645	10.2994	up	27283	TIN-AG	GO:0000166|GO:0004197|GO:0005044|GO:0005604|GO:0006508|GO:0006955|GO:0007155|GO:0030247	protein-coding	tubulointerstitial nephritis antigen	chr6	54173203	54254950
TK2	0	0	16.5558	4.04927	16.5558	up	7084	MTDPS2|MTTK	GO:0004137|GO:0004797|GO:0005524|GO:0005743|GO:0005759|GO:0006139|GO:0006206|GO:0006264|GO:0009262|GO:0016773|GO:0043097|GO:0044281|GO:0046092|GO:0046104|GO:0055086	protein-coding	thymidine kinase 2, mitochondrial	chr16	66503747	66584315
TLR1	0	0	16.8922	4.07828	16.8922	up	7096	CD281|TIL|TIL. LPRS5|rsc786	GO:0002755|GO:0004872|GO:0004888|GO:0005886|GO:0005887|GO:0006954|GO:0006955|GO:0007165|GO:0016020|GO:0030670|GO:0034150|GO:0035354|GO:0042088|GO:0042116|GO:0042495|GO:0042496|GO:0042535|GO:0045087|GO:0045410|GO:0046982|GO:0050707|GO:0071727	protein-coding	toll-like receptor 1	chr4	38797876	38806412
TLR10	0	0	10.8714	3.44246	10.8714	up	81793	CD290	GO:0002224|GO:0002755|GO:0004888|GO:0005886|GO:0006954|GO:0006955|GO:0016020|GO:0016021|GO:0034146|GO:0034166|GO:0045087|GO:0050707|GO:0050729	protein-coding	toll-like receptor 10	chr4	38773860	38784611
TM2D2	0	0	21.605	4.43329	21.605	up	83877	BLP1	GO:0016021	protein-coding	TM2 domain containing 2	chr8	38846327	38854041
TM2D3	0	0	13.2301	3.72575	13.2301	up	80213	BLP2	GO:0016021	protein-coding	TM2 domain containing 3	chr15	102173180	102192594
TMC2	0	0	10.8504	3.43968	10.8504	up	117532	C20orf145|dJ686C3.3	GO:0006811|GO:0016021|GO:0032426|GO:0050910|GO:0060005	protein-coding	transmembrane channel-like 2	chr20	2517253	2622430
TMEM108	0	0	17.6272	4.13973	17.6272	up	66000	CT124	GO:0003674|GO:0005575|GO:0008150|GO:0016021	protein-coding	transmembrane protein 108	chr3	132757171	133116619
TMEM128	0	0	12.2042	3.60931	12.2042	up	85013		GO:0003674|GO:0005575|GO:0008150|GO:0016021	protein-coding	transmembrane protein 128	chr4	4237269	4249959
TMEM170A	0	0	20.2105	4.33703	20.2105	up	124491	TMEM170	GO:0016021	protein-coding	transmembrane protein 170A	chr16	75477142	75498584
TMEM176B	0	0	10.2844	3.36238	10.2844	up	28959	LR8	GO:0009887|GO:0016021|GO:0030154|GO:0031965|GO:2001199	protein-coding	transmembrane protein 176B	chr7	150488376	150498448
TMEM182	0	0	15.2777	3.93336	15.2777	up	130827		GO:0016021	protein-coding	transmembrane protein 182	chr2	103353394	103434138
TMEM213	0	0	14.7695	3.88455	14.7695	up	155006		GO:0016021	protein-coding	transmembrane protein 213	chr7	138482739	138490769
TMEM234	0	0	24.4443	4.61142	24.4443	up	56063	AASL548|C1orf91|PRO1105|RP4-622L5|dJ622L5.7	GO:0016021	protein-coding	transmembrane protein 234	chr1	32680078	32687926
TMEM26	0	0	14.4123	3.84923	14.4123	up	219623		GO:0016021	protein-coding	transmembrane protein 26	chr10	63166401	63213208
TMEM27	0	0	13.2336	3.72613	13.2336	up	57393	NX-17|NX17	GO:0006508|GO:0008237|GO:0008241|GO:0016021	protein-coding	transmembrane protein 27	chrX	15645441	15683154
TMEM37	0	0	12.9954	3.69993	12.9954	up	140738	PR|PR1	GO:0005244|GO:0005262|GO:0016021	protein-coding	transmembrane protein 37	chr2	120189446	120196096
TMEM8B	0	0	12.8565	3.68443	12.8565	up	51754	C9orf127|NAG-5|NGX6|RP11-112J3.10	GO:0005515|GO:0005634|GO:0005739|GO:0005783|GO:0005886|GO:0007160|GO:0007346|GO:0009986|GO:0016021|GO:0040008	protein-coding	transmembrane protein 8B	chr9	35829222	35854844
TMEM9B	0	0	10.8566	3.4405	10.8566	up	56674	C11orf15	GO:0004871|GO:0007165|GO:0016021|GO:0043123	protein-coding	TMEM9 domain family, member B	chr11	8968840	8986481
TMIGD2	0	0	10.0298	3.32622	10.0298	up	126259	IGPR-1|IGPR1	GO:0005886|GO:0016021	protein-coding	transmembrane and immunoglobulin domain containing 2	chr19	4292225	4302428
TMPPE	0	0	16.0284	4.00256	16.0284	up	643853		GO:0016021|GO:0016787|GO:0046872	protein-coding	transmembrane protein with metallophosphoesterase domain	chr3	33131908	33138314
TNFRSF10C	0	0	11.9907	3.58384	11.9907	up	8794	CD263|DCR1|DCR1-TNFR|LIT|TRAIL-R3|TRAILR3|TRID	GO:0004888|GO:0005887|GO:0006915|GO:0007165|GO:0031225|GO:0045569	protein-coding	tumor necrosis factor receptor superfamily, member 10c, decoy without an intracellular domain	chr8	22960327	22974950
TNFRSF10D	0	0	13.7697	3.78342	13.7697	up	8793	CD264|DCR2|TRAIL-R4|TRAILR4|TRUNDD	GO:0004888|GO:0006915|GO:0007165|GO:0016021|GO:0043066|GO:0045569	protein-coding	tumor necrosis factor receptor superfamily, member 10d, decoy with truncated death domain	chr8	22993101	23021543
TNFSF18	0	0	17.4639	4.12631	17.4639	up	8995	AITRL|GITRL|TL6|hGITRL	GO:0002309|GO:0005102|GO:0005125|GO:0005164|GO:0005615|GO:0005886|GO:0007165|GO:0007267|GO:0009986|GO:0016021|GO:0032813|GO:0033209|GO:0042129|GO:0043066|GO:0051092	protein-coding	tumor necrosis factor (ligand) superfamily, member 18	chr1	173010360	173020103
TNP2	0	0	13.956	3.80281	13.956	up	7142	TP2	GO:0000786|GO:0003677|GO:0005634|GO:0007275|GO:0007283|GO:0007339|GO:0007340|GO:0007341|GO:0030154|GO:0030317|GO:0046872	protein-coding	transition protein 2 (during histone to protamine replacement)	chr16	11361714	11363160
TOE1	3.93637e-15	9.50493e-15	10.9949	3.45877	10.9949	up	114034		GO:0003676|GO:0005515|GO:0005730|GO:0016607|GO:0046872	protein-coding	target of EGR1, member 1 (nuclear)	chr1	45805342	45809650
TOP1P1	0	0	16.7076	4.06243	16.7076	up	7151			pseudo	topoisomerase (DNA) I pseudogene 1	chr1	171308035	171310463
TOR1A	0	0	14.3602	3.84401	14.3602	up	1861	DQ2|DYT1	GO:0004252|GO:0005524|GO:0005737|GO:0005783|GO:0005788|GO:0006457|GO:0006986|GO:0031965|GO:0051082|GO:0051085|GO:0051260|GO:0071763	protein-coding	torsin family 1, member A (torsin A)	chr9	132575221	132586441
TP53INP1	0	0	12.7369	3.67094	12.7369	up	94241	SIP|TP53DINP1|TP53INP1A|TP53INP1B|Teap|p53DINP1	GO:0005515|GO:0005634|GO:0005776|GO:0005829|GO:0006351|GO:0006914|GO:0006915|GO:0006950|GO:0007050|GO:0008285|GO:0010508|GO:0016209|GO:0016605|GO:0030336|GO:0031410|GO:0045893|GO:0048102	protein-coding	tumor protein p53 inducible nuclear protein 1	chr8	95938200	95961615
TP73	0	0	10.7753	3.42966	10.7753	up	7161	P73	GO:0000122|GO:0000187|GO:0000785|GO:0001822|GO:0001836|GO:0002039|GO:0003682|GO:0003684|GO:0003690|GO:0003700|GO:0005515|GO:0005634|GO:0005667|GO:0005829|GO:0006298|GO:0006351|GO:0006954|GO:0006974|GO:0006978|GO:0007050|GO:0008134|GO:0008630|GO:0009791|GO:0010165|GO:0010243|GO:0010332|GO:0019901|GO:0021766|GO:0031571|GO:0033326|GO:0034644|GO:0042771|GO:0042802|GO:0043065|GO:0043508|GO:0043524|GO:…	protein-coding	tumor protein p73	chr1	3569129	3652765
TPTE2P1	0	0	14.2948	3.83742	14.2948	up	646405			pseudo	transmembrane phosphoinositide 3-phosphatase and tensin homolog 2 pseudogene 1	chr13	25502893	25542607
TPTE2P5	0	0	13.4867	3.75347	13.4867	up	100616668			pseudo	transmembrane phosphoinositide 3-phosphatase and tensin homolog 2 pseudogene 5	chr13	41371121	41495910
TPTEP1	0	0	11.2619	3.49337	11.2619	up	387590	psiTPTE22		pseudo	transmembrane phosphatase with tensin homology pseudogene 1	chr22	17082801	17179521
TPX2	9.43806e-07	2.06078e-06	16.9661	4.08458	16.9661	up	22974	C20orf1|C20orf2|DIL-2|DIL2|FLS353|GD:C20orf1|HCA519|HCTP4|REPP86|p100	GO:0000922|GO:0005515|GO:0005524|GO:0005525|GO:0005634|GO:0005730|GO:0005737|GO:0005819|GO:0005874|GO:0006915|GO:0007067|GO:0008283|GO:0015630|GO:0019901|GO:0032147|GO:0051301|GO:0060236	protein-coding	TPX2, microtubule-associated	chr20	30326904	30389603
TRAPPC4	0	0	11.272	3.49467	11.272	up	51399	HSPC172|PTD009|SBDN|SYNBINDIN|TRS23	GO:0005515|GO:0005783|GO:0005795|GO:0005801|GO:0006888|GO:0008021|GO:0016358|GO:0030008|GO:0030198|GO:0030425|GO:0045202	protein-coding	trafficking protein particle complex 4	chr11	118889241	118894385
TRERF1	0	0	12.1325	3.6008	12.1325	up	55809	BCAR2|HSA277276|RAPA|RP1-139D8.5|TREP132|TReP-132|dJ139D8.5	GO:0001104|GO:0003682|GO:0003700|GO:0005634|GO:0006694|GO:0006707|GO:0007275|GO:0008134|GO:0008301|GO:0030374|GO:0042592|GO:0045893|GO:0046872|GO:0046885	protein-coding	transcriptional regulating factor 1	chr6	42192669	42419865
TRIB1	0	0	61.6174	5.94527	61.6174	up	10221	C8FW|GIG-2|GIG2|SKIP1|TRB-1|TRB1	GO:0004672|GO:0004860|GO:0005524|GO:0005634|GO:0005737|GO:0006468|GO:0006469|GO:0007254|GO:0008134|GO:0014912|GO:0031434|GO:0031625|GO:0031665|GO:0032436|GO:0032496|GO:0043405|GO:0043433|GO:0048662|GO:0055106	protein-coding	tribbles pseudokinase 1	chr8	126442563	126450647
TRIM39	0	0	19.3815	4.2766	19.3815	up	56658	RNF23|TFP|TRIM39B	GO:0003674|GO:0005515|GO:0005575|GO:0005739|GO:0005829|GO:0006915|GO:0008150|GO:0008270|GO:0016567|GO:0016874|GO:0042802	protein-coding	tripartite motif containing 39	chr6	30294256	30311506
TRIM45	0	0	13.9091	3.79795	13.9091	up	80263	RNF99	GO:0005634|GO:0005730|GO:0005737|GO:0008270|GO:0060348	protein-coding	tripartite motif containing 45	chr1	117653677	117664411
TRIM48	0	0	34.2153	5.09657	34.2153	up	79097	RNF101	GO:0005622|GO:0008270	protein-coding	tripartite motif containing 48	chr11	55029658	55038595
TRIM49	0	0	12.0025	3.58526	12.0025	up	57093	RNF18|TRIM49A|TRIM49L2	GO:0005622|GO:0008270	protein-coding	tripartite motif containing 49	chr11	89530823	89541743
TRIM49B	0	0	38.2015	5.25556	38.2015	up	283116			protein-coding	tripartite motif containing 49B	chr11	49053152	49059529
TRIM49C	0	0	60.9032	5.92845	60.9032	up	642612	TRIM49L2	GO:0005622|GO:0008270	protein-coding	tripartite motif containing 49C	chr11	89764274	89775193
TRIM49D1	0	0	11.7884	3.5593	11.7884	up	399939	TRIM49D|TRIM49D1P|TRIM49DP		protein-coding	tripartite motif containing 49D1	chr11	89644579	89653576
TRIM61	0	0	13.5186	3.75688	13.5186	up	391712	RNF35	GO:0005622|GO:0008270	protein-coding	tripartite motif containing 61	chr4	165875598	165898818
TRIM69	0	0	35.7657	5.1605	35.7657	up	140691	HSD34|RNF36|Trif	GO:0004842|GO:0005634|GO:0005737|GO:0006915|GO:0008270|GO:0016607	protein-coding	tripartite motif containing 69	chr15	45021219	45060025
TRIQK	0	0	19.2384	4.26591	19.2384	up	286144	C8orf83|PRO0845|UPF0599	GO:0005789|GO:0016021	protein-coding	triple QxxK/R motif containing	chr8	93895758	94029901
TRMT12	7.22277e-23	1.83926e-22	19.4221	4.27963	19.4221	up	55039	TRM12|TYW2	GO:0008033|GO:0008168	protein-coding	tRNA methyltransferase 12 homolog (S. cerevisiae)	chr8	125463048	125465266
TRMT61A	0	0	10.4901	3.39096	10.4901	up	115708	C14orf172|GCD14|Gcd14p|TRM61|hTRM61	GO:0005634|GO:0016429|GO:0031515	protein-coding	tRNA methyltransferase 61 homolog A (S. cerevisiae)	chr14	103995509	104003410
TROAP	0	0	17.8146	4.15499	17.8146	up	10024	TASTIN	GO:0005515|GO:0005737|GO:0007155	protein-coding	trophinin associated protein	chr12	49716971	49725514
TRPC4AP	0	0	12.4069	3.63307	12.4069	up	26133	C20orf188|TRRP4AP|TRUSS	GO:0005515|GO:0006511|GO:0016567|GO:0019902|GO:0031464	protein-coding	transient receptor potential cation channel, subfamily C, member 4 associated protein	chr20	33590207	33680618
TRPM1	0	0	11.8823	3.57074	11.8823	up	4308	CSNB1C|LTRPC1|MLSN1	GO:0005262|GO:0005887|GO:0006810|GO:0007216|GO:0007601|GO:0035841|GO:0046548|GO:0060402|GO:0070588|GO:0071482	protein-coding	transient receptor potential cation channel, subfamily M, member 1	chr15	31293264	31453476
TRPV1	0	0	21.6227	4.43447	21.6227	up	7442	VR1	GO:0005262|GO:0005516|GO:0005524|GO:0005887|GO:0006810|GO:0007166|GO:0007635|GO:0016021|GO:0030054|GO:0032591|GO:0045211|GO:0050955	protein-coding	transient receptor potential cation channel, subfamily V, member 1	chr17	3468740	3512705
TRPV4	0	0	23.0835	4.52879	23.0835	up	59341	CMT2C|HMSN2C|OTRPC4|SMAL|SPSMA|SSQTL1|TRP12|VRL2|VROAC	GO:0003779|GO:0005034|GO:0005080|GO:0005261|GO:0005262|GO:0005516|GO:0005524|GO:0005881|GO:0005886|GO:0005912|GO:0005925|GO:0005929|GO:0006816|GO:0006874|GO:0006884|GO:0007015|GO:0007043|GO:0007204|GO:0007231|GO:0008017|GO:0008219|GO:0009612|GO:0010977|GO:0016021|GO:0019901|GO:0030027|GO:0030103|GO:0030175|GO:0030426|GO:0030864|GO:0031117|GO:0031532|GO:0032587|GO:0034605|GO:0042169|GO:0042538|GO:…	protein-coding	transient receptor potential cation channel, subfamily V, member 4	chr12	110220892	110271212
TSPAN1	0	0	37.3045	5.22128	37.3045	up	10103	NET1|TM4C|TM4SF	GO:0005765|GO:0016021	protein-coding	tetraspanin 1	chr1	46640749	46651634
TSPAN10	0	0	10.0296	3.32619	10.0296	up	83882	OCSP	GO:0016021	protein-coding	tetraspanin 10	chr17	79604197	79615779
TSPAN13	7.01973e-26	1.81801e-25	17.7248	4.14769	17.7248	up	27075	NET-6|NET6|TM4SF13	GO:0005887|GO:0016020	protein-coding	tetraspanin 13	chr7	16793351	16824161
TSPAN16	0	0	12.9689	3.69698	12.9689	up	26526	TM-8|TM4-B|TM4SF16	GO:0016021	protein-coding	tetraspanin 16	chr19	11406824	11437672
TTC16	0	0	28.2517	4.82027	28.2517	up	158248			protein-coding	tetratricopeptide repeat domain 16	chr9	130478358	130493879
TTC30B	0	0	12.0311	3.58869	12.0311	up	150737	IFT70|fleer	GO:0005515|GO:0005929|GO:0030030	protein-coding	tetratricopeptide repeat domain 30B	chr2	178414881	178417524
TTC39B	0	0	10.3732	3.37479	10.3732	up	158219	C9orf52		protein-coding	tetratricopeptide repeat domain 39B	chr9	15170842	15307358
TTLL10-AS1	0	0	51.3124	5.68124	51.3124	up	100506376			unknown	TTLL10 antisense RNA 1	chr1	1108436	1114935
TTLL6	0	0	71.0696	6.15116	71.0696	up	284076	TTL.6	GO:0001578|GO:0005515|GO:0005737|GO:0015631|GO:0016874|GO:0018095|GO:0036064|GO:0051013	protein-coding	tubulin tyrosine ligase-like family, member 6	chr17	46839593	46894469
TTLL9	0	0	10.6533	3.41323	10.6533	up	164395	C20orf125|dJ310O13.1	GO:0005737|GO:0005874|GO:0005929|GO:0005932|GO:0006464|GO:0016874	protein-coding	tubulin tyrosine ligase-like family, member 9	chr20	30458505	30532764
TTR	0	0	18.71	4.22574	18.71	up	7276	CTS|CTS1|HsT2651|PALB|TBPA	GO:0001523|GO:0005179|GO:0005515|GO:0005576|GO:0005615|GO:0005737|GO:0006810|GO:0007603|GO:0030198|GO:0042562|GO:0042572|GO:0042802|GO:0043234|GO:0046982	protein-coding	transthyretin	chr18	29171730	29178986
TUBA4A	0	0	10.2724	3.3607	10.2724	up	7277	H2-ALPHA|TUBA1	GO:0000086|GO:0000278|GO:0002576|GO:0003924|GO:0005200|GO:0005515|GO:0005525|GO:0005576|GO:0005829|GO:0005874|GO:0006457|GO:0007017|GO:0007596|GO:0015630|GO:0030168|GO:0044267|GO:0051084|GO:0051258	protein-coding	tubulin, alpha 4a	chr2	220115001	220119330
TUBA8	0	0	11.1263	3.47591	11.1263	up	51807	TUBAL2	GO:0003924|GO:0005200|GO:0005525|GO:0005737|GO:0005874|GO:0007017|GO:0051258	protein-coding	tubulin, alpha 8	chr22	18593453	18614498
TUBB8	0	0	12.6091	3.6564	12.6091	up	347688	bA631M21.2	GO:0003924|GO:0005200|GO:0005525|GO:0005737|GO:0005874|GO:0005886|GO:0007017|GO:0015630|GO:0051258	protein-coding	tubulin, beta 8 class VIII	chr10	92828	95178
TULP2	0	0	13.9326	3.80039	13.9326	up	7288	CT65|TUBL2	GO:0005576|GO:0005737|GO:0007601	protein-coding	tubby like protein 2	chr19	49384222	49401996
TUSC3	0	0	23.5298	4.55641	23.5298	up	7991	D8S1992|M33|MRT22|MRT7|N33|OST3A	GO:0004579|GO:0005739|GO:0005789|GO:0005887|GO:0006487|GO:0008250|GO:0015095|GO:0015693|GO:0018279|GO:0043687|GO:0044267|GO:0045454|GO:0050890	protein-coding	tumor suppressor candidate 3	chr8	15397596	15624158
TXLNB	0	0	11.3904	3.50975	11.3904	up	167838	C6orf198|LST001|MDP77|dJ522B19.2	GO:0005515|GO:0005737|GO:0019905	protein-coding	taxilin beta	chr6	139561199	139613208
TXNDC16	0	0	28.2136	4.81832	28.2136	up	57544	ERp90|KIAA1344	GO:0005576|GO:0045454	protein-coding	thioredoxin domain containing 16	chr14	52897308	53019301
TXNDC2	0	0	17.4435	4.12462	17.4435	up	84203	SPTRX|SPTRX1	GO:0001520|GO:0003756|GO:0004791|GO:0005634|GO:0005730|GO:0005737|GO:0006662|GO:0007275|GO:0007283|GO:0015035|GO:0030154|GO:0031514|GO:0045454|GO:0045735	protein-coding	thioredoxin domain containing 2 (spermatozoa)	chr18	9885723	9888156
TYROBP	0	0	78.5514	6.29556	78.5514	up	7305	DAP12|KARAP|PLOSL	GO:0002281|GO:0002283|GO:0005057|GO:0005515|GO:0005886|GO:0005887|GO:0006968|GO:0007165|GO:0007229|GO:0007411|GO:0035556|GO:0042802|GO:0045087|GO:0050776|GO:2001204	protein-coding	TYRO protein tyrosine kinase binding protein	chr19	36395303	36399211
TYRP1	0	0	12.6705	3.6634	12.6705	up	7306	CAS2|CATB|GP75|OCA3|TRP|TRP1|TYRP|b-PROTEIN	GO:0005507|GO:0005515|GO:0010008|GO:0016021|GO:0016716|GO:0030318|GO:0030669|GO:0032438|GO:0033162|GO:0042438|GO:0042470|GO:0042803|GO:0043438|GO:0046982	protein-coding	tyrosinase-related protein 1	chr9	12693386	12710266
UBE2L6	1.74453e-12	4.10053e-12	12.6308	3.65888	12.6308	up	9246	RIG-B|UBCH8	GO:0004842|GO:0005515|GO:0005829|GO:0006464|GO:0019221|GO:0019941|GO:0032020|GO:0032480|GO:0042296|GO:0045087	protein-coding	ubiquitin-conjugating enzyme E2L 6	chr11	57319128	57335803
UBE2O	0	0	14.8968	3.89693	14.8968	up	63893	E2-230K	GO:0004842|GO:0005515|GO:0005524	protein-coding	ubiquitin-conjugating enzyme E2O	chr17	74385613	74449288
UBLCP1	0	0	11.1279	3.4761	11.1279	up	134510	CPUB1	GO:0004721|GO:0005634|GO:0005730	protein-coding	ubiquitin-like domain containing CTD phosphatase 1	chr5	158690089	158713048
UFSP2	0	0	16.2992	4.02673	16.2992	up	55325	C4orf20	GO:0005634|GO:0005737|GO:0005783|GO:0006508|GO:0016790|GO:0019783	protein-coding	UFM1-specific peptidase 2	chr4	186320694	186347139
UGCG	0	0	13.7174	3.77793	13.7174	up	7357	GCS|GLCT1	GO:0000139|GO:0006665|GO:0006679|GO:0006687|GO:0006688|GO:0008120|GO:0008544|GO:0016020|GO:0016021|GO:0044281	protein-coding	UDP-glucose ceramide glucosyltransferase	chr9	114659206	114695433
UGT1A6	0	0	20.4225	4.35208	20.4225	up	54578	GNT1|HLUGP|HLUGP1|UDPGT|UDPGT 1-6|UGT1|UGT1A6S|UGT1F	GO:0001972|GO:0005789|GO:0006805|GO:0008152|GO:0015020|GO:0016021|GO:0019899|GO:0042803|GO:0043231|GO:0044281|GO:0046982|GO:0052695	protein-coding	UDP glucuronosyltransferase 1 family, polypeptide A6	chr2	234600321	234681951
UGT1A8	0	0	13.7291	3.77917	13.7291	up	54576	UDPGT|UDPGT 1-8|UGT-1H|UGT1-08|UGT1.8|UGT1A8S|UGT1H	GO:0001972|GO:0004857|GO:0005496|GO:0005504|GO:0005789|GO:0006631|GO:0008144|GO:0008202|GO:0009804|GO:0015020|GO:0016021|GO:0017144|GO:0019899|GO:0031324|GO:0042573|GO:0042803|GO:0043086|GO:0043231|GO:0045922|GO:0045939|GO:0046982|GO:0051552|GO:0052696|GO:0052697	protein-coding	UDP glucuronosyltransferase 1 family, polypeptide A8	chr2	234526291	234681951
UGT2B10	0	0	64.3636	6.00817	64.3636	up	7365	UDPGT2B10	GO:0005789|GO:0006629|GO:0015020|GO:0016021	protein-coding	UDP glucuronosyltransferase 2 family, polypeptide B10	chr4	69681713	69697741
UGT2B27P	0	0	19.27	4.26828	19.27	up	54569			pseudo	UDP glucuronosyltransferase 2 family, polypeptide B27 pseudogene	chr4	69870295	69886113
ULBP2	0	0	49.3184	5.62405	49.3184	up	80328	N2DL2|RAET1H	GO:0003823|GO:0005615|GO:0009986|GO:0019882|GO:0030101|GO:0042267|GO:0046658|GO:0046703	protein-coding	UL16 binding protein 2	chr6	150255663	150270368
ULBP3	0	0	14.2107	3.82891	14.2107	up	79465	RAET1N	GO:0003823|GO:0005886|GO:0019048|GO:0019882|GO:0030101|GO:0042267|GO:0046658|GO:0046703|GO:0050776	protein-coding	UL16 binding protein 3	chr6	150383341	150390283
UMOD	0	0	10.7474	3.42592	10.7474	up	7369	ADMCKD2|FJHN|HNFJ|HNFJ1|MCKD2|THGP|THP	GO:0000922|GO:0005509|GO:0005615|GO:0005794|GO:0006968|GO:0007588|GO:0008285|GO:0010033|GO:0016323|GO:0016324|GO:0019898|GO:0031225|GO:0031410|GO:0045121|GO:0048878|GO:0060170|GO:0072218|GO:0072221|GO:0072233|GO:0072372|GO:2000021	protein-coding	uromodulin	chr16	20344373	20364037
UMODL1	0	0	32.7691	5.03426	32.7691	up	89766		GO:0005509|GO:0005615|GO:0005737|GO:0009897|GO:0016021|GO:0030414	protein-coding	uromodulin-like 1	chr21	43483068	43563105
UQCC1	0	0	17.7593	4.1505	17.7593	up	55245	BFZB|C20orf44|CBP3|UQCC	GO:0005739|GO:0016023	protein-coding	ubiquinol-cytochrome c reductase complex assembly factor 1	chr20	33890369	34025949
UROD	0	0	29.7394	4.8943	29.7394	up	7389	PCT|UPD	GO:0004853|GO:0005634|GO:0005730|GO:0005737|GO:0005829|GO:0006778|GO:0006782|GO:0006783|GO:0015630|GO:0044281	protein-coding	uroporphyrinogen decarboxylase	chr1	45477805	45481341
UROS	0	0	17.5381	4.13242	17.5381	up	7390	UROIIIS	GO:0004852|GO:0005739|GO:0005829|GO:0006778|GO:0006780|GO:0006782|GO:0006783|GO:0044281|GO:0046677|GO:0048037|GO:0071243|GO:0071418	protein-coding	uroporphyrinogen III synthase	chr10	127477147	127511837
USH1C	0	0	40.9186	5.35469	40.9186	up	10083	AIE-75|DFNB18|DFNB18A|NY-CO-37|NY-CO-38|PDZ-45|PDZ-73|PDZ-73/NY-CO-38|PDZ73|PDZD7C|ush1cpst	GO:0000086|GO:0001750|GO:0001917|GO:0005515|GO:0005737|GO:0005829|GO:0005856|GO:0005886|GO:0007605|GO:0030046|GO:0032420|GO:0042472|GO:0042491|GO:0045177|GO:0045202|GO:0045494|GO:0050953|GO:0050957	protein-coding	Usher syndrome 1C (autosomal recessive, severe)	chr11	17515442	17565963
USP17L4	0	0	10.5621	3.40082	10.5621	up	645402		GO:0004221|GO:0005634|GO:0005783|GO:0006511	protein-coding	ubiquitin specific peptidase 17-like family member 4	chr8	7194637	7196229
USP17L6P	0	0	16.3162	4.02823	16.3162	up	391622	DUB4|USP17L6|vDUB4	GO:0004221|GO:0005634|GO:0005737|GO:0006511|GO:0008234	pseudo	ubiquitin specific peptidase 17-like family member 6, pseudogene	chr4	9369600	9370796
USP6NL	0	0	14.6706	3.87485	14.6706	up	9712	RNTRE|TRE2NL|USP6NL-IT1	GO:0005097|GO:0005794|GO:0007030|GO:0016023|GO:0031410|GO:0032851|GO:0035526	protein-coding	USP6 N-terminal like	chr10	11502509	11653679
VAMP5	0	0	12.1415	3.60188	12.1415	up	10791		GO:0005794|GO:0005802|GO:0005886|GO:0005887|GO:0007517|GO:0007519|GO:0012505|GO:0030154|GO:0043001	protein-coding	vesicle-associated membrane protein 5	chr2	85811531	85820511
VANGL2	0	0	27.065	4.75836	27.065	up	57216	LPP1|LTAP|STB1|STBM|STBM1	GO:0001736|GO:0001843|GO:0001942|GO:0001947|GO:0003149|GO:0003150|GO:0003402|GO:0005911|GO:0007266|GO:0009952|GO:0016021|GO:0016323|GO:0016324|GO:0016328|GO:0022007|GO:0032835|GO:0032956|GO:0035019|GO:0035058|GO:0035787|GO:0036342|GO:0042060|GO:0043507|GO:0045176|GO:0045197|GO:0048103|GO:0048105|GO:0048546|GO:0060028|GO:0060122|GO:0060187|GO:0060488|GO:0060489|GO:0060490|GO:0060993|GO:0090103|GO:…	protein-coding	VANGL planar cell polarity protein 2	chr1	160370231	160398468
VARS2	0	0	10.414	3.38045	10.414	up	57176	G7a|VARS2L|VARSL	GO:0002161|GO:0004832|GO:0005524|GO:0005739|GO:0006418|GO:0006438|GO:0010467	protein-coding	valyl-tRNA synthetase 2, mitochondrial	chr6	30881588	30894235
VAV2	0	0	17.6578	4.14223	17.6578	up	7410	VAV-2	GO:0001525|GO:0005085|GO:0005089|GO:0005154|GO:0005515|GO:0005543|GO:0005829|GO:0005886|GO:0007165|GO:0007264|GO:0007411|GO:0007596|GO:0016477|GO:0030032|GO:0030168|GO:0035023|GO:0038095|GO:0038096|GO:0043065|GO:0043552|GO:0045087|GO:0046872|GO:0048011|GO:0051056|GO:0097190	protein-coding	vav 2 guanine nucleotide exchange factor	chr9	136626390	136857446
VCX	0	0	11.0431	3.46507	11.0431	up	26609	VCX-10r|VCX-B1|VCX1|VCX10R|VCXB1	GO:0003682|GO:0005634|GO:0005730|GO:0006325|GO:0007283|GO:0042255	protein-coding	variable charge, X-linked	chrX	7810303	7812184
VGLL1	0	0	10.3598	3.37292	10.3598	up	51442	TDU|VGL1	GO:0003713|GO:0005634|GO:0006351|GO:0006355	protein-coding	vestigial like 1 (Drosophila)	chrX	135614311	135638966
VILL	0	0	12.5285	3.64714	12.5285	up	50853		GO:0003779|GO:0005200|GO:0007010|GO:0015629|GO:0051693	protein-coding	villin-like	chr3	38029530	38048676
VLDLR	0	0	10.4072	3.37951	10.4072	up	7436	CARMQ1|CHRMQ1|VLDLRCH	GO:0000122|GO:0001948|GO:0005041|GO:0005509|GO:0005515|GO:0005886|GO:0005905|GO:0006869|GO:0006898|GO:0007165|GO:0007399|GO:0007613|GO:0008203|GO:0016020|GO:0016021|GO:0021517|GO:0030229|GO:0034185|GO:0034189|GO:0034361|GO:0034436|GO:0034437|GO:0034447|GO:0038025|GO:0038026|GO:0045860|GO:0048306|GO:1900006	protein-coding	very low density lipoprotein receptor	chr9	2621793	2654485
VNN2	0	0	39.4236	5.30099	39.4236	up	8875	FOAP-4|GPI-80	GO:0005886|GO:0006928|GO:0015939|GO:0017159|GO:0031225	protein-coding	vanin 2	chr6	133065009	133084598
VOPP1	0	0	11.5621	3.53133	11.5621	up	81552	ECOP|GASP	GO:0004871|GO:0005768|GO:0006351|GO:0006355|GO:0007165|GO:0030659|GO:0031301	protein-coding	vesicular, overexpressed in cancer, prosurvival protein 1	chr7	55538306	55640200
VPS33B	0	0	11.678	3.54572	11.678	up	26276		GO:0005515|GO:0005737|GO:0005764|GO:0005765|GO:0005770|GO:0006904|GO:0015031|GO:0016192|GO:0030897|GO:0031091|GO:0031902|GO:0032400|GO:0032418|GO:0048471|GO:0061025|GO:0070889	protein-coding	vacuolar protein sorting 33 homolog B (yeast)	chr15	91541774	91565833
VSNL1	0	0	12.5489	3.64949	12.5489	up	7447	HLP3|HPCAL3|HUVISL1|VILIP|VILIP-1	GO:0005509	protein-coding	visinin-like 1	chr2	17721807	17837706
VSTM2A	0	0	10.1374	3.34161	10.1374	up	222008	VSTM2	GO:0005576	protein-coding	V-set and transmembrane domain containing 2A	chr7	54610019	54636948
VWDE	0	0	23.8058	4.57324	23.8058	up	221806		GO:0005576	protein-coding	von Willebrand factor D and EGF domains	chr7	12370509	12443852
WASF3	0	0	12.5286	3.64715	12.5286	up	10810	Brush-1|SCAR3|WAVE3	GO:0003779|GO:0005737|GO:0005856|GO:0006461|GO:0007010|GO:0008360|GO:0014003|GO:0030027|GO:0030032|GO:0030041|GO:0031643	protein-coding	WAS protein family, member 3	chr13	27131840	27263082
WBP5	0	0	17.345	4.11644	17.345	up	51186	TCEAL9	GO:0050699	protein-coding	WW domain binding protein 5	chrX	102611380	102613397
WDFY1	0	0	15.5135	3.95546	15.5135	up	57590	FENS-1|WDF1|ZFYVE17	GO:0005545|GO:0005634|GO:0005769|GO:0005829|GO:0008150|GO:0008270	protein-coding	WD repeat and FYVE domain containing 1	chr2	224740065	224810052
WDFY4	0	0	22.5042	4.49212	22.5042	up	57705	C10orf64	GO:0016021	protein-coding	WDFY family member 4	chr10	49892921	50191001
WDHD1	0	0	29.0881	4.86236	29.0881	up	11169	AND-1|CHTF4|CTF4	GO:0000775|GO:0003677|GO:0003682|GO:0003723|GO:0005515|GO:0005634|GO:0005654|GO:0005730|GO:0005737|GO:0006396|GO:0033044|GO:0070063|GO:0070829	protein-coding	WD repeat and HMG-box DNA binding protein 1	chr14	55405656	55493819
WDR16	0	0	10.7155	3.42162	10.7155	up	146845	WDRPUH	GO:0005515|GO:0005737|GO:0043231	protein-coding	WD repeat domain 16	chr17	9479944	9546776
WDR25	0	0	16.57	4.0505	16.57	up	79446	C14orf67		protein-coding	WD repeat domain 25	chr14	100842755	100996640
WDR26	0	0	10.7232	3.42267	10.7232	up	80232	CDW2|GID7|MIP2	GO:0005634|GO:0005730|GO:0005737	protein-coding	WD repeat domain 26	chr1	224572845	224622001
WDR33	0	0	17.3155	4.11399	17.3155	up	55339	NET14|WDC146	GO:0005581|GO:0005634|GO:0005730|GO:0006301|GO:0006397|GO:0007283	protein-coding	WD repeat domain 33	chr2	128461808	128568761
WDR35	0	0	33.4684	5.06473	33.4684	up	57539	CED2|IFT121	GO:0005813|GO:0005932|GO:0030991|GO:0035085|GO:0042384	protein-coding	WD repeat domain 35	chr2	20110029	20189884
WDR53	0	0	38.4557	5.26513	38.4557	up	348793			protein-coding	WD repeat domain 53	chr3	196281059	196295413
WDR55	0	0	14.7921	3.88676	14.7921	up	54853		GO:0003674|GO:0005575|GO:0005730|GO:0005737|GO:0006364|GO:0008150	protein-coding	WD repeat domain 55	chr5	140044384	140050553
WDR5B	0	0	10.9865	3.45766	10.9865	up	54554			protein-coding	WD repeat domain 5B	chr3	122130700	122134882
WDR63	0	0	13.184	3.72071	13.184	up	126820	DIC3|NYD-SP29|RP11-507C22.2		protein-coding	WD repeat domain 63	chr1	85527993	85598821
WDR66	0	0	15.3081	3.93622	15.3081	up	144406		GO:0005509	protein-coding	WD repeat domain 66	chr12	122356463	122441832
WDR78	0	0	12.7776	3.67554	12.7776	up	79819	DIC4		protein-coding	WD repeat domain 78	chr1	67278572	67390570
WDR82	0	0	12.5685	3.65174	12.5685	up	80335	MST107|MSTP107|PRO2730|PRO34047|SWD2|TMEM113|WDR82A	GO:0000785|GO:0003682|GO:0005515|GO:0035097|GO:0042800|GO:0048188|GO:0051568|GO:0072357	protein-coding	WD repeat domain 82	chr3	52288438	52312659
WDR93	0	0	11.1866	3.48369	11.1866	up	56964		GO:0016651|GO:0022900	protein-coding	WD repeat domain 93	chr15	90234028	90286869
WNT2B	0	0	10.5222	3.39536	10.5222	up	7482	WNT13|XWNT2	GO:0002062|GO:0002088|GO:0005109|GO:0005576|GO:0005578|GO:0005615|GO:0008584|GO:0016055|GO:0021871|GO:0030182|GO:0045165|GO:0060070|GO:0060492|GO:0060638|GO:0061072|GO:0061303|GO:0071425|GO:0090190|GO:0090263	protein-coding	wingless-type MMTV integration site family, member 2B	chr1	113010040	113063910
WNT4	0	0	10.2382	3.35589	10.2382	up	54361	SERKAL|WNT-4	GO:0001658|GO:0001822|GO:0001837|GO:0001838|GO:0001889|GO:0003714|GO:0005109|GO:0005201|GO:0005576|GO:0005578|GO:0005615|GO:0005737|GO:0005788|GO:0005796|GO:0005886|GO:0006702|GO:0007267|GO:0008584|GO:0008585|GO:0009986|GO:0010629|GO:0010894|GO:0018345|GO:0022407|GO:0030182|GO:0030237|GO:0030325|GO:0030336|GO:0030501|GO:0032321|GO:0032349|GO:0032967|GO:0033080|GO:0038030|GO:0040037|GO:0043066|GO:…	protein-coding	wingless-type MMTV integration site family, member 4	chr1	22443798	22470385
WT1-AS	0	0	35.2325	5.13884	35.2325	up	51352	WIT-1|WIT1|WT1-AS1|WT1AS|dJ74J1.1	GO:0003674|GO:0005575|GO:0008150	ncRNA	WT1 antisense RNA	chr11	32457285	32461620
WTH3DI	0	0	65.5434	6.03438	65.5434	up	150786			protein-coding	RAB6C-like	chr2	132118065	132121731
XAB2	0	0	11.1513	3.47914	11.1513	up	56949	HCNP|HCRN|NTC90|SYF1	GO:0000398|GO:0001824|GO:0005515|GO:0005634|GO:0005654|GO:0006281|GO:0006283|GO:0006289|GO:0006351|GO:0071013	protein-coding	XPA binding protein 2	chr19	7684411	7694439
XDH	1.38775e-37	3.83501e-37	13.6461	3.77041	13.6461	up	7498	XO|XOR	GO:0001933|GO:0001937|GO:0004854|GO:0004855|GO:0005506|GO:0005576|GO:0005777|GO:0005829|GO:0006144|GO:0006195|GO:0006919|GO:0007595|GO:0008762|GO:0009055|GO:0009115|GO:0010629|GO:0042803|GO:0043546|GO:0044281|GO:0045602|GO:0050660|GO:0051537|GO:0051898|GO:0055086|GO:1900745|GO:1900747|GO:2000379|GO:2001213	protein-coding	xanthine dehydrogenase	chr2	31557188	31637611
XKR4	0	0	10.2961	3.36402	10.2961	up	114786	XRG4	GO:0016021	protein-coding	XK, Kell blood group complex subunit-related family, member 4	chr8	56015017	56438710
YARS	0	0	12.0667	3.59296	12.0667	up	8565	CMTDIC|TYRRS|YRS|YTS	GO:0000049|GO:0004831|GO:0004871|GO:0005153|GO:0005524|GO:0005615|GO:0005634|GO:0005737|GO:0005829|GO:0006418|GO:0006437|GO:0006915|GO:0007165|GO:0010467	protein-coding	tyrosyl-tRNA synthetase	chr1	33240840	33283633
YARS2	0	0	12.426	3.63529	12.426	up	51067	MLASA2|MT-TYRRS|TYRRS	GO:0000049|GO:0004831|GO:0005524|GO:0005739|GO:0005759|GO:0006412|GO:0006418|GO:0010467|GO:0042803|GO:0043039|GO:0070184|GO:0072545	protein-coding	tyrosyl-tRNA synthetase 2, mitochondrial	chr12	32899478	32908887
YY2	0	0	10.4136	3.38039	10.4136	up	404281	ZNF631	GO:0003677|GO:0005634|GO:0005667|GO:0005886|GO:0006351|GO:0006355|GO:0034696|GO:0046872	protein-coding	YY2 transcription factor	chrX	21874105	21876845
ZAN	0	0	19.4363	4.28068	19.4363	up	7455		GO:0005886|GO:0007339|GO:0016021|GO:0016337	protein-coding	zonadhesin	chr7	100331249	100395419
ZBTB17	0	0	25.9604	4.69824	25.9604	up	7709	MIZ-1|ZNF151|ZNF60|pHZ-67	GO:0001702|GO:0003677|GO:0003700|GO:0005515|GO:0005654|GO:0006351|GO:0006987|GO:0007398|GO:0030968|GO:0044267|GO:0045786|GO:0045893|GO:0046872	protein-coding	zinc finger and BTB domain containing 17	chr1	16268364	16302627
ZBTB26	0	0	19.8463	4.3108	19.8463	up	57684	ZNF481|bioref	GO:0003674|GO:0003677|GO:0005575|GO:0005634|GO:0006351|GO:0006355|GO:0008150|GO:0046872	protein-coding	zinc finger and BTB domain containing 26	chr9	125680378	125693779
ZC3H12B	0	0	10.3245	3.368	10.3245	up	340554	CXorf32|MCPIP2	GO:0004519|GO:0046872	protein-coding	zinc finger CCCH-type containing 12B	chrX	64708615	64727767
ZCCHC12	0	0	15.5065	3.9548	15.5065	up	170261	PNMA7A|SIZN|SIZN1	GO:0003676|GO:0006351|GO:0006355|GO:0008270	protein-coding	zinc finger, CCHC domain containing 12	chrX	117957787	117960931
ZCCHC9	0	0	11.4125	3.51254	11.4125	up	84240	PPP1R41	GO:0003676|GO:0008270|GO:0010923	protein-coding	zinc finger, CCHC domain containing 9	chr5	80597402	80608965
ZCRB1	0	0	20.1541	4.333	20.1541	up	85437	MADP-1|MADP1|RBM36|SNRNP31|ZCCHC19	GO:0000166|GO:0003723|GO:0005654|GO:0005689|GO:0006397|GO:0008270|GO:0008380	protein-coding	zinc finger CCHC-type and RNA binding motif 1	chr12	42705888	42719932
ZDHHC17	0	0	16.0762	4.00685	16.0762	up	23390	HIP14|HIP3|HYPH	GO:0000139|GO:0004871|GO:0005515|GO:0005737|GO:0005794|GO:0007165|GO:0008270|GO:0015095|GO:0015693|GO:0016021|GO:0018345|GO:0019706|GO:0030660|GO:0042953|GO:0043123|GO:0043231	protein-coding	zinc finger, DHHC-type containing 17	chr12	77157854	77247474
ZDHHC23	0	0	20.2509	4.33992	20.2509	up	254887	NIDD	GO:0008270|GO:0016021|GO:0018345|GO:0019706|GO:0072659	protein-coding	zinc finger, DHHC-type containing 23	chr3	113666748	113682211
ZFP57	0	0	14.5422	3.86217	14.5422	up	346171	C6orf40|TNDM1|ZNF698|bA145L22|bA145L22.2	GO:0000122|GO:0003677|GO:0005720|GO:0006349|GO:0006351|GO:0007422|GO:0043045|GO:0046872	protein-coding	ZFP57 zinc finger protein	chr6	29640169	29644931
ZFPM2	0	0	19.9142	4.31573	19.9142	up	23414	DIH3|FOG2|ZC2HC11B|ZNF89B|hFOG-2	GO:0000122|GO:0001071|GO:0001105|GO:0001570|GO:0001701|GO:0003148|GO:0003221|GO:0003677|GO:0003714|GO:0005515|GO:0005654|GO:0005737|GO:0007596|GO:0008134|GO:0008270|GO:0030324|GO:0045599|GO:0045892|GO:0045944|GO:0048568|GO:0060412|GO:0060548|GO:2000020|GO:2000195	protein-coding	zinc finger protein, FOG family member 2	chr8	106331147	106816767
ZFYVE1	0	0	16.9794	4.08572	16.9794	up	53349	DFCP1|SR3|TAFF1|ZNFN2A1	GO:0005515|GO:0005545|GO:0005547|GO:0005783|GO:0005795|GO:0008270|GO:0010923|GO:0043325|GO:0048471	protein-coding	zinc finger, FYVE domain containing 1	chr14	73436159	73493920
ZFYVE20	0	0	24.2091	4.59748	24.2091	up	64145	Rabenosyn-5	GO:0005515|GO:0005768|GO:0005886|GO:0007596|GO:0008270|GO:0010008|GO:0015031|GO:0016197|GO:0017137|GO:0031901|GO:0043231	protein-coding	zinc finger, FYVE domain containing 20	chr3	15111580	15140655
ZIM3	0	0	10.2136	3.35243	10.2136	up	114026	ZNF657	GO:0003677|GO:0005634|GO:0006351|GO:0006355|GO:0046872	protein-coding	zinc finger, imprinted 3	chr19	57645464	57656570
ZKSCAN8	0	0	10.7605	3.42767	10.7605	up	7745	LD5-1|ZNF192|ZSCAN40	GO:0003677|GO:0003700|GO:0005634|GO:0005730|GO:0005737|GO:0006351|GO:0046872	protein-coding	zinc finger with KRAB and SCAN domains 8	chr6	28109688	28127250
ZNF134	0	0	10.8635	3.44141	10.8635	up	7693	pHZ-15	GO:0003677|GO:0003700|GO:0005634|GO:0005730|GO:0006351|GO:0006355|GO:0046872	protein-coding	zinc finger protein 134	chr19	58125830	58133636
ZNF136	0	0	97.8762	6.61289	97.8762	up	7695	pHZ-20	GO:0000122|GO:0003677|GO:0003714|GO:0005515|GO:0005634|GO:0006366|GO:0046872	protein-coding	zinc finger protein 136	chr19	12273872	12300064
ZNF137P	0	0	20.0991	4.32906	20.0991	up	7696	ZNF137|pHZ-30		pseudo	zinc finger protein 137, pseudogene	chr19	53099937	53103405
ZNF143	0	0	19.2184	4.26442	19.2184	up	7702	SBF|STAF|pHZ-1	GO:0003677|GO:0005515|GO:0005654|GO:0006357|GO:0006359|GO:0006366|GO:0006383|GO:0010467|GO:0046872	protein-coding	zinc finger protein 143	chr11	9482512	9550071
ZNF146	0	0	11.5445	3.52913	11.5445	up	7705	OZF	GO:0003677|GO:0005634|GO:0005730|GO:0005737|GO:0006355|GO:0008201|GO:0008270	protein-coding	zinc finger protein 146	chr19	36705504	36729675
ZNF16	0	0	15.771	3.9792	15.771	up	7564	HZF1|KOX9	GO:0003677|GO:0005515|GO:0005634|GO:0006351|GO:0006355|GO:0007049|GO:0008284|GO:0033674|GO:0043066|GO:0045648|GO:0045654|GO:0046872|GO:0051301|GO:0051781|GO:0072707|GO:1901989	protein-coding	zinc finger protein 16	chr8	146155744	146176274
ZNF18	0	0	31.1861	4.96283	31.1861	up	7566	HDSG1|KOX11|ZKSCAN6|ZNF535|ZSCAN38|Zfp535	GO:0000981|GO:0003677|GO:0005634|GO:0006357|GO:0006366|GO:0046872	protein-coding	zinc finger protein 18	chr17	11880762	11900785
ZNF181	0	0	38.2044	5.25567	38.2044	up	339318	HHZ181	GO:0003677|GO:0005634|GO:0006351|GO:0006355|GO:0046872	protein-coding	zinc finger protein 181	chr19	35225480	35233774
ZNF2	0	0	21.8425	4.44907	21.8425	up	7549	A1-5|ZNF661|Zfp661	GO:0003677|GO:0005634|GO:0006351|GO:0006355|GO:0008270	protein-coding	zinc finger protein 2	chr2	95831183	95850064
ZNF204P	0	0	10.6954	3.41892	10.6954	up	7754	ZNF184-Lp|ZNF204|ZNF315P|b24o18.1		pseudo	zinc finger protein 204, pseudogene	chr6	27325602	27343153
ZNF230	0	0	10.1152	3.33846	10.1152	up	7773	FDZF2	GO:0003677|GO:0005634|GO:0006351|GO:0006355|GO:0046872	protein-coding	zinc finger protein 230	chr19	44507077	44518072
ZNF251	0	0	15.1622	3.92241	15.1622	up	90987		GO:0003677|GO:0005634|GO:0006351|GO:0006355|GO:0046872	protein-coding	zinc finger protein 251	chr8	145946294	145980970
ZNF260	0	0	19.7338	4.3026	19.7338	up	339324	OZRF1|PEX1|ZFP260	GO:0003677|GO:0005634|GO:0005730|GO:0005737|GO:0006351|GO:0006355|GO:0007275|GO:0046872	protein-coding	zinc finger protein 260	chr19	37001589	37019248
ZNF275	0	0	18.4653	4.20675	18.4653	up	10838		GO:0003677|GO:0005634|GO:0006351|GO:0006355|GO:0046872	protein-coding	zinc finger protein 275	chrX	152599613	152618384
ZNF286A	0	0	10.8899	3.44492	10.8899	up	57335	ZNF286	GO:0003677|GO:0005634|GO:0006351|GO:0006355|GO:0046872	protein-coding	zinc finger protein 286A	chr17	15602891	15624100
ZNF300	0	0	48.912	5.61212	48.912	up	91975		GO:0003677|GO:0005515|GO:0005634|GO:0006351|GO:0006355|GO:0046872	protein-coding	zinc finger protein 300	chr5	150273954	150284545
ZNF322	0	0	11.6762	3.5455	11.6762	up	79692	HCG12|ZNF322A|ZNF388|ZNF489	GO:0003677|GO:0005634|GO:0005737|GO:0006351|GO:0006355|GO:0046872	protein-coding	zinc finger protein 322	chr6	26634611	26659980
ZNF333	0	0	13.6144	3.76706	13.6144	up	84449		GO:0003677|GO:0005634|GO:0006351|GO:0006355|GO:0046872	protein-coding	zinc finger protein 333	chr19	14800613	14831772
ZNF34	0	0	10.9183	3.44867	10.9183	up	80778	KOX32	GO:0003677|GO:0005634|GO:0006351|GO:0006355|GO:0008270	protein-coding	zinc finger protein 34	chr8	145998501	146012725
ZNF343	0	0	12.3802	3.62997	12.3802	up	79175	dJ734P14.5	GO:0003677|GO:0005634|GO:0006351|GO:0006355|GO:0046872	protein-coding	zinc finger protein 343	chr20	2462467	2505165
ZNF345	0	0	68.9463	6.1074	68.9463	up	25850	HZF10	GO:0000122|GO:0003677|GO:0005634|GO:0006359|GO:0006366|GO:0006383|GO:0046872	protein-coding	zinc finger protein 345	chr19	37341260	37403930
ZNF366	0	0	13.4486	3.74938	13.4486	up	167465	DCSCRIPT	GO:0000122|GO:0003677|GO:0003714|GO:0005515|GO:0005634|GO:0006351|GO:0030331|GO:0033147|GO:0043627|GO:0046872	protein-coding	zinc finger protein 366	chr5	71739234	71803249
ZNF382	0	0	44.2289	5.46692	44.2289	up	84911	KS1	GO:0003677|GO:0005634|GO:0006351|GO:0045892|GO:0046872	protein-coding	zinc finger protein 382	chr19	37095719	37119499
ZNF394	0	0	10.6515	3.41299	10.6515	up	84124	ZKSCAN14|ZSCAN46	GO:0003677|GO:0003700|GO:0005634|GO:0006351|GO:0046872	protein-coding	zinc finger protein 394	chr7	99090854	99097890
ZNF396	0	0	11.6342	3.54029	11.6342	up	252884	ZSCAN14	GO:0003677|GO:0003700|GO:0005634|GO:0005737|GO:0006351|GO:0046872	protein-coding	zinc finger protein 396	chr18	32946661	32957301
ZNF415	0	0	16.2445	4.02188	16.2445	up	55786		GO:0003677|GO:0005730|GO:0005737|GO:0006351|GO:0006355|GO:0015630|GO:0046872	protein-coding	zinc finger protein 415	chr19	53611132	53636173
ZNF416	0	0	10.8536	3.44011	10.8536	up	55659		GO:0003677|GO:0005634|GO:0006351|GO:0006355|GO:0046872	protein-coding	zinc finger protein 416	chr19	58082934	58090243
ZNF438	0	0	24.3938	4.60844	24.3938	up	220929	bA330O11.1	GO:0003677|GO:0003700|GO:0005634|GO:0006351|GO:0006355|GO:0045892|GO:0046872	protein-coding	zinc finger protein 438	chr10	31133565	31320866
ZNF449	0	0	51.8529	5.69635	51.8529	up	203523	ZSCAN19	GO:0003677|GO:0003700|GO:0005634|GO:0006351|GO:0046872	protein-coding	zinc finger protein 449	chrX	134477628	134497338
ZNF479	0	0	22.7789	4.50963	22.7789	up	90827	KR19	GO:0003677|GO:0005634|GO:0006351|GO:0006355|GO:0046872	protein-coding	zinc finger protein 479	chr7	57187326	57207571
ZNF485	0	0	11.7932	3.55989	11.7932	up	220992		GO:0003677|GO:0005634|GO:0006351|GO:0006355|GO:0046872	protein-coding	zinc finger protein 485	chr10	44101855	44113352
ZNF500	0	0	13.0415	3.70504	13.0415	up	26048	ZKSCAN18|ZSCAN50	GO:0003677|GO:0003700|GO:0005634|GO:0006351|GO:0046872	protein-coding	zinc finger protein 500	chr16	4800815	4817166
ZNF502	0	0	25.2657	4.65911	25.2657	up	91392		GO:0003677|GO:0005634|GO:0006351|GO:0006355|GO:0046872	protein-coding	zinc finger protein 502	chr3	44754135	44765323
ZNF503-AS2	0	0	11.2488	3.4917	11.2488	up	100131213	C10orf41|NCRNA00245		ncRNA	ZNF503 antisense RNA 2	chr10	77161286	77168740
ZNF543	0	0	18.7255	4.22693	18.7255	up	125919		GO:0003677|GO:0005634|GO:0006351|GO:0006355|GO:0046872	protein-coding	zinc finger protein 543	chr19	57831865	57842144
ZNF551	0	0	83.5837	6.38515	83.5837	up	90233		GO:0003677|GO:0005634|GO:0006351|GO:0006355|GO:0046872	protein-coding	zinc finger protein 551	chr19	58193337	58201169
ZNF566	0	0	36.0602	5.17234	36.0602	up	84924		GO:0003677|GO:0005634|GO:0006351|GO:0006355|GO:0046872	protein-coding	zinc finger protein 566	chr19	36936021	36980463
ZNF576	0	0	52.8962	5.72509	52.8962	up	79177		GO:0000981|GO:0003677|GO:0005634|GO:0006357|GO:0006366|GO:0046872	protein-coding	zinc finger protein 576	chr19	44100544	44118649
ZNF585A	0	0	16.5731	4.05077	16.5731	up	199704		GO:0003676|GO:0005634|GO:0006351|GO:0006355|GO:0046872	protein-coding	zinc finger protein 585A	chr19	37641001	37663615
ZNF606	0	0	16.9613	4.08418	16.9613	up	80095	ZNF328	GO:0003677|GO:0005634|GO:0005730|GO:0005737|GO:0006351|GO:0006355|GO:0046872	protein-coding	zinc finger protein 606	chr19	58488441	58514714
ZNF619	0	0	12.3977	3.632	12.3977	up	285267		GO:0003677|GO:0005634|GO:0006351|GO:0006355|GO:0046872	protein-coding	zinc finger protein 619	chr3	40518604	40531728
ZNF622	0	0	13.0688	3.70805	13.0688	up	90441	ZPR9	GO:0003676|GO:0005515|GO:0005730|GO:0005737|GO:0005794|GO:0008270|GO:0008631|GO:0033674|GO:0043065|GO:0043410|GO:0046330	protein-coding	zinc finger protein 622	chr5	16451628	16465894
ZNF623	0	0	11.3766	3.50799	11.3766	up	9831		GO:0003677|GO:0005634|GO:0006351|GO:0006355|GO:0046872	protein-coding	zinc finger protein 623	chr8	144718183	144735900
ZNF639	0	0	12.5259	3.64684	12.5259	up	51193	6230400O18Rik|ANC-2H01|ANC_2H01|ZASC1	GO:0003700|GO:0005515|GO:0005634|GO:0006351|GO:0030307|GO:0043621|GO:0043922|GO:0043923|GO:0044212|GO:0045892|GO:0046718|GO:0046872	protein-coding	zinc finger protein 639	chr3	179040819	179053320
ZNF644	0	0	13.2031	3.72281	13.2031	up	84146	BM-005|MYP21|NatF|ZEP-2	GO:0003677|GO:0005634|GO:0006351|GO:0006355|GO:0046872	protein-coding	zinc finger protein 644	chr1	91380857	91487812
ZNF658	0	0	13.1536	3.71739	13.1536	up	26149		GO:0003677|GO:0005634|GO:0006351|GO:0006355|GO:0046872	protein-coding	zinc finger protein 658	chr9	40760700	40836415
ZNF660	0	0	18.6104	4.21804	18.6104	up	285349		GO:0003677|GO:0005634|GO:0006351|GO:0006355|GO:0046872	protein-coding	zinc finger protein 660	chr3	44626456	44637557
ZNF684	0	0	12.439	3.6368	12.439	up	127396		GO:0003677|GO:0005634|GO:0006351|GO:0006355|GO:0046872	protein-coding	zinc finger protein 684	chr1	40997233	41013841
ZNF692	0	0	17.8339	4.15655	17.8339	up	55657	AREBP|Zfp692	GO:0003677|GO:0005634|GO:0006351|GO:0006355|GO:0046872	protein-coding	zinc finger protein 692	chr1	249144203	249153315
[truncated: 19 more rows]

## Sheet: ST3B
Supplementary Table 3B: Canonical pathways of 1607 up-regulated differentially transcribed genes in eleven OVA CCC versus five UTE CCC; corrected p < 0.05.
[truncated: 64 more rows]

[truncated: 4 more sheets: ST3C, ST3D, ST3E, ST3F]
